# Supplementary material for: Cohesin positions the epigenetic reader Phf2 within the genome
Source: EMBO J. 2025 Jan 2;44(3):736–66. doi: 10.1038/s44318-024-00348-2 (PMC11790891; doi:10.1038/s44318-024-00348-2)
Supplement: Supplementary file 3 — Dataset EV1 [file 44318_2024_348_MOESM3_ESM.xlsx]

## Sheet: Sheet1
Proteins at TAD boundaries:
CTCF	Dixon et al, 2012; Nora et al, 2012
SMCHD1	Chen et al, 2015
TOP2B	Uusküla-Reimand et al, 2016
ChAP complex (CHD4, ADNP, HP1)	Kaaij et al, 2019
MAZ	Ortabozkoyun et al, 2022
PATZ1	Ortabozkoyun et al, 2024
BRDW1	Mandal et al, 2024
Chen K, Hu J, Moore DL, Liu R, Kessans SA, Breslin K, Lucet IS, Keniry A, Leong HS, Parish CL et al (2015) Genome-wide binding and mechanistic analyses of Smchd1-mediated epigenetic regulation. Proc Natl Acad Sci U S A 112: E3535-3544
Dixon JR, Selvaraj S, Yue F, Kim A, Li Y, Shen Y, Hu M, Liu JS, Ren B (2012) Topological domains in mammalian genomes identified by analysis of chromatin interactions. Nature 485: 376-380
Kaaij LJT, Mohn F, van der Weide RH, de Wit E, Buhler M (2019) The ChAHP Complex Counteracts Chromatin Looping at CTCF Sites that Emerged from SINE Expansions in Mouse. Cell 178: 1437-1451 e1414
Mandal M, Maienschein-Cline M, Hu Y, Mohsin A, Veselits ML, Wright NE, Okoreeh MK, Yoon YM, Veselits J, Georgopoulos K et al (2024) BRWD1 orchestrates small pre-B cell chromatin topology by converting static to dynamic cohesin. Nat Immunol 25: 129-141
Nora EP, Lajoie BR, Schulz EG, Giorgetti L, Okamoto I, Servant N, Piolot T, van Berkum NL, Meisig J, Sedat J et al (2012) Spatial partitioning of the regulatory landscape of the X-inactivation centre. Nature 485: 381-385
Ortabozkoyun H, Huang PY, Cho H, Narendra V, LeRoy G, Gonzalez-Buendia E, Skok JA, Tsirigos A, Mazzoni EO, Reinberg D (2022) CRISPR and biochemical screens identify MAZ as a cofactor in CTCF-mediated insulation at Hox clusters. Nat Genet 54: 202-212
Ortabozkoyun H, Huang PY, Gonzalez-Buendia E, Cho H, Kim SY, Tsirigos A, Mazzoni EO, Reinberg D (2024) Members of an array of zinc-finger proteins specify distinct Hox chromatin boundaries. Mol Cell
Uuskula-Reimand L, Hou H, Samavarchi-Tehrani P, Rudan MV, Liang M, Medina-Rivera A, Mohammed H, Schmidt D, Schwalie P, Young EJ et al (2016) Topoisomerase II beta interacts with cohesin and CTCF at topological domain borders. Genome Biol 17: 182
