# Supplementary material for: Cohesin positions the epigenetic reader Phf2 within the genome
Source: EMBO J. 2025 Jan 2;44(3):736–66. doi: 10.1038/s44318-024-00348-2 (PMC11790891; doi:10.1038/s44318-024-00348-2)
Supplement: Supplementary file 4 — Dataset EV2 [file 44318_2024_348_MOESM4_ESM.xlsx]

## Sheet: 120619V1RS2_Wen_sol_dig_try_WAP
Checked	Protein FDR Confidence	Master	Peakjuggler Area 120619V1RS2_Wen_sol_dig_try_WAPL_KO1	Peakjuggler Area 120619V1RS2_Wen_sol_dig_try_WAPL_KO2	Peakjuggler Area 120619V1RS2_Wen_sol_dig_try_WAPL_KO3	Peakjuggler Area 120619V1RS2_Wen_sol_dig_try_WT1	Peakjuggler Area 120619V1RS2_Wen_sol_dig_try_WT2	Peakjuggler Area 120619V1RS2_Wen_sol_dig_try_WT3	Normalised Area sum 120619V1RS2_Wen_sol_dig_try_WAPL_KO1	Normalised Area sum 120619V1RS2_Wen_sol_dig_try_WAPL_KO2	Normalised Area sum 120619V1RS2_Wen_sol_dig_try_WAPL_KO3	Normalised Area sum 120619V1RS2_Wen_sol_dig_try_WT1	Normalised Area sum 120619V1RS2_Wen_sol_dig_try_WT2	Normalised Area sum 120619V1RS2_Wen_sol_dig_try_WT3	Identified by 120619V1RS2_Wen_sol_dig_try_WAPL_KO1	Identified by 120619V1RS2_Wen_sol_dig_try_WAPL_KO2	Identified by 120619V1RS2_Wen_sol_dig_try_WAPL_KO3	Identified by 120619V1RS2_Wen_sol_dig_try_WT1	Identified by 120619V1RS2_Wen_sol_dig_try_WT2	Identified by 120619V1RS2_Wen_sol_dig_try_WT3	Accession	Description	Exp q-value	Sum PEP Score	Coverage	Number of Peptides	Number of PSMs	Number of Unique Peptides	Number of Protein Groups	Number of AAs	MW in kDa	calc pI	LIMMA result fraction imputed sample control WT""	LIMMA result fc sample control WT""	LIMMA result imputed fc sample control WT""	LIMMA result log2fc sample control WT""	LIMMA result imputed log2fc sample control WT""	LIMMA result p sample control WT""	LIMMA result imputed p sample control WT""	LIMMA result -log10p sample control WT""	LIMMA result imputed -log10p sample control WT""	LIMMA result pAdj sample control WT""	LIMMA result imputed pAdj sample control WT""	LIMMA result -log10pAdj sample control WT""	LIMMA result imputed -log10pAdj sample control WT""	Found in Sample in S1 F1 Sample sample	Found in Sample in S2 F2 Sample sample	Found in Sample in S3 F3 Sample sample	Found in Sample in S4 F4 Control control WT
TRUE	High	IsMasterProtein	120000000	96340000	82320000	33610000	41890000	27010000	77000000	81000000	75000000	37000000	73000000	63000000	msms	msms	msms	msms	msms	msms	Q9CU62.4	RecName: Full=Structural maintenance of chromosomes protein 1A; Short=SMC protein 1A; Short=SMC-1-alpha; Short=SMC-1A; AltName: Full=Chromosome segregation protein SmcB; AltName: Full=Sb1.8	0	863.443	79.9676	163	3136	163	1	1233	143.146	7.64	0	1.4	1.4	0.48	0.48	0.16	0.16	0.8	0.8	0.35	0.36	0.45	0.45	High	High	High	High
TRUE	High	IsMasterProtein	158100000	136500000	110200000	43270000	54930000	34680000	100000000	120000000	100000000	48000000	96000000	80000000	msms	msms	msms	msms	msms	msms	Q9CW03.2	RecName: Full=Structural maintenance of chromosomes protein 3; Short=SMC protein 3; Short=SMC-3; AltName: Full=Basement membrane-associated chondroitin proteoglycan; Short=Bamacan; AltName: Full=Chondroitin sulfate proteoglycan 6; AltName: Full=Chromosome segregation protein SmcD; AltName: Full=Mad member-interacting protein 1	0	758.779	67.7896	130	2938	130	1	1217	141.468	7.18	0	1.47	1.47	0.55	0.55	0.11	0.12	0.94	0.93	0.3	0.3	0.53	0.52	High	High	High	High
TRUE	High	IsMasterProtein	81640000	77270000	67350000	17410000	21020000	15370000	52000000	65000000	61000000	19000000	37000000	36000000	msms	msms	msms	msms	msms	msms	Q4VA53.1	RecName: Full=Sister chromatid cohesion protein PDS5 homolog B; AltName: Full=Androgen-induced proliferation inhibitor; AltName: Full=Androgen-induced prostate proliferative shutoff-associated protein AS3	0	656.551	58.852	102	1968	99	1	1446	164.315	8.5	0	2.02	2.02	1.02	1.02	0.01	0.01	2.08	2.03	0.08	0.09	1.08	1.05	High	High	High	High
TRUE	High	IsMasterProtein	10880000	10520000	8722000	1154000	1720000	1417000	7000000	8900000	7900000	1300000	3000000	3300000	msms	msms	msms	msms	msms	msms	Q64511.2	RecName: Full=DNA topoisomerase 2-beta; AltName: Full=DNA topoisomerase II, beta isozyme	0	485.463	60.5459	100	943	100	1	1612	181.795	8.29	0	3.39	3.39	1.76	1.76	0	0	3.51	3.3	0.01	0.01	2.01	1.86	High	High	High	High
TRUE	High	IsMasterProtein	6094000	4918000	4316000	2668000	2903000	2496000	3900000	4200000	3900000	3000000	5100000	5800000	msms	msms	msms	msms	msms	msms	Q6KCD5.1	RecName: Full=Nipped-B-like protein; AltName: Full=Delangin homolog; AltName: Full=SCC2 homolog	0	450.399	42.1372	102	856	102	1	2798	315.253	7.91	0	0.9	0.9	-0.15	-0.15	0.65	0.65	0.19	0.19	0.79	0.79	0.1	0.1	High	High	High	High
TRUE	High	IsMasterProtein	32260000	28520000	25780000	5329000	6044000	4497000	21000000	24000000	23000000	5900000	11000000	10000000	msms	msms	msms	msms	msms	msms	O35638.3	RecName: Full=Cohesin subunit SA-2; AltName: Full=SCC3 homolog 2; AltName: Full=Stromal antigen 2	0	403.096	51.0967	66	1137	59	1	1231	141.19	5.43	0	2.62	2.62	1.39	1.39	0	0	3.14	3.03	0.02	0.02	1.78	1.71	High	High	High	High
TRUE	High	IsMasterProtein	10120000	7547000	6965000	5630000	5416000	3629000	6500000	6400000	6300000	6300000	9500000	8400000	msms	msms	msms	msms	msms	msms	Q6A026.3	RecName: Full=Sister chromatid cohesion protein PDS5 homolog A	0	334.936	48.5736	64	767	61	1	1332	150.232	7.85	0	0.81	0.81	-0.31	-0.31	0.32	0.32	0.49	0.5	0.51	0.5	0.29	0.3	High	High	High	High
TRUE	High	IsMasterProtein	49700000	48260000	43550000	11750000	15090000	10760000	32000000	41000000	40000000	13000000	26000000	25000000	msms	msms	msms	msms	msms	msms	Q61550.3	RecName: Full=Double-strand-break repair protein rad21 homolog; AltName: Full=Pokeweed agglutinin-binding protein 29; Short=PW29; AltName: Full=SCC1 homolog	0	318.788	67.0866	47	1244	47	1	635	72.038	4.64	0	1.82	1.82	0.86	0.86	0.02	0.03	1.63	1.59	0.13	0.14	0.9	0.87	High	High	High	High
TRUE	High	IsMasterProtein	120900000	4450000	20470000	120200000	72750000	24970000	78000000	3800000	19000000	130000000	130000000	58000000	msms	msms	msms	msms	msms	msms	cont_P04264	Keratin, type II cytoskeletal 1 OS=Homo sapiens GN=KRT1 PE=1 SV=6	0	279.828	65.3727	47	764	39	1	644	65.999	8.12	0	0.18	0.18	-2.5	-2.5	0.01	0.01	2.27	2.05	0.07	0.09	1.18	1.05	High	High	High	High
TRUE	High	IsMasterProtein	51390000	6221000	12600000	25370000	15220000	19090000	33000000	5300000	11000000	28000000	27000000	44000000	msms	msms	msms	msms	msms	msms	cont_P35908	Keratin, type II cytoskeletal 2 epidermal OS=Homo sapiens GN=KRT2 PE=1 SV=2	0	260.381	79.9687	48	651	32	1	639	65.393	8	0	0.39	0.39	-1.35	-1.35	0.02	0.03	1.71	1.58	0.11	0.14	0.95	0.87	High	High	High	High
TRUE	High	IsMasterProtein	51130000	3266000	5543000	58210000	29180000	8187000	33000000	2800000	5000000	65000000	51000000	19000000	msms	msms	msms	msms	msms	msms	cont_P35527	Keratin, type I cytoskeletal 9 OS=Homo sapiens GN=KRT9 PE=1 SV=3	0	229.884	77.5281	38	504	37	1	623	62.027	5.24	0	0.19	0.19	-2.37	-2.37	0	0.01	2.34	2.11	0.06	0.08	1.2	1.09	High	High	High	High
TRUE	High	IsMasterProtein	9570000	9157000	7733000	783800	988300	720500	6200000	7700000	7000000	870000	1700000	1700000	msms	msms	msms	msms	msms	msms	Q9WTU0.2	RecName: Full=Lysine-specific demethylase PHF2; AltName: Full=GRC5; AltName: Full=PHD finger protein 2	0	228.122	50.0912	46	402	45	1	1096	120.739	9.17	0	5.1	5.1	2.35	2.35	0	0	5.2	4.88	0	0	3.3	3.08	High	High	High	High
TRUE	High	IsMasterProtein	7691000	5337000	4790000	2377000	3034000	2175000	4900000	4500000	4400000	2600000	5300000	5000000	msms	msms	msms	msms	msms	msms	Q9D3E6.3	RecName: Full=Cohesin subunit SA-1; AltName: Full=SCC3 homolog 1; AltName: Full=Stromal antigen 1	0	227.341	41.7329	48	584	41	1	1258	144.349	5.59	0	1.11	1.11	0.15	0.15	0.66	0.66	0.18	0.18	0.79	0.79	0.1	0.1	High	High	High	High
TRUE	High	IsMasterProtein	1579000	1501000	1179000	898500	1001000	721000	1000000	1300000	1100000	1000000	1800000	1700000	msms	msms	msms	msms	msms	msms	Q6PDQ2.1	RecName: Full=Chromodomain-helicase-DNA-binding protein 4; Short=CHD-4	0	222.295	40.7833	58	334	58	1	1915	217.614	5.81	0	0.78	0.78	-0.36	-0.36	0.28	0.28	0.55	0.56	0.47	0.47	0.33	0.33	High	High	High	High
TRUE	High	IsMasterProtein	15590000	12940000	13100000	5282000	5563000	4334000	10000000	11000000	12000000	5900000	9700000	10000000	msms	msms	msms	msms	msms	msms	Q61164.2	RecName: Full=Transcriptional repressor CTCF; AltName: Full=11-zinc finger protein; AltName: Full=CCCTC-binding factor; AltName: Full=CTCFL paralog	0	203.71	54.4837	33	614	33	1	736	83.692	6.9	0	1.31	1.31	0.39	0.39	0.23	0.23	0.63	0.63	0.43	0.43	0.36	0.37	High	High	High	High
TRUE	High	IsMasterProtein	96770000	7134000	23620000	43500000	35970000	32090000	62000000	6000000	21000000	48000000	63000000	74000000	msms	msms	msms	msms	msms	msms	cont_P13645	Keratin, type I cytoskeletal 10 OS=Homo sapiens GN=KRT10 PE=1 SV=6	0	196.147	60.4452	35	573	31	1	584	58.792	5.21	0	0.33	0.33	-1.6	-1.6	0.02	0.03	1.74	1.6	0.11	0.13	0.97	0.87	High	High	High	High
TRUE	High	IsMasterProtein	6828000	12220000	6900000	2915000	918600	722000	4400000	10000000	6300000	3200000	1600000	1700000	msms	msms	msms	msms	msms	msms	cont_P02769	Serum albumin OS=Bos_taurus GN=ALB PE=1 SV=4	0	188.17	71.9934	42	339	37	1	607	69.248	6.18	0	3.19	3.19	1.68	1.68	0	0	3.18	2.98	0.02	0.02	1.79	1.67	High	High	High	High
TRUE	High	IsMasterProtein	9237000	8984000	7115000	5223000	4870000	4786000	5900000	7600000	6500000	5800000	8500000	11000000	msms	msms	msms	msms	msms	msms	P20152.3	RecName: Full=Vimentin	0	186.601	74.4635	41	445	40	1	466	53.655	5.12	0	0.81	0.81	-0.3	-0.3	0.36	0.36	0.44	0.44	0.55	0.54	0.26	0.26	High	High	High	High
TRUE	High	IsMasterProtein	7332000	9049000	6928000	3466000	4715000	2893000	4700000	7600000	6300000	3900000	8200000	6700000	msms	msms	msms	msms	msms	msms	P48678.2	RecName: Full=Prelamin-A/C; Contains: RecName: Full=Lamin-A/C; Flags: Precursor	0	181.656	62.8571	38	308	38	1	665	74.193	6.98	0	1.02	1.02	0.03	0.03	0.93	0.93	0.03	0.03	0.97	0.97	0.01	0.01	High	High	High	High
TRUE	High	IsMasterProtein	1157000000	859900000	848600000	773200000	29590000	41020000	740000000	730000000	770000000	860000000	52000000	95000000	msms	msms	msms	msms	msms	msms	cont_P00761	Trypsin OS=Sus scrofa PE=1 SV=1	0	173.859	53.2468	11	1941	10	1	231	24.394	7.18	0	4.62	4.62	2.21	2.21	0.01	0.01	2.09	1.9	0.08	0.1	1.08	1.01	High	High	High	High
TRUE	High	IsMasterProtein	7798000	5871000	6741000	4380000	3769000	3131000	5000000	5000000	6100000	4900000	6600000	7300000	msms	msms	msms	msms	msms	msms	P63017.1	RecName: Full=Heat shock cognate 71 kDa protein; AltName: Full=Heat shock 70 kDa protein 8	0	172.212	59.5975	35	395	30	1	646	70.827	5.52	0	0.87	0.87	-0.2	-0.2	0.51	0.51	0.29	0.29	0.69	0.68	0.16	0.17	High	High	High	High
TRUE	High	IsMasterProtein	31620	33690	53050	1662000	1771000	1256000	20000	28000	48000	1800000	3100000	2900000	mbr	mbr	mbr	msms	msms	msms	Q65Z40.2	RecName: Full=Wings apart-like protein homolog; AltName: Full=Dioxin-inducible factor 2; Short=DIF-2; AltName: Full=WAPL cohesin release factor	0	165.346	37.3333	39	190	39	1	1200	133.986	5.41	0	0.01	0.01	-6.4	-6.4	0	0	10.19	9.22	0	0	7.24	6.27	Not Found	Not Found	Not Found	High
TRUE	High	IsMasterProtein	2203000	1535000	1452000	552100	497100	529800	1400000	1300000	1300000	610000	870000	1200000	msms	msms	msms	msms	msms	msms	P11276.4	RecName: Full=Fibronectin; Short=FN; Contains: RecName: Full=Anastellin; Flags: Precursor	0	164.43	21.8006	39	191	39	1	2477	272.368	5.59	0	1.55	1.55	0.63	0.63	0.07	0.07	1.13	1.13	0.23	0.23	0.64	0.64	High	High	High	High
TRUE	High	IsMasterProtein	11000000	9730000	9451000	6707000	8655000	6145000	7100000	8200000	8600000	7500000	15000000	14000000	msms	msms	msms	msms	msms	msms	Q62318.3	RecName: Full=Transcription intermediary factor 1-beta; Short=TIF1-beta; AltName: Full=E3 SUMO-protein ligase TRIM28; AltName: Full=KRAB-A-interacting protein; AltName: Full=KRIP-1; AltName: Full=Tripartite motif-containing protein 28	0	153.956	39.8082	26	434	26	1	834	88.791	5.77	0	0.68	0.68	-0.56	-0.56	0.12	0.12	0.93	0.92	0.3	0.31	0.52	0.51	High	High	High	High
TRUE	High	IsMasterProtein	1789000	1258000	1234000	766400	723600	440400	1100000	1100000	1100000	850000	1300000	1000000	msms	msms	msms	msms	msms	msms	Q91ZW3.1	RecName: Full=SWI/SNF-related matrix-associated actin-dependent regulator of chromatin subfamily A member 5; AltName: Full=Sucrose nonfermenting protein 2 homolog; Short=mSnf2h	0	149.671	39.6765	42	254	42	1	1051	121.55	8.15	0	1.08	1.08	0.11	0.11	0.73	0.73	0.14	0.14	0.84	0.84	0.08	0.08	High	High	High	High
TRUE	High	IsMasterProtein	228600	85360	96740	2276000	996400	198300	150000	72000	88000	2500000	1700000	460000	msms	msms	msms	msms	msms	msms	cont_Q86YZ3	Hornerin OS=Homo sapiens GN=HRNR PE=1 SV=2	0	142.082	23.7895	22	104	22	1	2850	282.228	10.04	0	0.08	0.08	-3.7	-3.7	0	0	5.32	4.8	0	0	3.37	3.03	High	High	High	High
TRUE	High	IsMasterProtein	2329000	2479000	2421000	1886000	1893000	1554000	1500000	2100000	2200000	2100000	3300000	3600000	msms	msms	msms	msms	msms	msms	Q9D0E1.3	RecName: Full=Heterogeneous nuclear ribonucleoprotein M; Short=hnRNP M	0	137.615	53.3608	34	237	34	1	729	77.597	8.63	0	0.65	0.65	-0.62	-0.62	0.08	0.08	1.1	1.09	0.23	0.24	0.63	0.62	High	High	High	High
TRUE	High	IsMasterProtein	1141000	911600	811500	202000	264900	173200	730000	770000	740000	220000	460000	400000	msms	msms	msms	msms	msms	msms	Q6P5D8.2	RecName: Full=Structural maintenance of chromosomes flexible hinge domain-containing protein 1	0	137.284	24.9626	40	172	40	1	2007	225.506	7.24	0	2.15	2.15	1.11	1.11	0	0.01	2.3	2.24	0.07	0.07	1.18	1.15	High	High	High	High
TRUE	High	IsMasterProtein	4529000	3283000	591900	6129000	2929000	1076000	2900000	2800000	540000	6800000	5100000	2500000	msms	msms	msms	msms	msms	msms	cont_P13647	Keratin, type II cytoskeletal 5 OS=Homo sapiens GN=KRT5 PE=1 SV=3	0	134.204	46.1017	33	236	18	1	590	62.34	7.74	0	0.37	0.37	-1.44	-1.44	0.02	0.03	1.65	1.52	0.13	0.14	0.9	0.84	High	High	High	High
TRUE	High	IsMasterProtein	24920000	19780000	19880000	14950000	19320000	18160000	16000000	17000000	18000000	17000000	34000000	42000000	msms	msms	msms	msms	msms	msms	Q61937.1	RecName: Full=Nucleophosmin; Short=NPM; AltName: Full=Nucleolar phosphoprotein B23; AltName: Full=Nucleolar protein NO38; AltName: Full=Numatrin	0	132.044	72.6027	21	458	21	1	292	32.54	4.77	0	0.59	0.59	-0.76	-0.76	0.05	0.06	1.29	1.25	0.19	0.2	0.73	0.7	High	High	High	High
TRUE	High	IsMasterProtein	3004000	1947000	2422000	2610000	2596000	2252000	1900000	1600000	2200000	2900000	4500000	5200000	msms	msms	msms	msms	msms	msms	Q3URQ0.1	RecName: Full=Testis-expressed sequence 10 protein	0	130.614	38.6853	33	234	33	1	928	105.143	9.16	0	0.47	0.47	-1.1	-1.1	0	0	2.37	2.32	0.06	0.07	1.21	1.18	High	High	High	High
TRUE	High	IsMasterProtein	3476000	2946000	2675000	921300	1272000	877500	2200000	2500000	2400000	1000000	2200000	2000000	msms	msms	msms	msms	msms	msms	Q9ESZ8.3	RecName: Full=General transcription factor II-I; Short=GTFII-I; Short=TFII-I; AltName: Full=Bruton tyrosine kinase-associated protein 135; Short=BAP-135; Short=BTK-associated protein 135	0	125.984	38.6774	34	226	34	1	998	112.195	6.55	0	1.43	1.43	0.51	0.51	0.16	0.16	0.81	0.8	0.35	0.36	0.46	0.45	High	High	High	High
TRUE	High	IsMasterProtein	5133000	4682000	4334000	3229000	3540000	2919000	3300000	4000000	3900000	3600000	6200000	6800000	msms	msms	msms	msms	msms	msms	Q8R081.2	RecName: Full=Heterogeneous nuclear ribonucleoprotein L; Short=hnRNP L	0	124.734	52.901	23	282	23	1	586	63.923	8.1	0	0.7	0.7	-0.52	-0.52	0.14	0.14	0.86	0.86	0.33	0.33	0.48	0.48	High	High	High	High
TRUE	High	IsMasterProtein	20740000	17680000	15070000	11010000	11890000	9111000	13000000	15000000	14000000	12000000	21000000	21000000	msms	msms	msms	msms	msms	msms	P63158.2	RecName: Full=High mobility group protein B1; AltName: Full=High mobility group protein 1; Short=HMG-1	0	124.307	68.8372	19	545	17	1	215	24.878	5.74	0	0.8	0.8	-0.33	-0.33	0.32	0.32	0.49	0.49	0.51	0.51	0.29	0.3	High	High	High	High
TRUE	High	IsMasterProtein	4755000	2438000	3668000	8758000	3808000	4584000	3100000	2100000	3300000	9700000	6700000	11000000	msms	msms	msms	msms	msms	msms	Q8K4Q8.1	RecName: Full=Collectin-12; AltName: Full=Collectin placenta protein 1; Short=CL-P1; AltName: Full=Scavenger receptor with C-type lectin	0	121.905	43.531	28	257	28	1	742	81.253	5.49	0	0.31	0.31	-1.68	-1.68	0	0	3.83	3.66	0.01	0.01	2.24	2.09	High	High	High	High
TRUE	High	IsMasterProtein	10750000	10090000	9862000	8914000	8456000	6877000	6900000	8500000	9000000	9900000	15000000	16000000	msms	msms	msms	msms	msms	msms	O88569.2	RecName: Full=Heterogeneous nuclear ribonucleoproteins A2/B1; Short=hnRNP A2/B1	0	120.246	64.8725	22	297	21	1	353	37.38	8.95	0	0.61	0.61	-0.72	-0.72	0.04	0.04	1.42	1.41	0.16	0.16	0.79	0.8	High	High	High	High
TRUE	High	IsMasterProtein	5498000	4983000	4839000	2687000	2948000	2576000	3500000	4200000	4400000	3000000	5200000	6000000	msms	msms	msms	msms	msms	msms	P09405.2	RecName: Full=Nucleolin; AltName: Full=Protein C23	0	114.9	35.785	26	258	26	1	707	76.677	4.75	0	0.89	0.89	-0.16	-0.16	0.63	0.63	0.2	0.2	0.77	0.77	0.11	0.11	High	High	High	High
TRUE	High	IsMasterProtein	37610000	28730000	35150000	17830000	13140000	11980000	24000000	24000000	32000000	20000000	23000000	28000000	msms	msms	msms	msms	msms	msms	P16858.2	RecName: Full=Glyceraldehyde-3-phosphate dehydrogenase; Short=GAPDH; AltName: Full=Peptidyl-cysteine S-nitrosylase GAPDH	0	112.149	58.2583	17	396	15	1	333	35.787	8.25	0	1.14	1.14	0.19	0.19	0.54	0.54	0.26	0.27	0.7	0.7	0.15	0.16	High	High	High	High
TRUE	High	IsMasterProtein	3036000	2950000	3399000	3485000	3198000	3039000	2000000	2500000	3100000	3900000	5600000	7000000	msms	msms	msms	msms	msms	msms	A2BE28.1	RecName: Full=Ribosomal biogenesis protein LAS1L; AltName: Full=Protein LAS1 homolog	0	107.669	39.6907	25	262	25	1	776	89.359	4.44	0	0.46	0.46	-1.12	-1.12	0	0.01	2.34	2.27	0.06	0.07	1.2	1.15	High	High	High	High
TRUE	High	IsMasterProtein	6216000	6369000	6345000	3673000	3046000	2636000	4000000	5400000	5800000	4100000	5300000	6100000	msms	msms	msms	msms	msms	msms	P09411.4	RecName: Full=Phosphoglycerate kinase 1	0	107.552	62.3501	21	258	21	1	417	44.522	7.9	0	0.98	0.98	-0.03	-0.03	0.92	0.91	0.04	0.04	0.96	0.96	0.02	0.02	High	High	High	High
TRUE	High	IsMasterProtein	1531000	1573000	1345000	1785000	1132000	985300	980000	1300000	1200000	2000000	2000000	2300000	msms	msms	msms	msms	msms	msms	P11103.3	RecName: Full=Poly [ADP-ribose] polymerase 1; Short=PARP-1; AltName: Full=ADP-ribosyltransferase diphtheria toxin-like 1; Short=ARTD1; AltName: Full=NAD(+) ADP-ribosyltransferase 1; Short=ADPRT 1; AltName: Full=Poly[ADP-ribose] synthase 1; Short=msPARP	0	106.859	28.1343	24	170	24	1	1013	113.028	8.95	0	0.56	0.56	-0.83	-0.83	0.01	0.01	1.85	1.86	0.1	0.1	1.01	1	High	High	High	High
TRUE	High	IsMasterProtein	557300	1261000	28970	441800	158100	75050	360000	1100000	26000	490000	280000	170000	msms	msms	mbr	msms	msms	msms	cont_P04259	Keratin, type II cytoskeletal 6B OS=Homo sapiens GN=KRT6B PE=1 SV=5	0	106.537	37.234	25	247	2	1	564	60.03	8	0	0.75	0.75	-0.41	-0.41	0.66	0.68	0.18	0.17	0.8	0.81	0.1	0.09	High	High	Not Found	High
TRUE	High	IsMasterProtein	65640	329400	0	231200	24000	10350	42000	280000	0	260000	42000	24000	msms	msms	msms	msms	msms	msms	cont_P02538	Keratin, type II cytoskeletal 6A OS=Homo sapiens GN=KRT6A PE=1 SV=3	0	104.894	37.0567	25	204	2	1	564	60.008	8	0.17	1.7	0.77	0.77	-0.38	0.39	0.72	0.4	0.14	0.58	0.84	0.24	0.08	High	High	Not Found	High
TRUE	High	IsMasterProtein	6851000	5036000	6140000	2403000	2256000	2178000	4400000	4300000	5600000	2700000	3900000	5000000	msms	msms	msms	msms	msms	msms	P10107.2	RecName: Full=Annexin A1; AltName: Full=Annexin I; AltName: Full=Annexin-1; AltName: Full=Calpactin II; AltName: Full=Calpactin-2; AltName: Full=Chromobindin-9; AltName: Full=Lipocortin I; AltName: Full=Phospholipase A2 inhibitory protein; AltName: Full=p35	0	103.7	66.474	24	241	23	1	346	38.71	7.37	0	1.25	1.25	0.32	0.32	0.34	0.34	0.47	0.47	0.52	0.52	0.28	0.28	High	High	High	High
TRUE	High	IsMasterProtein	1560000	1435000	1170000	1656000	1736000	1291000	1000000	1200000	1100000	1800000	3000000	3000000	msms	msms	msms	msms	msms	msms	E9Q1P8.1	RecName: Full=Interferon regulatory factor 2-binding protein 2; Short=IRF-2-binding protein 2; Short=IRF-2BP2	0	102.555	59.1228	22	171	21	1	570	59.255	8.69	0	0.43	0.43	-1.23	-1.23	0	0	2.8	2.73	0.03	0.03	1.53	1.46	High	High	High	High
TRUE	High	IsMasterProtein	2282000	2045000	1741000	703900	746100	798800	1500000	1700000	1600000	780000	1300000	1900000	msms	msms	msms	msms	msms	msms	Q569Z6.1	RecName: Full=Thyroid hormone receptor-associated protein 3; AltName: Full=Thyroid hormone receptor-associated protein complex 150 kDa component; Short=Trap150	0	101.621	29.0221	27	168	27	1	951	108.114	10.17	0	1.28	1.28	0.36	0.36	0.31	0.32	0.5	0.5	0.51	0.5	0.3	0.3	High	High	High	High
TRUE	High	IsMasterProtein	6741000	2358000	4496000	4394000	2947000	4359000	4300000	2000000	4100000	4900000	5200000	10000000	msms	msms	msms	msms	msms	msms	P62960.3	RecName: Full=Nuclease-sensitive element-binding protein 1; AltName: Full=CCAAT-binding transcription factor I subunit A; Short=CBF-A; AltName: Full=DNA-binding protein B; Short=DBPB; AltName: Full=Enhancer factor I subunit A; Short=EFI-A; AltName: Full=Y-box transcription factor; AltName: Full=Y-box-binding protein 1; Short=YB-1	0	100.675	55.2795	16	240	12	1	322	35.709	9.88	0	0.52	0.52	-0.95	-0.95	0.03	0.03	1.55	1.48	0.14	0.15	0.86	0.83	High	High	High	High
TRUE	High	IsMasterProtein	1860000	2007000	202000	3083000	1153000	352400	1200000	1700000	180000	3400000	2000000	820000	msms	msms	msms	msms	msms	msms	cont_P02533	Keratin, type I cytoskeletal 14 OS=Homo sapiens GN=KRT14 PE=1 SV=4	0	98.7973	47.8814	22	178	7	1	472	51.529	5.16	0	0.4	0.4	-1.31	-1.31	0.08	0.09	1.12	1.02	0.23	0.26	0.63	0.58	High	High	High	High
TRUE	High	IsMasterProtein	4030000	2260000	3262000	2948000	2053000	1744000	2600000	1900000	3000000	3300000	3600000	4000000	msms	msms	msms	msms	msms	msms	P40142.1	RecName: Full=Transketolase; Short=TK; AltName: Full=P68	0	98.0554	46.549	23	221	23	1	623	67.588	7.5	0	0.68	0.68	-0.57	-0.57	0.09	0.08	1.07	1.08	0.24	0.24	0.61	0.62	High	High	High	High
TRUE	High	IsMasterProtein	2545000	2142000	2692000	1333000	1134000	995500	1600000	1800000	2400000	1500000	2000000	2300000	msms	msms	msms	msms	msms	msms	P13020.3	RecName: Full=Gelsolin; AltName: Full=Actin-depolymerizing factor; Short=ADF; AltName: Full=Brevin; Flags: Precursor	0	97.7249	33.9744	20	176	8	1	780	85.888	6.18	0	1.02	1.02	0.03	0.03	0.92	0.92	0.04	0.04	0.96	0.96	0.02	0.02	High	High	High	High
TRUE	High	IsMasterProtein	4290000	3711000	3021000	3808000	3570000	2901000	2800000	3100000	2700000	4200000	6200000	6700000	msms	msms	msms	msms	msms	msms	Q8VEK3.1	RecName: Full=Heterogeneous nuclear ribonucleoprotein U; Short=hnRNP U; AltName: Full=Scaffold attachment factor A; Short=SAF-A	0	96.3098	33	22	260	22	1	800	87.863	6.24	0	0.51	0.51	-0.97	-0.97	0.01	0.01	2.15	2.12	0.08	0.08	1.12	1.09	High	High	High	High
TRUE	High	IsMasterProtein	2547000	1845000	1777000	773800	820800	584300	1600000	1600000	1600000	860000	1400000	1400000	msms	msms	msms	msms	msms	msms	Q04750.2	RecName: Full=DNA topoisomerase 1; AltName: Full=DNA topoisomerase I	0	96.3002	36.2451	23	159	23	1	767	90.819	9.33	0	1.35	1.35	0.43	0.43	0.19	0.18	0.73	0.74	0.39	0.38	0.41	0.41	High	High	High	High
TRUE	High	IsMasterProtein	1189000	1020000	993300	1055000	1007000	831800	760000	860000	900000	1200000	1800000	1900000	msms	msms	msms	msms	msms	msms	O70133.2	RecName: Full=ATP-dependent RNA helicase A; Short=RHA; AltName: Full=DEAH box protein 9; Short=mHEL-5; AltName: Full=Nuclear DNA helicase II; Short=NDH II	0	96.2671	24.1304	25	153	25	1	1380	149.381	6.83	0	0.53	0.53	-0.91	-0.91	0.01	0.01	1.97	1.95	0.09	0.1	1.04	1.01	High	High	High	High
TRUE	High	IsMasterProtein	5059000	3949000	4221000	3794000	3860000	3328000	3300000	3300000	3800000	4200000	6800000	7700000	msms	msms	msms	msms	msms	msms	P61979.1	RecName: Full=Heterogeneous nuclear ribonucleoprotein K; Short=hnRNP K	0	95.4739	52.0518	21	293	21	1	463	50.944	5.54	0	0.57	0.57	-0.8	-0.8	0.03	0.03	1.59	1.57	0.13	0.14	0.89	0.87	High	High	High	High
TRUE	High	IsMasterProtein	2465000	2179000	2546000	1332000	1133000	1221000	1600000	1800000	2300000	1500000	2000000	2800000	msms	msms	msms	msms	msms	msms	P17182.3	RecName: Full=Alpha-enolase; AltName: Full=2-phospho-D-glycerate hydro-lyase; AltName: Full=Enolase 1; AltName: Full=Non-neural enolase; Short=NNE	0	94.4172	54.6083	20	182	20	1	434	47.111	6.8	0	0.93	0.93	-0.1	-0.1	0.77	0.77	0.12	0.12	0.87	0.87	0.06	0.06	High	High	High	High
TRUE	High	IsMasterProtein	2821000	2398000	2340000	2163000	2089000	1868000	1800000	2000000	2100000	2400000	3700000	4300000	msms	msms	msms	msms	msms	msms	Q8VIJ6.1	RecName: Full=Splicing factor, proline- and glutamine-rich; AltName: Full=DNA-binding p52/p100 complex, 100 kDa subunit; AltName: Full=Polypyrimidine tract-binding protein-associated-splicing factor; Short=PSF; Short=PTB-associated-splicing factor	0	93.8219	37.3391	24	133	23	1	699	75.394	9.44	0	0.59	0.59	-0.76	-0.76	0.03	0.03	1.51	1.5	0.14	0.15	0.84	0.83	High	High	High	High
TRUE	High	IsMasterProtein	4167000	3910000	3887000	3644000	3521000	2823000	2700000	3300000	3500000	4100000	6200000	6500000	msms	msms	msms	msms	msms	msms	Q61656.2	RecName: Full=Probable ATP-dependent RNA helicase DDX5; AltName: Full=DEAD box RNA helicase DEAD1; Short=mDEAD1; AltName: Full=DEAD box protein 5; AltName: Full=RNA helicase p68	0	93.1222	43.9739	28	229	21	1	614	69.247	8.92	0	0.58	0.58	-0.8	-0.8	0.02	0.02	1.62	1.61	0.13	0.13	0.9	0.88	High	High	High	High
TRUE	High	IsMasterProtein	1367000	3469000	126500	2417000	1155000	512300	880000	2900000	110000	2700000	2000000	1200000	msms	msms	mbr	msms	msms	msms	cont_P08779	Keratin, type I cytoskeletal 16 OS=Homo sapiens GN=KRT16 PE=1 SV=4	0	91.9926	50.1057	21	147	10	1	473	51.236	5.05	0	0.36	0.36	-1.48	-1.48	0.09	0.11	1.06	0.97	0.24	0.29	0.61	0.54	High	High	Not Found	High
TRUE	High	IsMasterProtein	3897000	2952000	4018000	4116000	4204000	4078000	2500000	2500000	3700000	4600000	7400000	9500000	msms	msms	msms	msms	msms	msms	Q9DBD5.2	RecName: Full=Proline-, glutamic acid- and leucine-rich protein 1; AltName: Full=Modulator of non-genomic activity of estrogen receptor	0	91.2026	22.4399	18	191	18	1	1123	117.995	4.36	0	0.42	0.42	-1.27	-1.27	0	0	2.62	2.52	0.04	0.05	1.41	1.33	High	High	High	High
TRUE	High	IsMasterProtein	2685000	1846000	2227000	2189000	2251000	2060000	1700000	1600000	2000000	2400000	3900000	4800000	msms	msms	msms	msms	msms	msms	Q9EP97.1	RecName: Full=Sentrin-specific protease 3; AltName: Full=SUMO-1-specific protease 3; AltName: Full=Sentrin/SUMO-specific protease SENP3; AltName: Full=Smt3-specific isopeptidase 1; Short=Smt3ip1	0	90.9443	36.4437	19	210	19	1	568	64.362	8.75	0	0.49	0.49	-1.02	-1.02	0.01	0.01	2.11	2.06	0.08	0.09	1.09	1.05	High	High	High	High
TRUE	High	IsMasterProtein	3455000	1795000	1560000	1004000	704100	415300	2200000	1500000	1400000	1100000	1200000	960000	msms	msms	msms	msms	msms	msms	P0DOV1.1	RecName: Full=Interferon-activable protein 205-B; Short=Ifi-205-B; AltName: Full=Interferon-inducible protein p205-B; AltName: Full=Myeloid cell nuclear differentiation antigen; AltName: Full=Protein D3	0	90.023	72.7059	22	144	15	1	425	46.948	8	0	1.53	1.53	0.62	0.62	0.07	0.07	1.18	1.18	0.22	0.22	0.66	0.66	High	High	High	High
TRUE	High	IsMasterProtein	1904000	1483000	1732000	1274000	987600	1257000	1200000	1300000	1600000	1400000	1700000	2900000	msms	msms	msms	msms	msms	msms	P52480.4	RecName: Full=Pyruvate kinase PKM; AltName: Full=Pyruvate kinase muscle isozyme	0	89.2008	46.1394	24	150	24	1	531	57.808	7.47	0	0.7	0.7	-0.52	-0.52	0.14	0.15	0.84	0.84	0.33	0.33	0.48	0.48	High	High	High	High
TRUE	High	IsMasterProtein	982400	694900	660800	767200	1506000	411200	630000	590000	600000	850000	2600000	950000	msms	msms	msms	msms	msms	msms	Q9Z103.2	RecName: Full=Activity-dependent neuroprotector homeobox protein; AltName: Full=Activity-dependent neuroprotective protein	0	88.8452	25.361	24	103	24	1	1108	124.229	6.86	0	0.47	0.47	-1.09	-1.09	0.02	0.02	1.8	1.71	0.1	0.12	0.98	0.93	High	High	High	High
TRUE	High	IsMasterProtein	5683000	4772000	5070000	4363000	4175000	4117000	3700000	4000000	4600000	4800000	7300000	9500000	msms	msms	msms	msms	msms	msms	Q8BG05.1	RecName: Full=Heterogeneous nuclear ribonucleoprotein A3; Short=hnRNP A3	0	88.6695	34.3008	15	216	15	1	379	39.628	9.01	0	0.59	0.59	-0.77	-0.77	0.03	0.03	1.48	1.46	0.15	0.15	0.82	0.81	High	High	High	High
TRUE	High	IsMasterProtein	204000000	187800000	155400000	100700000	110200000	74040000	130000000	160000000	140000000	110000000	190000000	170000000	msms	msms	msms	msms	msms	msms	P62806.2	RecName: Full=Histone H4	0	88.558	72.8155	17	389	17	1	103	11.36	11.36	0	0.93	0.93	-0.11	-0.11	0.73	0.73	0.14	0.14	0.84	0.84	0.08	0.08	High	High	High	High
TRUE	High	IsMasterProtein	1447000	934300	770600	691700	477400	238900	930000	790000	700000	770000	840000	550000	msms	msms	msms	msms	msms	msms	P0DOV2.1	RecName: Full=Interferon-activable protein 204; Short=Ifi-204; AltName: Full=Interferon-inducible protein p204	0	86.1457	44.4265	20	140	13	1	619	69.394	8.69	0	1.13	1.13	0.18	0.18	0.57	0.57	0.24	0.24	0.73	0.72	0.14	0.14	High	High	High	High
TRUE	High	IsMasterProtein	5608000	4083000	4419000	5571000	5385000	5240000	3600000	3400000	4000000	6200000	9400000	12000000	msms	msms	msms	msms	msms	msms	Q4VBE8.1	RecName: Full=WD repeat-containing protein 18	0	85.6705	52.6682	16	166	16	1	431	47.181	6.89	0	0.41	0.41	-1.28	-1.28	0	0	2.82	2.73	0.03	0.03	1.53	1.46	High	High	High	High
TRUE	High	IsMasterProtein	4820000	4423000	4269000	3675000	3592000	3420000	3100000	3700000	3900000	4100000	6300000	7900000	msms	msms	msms	msms	msms	msms	P49312.2	RecName: Full=Heterogeneous nuclear ribonucleoprotein A1; Short=hnRNP A1; AltName: Full=HDP-1; AltName: Full=Helix-destabilizing protein; AltName: Full=Single-strand-binding protein; AltName: Full=Topoisomerase-inhibitor suppressed; AltName: Full=hnRNP core protein A1; Contains: RecName: Full=Heterogeneous nuclear ribonucleoprotein A1, N-terminally processed	0	85.4157	59.6875	15	185	14	1	320	34.175	9.23	0	0.6	0.6	-0.73	-0.73	0.04	0.04	1.37	1.35	0.17	0.17	0.77	0.76	High	High	High	High
TRUE	High	IsMasterProtein	937400	846000	935200	905200	882800	737400	600000	710000	850000	1000000	1500000	1700000	msms	msms	msms	msms	msms	msms	Q3U0V1.2	RecName: Full=Far upstream element-binding protein 2; Short=FUSE-binding protein 2; AltName: Full=KH type-splicing regulatory protein; Short=KSRP	0	85.1537	35.4278	23	135	20	1	748	76.728	7.33	0	0.52	0.52	-0.95	-0.95	0.01	0.01	2	1.96	0.09	0.1	1.04	1.01	High	High	High	High
TRUE	High	IsMasterProtein	11140000	7013000	6839000	6592000	4251000	4987000	7200000	5900000	6200000	7300000	7400000	12000000	msms	msms	msms	msms	msms	msms	cont_P60712	Actin, cytoplasmic 1 OS=Bos_taurus GN=ACTB PE=1 SV=1	0	84.2995	57.8667	17	244	6	1	375	41.71	5.48	0	0.75	0.75	-0.42	-0.42	0.2	0.2	0.7	0.71	0.4	0.39	0.4	0.41	High	High	High	High
TRUE	High	IsMasterProtein	1436000	1071000	1138000	485900	564800	488700	920000	910000	1000000	540000	990000	1100000	msms	msms	msms	msms	msms	msms	O35286.2	RecName: Full=Pre-mRNA-splicing factor ATP-dependent RNA helicase DHX15; AltName: Full=DEAH box protein 15	0	83.912	33.4591	23	129	23	1	795	90.949	7.46	0	1.13	1.13	0.17	0.17	0.62	0.62	0.21	0.21	0.76	0.76	0.12	0.12	High	High	High	High
TRUE	High	IsMasterProtein	1793000	1586000	1635000	841400	801200	735200	1200000	1300000	1500000	940000	1400000	1700000	msms	msms	msms	msms	msms	msms	Q920B9.2	RecName: Full=FACT complex subunit SPT16; AltName: Full=Chromatin-specific transcription elongation factor 140 kDa subunit; AltName: Full=FACT 140 kDa subunit; AltName: Full=FACTp140; AltName: Full=Facilitates chromatin transcription complex subunit SPT16	0	83.2249	23.6867	21	165	21	1	1047	119.749	5.66	0	1.01	1.01	0.01	0.01	0.97	0.97	0.01	0.01	0.98	0.98	0.01	0.01	High	High	High	High
TRUE	High	IsMasterProtein	2816000	1423000	1964000	1731000	1302000	1448000	1800000	1200000	1800000	1900000	2300000	3400000	msms	msms	msms	msms	msms	msms	P19324.3	RecName: Full=Serpin H1; AltName: Full=47 kDa heat shock protein; AltName: Full=Collagen-binding protein; Short=Colligin; AltName: Full=Serine protease inhibitor J6; Flags: Precursor	0	83.0095	51.7986	19	166	19	1	417	46.504	8.82	0	0.64	0.64	-0.64	-0.64	0.07	0.07	1.14	1.13	0.22	0.23	0.65	0.64	High	High	High	High
TRUE	High	IsMasterProtein	2419000	1826000	1882000	1454000	922200	960800	1600000	1500000	1700000	1600000	1600000	2200000	msms	msms	msms	msms	msms	msms	P05064.2	RecName: Full=Fructose-bisphosphate aldolase A; AltName: Full=Aldolase 1; AltName: Full=Muscle-type aldolase	0	82.7764	62.6374	20	137	20	1	364	39.331	8.09	0	0.89	0.89	-0.17	-0.17	0.58	0.58	0.23	0.24	0.74	0.73	0.13	0.14	High	High	High	High
TRUE	High	IsMasterProtein	2016000	1042000	1343000	963200	955700	1199000	1300000	880000	1200000	1100000	1700000	2800000	msms	msms	msms	msms	msms	msms	P32067.1	RecName: Full=Lupus La protein homolog; AltName: Full=La autoantigen homolog; AltName: Full=La ribonucleoprotein	0	80.4023	45.7831	20	139	20	1	415	47.727	9.77	0	0.65	0.65	-0.61	-0.61	0.12	0.12	0.93	0.9	0.3	0.31	0.52	0.51	High	High	High	High
TRUE	High	IsMasterProtein	837700	737900	856600	575200	490600	437300	540000	620000	780000	640000	860000	1000000	msms	msms	msms	msms	msms	msms	Q02053.1	RecName: Full=Ubiquitin-like modifier-activating enzyme 1; AltName: Full=Ubiquitin-activating enzyme E1; AltName: Full=Ubiquitin-activating enzyme E1 X; AltName: Full=Ubiquitin-like modifier-activating enzyme 1 X	0	79.2825	22.5898	19	122	19	1	1058	117.734	5.66	0	0.78	0.78	-0.36	-0.36	0.27	0.26	0.57	0.58	0.46	0.46	0.33	0.34	High	High	High	High
TRUE	High	IsMasterProtein	2025000	1318000	1408000	957900	909300	714200	1300000	1100000	1300000	1100000	1600000	1700000	msms	msms	msms	msms	msms	msms	Q91VR5.1	RecName: Full=ATP-dependent RNA helicase DDX1; AltName: Full=DEAD box protein 1	0	79.2405	36.7568	22	140	22	1	740	82.448	7.21	0	0.87	0.87	-0.2	-0.2	0.53	0.52	0.28	0.28	0.7	0.68	0.16	0.16	High	High	High	High
TRUE	High	IsMasterProtein	9379000	6952000	7044000	2623000	2889000	1987000	6000000	5900000	6400000	2900000	5100000	4600000	msms	msms	msms	msms	msms	msms	Q9QZQ8.3	RecName: Full=Core histone macro-H2A.1; Short=Histone macroH2A1; Short=mH2A1; AltName: Full=H2A.y; AltName: Full=H2A/y	0	78.7169	48.3871	16	189	14	1	372	39.71	9.8	0	1.49	1.49	0.58	0.58	0.09	0.09	1.06	1.06	0.24	0.24	0.61	0.61	High	High	High	High
TRUE	High	IsMasterProtein	1089000	972600	920300	546500	499700	374500	700000	820000	840000	610000	870000	870000	msms	msms	msms	msms	msms	msms	Q810A7.3	RecName: Full=ATP-dependent RNA helicase DDX42; AltName: Full=DEAD box protein 42	0	77.9066	39.9354	22	134	22	1	929	101.902	6.98	0	1.01	1.01	0.02	0.02	0.95	0.95	0.02	0.02	0.97	0.97	0.01	0.01	High	High	High	High
TRUE	High	IsMasterProtein	128400000	109000000	94390000	73520000	71450000	26880000	83000000	92000000	86000000	82000000	120000000	62000000	msms	msms	msms	msms	msms	msms	P15864.2	RecName: Full=Histone H1.2; AltName: Full=H1 VAR.1; AltName: Full=H1c	0	77.6771	43.3962	17	209	6	1	212	21.254	11	0	1.01	1.01	0.01	0.01	0.97	0.97	0.01	0.01	0.98	0.98	0.01	0.01	High	High	High	High
TRUE	High	IsMasterProtein	812300	612600	705200	584000	501200	415800	520000	520000	640000	650000	880000	960000	msms	msms	msms	msms	msms	msms	Q01853.4	RecName: Full=Transitional endoplasmic reticulum ATPase; Short=TER ATPase; AltName: Full=15S Mg(2+)-ATPase p97 subunit; AltName: Full=Valosin-containing protein; Short=VCP	0	77.5756	28.1638	21	137	21	1	806	89.266	5.26	0	0.68	0.68	-0.55	-0.55	0.09	0.09	1.05	1.06	0.25	0.25	0.6	0.61	High	High	High	High
TRUE	High	IsMasterProtein	2349000	1402000	1688000	1686000	1090000	1696000	1500000	1200000	1500000	1900000	1900000	3900000	msms	msms	msms	msms	msms	msms	P68369.1	RecName: Full=Tubulin alpha-1A chain; AltName: Full=Alpha-tubulin 1; AltName: Full=Alpha-tubulin isotype M-alpha-1; AltName: Full=Tubulin alpha-1 chain; Contains: RecName: Full=Detyrosinated tubulin alpha-1A chain	0	77.3948	50.3326	17	141	17	1	451	50.104	5.06	0	0.58	0.58	-0.79	-0.79	0.04	0.04	1.39	1.36	0.16	0.17	0.78	0.77	High	High	High	High
TRUE	High	IsMasterProtein	846400	738200	765000	672000	653700	584700	540000	620000	700000	750000	1100000	1400000	msms	msms	msms	msms	msms	msms	Q99K48.3	RecName: Full=Non-POU domain-containing octamer-binding protein; Short=NonO protein	0	77.1945	39.5349	17	138	16	1	473	54.506	8.95	0	0.59	0.59	-0.77	-0.77	0.03	0.03	1.5	1.48	0.14	0.15	0.84	0.83	High	High	High	High
TRUE	High	IsMasterProtein	226700000	194000000	161900000	102100000	109900000	82260000	150000000	160000000	150000000	110000000	190000000	190000000	msms	msms	msms	msms	msms	msms	Q64478.3	RecName: Full=Histone H2B type 1-H; AltName: Full=h2B-221	0	75.6749	83.3333	15	274	15	1	126	13.912	10.32	0	0.95	0.95	-0.08	-0.08	0.8	0.8	0.1	0.1	0.89	0.89	0.05	0.05	High	High	High	High
TRUE	High	IsMasterProtein	2069000	1333000	1461000	1836000	1886000	1716000	1300000	1100000	1300000	2000000	3300000	4000000	msms	msms	msms	msms	msms	msms	Q3TZX8.1	RecName: Full=Polynucleotide 5'-hydroxyl-kinase NOL9; AltName: Full=Nucleolar protein 9	0	74.6542	22.9692	15	145	15	1	714	80.788	9.45	0	0.42	0.42	-1.25	-1.25	0	0	2.74	2.65	0.03	0.04	1.49	1.41	High	High	High	High
TRUE	High	IsMasterProtein	1040000	675200	549900	258700	387300	229900	670000	570000	500000	290000	680000	530000	msms	msms	msms	msms	msms	msms	Q9Z277.2	RecName: Full=Tyrosine-protein kinase BAZ1B; AltName: Full=Bromodomain adjacent to zinc finger domain protein 1B; AltName: Full=Williams syndrome transcription factor homolog; AltName: Full=Williams-Beuren syndrome chromosomal region 9 protein homolog	0	74.322	19.405	24	87	24	1	1479	170.544	8.6	0	1.22	1.22	0.29	0.29	0.42	0.43	0.38	0.37	0.6	0.6	0.22	0.22	High	High	High	High
TRUE	High	IsMasterProtein	7257000	5683000	4902000	6022000	4529000	4365000	4700000	4800000	4500000	6700000	7900000	10000000	msms	msms	msms	msms	msms	msms	O08583.3	RecName: Full=THO complex subunit 4; Short=Tho4; AltName: Full=Ally of AML-1 and LEF-1; AltName: Full=Aly/REF export factor; AltName: Full=REF1-I; AltName: Full=RNA and export factor-binding protein 1; AltName: Full=Transcriptional coactivator Aly/REF	0	74.0565	60	14	230	14	1	255	26.924	11.15	0	0.57	0.57	-0.81	-0.81	0.02	0.02	1.76	1.76	0.11	0.11	0.97	0.95	High	High	High	High
TRUE	High	IsMasterProtein	616800	505300	625300	590700	681000	518500	400000	430000	570000	660000	1200000	1200000	msms	msms	msms	msms	msms	msms	Q6PDG5.2	RecName: Full=SWI/SNF complex subunit SMARCC2; AltName: Full=BRG1-associated factor 170; Short=BAF170; AltName: Full=SWI/SNF complex 170 kDa subunit; AltName: Full=SWI/SNF-related matrix-associated actin-dependent regulator of chromatin subfamily C member 2	0	74.0407	21.1871	22	89	18	1	1213	132.522	5.59	0	0.47	0.47	-1.1	-1.1	0.01	0.01	2.26	2.19	0.07	0.08	1.18	1.12	High	High	High	High
TRUE	High	IsMasterProtein	2570000	2049000	1895000	2752000	2003000	1463000	1700000	1700000	1700000	3100000	3500000	3400000	msms	msms	msms	msms	msms	msms	Q91VI7.1	RecName: Full=Ribonuclease inhibitor; AltName: Full=Ribonuclease/angiogenin inhibitor 1	0	72.9857	42.5439	15	137	15	1	456	49.784	4.78	0	0.51	0.51	-0.96	-0.96	0	0	2.32	2.33	0.06	0.06	1.19	1.19	High	High	High	High
TRUE	High	IsMasterProtein	3530000	2960000	2800000	1291000	1389000	1026000	2300000	2500000	2500000	1400000	2400000	2400000	msms	msms	msms	msms	msms	msms	Q3TEA8.1	RecName: Full=Heterochromatin protein 1-binding protein 3	0	72.488	38.4477	21	158	21	1	554	60.829	9.7	0	1.2	1.2	0.27	0.27	0.41	0.41	0.38	0.39	0.59	0.59	0.23	0.23	High	High	High	High
TRUE	High	IsMasterProtein	4012000	4418000	3795000	2465000	3009000	2332000	2600000	3700000	3400000	2700000	5300000	5400000	msms	msms	msms	msms	msms	msms	P83917.1	RecName: Full=Chromobox protein homolog 1; AltName: Full=Heterochromatin protein 1 homolog beta; Short=HP1 beta; AltName: Full=Heterochromatin protein p25; AltName: Full=M31; AltName: Full=Modifier 1 protein	0	72.0512	60	10	145	9	1	185	21.405	4.93	0	0.75	0.75	-0.41	-0.41	0.25	0.26	0.6	0.59	0.45	0.45	0.35	0.35	High	High	High	High
TRUE	High	IsMasterProtein	31540000	26600000	27990000	16820000	15870000	13630000	20000000	22000000	25000000	19000000	28000000	32000000	msms	msms	msms	msms	msms	msms	P17742.2	RecName: Full=Peptidyl-prolyl cis-trans isomerase A; Short=PPIase A; AltName: Full=Cyclophilin A; AltName: Full=Cyclosporin A-binding protein; AltName: Full=Rotamase A; AltName: Full=SP18; Contains: RecName: Full=Peptidyl-prolyl cis-trans isomerase A, N-terminally processed	0	71.7689	70.7317	12	322	12	1	164	17.96	7.9	0	0.89	0.89	-0.17	-0.17	0.6	0.6	0.22	0.22	0.75	0.75	0.12	0.13	High	High	High	High
TRUE	High	IsMasterProtein	6238000	5137000	5377000	4337000	4279000	3773000	4000000	4300000	4900000	4800000	7500000	8700000	msms	msms	msms	msms	msms	msms	Q99020.1	RecName: Full=Heterogeneous nuclear ribonucleoprotein A/B; Short=hnRNP A/B; AltName: Full=CArG-binding factor-A; Short=CBF-A	0	71.4379	47.0175	18	187	18	1	285	30.812	7.91	0	0.65	0.65	-0.63	-0.63	0.07	0.07	1.16	1.16	0.22	0.22	0.65	0.65	High	High	High	High
TRUE	High	IsMasterProtein	284000	178700	256600	506500	207700	286800	180000	150000	230000	560000	360000	660000	msms	mbr	msms	msms	msms	msms	Q68FD5.3	RecName: Full=Clathrin heavy chain 1	0	70.3117	18.4478	21	54	21	1	1675	191.435	5.69	0	0.36	0.36	-1.47	-1.47	0	0	3.24	3.11	0.01	0.02	1.83	1.73	High	High	High	High
TRUE	High	IsMasterProtein	2279000	1782000	1685000	1524000	1276000	1185000	1500000	1500000	1500000	1700000	2200000	2700000	msms	msms	msms	msms	msms	msms	P11499.3	RecName: Full=Heat shock protein HSP 90-beta; AltName: Full=Heat shock 84 kDa; Short=HSP 84; Short=HSP84; AltName: Full=Tumor-specific transplantation 84 kDa antigen; Short=TSTA	0	70.1495	27.4862	18	130	11	1	724	83.229	5.03	0	0.69	0.69	-0.54	-0.54	0.1	0.1	1.01	1.02	0.27	0.26	0.57	0.58	High	High	High	High
TRUE	High	IsMasterProtein	405300	249900	328000	181500	118400	227600	260000	210000	300000	200000	210000	530000	msms	msms	msms	msms	msms	msms	Q8VDD5.4	RecName: Full=Myosin-9; AltName: Full=Cellular myosin heavy chain, type A; AltName: Full=Myosin heavy chain 9; AltName: Full=Myosin heavy chain, non-muscle IIa; AltName: Full=Non-muscle myosin heavy chain A; Short=NMMHC-A; AltName: Full=Non-muscle myosin heavy chain IIa; Short=NMMHC II-a; Short=NMMHC-IIA	0	69.2268	13.1633	23	76	23	1	1960	226.232	5.66	0	0.91	0.91	-0.14	-0.14	0.72	0.72	0.15	0.14	0.84	0.84	0.08	0.08	High	High	High	High
TRUE	High	IsMasterProtein	3770000	4423000	4517000	993900	2393000	1950000	2400000	3700000	4100000	1100000	4200000	4500000	msms	msms	msms	msms	msms	msms	P70257.2	RecName: Full=Nuclear factor 1 X-type; Short=NF1-X; Short=Nuclear factor 1/X; AltName: Full=CCAAT-box-binding transcription factor; Short=CTF; AltName: Full=Nuclear factor I/X; Short=NF-I/X; Short=NFI-X; AltName: Full=TGGCA-binding protein	0	68.8683	42.418	13	131	10	1	488	53.361	8.68	0	1.21	1.21	0.28	0.28	0.57	0.58	0.25	0.24	0.72	0.73	0.14	0.14	High	High	High	High
TRUE	High	IsMasterProtein	6790000	6046000	5844000	3411000	4148000	3210000	4400000	5100000	5300000	3800000	7300000	7400000	msms	msms	msms	msms	msms	msms	Q60668.2	RecName: Full=Heterogeneous nuclear ribonucleoprotein D0; Short=hnRNP D0; AltName: Full=AU-rich element RNA-binding protein 1	0	67.1322	40.2817	16	193	15	1	355	38.33	7.81	0	0.83	0.83	-0.26	-0.26	0.45	0.45	0.35	0.35	0.62	0.62	0.21	0.21	High	High	High	High
TRUE	High	IsMasterProtein	1359000	1351000	1426000	317100	649900	550800	870000	1100000	1300000	350000	1100000	1300000	msms	msms	msms	msms	msms	msms	Q8CCK0.3	RecName: Full=Core histone macro-H2A.2; Short=Histone macroH2A2; Short=mH2A2	0	66.3809	53.4946	15	120	13	1	372	40.067	9.69	0	1.36	1.36	0.45	0.45	0.32	0.34	0.49	0.47	0.51	0.52	0.29	0.28	High	High	High	High
TRUE	High	IsMasterProtein	408100	460400	324300	416900	464100	337900	260000	390000	290000	460000	810000	780000	msms	msms	msms	msms	msms	msms	Q8K3X4.1	RecName: Full=Interferon regulatory factor 2-binding protein-like; AltName: Full=Enhanced at puberty protein 1	0	66.3088	30.7097	15	106	14	1	775	80.514	8.24	0	0.47	0.47	-1.1	-1.1	0	0.01	2.3	2.24	0.07	0.07	1.18	1.15	High	High	High	High
TRUE	High	IsMasterProtein	4159000	3588000	3632000	3972000	3229000	2969000	2700000	3000000	3300000	4400000	5600000	6900000	msms	msms	msms	msms	msms	msms	Q9Z2X1.3	RecName: Full=Heterogeneous nuclear ribonucleoprotein F; Short=hnRNP F; Contains: RecName: Full=Heterogeneous nuclear ribonucleoprotein F, N-terminally processed	0	66.0033	46.0241	12	134	10	1	415	45.701	5.49	0	0.54	0.54	-0.89	-0.89	0.01	0.01	1.96	1.95	0.09	0.1	1.04	1.01	High	High	High	High
TRUE	High	IsMasterProtein	3315000	3014000	2947000	2035000	2762000	2108000	2100000	2500000	2700000	2300000	4800000	4900000	msms	msms	msms	msms	msms	msms	Q9CX86.1	RecName: Full=Heterogeneous nuclear ribonucleoprotein A0; Short=hnRNP A0	0	65.9334	60	14	136	14	1	305	30.512	9.31	0	0.65	0.65	-0.63	-0.63	0.1	0.1	1.02	1	0.26	0.27	0.58	0.56	High	High	High	High
TRUE	High	IsMasterProtein	890200	910800	978900	438400	686600	491900	570000	770000	890000	490000	1200000	1100000	msms	msms	msms	msms	msms	msms	Q3U1J4.2	RecName: Full=DNA damage-binding protein 1; AltName: Full=DDB p127 subunit; AltName: Full=Damage-specific DNA-binding protein 1; AltName: Full=UV-damaged DNA-binding factor	0	65.6243	25.614	22	99	22	1	1140	126.772	5.26	0	0.84	0.84	-0.26	-0.26	0.51	0.52	0.29	0.29	0.68	0.68	0.17	0.17	High	High	High	High
TRUE	High	IsMasterProtein	1107000	838100	677500	628800	606800	548500	710000	710000	620000	700000	1100000	1300000	msms	msms	msms	msms	msms	msms	Q99MR6.1	RecName: Full=Serrate RNA effector molecule homolog; AltName: Full=Arsenite-resistance protein 2	0	65.4467	25.3714	19	98	19	1	875	100.39	5.97	0	0.69	0.69	-0.53	-0.53	0.12	0.11	0.94	0.94	0.3	0.3	0.53	0.52	High	High	High	High
TRUE	High	IsMasterProtein	73700	115900	85040	422100	489300	307000	47000	98000	77000	470000	860000	710000	mbr	mbr	msms	msms	msms	msms	P97311.1	RecName: Full=DNA replication licensing factor MCM6; AltName: Full=Mis5 homolog	0	64.031	27.6492	20	46	20	1	821	92.809	5.45	0	0.11	0.11	-3.21	-3.21	0	0	6.48	5.98	0	0	4.02	3.64	High	Not Found	Not Found	High
TRUE	High	IsMasterProtein	4339000	3869000	3714000	3234000	3476000	3646000	2800000	3300000	3400000	3600000	6100000	8500000	msms	msms	msms	msms	msms	msms	P56959.1	RecName: Full=RNA-binding protein FUS; AltName: Full=Protein pigpen	0	63.8506	27.2201	13	105	13	1	518	52.642	9.36	0	0.55	0.55	-0.86	-0.86	0.03	0.03	1.58	1.54	0.13	0.14	0.88	0.86	High	High	High	High
TRUE	High	IsMasterProtein	109100000	92150000	78880000	54240000	57910000	41510000	70000000	78000000	72000000	60000000	100000000	96000000	msms	msms	msms	msms	msms	msms	P02301.3	RecName: Full=Histone H3.3C; AltName: Full=Embryonic	0	63.8088	38.9706	9	206	9	1	136	15.305	11.14	0	0.87	0.87	-0.2	-0.2	0.54	0.54	0.27	0.27	0.7	0.7	0.15	0.16	High	High	High	High
TRUE	High	IsMasterProtein	247100	237600	317700	749700	719700	585700	160000	200000	290000	830000	1300000	1400000	msms	mbr	mbr	msms	msms	msms	P49718.1	RecName: Full=DNA replication licensing factor MCM5; AltName: Full=CDC46 homolog; AltName: Full=P1-CDC46	0	63.5663	33.6971	20	52	20	1	733	82.29	8.43	0	0.19	0.19	-2.42	-2.42	0	0	5.36	5.02	0	0	3.37	3.19	High	High	Not Found	High
TRUE	High	IsMasterProtein	1981000	1402000	1424000	1134000	892500	937500	1300000	1200000	1300000	1300000	1600000	2200000	msms	msms	msms	msms	msms	msms	P68033.1	RecName: Full=Actin, alpha cardiac muscle 1; AltName: Full=Alpha-cardiac actin; Flags: Precursor	0	63.3818	40.5836	14	174	4	1	377	41.992	5.39	0	0.77	0.77	-0.38	-0.38	0.24	0.24	0.61	0.62	0.44	0.44	0.35	0.36	High	High	High	High
TRUE	High	IsMasterProtein	4962000	3696000	3719000	2231000	2111000	1870000	3200000	3100000	3400000	2500000	3700000	4300000	msms	msms	msms	msms	msms	msms	P50247.3	RecName: Full=Adenosylhomocysteinase; Short=AdoHcyase; AltName: Full=CUBP; AltName: Full=Liver copper-binding protein; AltName: Full=S-adenosyl-L-homocysteine hydrolase	0	62.9554	42.3611	17	143	17	1	432	47.657	6.54	0	0.95	0.95	-0.08	-0.08	0.8	0.8	0.09	0.1	0.9	0.9	0.05	0.05	High	High	High	High
TRUE	High	IsMasterProtein	567200	561200	523400	614300	570900	431100	360000	470000	480000	680000	1000000	1000000	msms	msms	msms	msms	msms	msms	Q00PI9.2	RecName: Full=Heterogeneous nuclear ribonucleoprotein U-like protein 2; AltName: Full=MLF1-associated nuclear protein	0	62.6573	31.8121	18	91	18	1	745	84.888	4.89	0	0.49	0.49	-1.02	-1.02	0.01	0.01	2.27	2.24	0.07	0.07	1.18	1.15	High	High	High	High
TRUE	High	IsMasterProtein	911100	821300	740100	262400	293500	228200	590000	690000	670000	290000	510000	530000	msms	msms	msms	msms	msms	msms	Q99JF8.1	RecName: Full=PC4 and SFRS1-interacting protein; AltName: Full=Lens epithelium-derived growth factor; Short=mLEDGF	0	62.6072	32.3864	16	80	14	1	528	59.66	9.13	0	1.51	1.51	0.6	0.6	0.09	0.09	1.06	1.05	0.25	0.25	0.61	0.6	High	High	High	High
TRUE	High	IsMasterProtein	690800	730200	861100	365600	415200	354600	440000	620000	780000	410000	730000	820000	msms	msms	msms	msms	msms	msms	O55201.1	RecName: Full=Transcription elongation factor SPT5; AltName: Full=DRB sensitivity-inducing factor large subunit; Short=DSIF large subunit	0	62.3785	21.0721	18	80	18	1	1082	120.589	5.05	0	0.96	0.96	-0.06	-0.06	0.87	0.87	0.06	0.06	0.93	0.93	0.03	0.03	High	High	High	High
TRUE	High	IsMasterProtein	1041000	1020000	864300	687100	577800	471700	670000	860000	790000	760000	1000000	1100000	msms	msms	msms	msms	msms	msms	Q61191.2	RecName: Full=Host cell factor 1; Short=HCF; Short=HCF-1; AltName: Full=C1 factor; Contains: RecName: Full=HCF N-terminal chain 1; Contains: RecName: Full=HCF N-terminal chain 2; Contains: RecName: Full=HCF N-terminal chain 3; Contains: RecName: Full=HCF N-terminal chain 4; Contains: RecName: Full=HCF N-terminal chain 5; Contains: RecName: Full=HCF N-terminal chain 6; Contains: RecName: Full=HCF …	0	62.3557	11.8337	18	103	18	1	2045	210.306	7.18	0	0.81	0.81	-0.3	-0.3	0.34	0.33	0.47	0.48	0.52	0.52	0.28	0.29	High	High	High	High
TRUE	High	IsMasterProtein	973400	871100	765200	572100	655800	496900	630000	740000	700000	640000	1100000	1200000	msms	msms	msms	msms	msms	msms	Q501J6.1	RecName: Full=Probable ATP-dependent RNA helicase DDX17; AltName: Full=DEAD box protein 17	0	62.2701	27.2308	16	144	9	1	650	72.354	8.59	0	0.73	0.73	-0.46	-0.46	0.18	0.18	0.76	0.75	0.38	0.38	0.42	0.42	High	High	High	High
TRUE	High	IsMasterProtein	3059000	2857000	2769000	1843000	2102000	1475000	2000000	2400000	2500000	2000000	3700000	3400000	msms	msms	msms	msms	msms	msms	P60335.1	RecName: Full=Poly(rC)-binding protein 1; AltName: Full=Alpha-CP1; AltName: Full=Heterogeneous nuclear ribonucleoprotein E1; Short=hnRNP E1	0	62.0005	69.382	14	153	11	1	356	37.474	7.09	0	0.77	0.77	-0.37	-0.37	0.27	0.27	0.56	0.57	0.47	0.47	0.33	0.33	High	High	High	High
TRUE	High	IsMasterProtein	2211000	2141000	2187000	1634000	1946000	1829000	1400000	1800000	2000000	1800000	3400000	4200000	msms	msms	msms	msms	msms	msms	P70333.1	RecName: Full=Heterogeneous nuclear ribonucleoprotein H2; Short=hnRNP H2; AltName: Full=Heterogeneous nuclear ribonucleoprotein H'; Short=hnRNP H'; Contains: RecName: Full=Heterogeneous nuclear ribonucleoprotein H2, N-terminally processed	0	61.9458	40.7572	11	139	6	1	449	49.248	6.3	0	0.58	0.58	-0.79	-0.79	0.04	0.05	1.36	1.33	0.17	0.18	0.77	0.75	High	High	High	High
TRUE	High	IsMasterProtein	1472000	951900	1316000	1133000	788100	1114000	950000	800000	1200000	1300000	1400000	2600000	msms	msms	msms	msms	msms	msms	P99024.1	RecName: Full=Tubulin beta-5 chain	0	61.2041	44.1441	15	107	5	1	444	49.639	4.89	0	0.59	0.59	-0.77	-0.77	0.04	0.05	1.36	1.33	0.17	0.18	0.77	0.75	High	High	High	High
TRUE	High	IsMasterProtein	416500	410000	446700	195600	269300	228900	270000	350000	410000	220000	470000	530000	msms	msms	msms	msms	msms	msms	Q9WU42.3	RecName: Full=Nuclear receptor corepressor 2; Short=N-CoR2; AltName: Full=Silencing mediator of retinoic acid and thyroid hormone receptor; Short=SMRT; Short=SMRTe; AltName: Full=T3 receptor-associating factor; Short=TRAC; AltName: Full=Thyroid-, retinoic-acid-receptor-associated corepressor	0	60.671	11.8528	22	72	21	1	2472	269.642	7.44	0	0.88	0.88	-0.18	-0.18	0.64	0.64	0.19	0.19	0.78	0.78	0.11	0.11	High	High	High	High
TRUE	High	IsMasterProtein	237900	192200	186900	179300	164300	128500	150000	160000	170000	200000	290000	300000	msms	msms	msms	msms	msms	msms	P43277.2	RecName: Full=Histone H1.3; AltName: Full=H1 VAR.4; AltName: Full=H1d	0	60.3527	38.914	14	189	1	1	221	22.086	11.03	0	0.63	0.63	-0.67	-0.67	0.04	0.04	1.36	1.37	0.17	0.17	0.77	0.77	High	High	High	High
TRUE	High	IsMasterProtein	1389000	1027000	934200	733900	842200	651400	890000	870000	850000	820000	1500000	1500000	msms	msms	msms	msms	msms	msms	Q9R190.1	RecName: Full=Metastasis-associated protein MTA2; AltName: Full=Metastasis-associated 1-like 1	0	59.9569	30.6886	19	101	13	1	668	74.983	9.67	0	0.71	0.71	-0.49	-0.49	0.16	0.16	0.81	0.81	0.35	0.35	0.46	0.45	High	High	High	High
TRUE	High	IsMasterProtein	595700	449700	373700	286400	197700	172700	380000	380000	340000	320000	350000	400000	msms	msms	msms	msms	msms	msms	cont_Q3SX14	Gelsolin OS=Bos_taurus GN=GSN PE=2 SV=1	0	59.7285	20.9302	13	92	1	1	731	80.681	5.78	0	1.04	1.04	0.05	0.05	0.85	0.85	0.07	0.07	0.92	0.92	0.03	0.04	High	High	High	High
TRUE	High	IsMasterProtein	708700	641700	499900	451500	354500	338500	460000	540000	450000	500000	620000	780000	msms	msms	msms	msms	msms	msms	P20029.3	RecName: Full=78 kDa glucose-regulated protein; Short=GRP-78; AltName: Full=Heat shock 70 kDa protein 5; AltName: Full=Immunoglobulin heavy chain-binding protein; Short=BiP; Flags: Precursor	0	59.5593	26.7176	15	86	13	1	655	72.377	5.16	0	0.77	0.77	-0.37	-0.37	0.24	0.24	0.62	0.63	0.44	0.43	0.36	0.36	High	High	High	High
TRUE	High	IsMasterProtein	960700	948200	888000	607000	762500	670100	620000	800000	810000	670000	1300000	1600000	msms	msms	msms	msms	msms	msms	O35737.3	RecName: Full=Heterogeneous nuclear ribonucleoprotein H; Short=hnRNP H; Contains: RecName: Full=Heterogeneous nuclear ribonucleoprotein H, N-terminally processed	0	59.5232	34.2984	10	139	4	1	449	49.168	6.3	0	0.66	0.66	-0.6	-0.6	0.11	0.12	0.96	0.94	0.29	0.3	0.54	0.52	High	High	High	High
TRUE	High	IsMasterProtein	13840000	11810000	9928000	10760000	9283000	6712000	8900000	10000000	9000000	12000000	16000000	16000000	msms	msms	msms	msms	msms	msms	P43274.2	RecName: Full=Histone H1.4; AltName: Full=H1 VAR.2; AltName: Full=H1e	0	59.4013	33.79	13	196	3	1	219	21.964	11.11	0	0.64	0.64	-0.64	-0.64	0.05	0.05	1.31	1.33	0.18	0.18	0.74	0.75	High	High	High	High
TRUE	High	IsMasterProtein	504100	386800	409800	202200	271200	233500	320000	330000	370000	220000	470000	540000	msms	msms	msms	msms	msms	msms	Q8K4B0.1	RecName: Full=Metastasis-associated protein MTA1	0	59.1229	32.5874	18	90	11	1	715	80.747	9.29	0	0.88	0.88	-0.18	-0.18	0.62	0.62	0.21	0.21	0.76	0.76	0.12	0.12	High	High	High	High
TRUE	High	IsMasterProtein	2481000	1946000	2183000	1763000	1654000	1397000	1600000	1600000	2000000	2000000	2900000	3200000	msms	msms	msms	msms	msms	msms	Q60973.1	RecName: Full=Histone-binding protein RBBP7; AltName: Full=Histone acetyltransferase type B subunit 2; AltName: Full=Nucleosome-remodeling factor subunit RBAP46; AltName: Full=Retinoblastoma-binding protein 7; Short=RBBP-7; AltName: Full=Retinoblastoma-binding protein p46	0	59.0289	40.7059	13	124	7	1	425	47.76	5.05	0	0.66	0.66	-0.61	-0.61	0.07	0.07	1.14	1.14	0.23	0.23	0.65	0.64	High	High	High	High
TRUE	High	IsMasterProtein	392300	333600	305800	30540	55180	45380	250000	280000	280000	34000	97000	110000	msms	msms	msms	mbr	mbr	mbr	Q921C3.2	RecName: Full=Bromodomain and WD repeat-containing protein 1; AltName: Full=WD repeat-containing protein 9	0	58.3876	7.94271	15	41	15	1	2304	259.066	8.4	0	3.85	3.85	1.95	1.95	0	0	3.6	3.35	0.01	0.01	2.09	1.9	High	High	High	Not Found
TRUE	High	IsMasterProtein	670100	698500	791900	320200	280100	276000	430000	590000	720000	360000	490000	640000	msms	msms	msms	msms	msms	msms	P24527.4	RecName: Full=Leukotriene A-4 hydrolase; Short=LTA-4 hydrolase; AltName: Full=Leukotriene A(4) hydrolase	0	58.1117	27.3322	14	82	14	1	611	69.007	6.42	0	1.18	1.18	0.24	0.24	0.49	0.49	0.31	0.31	0.67	0.66	0.18	0.18	High	High	High	High
TRUE	High	IsMasterProtein	1494000	1251000	1515000	813600	1067000	852800	960000	1100000	1400000	900000	1900000	2000000	msms	msms	msms	msms	msms	msms	Q60972.5	RecName: Full=Histone-binding protein RBBP4; AltName: Full=Chromatin assembly factor 1 subunit C; Short=CAF-1 subunit C; AltName: Full=Chromatin assembly factor I p48 subunit; Short=CAF-I 48 kDa subunit; Short=CAF-I p48; AltName: Full=Nucleosome-remodeling factor subunit RBAP48; AltName: Full=Retinoblastoma-binding protein 4; Short=RBBP-4; AltName: Full=Retinoblastoma-binding protein p48	0	58.0889	44.7059	13	120	7	1	425	47.626	4.89	0	0.75	0.75	-0.42	-0.42	0.26	0.26	0.59	0.58	0.46	0.46	0.34	0.34	High	High	High	High
TRUE	High	IsMasterProtein	835300	897400	681100	837600	774300	627800	540000	760000	620000	930000	1400000	1500000	msms	msms	msms	msms	msms	msms	Q91VM5.1	RecName: Full=RNA binding motif protein, X-linked-like-1; AltName: Full=Heterogeneous nuclear ribonucleoprotein G-like 1; AltName: Full=RNA binding motif protein, X chromosome retrogene; Contains: RecName: Full=RNA binding motif protein, X-linked-like-1, N-terminally processed	0	57.9203	40.7216	16	101	16	1	388	42.136	9.99	0	0.52	0.52	-0.95	-0.95	0.01	0.01	2.05	2.03	0.09	0.09	1.06	1.05	High	High	High	High
TRUE	High	IsMasterProtein	1510000	1207000	1073000	895000	741200	726800	970000	1000000	970000	990000	1300000	1700000	msms	msms	msms	msms	msms	msms	P47911.3	RecName: Full=60S ribosomal protein L6; AltName: Full=TAX-responsive enhancer element-binding protein 107; Short=TAXREB107	0	57.8263	51.0135	17	96	17	1	296	33.489	10.7	0	0.76	0.76	-0.39	-0.39	0.23	0.22	0.65	0.65	0.42	0.42	0.37	0.37	High	High	High	High
TRUE	High	IsMasterProtein	1001000	800700	865700	261000	264400	271200	640000	680000	790000	290000	460000	630000	msms	msms	msms	msms	msms	msms	Q8K019.2	RecName: Full=Bcl-2-associated transcription factor 1; Short=Btf	0	57.6836	22.5245	17	86	17	1	919	105.939	9.99	0	1.6	1.6	0.67	0.67	0.07	0.07	1.19	1.17	0.22	0.22	0.66	0.65	High	High	High	High
TRUE	High	IsMasterProtein	1704000	1315000	1231000	733900	800100	618500	1100000	1100000	1100000	820000	1400000	1400000	msms	msms	msms	msms	msms	msms	P10711.2	RecName: Full=Transcription elongation factor A protein 1; AltName: Full=Transcription elongation factor S-II protein 1; AltName: Full=Transcription elongation factor TFIIS.o	0	57.6765	44.5183	12	96	12	1	301	33.859	8.38	0	0.94	0.94	-0.09	-0.09	0.78	0.78	0.11	0.11	0.88	0.88	0.05	0.05	High	High	High	High
TRUE	High	IsMasterProtein	148100	86840	137700	423900	405900	272300	95000	73000	130000	470000	710000	630000	mbr	mbr	msms	msms	msms	msms	P25206.2	RecName: Full=DNA replication licensing factor MCM3; AltName: Full=DNA polymerase alpha holoenzyme-associated protein P1; AltName: Full=P1-MCM3	0	57.6623	23.2759	16	47	16	1	812	91.489	5.55	0	0.16	0.16	-2.64	-2.64	0	0	5.98	5.6	0	0	3.76	3.5	Not Found	Not Found	High	High
TRUE	High	IsMasterProtein	9175000	8381000	8072000	5221000	5578000	4758000	5900000	7100000	7300000	5800000	9800000	11000000	msms	msms	msms	msms	msms	msms	P23198.2	RecName: Full=Chromobox protein homolog 3; AltName: Full=Heterochromatin protein 1 homolog gamma; Short=HP1 gamma; AltName: Full=M32; AltName: Full=Modifier 2 protein	0	57.658	43.7158	9	182	7	1	183	20.842	5.22	0	0.79	0.79	-0.34	-0.34	0.31	0.31	0.5	0.5	0.5	0.5	0.3	0.3	High	High	High	High
TRUE	High	IsMasterProtein	2746000	2506000	2087000	2143000	2133000	1406000	1800000	2100000	1900000	2400000	3700000	3300000	msms	msms	msms	msms	msms	msms	P30681.3	RecName: Full=High mobility group protein B2; AltName: Full=High mobility group protein 2; Short=HMG-2	0	57.5762	54.2857	9	146	7	1	210	24.147	7.31	0	0.63	0.63	-0.68	-0.68	0.04	0.04	1.36	1.36	0.17	0.17	0.77	0.77	High	High	High	High
TRUE	High	IsMasterProtein	4068000	4460000	3876000	2343000	2819000	2203000	2600000	3800000	3500000	2600000	4900000	5100000	msms	msms	msms	msms	msms	msms	Q61686.1	RecName: Full=Chromobox protein homolog 5; AltName: Full=Heterochromatin protein 1 homolog alpha; Short=HP1 alpha	0	57.2601	50.2618	11	112	10	1	191	22.172	5.86	0	0.81	0.81	-0.31	-0.31	0.39	0.39	0.41	0.41	0.57	0.57	0.24	0.25	High	High	High	High
TRUE	High	IsMasterProtein	385500	384000	374900	438200	434000	341300	250000	320000	340000	490000	760000	790000	msms	msms	msms	msms	msms	msms	Q3TKT4.1	RecName: Full=Transcription activator BRG1; AltName: Full=ATP-dependent helicase SMARCA4; AltName: Full=BRG1-associated factor 190A; Short=BAF190A; AltName: Full=Protein brahma homolog 1; AltName: Full=SNF2-beta; AltName: Full=SWI/SNF-related matrix-associated actin-dependent regulator of chromatin subfamily A member 4	0	56.9002	11.9033	17	66	9	1	1613	181.313	8	0	0.45	0.45	-1.14	-1.14	0	0	2.52	2.46	0.05	0.05	1.34	1.29	High	Not Found	High	High
TRUE	High	IsMasterProtein	315700	261100	272700	66040	104300	95630	200000	220000	250000	73000	180000	220000	msms	msms	msms	msms	msms	msms	Q61687.3	RecName: Full=Transcriptional regulator ATRX; AltName: Full=ATP-dependent helicase ATRX; AltName: Full=HP1 alpha-interacting protein; AltName: Full=HP1-BP38 protein; AltName: Full=Heterochromatin protein 2; AltName: Full=X-linked nuclear protein	0	56.0492	8.48142	15	56	15	1	2476	278.414	6.68	0	1.55	1.55	0.63	0.63	0.13	0.14	0.9	0.87	0.31	0.33	0.51	0.48	High	High	High	High
TRUE	High	IsMasterProtein	2519000	1645000	1779000	855700	717500	658100	1600000	1400000	1600000	950000	1300000	1500000	msms	msms	msms	msms	msms	msms	P28352.2	RecName: Full=DNA-(apurinic or apyrimidinic site) lyase; AltName: Full=APEX nuclease; Short=APEN; AltName: Full=Apurinic-apyrimidinic endonuclease 1; Short=AP endonuclease 1; AltName: Full=REF-1; AltName: Full=Redox factor-1; Contains: RecName: Full=DNA-(apurinic or apyrimidinic site) lyase, mitochondrial	0	55.8992	41.0095	11	90	11	1	317	35.468	7.91	0	1.26	1.26	0.33	0.33	0.3	0.29	0.53	0.54	0.49	0.48	0.31	0.32	High	High	High	High
TRUE	High	IsMasterProtein	2592000	708300	657300	241400	230000	218900	1700000	600000	600000	270000	400000	510000	msms	msms	msms	msms	msms	msms	Q3UMU9.1	RecName: Full=Hepatoma-derived growth factor-related protein 2; Short=HRP-2	0	55.8802	22.571	17	72	15	1	669	74.246	8.66	0	2.22	2.22	1.15	1.15	0.01	0.02	1.83	1.73	0.1	0.12	0.99	0.93	High	High	High	High
TRUE	High	IsMasterProtein	1934000	1526000	1560000	481000	499100	417400	1200000	1300000	1400000	530000	870000	970000	msms	msms	msms	msms	msms	msms	Q80XU3.1	RecName: Full=Nuclear ubiquitous casein and cyclin-dependent kinase substrate 1; AltName: Full=JC7	0	55.8486	35.0427	10	89	10	1	234	26.298	5.14	0	1.71	1.71	0.78	0.78	0.03	0.03	1.54	1.52	0.14	0.14	0.85	0.85	High	High	High	High
TRUE	High	IsMasterProtein	1912000	1399000	1572000	597400	652400	625800	1200000	1200000	1400000	660000	1100000	1500000	msms	msms	msms	msms	msms	msms	P51859.2	RecName: Full=Hepatoma-derived growth factor; Short=HDGF	0	55.2635	64.557	14	112	12	1	237	26.253	4.83	0	1.24	1.24	0.31	0.31	0.38	0.39	0.42	0.41	0.57	0.56	0.25	0.25	High	High	High	High
TRUE	High	IsMasterProtein	577400	554100	440700	420100	469000	311100	370000	470000	400000	470000	820000	720000	msms	msms	msms	msms	msms	msms	Q8K310.1	RecName: Full=Matrin-3	0	54.8933	20.331	14	73	14	1	846	94.572	6.25	0	0.63	0.63	-0.66	-0.66	0.06	0.06	1.25	1.25	0.2	0.2	0.71	0.7	High	High	High	High
TRUE	High	IsMasterProtein	1036000	689300	733600	507600	479300	367100	670000	580000	670000	560000	840000	850000	msms	msms	msms	msms	msms	msms	Q7TNC4.1	RecName: Full=Putative RNA-binding protein Luc7-like 2; AltName: Full=CGI-74 homolog	0	54.8141	38.0102	15	84	10	1	392	46.555	10.1	0	0.86	0.86	-0.21	-0.21	0.5	0.49	0.3	0.31	0.67	0.66	0.17	0.18	High	High	High	High
TRUE	High	IsMasterProtein	363600	354200	79460	303500	89270	72800	230000	300000	72000	340000	160000	170000	msms	msms	mbr	msms	mbr	mbr	cont_Q04695	Keratin, type I cytoskeletal 17 OS=Homo sapiens GN=KRT17 PE=1 SV=2	0	54.7876	31.713	15	101	6	1	432	48.076	5.02	0	0.83	0.83	-0.27	-0.27	0.58	0.6	0.24	0.23	0.74	0.74	0.13	0.13	High	High	Not Found	High
TRUE	High	IsMasterProtein	171300	11560	18880	57520	31590	32420	110000	9800	17000	64000	55000	75000	msms	msms	msms	msms	msms	msms	Q3TTY5.1	RecName: Full=Keratin, type II cytoskeletal 2 epidermal; AltName: Full=Cytokeratin-2e; Short=CK-2e; AltName: Full=Epithelial keratin-2e; AltName: Full=Keratin-2 epidermis; AltName: Full=Keratin-2e; Short=K2e; AltName: Full=Type-II keratin Kb2	0	54.293	11.3154	12	123	1	1	707	70.88	8.06	0	0.41	0.41	-1.28	-1.28	0.06	0.08	1.2	1.1	0.21	0.24	0.67	0.63	High	Not Found	Not Found	High
TRUE	High	IsMasterProtein	1263000	1185000	1043000	450400	569800	366800	810000	1000000	950000	500000	1000000	850000	msms	msms	msms	msms	msms	msms	P25976.1	RecName: Full=Nucleolar transcription factor 1; AltName: Full=Upstream-binding factor 1; Short=UBF-1	0	54.0843	22.3529	15	67	15	1	765	89.453	5.76	0	1.22	1.22	0.29	0.29	0.4	0.4	0.4	0.4	0.58	0.58	0.24	0.24	High	High	High	High
TRUE	High	IsMasterProtein	1233000	1138000	846400	553700	551500	391800	790000	960000	770000	620000	960000	910000	msms	msms	msms	msms	msms	msms	Q921F4.3	RecName: Full=Heterogeneous nuclear ribonucleoprotein L-like	0	53.9043	31.8105	13	86	13	1	591	64.084	5.85	0	1.03	1.03	0.04	0.04	0.9	0.9	0.05	0.05	0.95	0.95	0.02	0.02	High	High	High	High
TRUE	High	IsMasterProtein	233000	7694	25770	61860	224300	59630	150000	6500	23000	69000	390000	140000	mbr	mbr	mbr	mbr	msms	mbr	cont_Q7Z794	Keratin, type II cytoskeletal 1b OS=Homo sapiens GN=KRT77 PE=2 SV=3	0	53.4702	24.2215	14	75	10	1	578	61.864	5.99	0	0.18	0.18	-2.45	-2.45	0.01	0.02	1.92	1.73	0.09	0.12	1.04	0.93	Not Found	Not Found	Not Found	Not Found
TRUE	High	IsMasterProtein	1529000	1161000	1332000	642500	492200	703000	980000	980000	1200000	710000	860000	1600000	msms	msms	msms	msms	msms	msms	Q99LF4.1	RecName: Full=tRNA-splicing ligase RtcB homolog; AltName: Full=Focal adhesion-associated protein; Short=FAAP	0	53.3724	36.6337	15	67	15	1	505	55.214	7.23	0	1.05	1.05	0.07	0.07	0.84	0.84	0.08	0.08	0.91	0.91	0.04	0.04	High	High	High	High
TRUE	High	IsMasterProtein	7169000	5633000	5908000	1869000	1583000	1979000	4600000	4800000	5400000	2100000	2800000	4600000	msms	msms	msms	msms	msms	msms	P52927.1	RecName: Full=High mobility group protein HMGI-C; AltName: Full=High mobility group AT-hook protein 2	0	53.0859	65.7407	8	135	8	1	108	11.812	10.62	0	1.65	1.65	0.72	0.72	0.05	0.05	1.29	1.26	0.19	0.2	0.73	0.71	High	High	High	High
TRUE	High	IsMasterProtein	564100	452600	519400	326900	356200	247200	360000	380000	470000	360000	620000	570000	msms	msms	msms	msms	msms	msms	Q9JLI8.1	RecName: Full=Squamous cell carcinoma antigen recognized by T-cells 3; Short=SART-3; Short=mSART-3; AltName: Full=Tumor-rejection antigen SART3	0	53.0692	19.5426	17	60	17	1	962	109.55	5.24	0	0.8	0.8	-0.33	-0.33	0.32	0.32	0.49	0.5	0.51	0.5	0.29	0.3	High	High	High	High
TRUE	High	IsMasterProtein	833300	656600	691000	219400	296700	232900	540000	550000	630000	240000	520000	540000	msms	msms	msms	msms	msms	msms	E9PYL2.1	RecName: Full=Proline-rich protein 12	0	52.9746	12.8747	15	64	15	1	2035	211.745	7.65	0	1.4	1.4	0.48	0.48	0.19	0.19	0.72	0.71	0.39	0.39	0.41	0.41	High	High	High	High
TRUE	High	IsMasterProtein	1106000	752900	1042000	689200	663800	455800	710000	640000	950000	770000	1200000	1100000	msms	msms	msms	msms	msms	msms	P60122.1	RecName: Full=RuvB-like 1; AltName: Full=49 kDa TATA box-binding protein-interacting protein; Short=49 kDa TBP-interacting protein; AltName: Full=DNA helicase p50; AltName: Full=Pontin 52; AltName: Full=TIP49a	0	52.4016	42.5439	15	64	15	1	456	50.182	6.42	0	0.77	0.77	-0.38	-0.38	0.25	0.25	0.6	0.61	0.45	0.44	0.35	0.35	High	High	High	High
TRUE	High	IsMasterProtein	1027000	694100	824500	622800	601200	500100	660000	590000	750000	690000	1100000	1200000	msms	msms	msms	msms	msms	msms	Q9WTM5.3	RecName: Full=RuvB-like 2; AltName: Full=p47 protein	0	52.0354	33.2613	14	76	14	1	463	51.081	5.64	0	0.7	0.7	-0.51	-0.51	0.13	0.12	0.9	0.91	0.31	0.31	0.51	0.51	High	High	High	High
TRUE	High	IsMasterProtein	2086000	1842000	1498000	509500	593000	393100	1300000	1600000	1400000	570000	1000000	910000	msms	msms	msms	msms	msms	msms	Q922P9.1	RecName: Full=Putative oxidoreductase GLYR1; AltName: Full=Glyoxylate reductase 1 homolog; AltName: Full=Nuclear protein NP60	0	51.5886	31.685	12	68	12	1	546	59.678	9.22	0	1.74	1.74	0.8	0.8	0.03	0.03	1.6	1.58	0.13	0.14	0.89	0.87	High	High	High	High
TRUE	High	IsMasterProtein	2984000	2197000	1878000	2189000	2065000	1735000	1900000	1900000	1700000	2400000	3600000	4000000	msms	msms	msms	msms	msms	msms	Q9Z204.1	RecName: Full=Heterogeneous nuclear ribonucleoproteins C1/C2; Short=hnRNP C1/C2	0	51.4351	40.2556	10	97	10	1	313	34.364	5.05	0	0.56	0.56	-0.85	-0.85	0.02	0.02	1.79	1.78	0.1	0.11	0.98	0.95	High	High	High	High
TRUE	High	IsMasterProtein	879200	608900	685700	495600	330800	340200	570000	510000	620000	550000	580000	790000	msms	msms	msms	msms	msms	msms	P07901.4	RecName: Full=Heat shock protein HSP 90-alpha; AltName: Full=Heat shock 86 kDa; Short=HSP 86; Short=HSP86; AltName: Full=Tumor-specific transplantation 86 kDa antigen; Short=TSTA	0	50.3911	20.7367	14	105	8	1	733	84.735	5.01	0	0.9	0.9	-0.16	-0.16	0.61	0.6	0.22	0.22	0.76	0.75	0.12	0.13	High	High	High	High
TRUE	High	IsMasterProtein	146900	112200	120100	91470	46650	82110	94000	95000	110000	100000	82000	190000	msms	msms	msms	msms	msms	msms	P68372.1	RecName: Full=Tubulin beta-4B chain; AltName: Full=Tubulin beta-2C chain	0	50.3716	37.5281	13	88	3	1	445	49.799	4.89	0	0.85	0.85	-0.23	-0.23	0.52	0.52	0.29	0.28	0.69	0.68	0.16	0.17	High	High	High	Not Found
TRUE	High	IsMasterProtein	264300	222200	430200	740900	782000	502400	170000	190000	390000	820000	1400000	1200000	msms	mbr	msms	msms	msms	msms	P97310.3	RecName: Full=DNA replication licensing factor MCM2; AltName: Full=Minichromosome maintenance protein 2 homolog; AltName: Full=Nuclear protein BM28	0	50.2892	23.7832	16	47	16	1	904	102.013	5.72	0	0.21	0.21	-2.24	-2.24	0	0	4.55	4.25	0	0	2.78	2.54	High	High	High	High
TRUE	High	IsMasterProtein	356900	23010	10960	101800	233500	55240	230000	19000	10000	110000	410000	130000	msms	mbr	mbr	msms	msms	mbr	cont_Q5D862	Filaggrin-2 OS=Homo sapiens GN=FLG2 PE=1 SV=1	0	50.0985	10.9159	10	34	10	1	2391	247.928	8.31	0	0.2	0.2	-2.35	-2.35	0.01	0.02	1.83	1.65	0.1	0.13	0.99	0.9	High	High	High	High
TRUE	High	IsMasterProtein	614000	468100	415900	627700	408700	199900	390000	400000	380000	700000	710000	460000	msms	msms	msms	msms	msms	msms	P97429.4	RecName: Full=Annexin A4; AltName: Full=Annexin IV; AltName: Full=Annexin-4	0	50.0916	46.395	13	60	13	1	319	35.893	5.57	0	0.63	0.63	-0.66	-0.66	0.05	0.05	1.31	1.31	0.18	0.18	0.74	0.74	High	High	High	High
TRUE	High	IsMasterProtein	1191000	1016000	1039000	925900	815700	708900	770000	860000	940000	1000000	1400000	1600000	msms	msms	msms	msms	msms	msms	P26369.3	RecName: Full=Splicing factor U2AF 65 kDa subunit; AltName: Full=U2 auxiliary factor 65 kDa subunit; AltName: Full=U2 snRNP auxiliary factor large subunit	0	49.9043	32.8421	10	84	10	1	475	53.483	9.09	0	0.64	0.64	-0.65	-0.65	0.05	0.05	1.28	1.28	0.19	0.19	0.72	0.72	High	High	High	High
TRUE	High	IsMasterProtein	1876000	1492000	1695000	751200	795200	682600	1200000	1300000	1500000	840000	1400000	1600000	msms	msms	msms	msms	msms	msms	Q9WVA3.2	RecName: Full=Mitotic checkpoint protein BUB3; AltName: Full=WD repeat type I transmembrane protein A72.5	0	49.7712	43.865	12	91	12	1	326	36.931	6.84	0	1.08	1.08	0.12	0.12	0.73	0.73	0.14	0.14	0.84	0.84	0.08	0.08	High	High	High	High
TRUE	High	IsMasterProtein	1360000	1337000	1468000	753400	1079000	848900	870000	1100000	1300000	840000	1900000	2000000	msms	msms	msms	msms	msms	msms	P70288.1	RecName: Full=Histone deacetylase 2; Short=HD2; AltName: Full=YY1 transcription factor-binding protein	0	49.2205	32.1721	11	80	8	1	488	55.267	5.91	0	0.75	0.75	-0.41	-0.41	0.28	0.29	0.55	0.54	0.47	0.48	0.32	0.32	High	High	High	High
TRUE	High	IsMasterProtein	3689000	2147000	2351000	2221000	1803000	1983000	2400000	1800000	2100000	2500000	3200000	4600000	msms	msms	msms	msms	msms	msms	P10126.3	RecName: Full=Elongation factor 1-alpha 1; Short=EF-1-alpha-1; AltName: Full=Elongation factor Tu; Short=EF-Tu; AltName: Full=Eukaryotic elongation factor 1 A-1; Short=eEF1A-1	0	49.1213	35.2814	14	93	14	1	462	50.082	9.01	0	0.64	0.64	-0.65	-0.65	0.06	0.06	1.2	1.2	0.21	0.21	0.67	0.67	High	High	High	High
TRUE	High	IsMasterProtein	1395000	1216000	1124000	588000	632400	538700	900000	1000000	1000000	650000	1100000	1200000	msms	msms	msms	msms	msms	msms	Q08943.2	RecName: Full=FACT complex subunit SSRP1; AltName: Full=Facilitates chromatin transcription complex subunit SSRP1; AltName: Full=Recombination signal sequence recognition protein 1; AltName: Full=Structure-specific recognition protein 1; AltName: Full=T160	0	48.3007	22.5989	14	97	14	1	708	80.81	6.76	0	1.01	1.01	0.02	0.02	0.95	0.95	0.02	0.02	0.97	0.97	0.01	0.01	High	High	High	High
TRUE	High	IsMasterProtein	6594000	3795000	2132000	13730000	5256000	3463000	4200000	3200000	1900000	15000000	9200000	8000000	msms	msms	msms	msms	msms	msms	Q05816.3	RecName: Full=Fatty acid-binding protein, epidermal; AltName: Full=Epidermal-type fatty acid-binding protein; Short=E-FABP; AltName: Full=Fatty acid-binding protein 5; AltName: Full=Keratinocyte lipid-binding protein; AltName: Full=Psoriasis-associated fatty acid-binding protein homolog; Short=PA-FABP	0	48.009	61.4815	9	110	9	1	135	15.127	6.54	0	0.29	0.29	-1.81	-1.81	0	0	3.64	3.43	0.01	0.01	2.12	1.95	High	High	High	High
TRUE	High	IsMasterProtein	1123000	966100	928700	583300	643800	587000	720000	820000	840000	650000	1100000	1400000	msms	msms	msms	msms	msms	msms	Q9QXE7.2	RecName: Full=F-box-like/WD repeat-containing protein TBL1X; AltName: Full=Transducin beta-like protein 1X	0	47.1932	34.9146	12	57	8	1	527	56.767	5.72	0	0.79	0.79	-0.33	-0.33	0.34	0.34	0.47	0.47	0.52	0.52	0.28	0.28	High	High	High	High
TRUE	High	IsMasterProtein	643400	429700	459700	371200	333000	251300	410000	360000	420000	410000	580000	580000	msms	msms	msms	msms	msms	msms	Q61074.3	RecName: Full=Protein phosphatase 1G; AltName: Full=Fibroblast growth factor-inducible protein 13; Short=FIN13; AltName: Full=Protein phosphatase 1C; AltName: Full=Protein phosphatase 2C isoform gamma; Short=PP2C-gamma; AltName: Full=Protein phosphatase magnesium-dependent 1 gamma	0	47.1221	27.1218	13	54	13	1	542	58.691	4.39	0	0.77	0.77	-0.39	-0.39	0.22	0.21	0.66	0.67	0.42	0.41	0.38	0.39	High	High	High	High
TRUE	High	IsMasterProtein	526800	567300	483200	138900	245000	139400	340000	480000	440000	150000	430000	320000	msms	msms	msms	msms	msms	msms	Q02780.1	RecName: Full=Nuclear factor 1 A-type; Short=NF1-A; Short=Nuclear factor 1/A; AltName: Full=CCAAT-box-binding transcription factor; Short=CTF; AltName: Full=Nuclear factor I/A; Short=NF-I/A; Short=NFI-A; AltName: Full=TGGCA-binding protein	0	47.0386	27.2556	12	74	7	1	532	58.516	8.56	0	1.49	1.49	0.58	0.58	0.15	0.16	0.83	0.81	0.34	0.35	0.47	0.45	High	High	High	High
TRUE	High	IsMasterProtein	3059000	1062000	1067000	3493000	2119000	643600	2000000	900000	970000	3900000	3700000	1500000	msms	msms	msms	msms	msms	msms	P70372.2	RecName: Full=ELAV-like protein 1; AltName: Full=Elav-like generic protein; AltName: Full=Hu-antigen R; Short=HuR; AltName: Full=MelG	0	46.6058	38.3436	10	73	10	1	326	36.146	9.04	0	0.43	0.43	-1.22	-1.22	0.01	0.01	1.94	1.82	0.09	0.11	1.04	0.98	High	High	High	High
TRUE	High	IsMasterProtein	2671000	4309000	4167000	975700	1093000	1717000	1700000	3600000	3800000	1100000	1900000	4000000	msms	msms	msms	msms	msms	msms	Q9JIF0.1	RecName: Full=Protein arginine N-methyltransferase 1; AltName: Full=Histone-arginine N-methyltransferase PRMT1	0	46.5544	30.4582	11	79	11	1	371	42.408	5.43	0	1.42	1.42	0.51	0.51	0.28	0.3	0.55	0.52	0.47	0.49	0.32	0.31	High	High	High	High
TRUE	High	IsMasterProtein	5497000	3764000	4110000	3503000	2344000	2130000	3500000	3200000	3700000	3900000	4100000	4900000	msms	msms	msms	msms	msms	msms	P18760.3	RecName: Full=Cofilin-1; AltName: Full=Cofilin, non-muscle isoform	0	46.5239	62.0482	9	134	8	1	166	18.548	8.09	0	0.81	0.81	-0.3	-0.3	0.32	0.31	0.5	0.51	0.51	0.5	0.29	0.3	High	High	High	High
TRUE	High	IsMasterProtein	264000	226900	137300	220800	182600	210100	170000	190000	120000	250000	320000	490000	msms	msms	msms	msms	msms	msms	Q7TPV4.2	RecName: Full=Myb-binding protein 1A; AltName: Full=Myb-binding protein of 160 kDa	0	46.4588	11.0863	12	67	12	1	1344	151.942	8.95	0	0.47	0.47	-1.08	-1.08	0.01	0.01	2.18	2.11	0.07	0.08	1.13	1.09	High	High	High	High
TRUE	High	IsMasterProtein	285500	178000	216500	315100	285100	212200	180000	150000	200000	350000	500000	490000	msms	msms	msms	msms	msms	msms	Q99NB9.1	RecName: Full=Splicing factor 3B subunit 1; AltName: Full=Pre-mRNA-splicing factor SF3b 155 kDa subunit; Short=SF3b155; AltName: Full=Spliceosome-associated protein 155; Short=SAP 155	0	45.2389	17.9448	15	61	15	1	1304	145.724	7.09	0	0.4	0.4	-1.33	-1.33	0	0	3.18	3.1	0.02	0.02	1.79	1.73	High	High	High	High
TRUE	High	IsMasterProtein	159000	122500	119400	379300	438600	298500	100000	100000	110000	420000	770000	690000	msms	mbr	mbr	msms	msms	msms	Q61881.1	RecName: Full=DNA replication licensing factor MCM7; AltName: Full=CDC47 homolog	0	44.8896	23.0876	12	33	12	1	719	81.16	6.37	0	0.17	0.17	-2.54	-2.54	0	0	5.84	5.49	0	0	3.74	3.5	Not Found	Not Found	Not Found	High
TRUE	High	IsMasterProtein	309100	211100	196600	242500	228600	207500	200000	180000	180000	270000	400000	480000	msms	mbr	msms	msms	msms	msms	Q6P4T2.1	RecName: Full=U5 small nuclear ribonucleoprotein 200 kDa helicase; AltName: Full=BRR2 homolog; AltName: Full=U5 snRNP-specific 200 kDa protein; Short=U5-200KD	0	44.6884	7.53745	14	38	14	1	2136	244.392	6.06	0	0.5	0.5	-1.01	-1.01	0.01	0.01	2.2	2.16	0.07	0.08	1.14	1.1	High	High	High	High
TRUE	High	IsMasterProtein	79510000	65230000	55230000	64590000	55130000	55320000	51000000	55000000	50000000	72000000	96000000	130000000	msms	msms	msms	msms	msms	msms	cont_P01870.1	RecName: Full=Ig gamma chain C region	0	44.5567	35.6037	9	214	9	1	323	35.382	8.29	0	0.54	0.54	-0.88	-0.88	0.01	0.01	1.86	1.84	0.1	0.1	1.02	0.99	High	High	High	High
TRUE	High	IsMasterProtein	2274000	2063000	1499000	894300	1031000	901000	1500000	1700000	1400000	990000	1800000	2100000	msms	msms	msms	msms	msms	msms	P09602.2	RecName: Full=Non-histone chromosomal protein HMG-17; AltName: Full=High mobility group nucleosome-binding domain-containing protein 2	0	44.4307	61.1111	7	77	7	1	90	9.417	9.99	0	0.98	0.98	-0.04	-0.04	0.92	0.92	0.04	0.04	0.96	0.96	0.02	0.02	High	High	High	High
TRUE	High	IsMasterProtein	5104000	4142000	4090000	2926000	3219000	2431000	3300000	3500000	3700000	3300000	5600000	5600000	msms	msms	msms	msms	msms	msms	P17225.2	RecName: Full=Polypyrimidine tract-binding protein 1; Short=PTB; AltName: Full=Heterogeneous nuclear ribonucleoprotein I; Short=hnRNP I	0	44.2317	23.7192	9	222	9	1	527	56.443	8.34	0	0.74	0.74	-0.42	-0.42	0.2	0.2	0.69	0.69	0.41	0.4	0.39	0.39	High	High	High	High
TRUE	High	IsMasterProtein	773900	647100	445600	369800	364700	392600	500000	550000	400000	410000	640000	910000	msms	msms	msms	msms	msms	msms	Q61033.4	RecName: Full=Lamina-associated polypeptide 2, isoforms alpha/zeta; AltName: Full=Thymopoietin isoforms alpha/zeta; Short=TP alpha/zeta	0	43.9801	26.6955	12	56	12	1	693	75.122	8.05	0	0.77	0.77	-0.37	-0.37	0.3	0.3	0.53	0.52	0.49	0.49	0.31	0.31	High	High	High	High
TRUE	High	IsMasterProtein	921600	1134000	1368000	336300	1053000	1030000	590000	960000	1200000	370000	1800000	2400000	msms	msms	msms	msms	msms	msms	P97863.2	RecName: Full=Nuclear factor 1 B-type; Short=NF1-B; Short=Nuclear factor 1/B; AltName: Full=CCAAT-box-binding transcription factor; Short=CTF; AltName: Full=Nuclear factor I/B; Short=NF-I/B; Short=NFI-B; AltName: Full=TGGCA-binding protein	0	43.7803	26.6667	10	84	7	1	570	63.467	8.66	0	0.75	0.75	-0.41	-0.41	0.48	0.5	0.32	0.3	0.65	0.67	0.19	0.18	High	High	High	High
TRUE	High	IsMasterProtein	17690000	14280000	10810000	10580000	10620000	7219000	11000000	12000000	9800000	12000000	19000000	17000000	msms	msms	msms	msms	msms	msms	P43276.2	RecName: Full=Histone H1.5; AltName: Full=H1 VAR.5; AltName: Full=H1b	0	43.6684	37.2197	12	137	11	1	223	22.562	10.92	0	0.72	0.72	-0.48	-0.48	0.14	0.14	0.85	0.86	0.33	0.33	0.48	0.48	High	High	High	High
TRUE	High	IsMasterProtein	339000	280200	253700	278500	237500	241000	220000	240000	230000	310000	420000	560000	msms	msms	msms	msms	msms	msms	Q99PV0.2	RecName: Full=Pre-mRNA-processing-splicing factor 8; AltName: Full=Splicing factor Prp8	0	43.5884	7.75161	14	52	14	1	2335	273.443	8.84	0	0.55	0.55	-0.86	-0.86	0.02	0.02	1.81	1.79	0.1	0.11	0.99	0.95	High	High	High	High
TRUE	High	IsMasterProtein	1600000	1211000	1193000	1376000	871700	473700	1000000	1000000	1100000	1500000	1500000	1100000	msms	msms	msms	msms	msms	msms	Q60854.1	RecName: Full=Serpin B6; AltName: Full=Placental thrombin inhibitor; AltName: Full=Proteinase inhibitor 6; Short=PI-6	0	43.4933	36.5079	12	65	12	1	378	42.571	5.74	0	0.76	0.76	-0.39	-0.39	0.21	0.21	0.67	0.69	0.41	0.4	0.38	0.39	High	High	High	High
TRUE	High	IsMasterProtein	2011000	1588000	1475000	1192000	1195000	990400	1300000	1300000	1300000	1300000	2100000	2300000	msms	msms	msms	msms	msms	msms	Q921F2.1	RecName: Full=TAR DNA-binding protein 43; Short=TDP-43	0	42.9694	26.087	9	100	9	1	414	44.519	6.7	0	0.72	0.72	-0.48	-0.48	0.15	0.14	0.84	0.84	0.34	0.33	0.47	0.48	High	High	High	High
TRUE	High	IsMasterProtein	300200	228900	258200	76680	87800	75910	190000	190000	230000	85000	150000	180000	msms	msms	msms	mbr	mbr	msms	G5E870.1	RecName: Full=E3 ubiquitin-protein ligase TRIP12; AltName: Full=HECT-type E3 ubiquitin transferase TRIP12; AltName: Full=Thyroid receptor-interacting protein 12; Short=TR-interacting protein 12; Short=TRIP-12	0	42.9044	8.93827	12	35	12	1	2025	223.988	8.35	0	1.56	1.56	0.64	0.64	0.08	0.08	1.11	1.1	0.23	0.24	0.63	0.63	High	High	High	High
TRUE	High	IsMasterProtein	561600	406900	544500	275300	287800	292700	360000	340000	490000	310000	500000	680000	msms	msms	msms	msms	msms	msms	Q3THK7.2	RecName: Full=GMP synthase [glutamine-hydrolyzing]; AltName: Full=GMP synthetase; AltName: Full=Glutamine amidotransferase	0	42.8584	21.7893	13	60	13	1	693	76.675	6.73	0	0.84	0.84	-0.26	-0.26	0.47	0.48	0.32	0.32	0.65	0.65	0.19	0.19	High	High	High	High
TRUE	High	IsMasterProtein	241900	224300	199800	192700	85060	172400	160000	190000	180000	210000	150000	400000	msms	mbr	msms	msms	mbr	msms	Q8BTM8.5	RecName: Full=Filamin-A; Short=FLN-A; AltName: Full=Actin-binding protein 280; Short=ABP-280; AltName: Full=Alpha-filamin; AltName: Full=Endothelial actin-binding protein; AltName: Full=Filamin-1; AltName: Full=Non-muscle filamin	0	42.6908	6.80015	14	35	14	1	2647	281.046	6.04	0	0.75	0.75	-0.42	-0.42	0.27	0.28	0.57	0.55	0.47	0.47	0.33	0.33	High	High	High	High
TRUE	High	IsMasterProtein	2853000	1499000	1631000	1946000	1577000	1036000	1800000	1300000	1500000	2200000	2800000	2400000	msms	msms	msms	msms	msms	msms	P84099.1	RecName: Full=60S ribosomal protein L19	0	41.979	39.2857	10	81	10	1	196	23.451	11.47	0	0.62	0.62	-0.69	-0.69	0.04	0.04	1.4	1.41	0.16	0.16	0.79	0.8	High	High	High	High
TRUE	High	IsMasterProtein	1037000	1177000	946400	1118000	1080000	856600	670000	990000	860000	1200000	1900000	2000000	msms	msms	msms	msms	msms	msms	Q8C2Q3.1	RecName: Full=RNA-binding protein 14; AltName: Full=RNA-binding motif protein 14	0	41.6348	19.5815	11	89	11	1	669	69.406	9.67	0	0.5	0.5	-1.01	-1.01	0.01	0.01	2.16	2.11	0.08	0.08	1.12	1.09	High	High	High	High
TRUE	High	IsMasterProtein	509300	424700	398100	246000	313400	248700	330000	360000	360000	270000	550000	580000	msms	msms	msms	msms	msms	msms	Q9D6Z1.2	RecName: Full=Nucleolar protein 56; AltName: Full=Nucleolar protein 5A	0	41.3981	24.6552	11	50	11	1	580	64.424	9.14	0	0.79	0.79	-0.34	-0.34	0.33	0.34	0.48	0.47	0.52	0.52	0.28	0.28	High	High	High	High
TRUE	High	IsMasterProtein	1251000	1120000	854100	682300	773200	662300	800000	950000	780000	760000	1400000	1500000	msms	msms	msms	msms	msms	msms	P35550.2	RecName: Full=rRNA 2'-O-methyltransferase fibrillarin; AltName: Full=Histone-glutamine methyltransferase; AltName: Full=Nucleolar protein 1	0	41.3446	47.4006	11	70	8	1	327	34.286	10.24	0	0.72	0.72	-0.47	-0.47	0.18	0.18	0.75	0.74	0.38	0.38	0.42	0.41	High	High	High	High
TRUE	High	IsMasterProtein	1080000	1321000	1668000	1107000	883700	588500	690000	1100000	1500000	1200000	1500000	1400000	msms	msms	msms	msms	msms	msms	P17751.4	RecName: Full=Triosephosphate isomerase; Short=TIM; AltName: Full=Triose-phosphate isomerase	0	41.3416	42.8094	9	73	9	1	299	32.171	5.74	0	0.77	0.77	-0.38	-0.38	0.28	0.28	0.55	0.55	0.47	0.47	0.33	0.33	High	High	High	High
TRUE	High	IsMasterProtein	695000	547800	319500	4713000	2303000	1674000	450000	460000	290000	5200000	4000000	3900000	msms	mbr	msms	msms	msms	msms	P16110.3	RecName: Full=Galectin-3; Short=Gal-3; AltName: Full=35 kDa lectin; AltName: Full=Carbohydrate-binding protein 35; Short=CBP 35; AltName: Full=Galactose-specific lectin 3; AltName: Full=IgE-binding protein; AltName: Full=L-34 galactoside-binding lectin; AltName: Full=Laminin-binding protein; AltName: Full=Lectin L-29; AltName: Full=Mac-2 antigen	0	41.2768	31.0606	8	59	8	1	264	27.498	8.38	0	0.09	0.09	-3.47	-3.47	0	0	7.55	7.01	0	0	4.91	4.37	High	High	High	High
TRUE	High	IsMasterProtein	1038000	992100	812000	498300	447500	291600	670000	840000	740000	550000	780000	680000	msms	msms	msms	msms	msms	msms	Q68FH4.1	RecName: Full=N-acetylgalactosamine kinase; AltName: Full=GalNAc kinase; AltName: Full=Galactokinase 2	0	41.0033	31.441	11	63	11	1	458	50.47	6.9	0	1.12	1.12	0.16	0.16	0.59	0.59	0.23	0.23	0.74	0.74	0.13	0.13	High	High	High	High
TRUE	High	IsMasterProtein	99450	186000	224600	70200	197900	193600	64000	160000	200000	78000	350000	450000	mbr	msms	mbr	mbr	msms	msms	Q925H1.1	RecName: Full=Zinc finger transcription factor Trps1	0	40.9919	14.9883	14	28	14	1	1281	140.946	7.59	0	0.55	0.55	-0.85	-0.85	0.16	0.18	0.8	0.74	0.35	0.38	0.45	0.41	Not Found	High	High	High
TRUE	High	IsMasterProtein	388100	323500	366500	125700	163700	147200	250000	270000	330000	140000	290000	340000	msms	msms	msms	mbr	msms	msms	A2A432.1	RecName: Full=Cullin-4B; Short=CUL-4B	0	40.9804	15.7732	13	46	7	1	970	110.63	8.37	0	1.19	1.19	0.25	0.25	0.51	0.51	0.29	0.29	0.68	0.68	0.17	0.17	High	High	High	High
TRUE	High	IsMasterProtein	490500	286400	282000	253100	149400	106800	320000	240000	260000	280000	260000	250000	msms	msms	msms	msms	msms	msms	Q99KC8.2	RecName: Full=von Willebrand factor A domain-containing protein 5A; AltName: Full=Loss of heterozygosity 11 chromosomal region 2 gene A protein homolog	0	40.7688	18.5372	11	37	11	1	793	87.087	6.58	0	1.02	1.02	0.03	0.03	0.91	0.91	0.04	0.04	0.96	0.95	0.02	0.02	High	High	High	High
TRUE	High	IsMasterProtein	219300	164500	183000	228100	175900	215600	140000	140000	170000	250000	310000	500000	mbr	mbr	msms	msms	mbr	msms	Q91ZX7.1	RecName: Full=Prolow-density lipoprotein receptor-related protein 1; Short=LRP-1; AltName: Full=Alpha-2-macroglobulin receptor; Short=A2MR; AltName: CD_antigen=CD91; Contains: RecName: Full=Low-density lipoprotein receptor-related protein 1 85 kDa subunit; Short=LRP-85; Contains: RecName: Full=Low-density lipoprotein receptor-related protein 1 515 kDa subunit; Short=LRP-515; Contains: RecName: Fu…	0	40.619	2.72827	10	29	10	1	4545	504.411	5.36	0	0.44	0.44	-1.19	-1.19	0	0	2.58	2.5	0.04	0.05	1.38	1.32	High	Not Found	High	High
TRUE	High	IsMasterProtein	758700	782800	840800	156600	281900	176700	490000	660000	760000	170000	490000	410000	msms	msms	msms	mbr	msms	msms	Q9Z2D6.1	RecName: Full=Methyl-CpG-binding protein 2; Short=MeCp-2 protein; Short=MeCp2	0	40.6176	27.686	11	38	11	1	484	52.275	9.96	0	1.91	1.91	0.94	0.94	0.03	0.04	1.51	1.44	0.14	0.16	0.84	0.8	High	High	High	High
TRUE	High	IsMasterProtein	909100	764600	720000	499700	335300	349100	580000	650000	650000	560000	590000	810000	msms	msms	msms	msms	msms	msms	P07356.2	RecName: Full=Annexin A2; AltName: Full=Annexin II; AltName: Full=Annexin-2; AltName: Full=Calpactin I heavy chain; AltName: Full=Calpactin-1 heavy chain; AltName: Full=Chromobindin-8; AltName: Full=Lipocortin II; AltName: Full=Placental anticoagulant protein IV; Short=PAP-IV; AltName: Full=Protein I; AltName: Full=p36	0	40.5122	38.3481	10	47	10	1	339	38.652	7.69	0	0.98	0.98	-0.03	-0.03	0.92	0.92	0.04	0.04	0.96	0.96	0.02	0.02	High	High	High	High
TRUE	High	IsMasterProtein	11170000	8044000	10390000	6347000	5637000	5952000	7200000	6800000	9400000	7100000	9900000	14000000	msms	msms	msms	msms	msms	msms	P16045.3	RecName: Full=Galectin-1; Short=Gal-1; AltName: Full=14 kDa lectin; AltName: Full=Beta-galactoside-binding lectin L-14-I; AltName: Full=Galaptin; AltName: Full=Lactose-binding lectin 1; AltName: Full=Lectin galactoside-binding soluble 1; AltName: Full=S-Lac lectin 1	0	40.3289	61.4815	8	101	8	1	135	14.856	5.49	0	0.78	0.78	-0.35	-0.35	0.3	0.31	0.52	0.52	0.49	0.49	0.31	0.31	High	High	High	High
TRUE	High	IsMasterProtein	166600	173500	122800	84770	102900	87960	110000	150000	110000	94000	180000	200000	msms	msms	msms	mbr	msms	msms	Q6DIC0.1	RecName: Full=Probable global transcription activator SNF2L2; AltName: Full=ATP-dependent helicase SMARCA2; AltName: Full=BRG1-associated factor 190B; Short=BAF190B; AltName: Full=Protein brahma homolog; AltName: Full=SNF2-alpha; AltName: Full=SWI/SNF-related matrix-associated actin-dependent regulator of chromatin subfamily A member 2	0	40.3146	9.44832	12	48	4	1	1577	180.141	7.2	0	0.8	0.8	-0.33	-0.33	0.36	0.37	0.44	0.44	0.55	0.55	0.26	0.26	High	High	High	Not Found
TRUE	High	IsMasterProtein	238300	358700	385600	136500	157800	109100	150000	300000	350000	150000	280000	250000	msms	msms	msms	mbr	msms	mbr	Q61554.2	RecName: Full=Fibrillin-1; Contains: RecName: Full=Asprosin; Flags: Precursor	0	40.2497	5.42986	12	29	12	1	2873	312.083	4.92	0	1.15	1.15	0.21	0.21	0.59	0.6	0.23	0.22	0.74	0.74	0.13	0.13	High	High	High	High
TRUE	High	IsMasterProtein	414800	313000	337500	261000	230000	190500	270000	260000	310000	290000	400000	440000	msms	msms	msms	msms	msms	msms	Q569Z5.2	RecName: Full=Probable ATP-dependent RNA helicase DDX46; AltName: Full=DEAD box protein 46	0	40.2441	13.0814	12	60	12	1	1032	117.376	9.26	0	0.75	0.75	-0.42	-0.42	0.19	0.19	0.72	0.73	0.39	0.39	0.41	0.41	High	High	High	High
TRUE	High	IsMasterProtein	1376000	1153000	995200	1416000	891900	590000	880000	970000	900000	1600000	1600000	1400000	msms	msms	msms	msms	msms	msms	Q93092.2	RecName: Full=Transaldolase	0	39.3169	37.6855	12	79	12	1	337	37.363	7.03	0	0.61	0.61	-0.7	-0.7	0.03	0.03	1.54	1.57	0.14	0.14	0.86	0.87	High	High	High	High
TRUE	High	IsMasterProtein	366400	295900	372600	295800	400900	310300	240000	250000	340000	330000	700000	720000	msms	msms	msms	msms	msms	msms	Q8R3Y8.2	RecName: Full=Interferon regulatory factor 2-binding protein 1; Short=IRF-2-binding protein 1; Short=IRF-2BP1; AltName: Full=Probable E3 ubiquitin-protein ligase IRF2BP1	0	39.2622	23.9726	10	39	10	1	584	61.712	8.18	0	0.49	0.49	-1.02	-1.02	0.01	0.02	1.89	1.82	0.09	0.11	1.03	0.98	High	High	High	High
TRUE	High	IsMasterProtein	1467000	1287000	1291000	1224000	1321000	966800	940000	1100000	1200000	1400000	2300000	2200000	msms	msms	msms	msms	msms	msms	Q6PDM2.3	RecName: Full=Serine/arginine-rich splicing factor 1; AltName: Full=ASF/SF2; AltName: Full=Pre-mRNA-splicing factor SRp30a; AltName: Full=Splicing factor, arginine/serine-rich 1	0	39.1676	49.5968	11	73	11	1	248	27.728	10.36	0	0.55	0.55	-0.85	-0.85	0.02	0.02	1.74	1.72	0.11	0.12	0.97	0.93	High	High	High	High
TRUE	High	IsMasterProtein	131100	67650	108500	330100	375000	281200	84000	57000	99000	370000	660000	650000	mbr	mbr	mbr	msms	msms	msms	P49717.1	RecName: Full=DNA replication licensing factor MCM4; AltName: Full=CDC21 homolog; AltName: Full=P1-CDC21	0	39.1226	17.5174	11	29	11	1	862	96.676	7.2	0	0.14	0.14	-2.79	-2.79	0	0	5.93	5.51	0	0	3.76	3.5	Not Found	Not Found	Not Found	High
TRUE	High	IsMasterProtein	4449000	3014000	3212000	3656000	2472000	2164000	2900000	2500000	2900000	4100000	4300000	5000000	msms	msms	msms	msms	msms	msms	P35700.1	RecName: Full=Peroxiredoxin-1; AltName: Full=Macrophage 23 kDa stress protein; AltName: Full=Osteoblast-specific factor 3; Short=OSF-3; AltName: Full=Thioredoxin peroxidase 2; AltName: Full=Thioredoxin-dependent peroxide reductase 2	0	38.9893	52.7638	10	112	10	1	199	22.162	8.12	0	0.62	0.62	-0.68	-0.68	0.03	0.03	1.47	1.49	0.15	0.15	0.82	0.83	High	High	High	High
TRUE	High	IsMasterProtein	1420000	1154000	1369000	734100	664200	796900	910000	970000	1200000	820000	1200000	1800000	msms	msms	msms	msms	msms	msms	P56546.2	RecName: Full=C-terminal-binding protein 2; Short=CtBP2	0	38.8438	35.2809	12	83	8	1	445	48.926	6.95	0	0.86	0.86	-0.22	-0.22	0.53	0.54	0.27	0.27	0.7	0.7	0.16	0.16	High	High	High	High
TRUE	High	IsMasterProtein	73340	6628	54250	518400	109500	231000	47000	5600	49000	580000	190000	540000	mbr	mbr	mbr	msms	mbr	msms	Q8R4Y4.1	RecName: Full=Stabilin-1; AltName: Full=Fasciclin, EGF-like, laminin-type EGF-like and link domain-containing scavenger receptor 1; Short=FEEL-1; Flags: Precursor	0	38.7969	5.40646	12	23	12	1	2571	276.074	6.65	0	0.06	0.06	-4.05	-4.05	0	0	4.46	4	0	0	2.72	2.35	Not Found	Not Found	Not Found	High
TRUE	High	IsMasterProtein	597200	678200	523100	370400	409700	320000	380000	570000	480000	410000	720000	740000	msms	msms	msms	msms	msms	msms	Q91VC3.3	RecName: Full=Eukaryotic initiation factor 4A-III; Short=eIF-4A-III; Short=eIF4A-III; AltName: Full=ATP-dependent RNA helicase DDX48; AltName: Full=ATP-dependent RNA helicase eIF4A-3; AltName: Full=DEAD box protein 48; AltName: Full=Eukaryotic translation initiation factor 4A isoform 3; Contains: RecName: Full=Eukaryotic initiation factor 4A-III, N-terminally processed	0	38.5547	26.5207	12	55	11	1	411	46.81	6.73	0	0.78	0.78	-0.36	-0.36	0.3	0.31	0.52	0.52	0.49	0.49	0.31	0.31	High	High	High	High
TRUE	High	IsMasterProtein	534800	446100	390500	225000	268200	217900	340000	380000	350000	250000	470000	510000	msms	msms	msms	msms	msms	msms	Q6DFW4.1	RecName: Full=Nucleolar protein 58; AltName: Full=MSSP; AltName: Full=Nucleolar protein 5; AltName: Full=SIK-similar protein	0	38.1119	25.5597	9	50	9	1	536	60.305	8.34	0	0.92	0.92	-0.12	-0.12	0.72	0.72	0.14	0.14	0.84	0.84	0.08	0.08	High	High	High	High
TRUE	High	IsMasterProtein	308900	246900	251300	137800	144900	122300	200000	210000	230000	150000	250000	280000	msms	msms	msms	msms	msms	msms	Q8CB77.3	RecName: Full=Transcription elongation factor B polypeptide 3; AltName: Full=Elongin 110 kDa subunit; AltName: Full=Elongin-A; Short=EloA; AltName: Full=RNA polymerase II transcription factor SIII subunit A1; AltName: Full=SIII p110	0	37.9962	20.4398	12	34	12	1	773	87.108	9.61	0	0.95	0.95	-0.07	-0.07	0.82	0.82	0.08	0.08	0.91	0.91	0.04	0.04	High	High	High	High
TRUE	High	IsMasterProtein	239400	186100	159900	124700	102800	122500	150000	160000	150000	140000	180000	280000	msms	msms	msms	msms	msms	msms	Q62383.2	RecName: Full=Transcription elongation factor SPT6	0	37.8553	9.32793	10	51	10	1	1726	198.962	4.93	0	0.79	0.79	-0.34	-0.34	0.32	0.32	0.49	0.49	0.51	0.51	0.29	0.29	High	High	High	High
TRUE	High	IsMasterProtein	7118000	5382000	6911000	4241000	3757000	3358000	4600000	4500000	6300000	4700000	6600000	7800000	msms	msms	msms	msms	msms	msms	P62827.3	RecName: Full=GTP-binding nuclear protein Ran; AltName: Full=GTPase Ran; AltName: Full=Ras-like protein TC4; AltName: Full=Ras-related nuclear protein	0	37.8527	39.8148	8	108	8	1	216	24.408	7.49	0	0.82	0.82	-0.29	-0.29	0.37	0.37	0.43	0.44	0.56	0.55	0.26	0.26	High	High	High	High
TRUE	High	IsMasterProtein	976700	630400	695400	439100	402600	328000	630000	530000	630000	490000	700000	760000	msms	msms	msms	msms	msms	msms	Q60710.2	RecName: Full=Deoxynucleoside triphosphate triphosphohydrolase SAMHD1; Short=dNTPase; AltName: Full=Interferon-gamma-inducible protein Mg11; AltName: Full=SAM domain and HD domain-containing protein 1	0	37.6356	25.6778	12	54	12	1	627	72.604	7.96	0	0.93	0.93	-0.1	-0.1	0.74	0.74	0.13	0.13	0.85	0.85	0.07	0.07	High	High	High	High
TRUE	High	IsMasterProtein	1046000	878700	798500	691900	660100	571500	670000	740000	730000	770000	1200000	1300000	msms	msms	msms	msms	msms	msms	Q64213.6	RecName: Full=Splicing factor 1; AltName: Full=CW17; AltName: Full=Mammalian branch point-binding protein; Short=BBP; Short=mBBP; AltName: Full=Transcription factor ZFM1; Short=mZFM; AltName: Full=Zinc finger gene in MEN1 locus; AltName: Full=Zinc finger protein 162	0	37.2811	20.6738	9	57	9	1	653	70.358	8.98	0	0.68	0.68	-0.57	-0.57	0.09	0.09	1.04	1.04	0.25	0.25	0.6	0.6	High	High	High	High
TRUE	High	IsMasterProtein	445000	404000	466700	169900	349900	230000	290000	340000	420000	190000	610000	530000	msms	msms	msms	msms	msms	msms	P70255.1	RecName: Full=Nuclear factor 1 C-type; Short=NF1-C; Short=Nuclear factor 1/C; AltName: Full=CCAAT-box-binding transcription factor; Short=CTF; AltName: Full=Nuclear factor I/C; Short=NF-I/C; Short=NFI-C; AltName: Full=TGGCA-binding protein	0	37.2503	28.0182	11	61	8	1	439	48.738	8.32	0	0.88	0.88	-0.19	-0.19	0.65	0.66	0.19	0.18	0.79	0.79	0.1	0.1	High	High	High	High
TRUE	High	IsMasterProtein	854700	493200	435900	466500	376400	353000	550000	420000	400000	520000	660000	820000	msms	msms	msms	msms	msms	msms	Q64012.3	RecName: Full=RNA-binding protein Raly; AltName: Full=Maternally-expressed hnRNP C-related protein; AltName: Full=hnRNP associated with lethal yellow protein	0	37.1916	37.5	10	59	10	1	312	33.168	8.84	0	0.69	0.69	-0.54	-0.54	0.11	0.1	0.98	0.98	0.28	0.28	0.55	0.55	High	High	High	High
TRUE	High	IsMasterProtein	82460000	80110000	61610000	42810000	47640000	27070000	53000000	68000000	56000000	48000000	83000000	63000000	msms	msms	msms	msms	msms	msms	P22752.3	RecName: Full=Histone H2A type 1	0	37.0095	36.1538	7	265	2	1	130	14.127	11.05	0	0.93	0.93	-0.1	-0.1	0.75	0.75	0.13	0.13	0.85	0.85	0.07	0.07	High	High	High	High
TRUE	High	IsMasterProtein	502800	402500	347400	383900	322500	283000	320000	340000	320000	430000	560000	660000	msms	msms	msms	msms	msms	msms	O08810.1	RecName: Full=116 kDa U5 small nuclear ribonucleoprotein component; AltName: Full=Elongation factor Tu GTP-binding domain-containing protein 2; AltName: Full=U5 snRNP-specific protein, 116 kDa; Short=U5-116 kDa	0	36.9949	13.6972	11	42	10	1	971	109.291	5	0	0.6	0.6	-0.73	-0.73	0.03	0.03	1.52	1.53	0.14	0.14	0.85	0.85	High	High	High	High
TRUE	High	IsMasterProtein	3291000	2711000	2006000	1941000	1953000	1308000	2100000	2300000	1800000	2200000	3400000	3000000	msms	msms	msms	msms	msms	msms	Q9CZM2.4	RecName: Full=60S ribosomal protein L15	0	36.8664	43.1373	8	91	8	1	204	24.131	11.62	0	0.73	0.73	-0.45	-0.45	0.17	0.17	0.77	0.78	0.37	0.36	0.43	0.44	High	High	High	High
TRUE	High	IsMasterProtein	1015000	708300	700700	555200	465500	551700	650000	600000	640000	620000	810000	1300000	msms	msms	msms	msms	msms	msms	P62702.2	RecName: Full=40S ribosomal protein S4, X isoform	0	36.7912	40.6844	11	54	11	1	263	29.579	10.15	0	0.73	0.73	-0.46	-0.46	0.19	0.19	0.73	0.72	0.39	0.39	0.41	0.41	High	High	High	High
TRUE	High	IsMasterProtein	661100	572500	640300	475800	530700	369100	420000	480000	580000	530000	930000	860000	msms	msms	msms	msms	msms	msms	O09106.1	RecName: Full=Histone deacetylase 1; Short=HD1	0	36.6165	28.2158	9	61	6	1	482	55.04	5.48	0	0.66	0.66	-0.6	-0.6	0.08	0.08	1.08	1.08	0.24	0.24	0.62	0.62	High	High	High	High
TRUE	High	IsMasterProtein	1099000	678600	631000	1031000	594100	429700	710000	570000	570000	1100000	1000000	1000000	msms	msms	msms	msms	msms	msms	Q9DCD0.3	RecName: Full=6-phosphogluconate dehydrogenase, decarboxylating	0	36.4217	24.0166	9	48	9	1	483	53.213	7.23	0	0.58	0.58	-0.78	-0.78	0.02	0.02	1.75	1.77	0.11	0.11	0.97	0.95	High	High	High	High
TRUE	High	IsMasterProtein	1658000	516600	1129000	599200	375200	700500	1100000	440000	1000000	670000	660000	1600000	msms	msms	msms	msms	msms	msms	P37804.3	RecName: Full=Transgelin; AltName: Full=Actin-associated protein p27; AltName: Full=Smooth muscle protein 22-alpha; Short=SM22-alpha	0	36.219	54.2289	11	63	11	1	201	22.561	8.81	0	0.88	0.88	-0.19	-0.19	0.66	0.67	0.18	0.17	0.8	0.8	0.1	0.1	High	High	High	High
TRUE	High	IsMasterProtein	929300	734800	909800	505300	508300	457600	600000	620000	830000	560000	890000	1100000	msms	msms	msms	msms	msms	msms	Q8VH51.2	RecName: Full=RNA-binding protein 39; AltName: Full=Coactivator of activating protein 1 and estrogen receptors; Short=Coactivator of AP-1 and ERs; AltName: Full=RNA-binding motif protein 39; AltName: Full=RNA-binding region-containing protein 2; AltName: Full=Transcription coactivator CAPER	0	36.1525	24.717	10	52	10	1	530	59.37	10.1	0	0.83	0.83	-0.26	-0.26	0.44	0.44	0.36	0.36	0.61	0.61	0.21	0.21	High	High	High	High
TRUE	High	IsMasterProtein	1208000	938200	824200	634500	542200	535900	780000	790000	750000	710000	950000	1200000	msms	msms	msms	msms	msms	msms	P62242.2	RecName: Full=40S ribosomal protein S8	0	35.9661	50.4808	9	62	9	1	208	24.19	10.32	0	0.82	0.82	-0.28	-0.28	0.38	0.38	0.42	0.43	0.56	0.55	0.25	0.26	High	High	High	High
TRUE	High	IsMasterProtein	806700	639500	660600	695900	696900	466200	520000	540000	600000	770000	1200000	1100000	msms	msms	msms	msms	msms	msms	P62996.1	RecName: Full=Transformer-2 protein homolog beta; Short=TRA-2 beta; Short=TRA2-beta; AltName: Full=Silica-induced gene 41 protein; Short=SIG-41; AltName: Full=Splicing factor, arginine/serine-rich 10; AltName: Full=Transformer-2 protein homolog B	0	35.8834	28.125	8	66	7	1	288	33.646	11.25	0	0.55	0.55	-0.87	-0.87	0.01	0.01	1.88	1.87	0.1	0.1	1.02	1	High	High	High	High
TRUE	High	IsMasterProtein	1013000	815500	823600	303700	287000	324800	650000	690000	750000	340000	500000	750000	msms	msms	msms	msms	mbr	msms	Q61624.2	RecName: Full=Zinc finger protein 148; AltName: Full=Beta enolase repressor factor 1; AltName: Full=G-rich box-binding protein; AltName: Full=Transcription factor BFCOL1; AltName: Full=Transcription factor ZBP-89; AltName: Full=Zinc finger DNA-binding protein 89	0	35.7439	22.4181	11	36	11	1	794	88.696	6.48	0	1.38	1.38	0.47	0.47	0.19	0.19	0.72	0.71	0.39	0.39	0.41	0.41	High	High	High	High
TRUE	High	IsMasterProtein	6650000	6012000	4275000	2666000	2538000	1635000	4300000	5100000	3900000	3000000	4400000	3800000	msms	msms	msms	msms	msms	msms	Q6GSS7.3	RecName: Full=Histone H2A type 2-A; AltName: Full=H2a-614; AltName: Full=H2a-615; AltName: Full=Histone H2A.2	0	35.5032	36.1538	7	241	2	1	130	14.087	10.9	0	1.19	1.19	0.25	0.25	0.42	0.42	0.38	0.38	0.6	0.59	0.22	0.23	High	High	High	High
TRUE	High	IsMasterProtein	702500	612200	569200	347600	294300	234600	450000	520000	520000	390000	510000	540000	msms	msms	msms	msms	msms	msms	Q6P8I4.1	RecName: Full=PEST proteolytic signal-containing nuclear protein; Short=PCNP; Short=PEST-containing nuclear protein	0	35.3616	56.1798	9	49	9	1	178	18.951	7.49	0	1.04	1.04	0.05	0.05	0.86	0.86	0.06	0.07	0.93	0.92	0.03	0.03	High	High	High	High
TRUE	High	IsMasterProtein	14910000	16740000	13200000	7041000	8068000	6309000	9600000	14000000	12000000	7800000	14000000	15000000	msms	msms	msms	msms	msms	msms	P10922.4	RecName: Full=Histone H1.0; AltName: Full=Histone H1'; AltName: Full=Histone H1(0); AltName: Full=MyD196; Contains: RecName: Full=Histone H1.0, N-terminally processed	0	35.2642	36.5979	8	102	8	1	194	20.848	10.9	0	1	1	0	0	0.99	0.99	0	0	1	1	0	0	High	High	High	High
TRUE	High	IsMasterProtein	447800	360800	364300	251400	257400	221600	290000	300000	330000	280000	450000	510000	msms	msms	msms	msms	msms	msms	Q9ERK4.1	RecName: Full=Exportin-2; Short=Exp2; AltName: Full=Chromosome segregation 1-like protein; AltName: Full=Importin-alpha re-exporter	0	35.2199	12.0494	10	26	10	1	971	110.384	5.77	0	0.77	0.77	-0.38	-0.38	0.25	0.25	0.6	0.6	0.45	0.44	0.35	0.35	High	High	High	High
TRUE	High	IsMasterProtein	1239000	991000	1085000	886700	740400	784400	800000	840000	990000	990000	1300000	1800000	msms	msms	msms	msms	msms	msms	Q9Z1N5.1	RecName: Full=Spliceosome RNA helicase Ddx39b; AltName: Full=56 kDa U2AF65-associated protein; AltName: Full=DEAD box protein UAP56; AltName: Full=HLA-B-associated transcript 1 protein	0	34.9919	23.5981	10	54	4	1	428	49.004	5.67	0	0.66	0.66	-0.61	-0.61	0.08	0.08	1.1	1.1	0.23	0.24	0.63	0.63	High	High	High	High
TRUE	High	IsMasterProtein	0	0	0	0	0	0	0	0	0	0	0	0	msms	msms	msms	msms	msms	msms	Q8BFZ3.1	RecName: Full=Beta-actin-like protein 2; AltName: Full=Kappa-actin	0	34.6591	23.9362	6	84	1	1	376	41.977	5.49														High	High	High	High
TRUE	High	IsMasterProtein	238500	309000	268500	158400	185700	172800	150000	260000	240000	180000	320000	400000	msms	msms	msms	msms	msms	msms	Q8BHJ5.1	RecName: Full=F-box-like/WD repeat-containing protein TBL1XR1; AltName: Full=Nuclear receptor corepressor/HDAC3 complex subunit TBLR1; AltName: Full=TBL1-related protein 1; AltName: Full=Transducin beta-like 1X-related protein 1	0	34.424	23.93	9	54	5	1	514	55.626	5.63	0	0.75	0.75	-0.41	-0.41	0.28	0.29	0.55	0.54	0.47	0.48	0.32	0.32	High	High	High	High
TRUE	High	IsMasterProtein	167100	111300	120600	97180	80650	84280	110000	94000	110000	110000	140000	200000	msms	msms	msms	msms	msms	msms	P97496.2	RecName: Full=SWI/SNF complex subunit SMARCC1; AltName: Full=BRG1-associated factor 155; AltName: Full=SWI/SNF complex 155 kDa subunit; AltName: Full=SWI/SNF-related matrix-associated actin-dependent regulator of chromatin subfamily C member 1; AltName: Full=SWI3-related protein; Short=BAF155	0	34.3972	9.51087	11	48	7	1	1104	122.813	5.73	0	0.72	0.72	-0.48	-0.48	0.16	0.15	0.81	0.81	0.35	0.35	0.46	0.46	High	High	High	High
TRUE	High	IsMasterProtein	2279000	1676000	2080000	1587000	1550000	1470000	1500000	1400000	1900000	1800000	2700000	3400000	msms	msms	msms	msms	msms	msms	Q3TWW8.1	RecName: Full=Serine/arginine-rich splicing factor 6; AltName: Full=Pre-mRNA-splicing factor SRP55; AltName: Full=Splicing factor, arginine/serine-rich 6	0	34.3587	25.9587	11	59	8	1	339	39.002	11.46	0	0.62	0.62	-0.69	-0.69	0.06	0.06	1.25	1.24	0.2	0.2	0.71	0.7	High	High	High	High
TRUE	High	IsMasterProtein	373900	267400	252400	256300	301600	252600	240000	230000	230000	280000	530000	590000	msms	msms	msms	msms	msms	msms	Q99ME9.3	RecName: Full=Nucleolar GTP-binding protein 1; AltName: Full=Chronic renal failure gene protein; AltName: Full=GTP-binding protein NGB	0	34.1683	18.612	11	43	11	1	634	74.066	9.52	0	0.52	0.52	-0.94	-0.94	0.01	0.02	1.86	1.82	0.1	0.11	1.02	0.98	High	High	High	High
TRUE	High	IsMasterProtein	1751000	1613000	1624000	646500	630200	589300	1100000	1400000	1500000	720000	1100000	1400000	msms	msms	msms	msms	mbr	msms	Q9R020.2	RecName: Full=Zinc finger Ran-binding domain-containing protein 2; AltName: Full=Zinc finger protein 265; AltName: Full=Zinc finger, splicing	0	34.0735	29.3939	8	56	8	1	330	37.328	9.89	0	1.28	1.28	0.35	0.35	0.3	0.29	0.53	0.53	0.49	0.48	0.31	0.31	High	High	High	High
TRUE	High	IsMasterProtein	344600	283300	445700	286300	241800	260000	220000	240000	400000	320000	420000	600000	msms	msms	msms	msms	msms	msms	Q62376.2	RecName: Full=U1 small nuclear ribonucleoprotein 70 kDa; Short=U1 snRNP 70 kDa; Short=U1-70K; Short=snRNP70	0	33.8154	23.8839	11	49	11	1	448	51.961	9.94	0	0.64	0.64	-0.64	-0.64	0.09	0.09	1.05	1.03	0.25	0.26	0.6	0.58	High	High	High	High
TRUE	High	IsMasterProtein	294200	186300	237400	173200	194300	166100	190000	160000	220000	190000	340000	390000	mbr	mbr	msms	msms	msms	msms	Q8CI11.2	RecName: Full=Guanine nucleotide-binding protein-like 3; AltName: Full=Nucleolar GTP-binding protein 3; AltName: Full=Nucleostemin	0	33.7346	27.1375	11	39	11	1	538	60.749	9.11	0	0.63	0.63	-0.66	-0.66	0.07	0.07	1.15	1.13	0.22	0.23	0.65	0.64	High	High	High	High
TRUE	High	IsMasterProtein	400000	373300	424500	195100	262800	179300	260000	320000	390000	220000	460000	420000	msms	msms	msms	msms	msms	msms	Q6ZQ38.2	RecName: Full=Cullin-associated NEDD8-dissociated protein 1; AltName: Full=Cullin-associated and neddylation-dissociated protein 1; AltName: Full=p120 CAND1	0	33.6454	10.5691	11	32	11	1	1230	136.245	5.78	0	0.91	0.91	-0.14	-0.14	0.71	0.71	0.15	0.15	0.83	0.83	0.08	0.08	High	High	High	High
TRUE	High	IsMasterProtein	2285000	1514000	1846000	1858000	1324000	1428000	1500000	1300000	1700000	2100000	2300000	3300000	msms	msms	msms	msms	msms	msms	P61255.1	RecName: Full=60S ribosomal protein L26; AltName: Full=Silica-induced gene 20 protein; Short=SIG-20	0	33.6198	40	8	60	8	1	145	17.248	10.55	0	0.58	0.58	-0.78	-0.78	0.03	0.03	1.59	1.58	0.13	0.14	0.89	0.87	High	High	High	High
TRUE	High	IsMasterProtein	508500	392200	499900	320300	313000	265300	330000	330000	450000	360000	550000	620000	msms	msms	msms	msms	msms	msms	Q9Z1F9.1	RecName: Full=SUMO-activating enzyme subunit 2; AltName: Full=Anthracycline-associated resistance ARX; AltName: Full=Ubiquitin-like 1-activating enzyme E1B; AltName: Full=Ubiquitin-like modifier-activating enzyme 2	0	33.503	23.1975	9	38	9	1	638	70.525	5.24	0	0.74	0.74	-0.43	-0.43	0.21	0.21	0.69	0.69	0.41	0.4	0.39	0.39	High	High	High	High
TRUE	High	IsMasterProtein	380000	251400	330900	231700	292800	276500	240000	210000	300000	260000	510000	640000	msms	msms	msms	msms	msms	msms	Q921M3.1	RecName: Full=Splicing factor 3B subunit 3; AltName: Full=Pre-mRNA-splicing factor SF3b 130 kDa subunit; Short=SF3b130; AltName: Full=Spliceosome-associated protein 130; Short=SAP 130	0	33.1857	10.682	10	33	10	1	1217	135.465	5.26	0	0.57	0.57	-0.81	-0.81	0.04	0.05	1.38	1.33	0.17	0.18	0.77	0.75	High	High	High	High
TRUE	High	IsMasterProtein	2830000	1834000	1599000	1670000	1534000	1171000	1800000	1500000	1500000	1900000	2700000	2700000	msms	msms	msms	msms	msms	msms	P41105.2	RecName: Full=60S ribosomal protein L28	0	33.0187	50.365	11	75	11	1	137	15.724	12.02	0	0.67	0.67	-0.57	-0.57	0.08	0.08	1.09	1.1	0.24	0.24	0.62	0.63	High	High	High	High
TRUE	High	IsMasterProtein	9974000	6711000	6970000	5793000	4454000	3490000	6400000	5700000	6300000	6400000	7800000	8100000	msms	msms	msms	msms	msms	msms	O35381.1	RecName: Full=Acidic leucine-rich nuclear phosphoprotein 32 family member A; AltName: Full=Acidic nuclear phosphoprotein pp32; AltName: Full=Leucine-rich acidic nuclear protein; Short=LANP; AltName: Full=Potent heat-stable protein phosphatase 2A inhibitor I1PP2A	0	32.8496	31.9838	8	100	6	1	247	28.52	4.07	0	0.83	0.83	-0.27	-0.27	0.37	0.36	0.44	0.45	0.55	0.54	0.26	0.27	High	High	High	High
TRUE	High	IsMasterProtein	1345000	1032000	1192000	550200	585200	567500	860000	870000	1100000	610000	1000000	1300000	msms	msms	msms	msms	msms	msms	Q80VD1.1	RecName: Full=Protein FAM98B	0	32.8447	24.2424	9	46	9	1	429	45.321	8.5	0	1	1	0	0	0.99	0.99	0	0	0.99	0.99	0	0	High	High	High	High
TRUE	High	IsMasterProtein	3897000	3026000	2673000	834100	1707000	1441000	2500000	2600000	2400000	930000	3000000	3300000	mbr	msms	msms	msms	msms	msms	Q9ESU6.2	RecName: Full=Bromodomain-containing protein 4; AltName: Full=Mitotic chromosome-associated protein; Short=MCAP	0	32.2976	8.92857	10	26	6	1	1400	155.798	9.19	0	1.19	1.19	0.25	0.25	0.57	0.58	0.25	0.24	0.72	0.73	0.14	0.14	Not Found	High	High	High
TRUE	High	IsMasterProtein	1854000	1330000	1563000	823500	626500	661700	1200000	1100000	1400000	920000	1100000	1500000	msms	msms	msms	msms	msms	msms	P97315.3	RecName: Full=Cysteine and glycine-rich protein 1; AltName: Full=Cysteine-rich protein 1; Short=CRP; Short=CRP1	0	32.1625	41.9689	5	52	5	1	193	20.57	8.57	0	1.07	1.07	0.1	0.1	0.75	0.75	0.13	0.13	0.85	0.85	0.07	0.07	High	High	High	High
TRUE	High	IsMasterProtein	83650	78470	62970	60510	44490	40980	54000	66000	57000	67000	78000	95000	msms	mbr	msms	msms	msms	msms	Q924K8.1	RecName: Full=Metastasis-associated protein MTA3	0	32.1614	19.797	11	39	2	1	591	67.035	8.88	0	0.74	0.74	-0.43	-0.43	0.17	0.17	0.76	0.77	0.38	0.37	0.43	0.44	High	Not Found	Not Found	High
TRUE	High	IsMasterProtein	765500	546600	614900	372800	307600	294100	490000	460000	560000	410000	540000	680000	msms	msms	msms	msms	msms	msms	Q8BK67.1	RecName: Full=Protein RCC2	0	32.1245	26.5385	10	45	10	1	520	55.948	8.72	0	0.94	0.94	-0.09	-0.09	0.78	0.78	0.11	0.11	0.88	0.88	0.05	0.05	High	High	High	High
TRUE	High	IsMasterProtein	3521000	2345000	2712000	2218000	1772000	1653000	2300000	2000000	2500000	2500000	3100000	3800000	msms	msms	msms	msms	msms	msms	P62962.2	RecName: Full=Profilin-1; AltName: Full=Profilin I	0	31.9322	60	8	96	8	1	140	14.948	8.28	0	0.72	0.72	-0.47	-0.47	0.15	0.14	0.83	0.84	0.34	0.33	0.47	0.48	High	High	High	High
TRUE	High	IsMasterProtein	815300	562800	588300	497200	413600	440400	520000	480000	530000	550000	720000	1000000	msms	msms	msms	msms	msms	msms	P27659.3	RecName: Full=60S ribosomal protein L3; AltName: Full=J1 protein	0	31.8956	27.7916	10	74	10	1	403	46.081	10.21	0	0.69	0.69	-0.54	-0.54	0.11	0.11	0.95	0.95	0.29	0.3	0.53	0.53	High	High	High	High
TRUE	High	IsMasterProtein	159700	213100	194100	69060	65350	57450	100000	180000	180000	77000	110000	130000	msms	msms	msms	msms	msms	msms	Q3TCH7.1	RecName: Full=Cullin-4A; Short=CUL-4A	0	31.8141	12.6482	11	40	5	1	759	87.697	8.35	0	1.41	1.41	0.49	0.49	0.17	0.18	0.76	0.76	0.37	0.38	0.43	0.42	High	High	High	High
TRUE	High	IsMasterProtein	247300	285900	233800	223200	197400	204500	160000	240000	210000	250000	350000	470000	msms	msms	msms	msms	msms	msms	Q9Z1X4.2	RecName: Full=Interleukin enhancer-binding factor 3	0	31.7636	14.8107	9	42	9	1	898	95.961	8.76	0	0.59	0.59	-0.77	-0.77	0.04	0.04	1.44	1.42	0.16	0.16	0.8	0.8	High	High	High	High
TRUE	High	IsMasterProtein	330000	316200	267300	199200	245800	200700	210000	270000	240000	220000	430000	470000	msms	msms	msms	msms	msms	msms	Q52KI8.2	RecName: Full=Serine/arginine repetitive matrix protein 1; AltName: Full=Plenty-of-prolines 101	0	31.578	11.945	8	40	8	1	946	106.798	11.87	0	0.68	0.68	-0.56	-0.56	0.12	0.13	0.91	0.9	0.31	0.31	0.51	0.51	High	High	High	High
TRUE	High	IsMasterProtein	382100	256900	322900	201500	163400	163300	250000	220000	290000	220000	290000	380000	msms	msms	msms	msms	msms	msms	Q8CDN6.3	RecName: Full=Thioredoxin-like protein 1; AltName: Full=32 kDa thioredoxin-related protein	0	31.4074	47.7509	9	36	9	1	289	32.217	4.96	0	0.86	0.86	-0.21	-0.21	0.52	0.51	0.29	0.29	0.69	0.68	0.16	0.17	High	High	High	High
TRUE	High	IsMasterProtein	706900	601800	569700	439500	361200	386900	450000	510000	520000	490000	630000	900000	msms	msms	msms	msms	msms	msms	Q9D8E6.3	RecName: Full=60S ribosomal protein L4	0	31.2124	24.821	9	46	9	1	419	47.124	11	0	0.76	0.76	-0.4	-0.4	0.22	0.22	0.65	0.65	0.42	0.42	0.37	0.37	High	High	High	High
TRUE	High	IsMasterProtein	239000	231300	222000	211600	153400	140500	150000	200000	200000	240000	270000	330000	msms	msms	msms	msms	msms	msms	Q8K2F0.2	RecName: Full=Bromodomain-containing protein 3; AltName: Full=Bromodomain-containing FSH-like protein FSRG2	0	31.0375	16.1157	10	44	5	1	726	79.712	9.36	0	0.67	0.67	-0.59	-0.59	0.07	0.07	1.14	1.16	0.22	0.22	0.65	0.65	High	High	High	High
TRUE	High	IsMasterProtein	1344000	784300	745500	502300	455800	297400	860000	660000	680000	560000	800000	690000	msms	msms	msms	msms	msms	msms	P49586.1	RecName: Full=Choline-phosphate cytidylyltransferase A; AltName: Full=CCT-alpha; AltName: Full=CTP:phosphocholine cytidylyltransferase A; Short=CCT A; Short=CT A; AltName: Full=Phosphorylcholine transferase A	0	30.8601	30.2452	9	40	9	1	367	41.641	7.03	0	1.08	1.08	0.11	0.11	0.72	0.71	0.15	0.15	0.84	0.83	0.08	0.08	High	High	High	High
TRUE	High	IsMasterProtein	3884000	3266000	3552000	1637000	1617000	1595000	2500000	2800000	3200000	1800000	2800000	3700000	msms	msms	msms	msms	msms	msms	P70296.3	RecName: Full=Phosphatidylethanolamine-binding protein 1; Short=PEBP-1; AltName: Full=HCNPpp; Contains: RecName: Full=Hippocampal cholinergic neurostimulating peptide; Short=HCNP	0	30.6885	57.754	8	66	8	1	187	20.817	5.4	0	1.05	1.05	0.07	0.07	0.82	0.82	0.08	0.08	0.91	0.91	0.04	0.04	High	High	High	High
TRUE	High	IsMasterProtein	592000	321200	430700	335700	230900	144700	380000	270000	390000	370000	400000	340000	msms	msms	msms	msms	msms	msms	Q9JLV6.2	RecName: Full=Bifunctional polynucleotide phosphatase/kinase; AltName: Full=DNA 5'-kinase/3'-phosphatase; AltName: Full=Polynucleotide kinase-3'-phosphatase; Includes: RecName: Full=Polynucleotide 3'-phosphatase; AltName: Full=2'(3')-polynucleotidase; Includes: RecName: Full=Polynucleotide 5'-hydroxyl-kinase	0	30.5858	21.8391	9	45	9	1	522	57.188	7.9	0	0.93	0.93	-0.11	-0.11	0.73	0.72	0.14	0.14	0.84	0.84	0.08	0.08	High	High	High	High
TRUE	High	IsMasterProtein	1295000	817100	940200	624000	565900	486200	830000	690000	850000	690000	990000	1100000	msms	mbr	msms	msms	msms	msms	P48036.1	RecName: Full=Annexin A5; AltName: Full=Anchorin CII; AltName: Full=Annexin V; AltName: Full=Annexin-5; AltName: Full=Calphobindin I; Short=CBP-I; AltName: Full=Endonexin II; AltName: Full=Lipocortin V; AltName: Full=Placental anticoagulant protein 4; Short=PP4; AltName: Full=Placental anticoagulant protein I; Short=PAP-I; AltName: Full=Thromboplastin inhibitor; AltName: Full=Vascular anticoagula…	0	30.3289	33.5423	9	38	9	1	319	35.73	4.96	0	0.86	0.86	-0.22	-0.22	0.49	0.49	0.31	0.31	0.67	0.66	0.17	0.18	High	High	High	High
TRUE	High	IsMasterProtein	3689000	2421000	2869000	2463000	2322000	1798000	2400000	2000000	2600000	2700000	4100000	4200000	msms	msms	msms	msms	msms	msms	P35980.3	RecName: Full=60S ribosomal protein L18	0	30.2136	37.766	7	76	7	1	188	21.631	11.78	0	0.65	0.65	-0.62	-0.62	0.06	0.06	1.2	1.21	0.21	0.21	0.67	0.68	High	High	High	High
TRUE	High	IsMasterProtein	504700	238400	162200	134300	125800	129000	320000	200000	150000	150000	220000	300000	msms	msms	msms	mbr	msms	msms	Q6ZPZ3.2	RecName: Full=Zinc finger CCCH domain-containing protein 4	0	30.0144	12.2699	8	28	8	1	1304	140.88	6.27	0	0.99	0.99	-0.01	-0.01	0.98	0.98	0.01	0.01	0.99	0.99	0.01	0.01	High	High	High	High
TRUE	High	IsMasterProtein	215600	147500	149400	276300	186800	146500	140000	120000	140000	310000	330000	340000	mbr	mbr	mbr	msms	msms	msms	Q9R0G7.2	RecName: Full=Zinc finger E-box-binding homeobox 2; AltName: Full=Smad-interacting protein 1; AltName: Full=Zinc finger homeobox protein 1b	0	29.9192	11.2757	10	18	9	1	1215	136.529	6.34	0	0.41	0.41	-1.29	-1.29	0	0	3.29	3.25	0.01	0.02	1.83	1.82	Not Found	Not Found	Not Found	High
TRUE	High	IsMasterProtein	397800	308500	262300	224500	177800	184600	260000	260000	240000	250000	310000	430000	msms	msms	msms	msms	msms	msms	Q8VDM6.1	RecName: Full=Heterogeneous nuclear ribonucleoprotein U-like protein 1	0	29.8157	11.1758	8	43	8	1	859	95.942	6.58	0	0.78	0.78	-0.35	-0.35	0.27	0.27	0.56	0.57	0.47	0.46	0.33	0.33	High	High	High	High
TRUE	High	IsMasterProtein	4352000	3180000	3188000	678300	767900	693100	2800000	2700000	2900000	750000	1300000	1600000	msms	msms	msms	msms	msms	msms	cont_P63165	Small ubiquitin-related modifier 1 OS=Homo sapiens GN=SUMO1 PE=1 SV=1	0	29.6222	65.3465	7	53	7	1	101	11.55	5.52	0	2.37	2.37	1.25	1.25	0	0	2.64	2.55	0.04	0.05	1.42	1.34	High	High	High	High
TRUE	High	IsMasterProtein	98820	226200	150300	93070	34390	97400	64000	190000	140000	100000	60000	230000	msms	msms	msms	msms	msms	msms	P11087.4	RecName: Full=Collagen alpha-1(I) chain; AltName: Full=Alpha-1 type I collagen; Flags: Precursor	0	29.1136	10.1858	9	21	9	1	1453	137.948	5.85	0	1.06	1.06	0.08	0.08	0.87	0.88	0.06	0.06	0.93	0.94	0.03	0.03	High	High	High	High
TRUE	High	IsMasterProtein	430000	333300	420700	312400	360100	299900	280000	280000	380000	350000	630000	700000	msms	msms	msms	msms	msms	msms	Q9DBR1.1	RecName: Full=5'-3' exoribonuclease 2; AltName: Full=Protein Dhm1	0	29.0897	12.6183	10	47	10	1	951	108.618	7.59	0	0.58	0.58	-0.78	-0.78	0.04	0.04	1.43	1.4	0.16	0.16	0.8	0.79	High	High	High	High
TRUE	High	IsMasterProtein	1813000	1391000	1563000	1032000	891800	858000	1200000	1200000	1400000	1100000	1600000	2000000	msms	msms	msms	msms	msms	msms	Q9EQU5.1	RecName: Full=Protein SET; AltName: Full=Phosphatase 2A inhibitor I2PP2A; Short=I-2PP2A; AltName: Full=Template-activating factor I; Short=TAF-I	0	29.0719	26.6436	8	56	8	1	289	33.358	4.32	0	0.82	0.82	-0.29	-0.29	0.37	0.37	0.43	0.43	0.56	0.55	0.25	0.26	High	High	High	High
TRUE	High	IsMasterProtein	604300	508900	532100	100300	33800	130000	390000	430000	480000	110000	59000	300000	msms	msms	msms	mbr	mbr	mbr	P37889.2	RecName: Full=Fibulin-2; Short=FIBL-2; Flags: Precursor	0	28.9562	9.00901	8	27	8	1	1221	131.746	4.68	0	3.44	3.44	1.78	1.78	0	0	2.73	2.53	0.03	0.05	1.49	1.33	High	High	High	High
TRUE	High	IsMasterProtein	203600000	188400000	149400000	104400000	105300000	80520000	130000000	160000000	140000000	120000000	180000000	190000000	msms	msms	msms	msms	msms	msms	P0C0S6.2	RecName: Full=Histone H2A.Z; Short=H2A/z	0	28.9492	39.8438	6	150	4	1	128	13.545	10.58	0	0.89	0.89	-0.17	-0.17	0.61	0.6	0.22	0.22	0.76	0.75	0.12	0.13	High	High	High	High
TRUE	High	IsMasterProtein	1226000	901000	1023000	728100	701300	616700	790000	760000	930000	810000	1200000	1400000	msms	msms	msms	msms	msms	msms	O88712.2	RecName: Full=C-terminal-binding protein 1; Short=CtBP1	0	28.7149	22.9025	9	57	5	1	441	47.715	6.77	0	0.73	0.73	-0.45	-0.45	0.18	0.18	0.75	0.75	0.38	0.38	0.42	0.42	High	High	High	High
TRUE	High	IsMasterProtein	615400	407800	687500	212500	381000	318700	400000	340000	620000	240000	670000	740000	msms	msms	msms	msms	msms	msms	Q9CQE8.1	RecName: Full=UPF0568 protein C14orf166 homolog	0	28.7007	45.082	9	37	9	1	244	28.135	6.89	0	0.9	0.9	-0.15	-0.15	0.73	0.74	0.14	0.13	0.84	0.85	0.08	0.07	High	High	High	High
TRUE	High	IsMasterProtein	638500	653500	576200	558000	585300	479400	410000	550000	520000	620000	1000000	1100000	msms	msms	msms	msms	msms	msms	Q60749.2	RecName: Full=KH domain-containing, RNA-binding, signal transduction-associated protein 1; AltName: Full=GAP-associated tyrosine phosphoprotein p62; AltName: Full=Src-associated in mitosis 68 kDa protein; Short=Sam68; AltName: Full=p21 Ras GTPase-activating protein-associated p62; AltName: Full=p68	0	28.6178	16.4786	9	46	9	1	443	48.34	8.72	0	0.55	0.55	-0.86	-0.86	0.02	0.02	1.71	1.68	0.11	0.12	0.95	0.91	High	High	High	High
TRUE	High	IsMasterProtein	399200	328600	305800	184600	226000	188100	260000	280000	280000	210000	400000	440000	msms	msms	msms	mbr	msms	msms	Q8VDD9.2	RecName: Full=PH-interacting protein; Short=PHIP; AltName: Full=IRS-1 PH domain-binding protein; AltName: Full=Neuronal differentiation-related protein; Short=NDRP; AltName: Full=WD repeat-containing protein 11	0	28.5552	5.76606	8	24	8	1	1821	206.596	8.82	0	0.82	0.82	-0.28	-0.28	0.42	0.43	0.37	0.37	0.6	0.6	0.22	0.22	High	High	High	Not Found
TRUE	High	IsMasterProtein	757800	714200	675400	793800	881700	660400	490000	600000	610000	880000	1500000	1500000	msms	msms	msms	msms	msms	msms	Q99KP6.1	RecName: Full=Pre-mRNA-processing factor 19; AltName: Full=Nuclear matrix protein 200; AltName: Full=PRP19/PSO4 homolog; AltName: Full=Senescence evasion factor	0	28.4444	30.1587	9	67	9	1	504	55.204	6.61	0	0.44	0.44	-1.18	-1.18	0	0	2.57	2.5	0.04	0.05	1.38	1.32	High	High	High	High
TRUE	High	IsMasterProtein	6668000	316300	565700	14390000	7059000	907900	4300000	270000	510000	16000000	12000000	2100000	msms	msms	msms	msms	msms	msms	Q6NXH9.1	RecName: Full=Keratin, type II cytoskeletal 73; AltName: Full=Cytokeratin-73; Short=CK-73; AltName: Full=Keratin-73; Short=K73; AltName: Full=Type II inner root sheath-specific keratin-K6irs3; AltName: Full=Type-II keratin Kb36	0	28.3466	7.60668	6	114	1	1	539	58.875	8.09	0	0.11	0.11	-3.15	-3.15	0	0	2.6	2.34	0.04	0.06	1.4	1.19	High	High	High	High
TRUE	High	IsMasterProtein	1563000	1263000	1641000	407500	380600	464500	1000000	1100000	1500000	450000	670000	1100000	msms	msms	msms	msms	msms	msms	Q9R0P5.3	RecName: Full=Destrin; AltName: Full=Actin-depolymerizing factor; Short=ADF; AltName: Full=Sid 23	0	28.3327	69.697	9	46	8	1	165	18.509	7.97	0	1.7	1.7	0.77	0.77	0.05	0.05	1.3	1.27	0.18	0.2	0.74	0.71	High	High	High	High
TRUE	High	IsMasterProtein	239300	196500	200100	109700	119500	99830	150000	170000	180000	120000	210000	230000	msms	msms	msms	msms	msms	msms	Q8K327.1	RecName: Full=Chromosome alignment-maintaining phosphoprotein 1; AltName: Full=Zinc finger protein 828	0	28.2307	14.2145	9	33	9	1	802	87.506	7.85	0	0.92	0.92	-0.11	-0.11	0.73	0.73	0.14	0.14	0.84	0.84	0.08	0.08	High	High	High	High
TRUE	High	IsMasterProtein	184900	131800	125700	335900	202300	155800	120000	110000	110000	370000	350000	360000	msms	msms	mbr	msms	msms	msms	Q3TRM8.2	RecName: Full=Hexokinase-3; AltName: Full=Hexokinase type III; Short=HK III	0	28.1898	10.1952	8	18	8	1	922	100.037	5.94	0	0.32	0.32	-1.66	-1.66	0	0	4.35	4.23	0	0	2.63	2.54	High	High	Not Found	High
TRUE	High	IsMasterProtein	7010000	5658000	5424000	4524000	4224000	3817000	4500000	4800000	4900000	5000000	7400000	8800000	msms	msms	msms	msms	msms	msms	Q9EST5.1	RecName: Full=Acidic leucine-rich nuclear phosphoprotein 32 family member B; AltName: Full=Proliferation-related acidic leucine-rich protein PAL31	0	28.1821	20.5882	7	108	5	1	272	31.06	4.01	0	0.69	0.69	-0.54	-0.54	0.1	0.1	0.98	0.98	0.28	0.28	0.55	0.55	High	High	High	High
TRUE	High	IsMasterProtein	128200	47020	45330	7567	88020	42320	82000	40000	41000	8400	150000	98000	msms	msms	msms	msms	msms	msms	P16627.4	RecName: Full=Heat shock 70 kDa protein 1-like; Short=Heat shock 70 kDa protein 1L; AltName: Full=Heat shock 70 kDa-like protein 1; AltName: Full=Spermatid-specific heat shock protein 70	0	27.9274	10.1404	6	65	1	1	641	70.593	6.24	0	1.02	1.02	0.03	0.03	0.97	0.97	0.01	0.01	0.98	0.98	0.01	0.01	High	Not Found	Not Found	Not Found
TRUE	High	IsMasterProtein	687700	507000	534900	405300	396300	369800	440000	430000	490000	450000	690000	860000	msms	msms	msms	msms	msms	msms	P62908.1	RecName: Full=40S ribosomal protein S3	0	27.9082	41.9753	8	49	8	1	243	26.657	9.66	0	0.7	0.7	-0.51	-0.51	0.13	0.13	0.88	0.88	0.32	0.32	0.49	0.49	High	High	High	High
TRUE	High	IsMasterProtein	630600	501200	468900	304900	384200	325100	410000	420000	430000	340000	670000	750000	msms	msms	msms	msms	msms	msms	Q8VHR5.1	RecName: Full=Transcriptional repressor p66-beta; AltName: Full=GATA zinc finger domain-containing protein 2B; AltName: Full=p66/p68	0	27.7214	24.0741	10	43	10	1	594	65.37	9.7	0	0.75	0.75	-0.41	-0.41	0.25	0.26	0.6	0.59	0.45	0.45	0.35	0.34	High	High	High	High
TRUE	High	IsMasterProtein	1759000	1491000	1366000	943200	1021000	847200	1100000	1300000	1200000	1000000	1800000	2000000	msms	msms	msms	msms	msms	msms	Q61990.1	RecName: Full=Poly(rC)-binding protein 2; AltName: Full=Alpha-CP2; AltName: Full=CTBP; Short=CBP; AltName: Full=Putative heterogeneous nuclear ribonucleoprotein X; Short=hnRNP X	0	27.7092	21.2707	6	77	3	1	362	38.197	6.79	0	0.78	0.78	-0.35	-0.35	0.29	0.29	0.53	0.53	0.49	0.48	0.31	0.32	High	High	High	High
TRUE	High	IsMasterProtein	481500	398500	432600	268300	239700	225400	310000	340000	390000	300000	420000	520000	msms	msms	msms	msms	msms	msms	Q9R1T2.1	RecName: Full=SUMO-activating enzyme subunit 1; AltName: Full=Ubiquitin-like 1-activating enzyme E1A; Contains: RecName: Full=SUMO-activating enzyme subunit 1, N-terminally processed	0	27.6607	34.8571	9	40	9	1	350	38.596	5.36	0	0.86	0.86	-0.22	-0.22	0.49	0.49	0.31	0.31	0.67	0.66	0.18	0.18	High	High	High	High
TRUE	High	IsMasterProtein	0	0	0	0	0	0	0	0	0	0	0	0	msms	msms	msms	msms	msms	msms	Q9JKB3.2	RecName: Full=Y-box-binding protein 3; AltName: Full=Cold shock domain-containing protein A; AltName: Full=DNA-binding protein A; AltName: Full=Y-box protein 3	0	27.6492	14.6814	5	61	1	1	361	38.79	9.69														Not Found	High	High	Not Found
TRUE	High	IsMasterProtein	347400	314800	268500	208400	262000	170800	220000	270000	240000	230000	460000	400000	msms	msms	msms	msms	msms	msms	Q7JJ13.1	RecName: Full=Bromodomain-containing protein 2; AltName: Full=Female sterile homeotic-related protein 1; AltName: Full=Fsrg-1; AltName: Full=Protein RING3	0	27.0766	13.4085	9	38	8	1	798	88.012	9.13	0	0.7	0.7	-0.51	-0.51	0.14	0.14	0.85	0.84	0.33	0.33	0.48	0.48	High	High	High	High
TRUE	High	IsMasterProtein	633000	477000	612600	323200	371900	305600	410000	400000	560000	360000	650000	710000	msms	msms	msms	msms	msms	msms	Q8BH69.1	RecName: Full=Selenide, water dikinase 1; AltName: Full=Selenium donor protein 1; AltName: Full=Selenophosphate synthase 1	0	27.0678	27.8061	6	37	6	1	392	42.879	5.97	0	0.82	0.82	-0.29	-0.29	0.41	0.41	0.38	0.38	0.59	0.59	0.23	0.23	High	High	High	High
TRUE	High	IsMasterProtein	442200	295900	386500	279000	165900	244600	280000	250000	350000	310000	290000	570000	msms	msms	msms	msms	msms	msms	P27773.2	RecName: Full=Protein disulfide-isomerase A3; AltName: Full=58 kDa glucose-regulated protein; AltName: Full=58 kDa microsomal protein; Short=p58; AltName: Full=Disulfide isomerase ER-60; AltName: Full=Endoplasmic reticulum resident protein 57; Short=ER protein 57; Short=ERp57; AltName: Full=Endoplasmic reticulum resident protein 60; Short=ER protein 60; Short=ERp60; Flags: Precursor	0	26.9258	19.2079	8	31	8	1	505	56.643	6.21	0	0.79	0.79	-0.34	-0.34	0.33	0.33	0.49	0.48	0.51	0.51	0.29	0.29	High	High	High	High
TRUE	High	IsMasterProtein	197400	156100	178100	345600	272800	220000	130000	130000	160000	380000	480000	510000	msms	mbr	msms	msms	msms	msms	Q04447.1	RecName: Full=Creatine kinase B-type; AltName: Full=B-CK; AltName: Full=Creatine kinase B chain	0	26.9232	33.0709	7	29	7	1	381	42.686	5.67	0	0.31	0.31	-1.7	-1.7	0	0	4.27	4.13	0	0	2.58	2.46	High	Not Found	High	High
TRUE	High	IsMasterProtein	1793000	1411000	1596000	693100	651000	615700	1200000	1200000	1500000	770000	1100000	1400000	msms	msms	msms	msms	msms	msms	P06151.3	RecName: Full=L-lactate dehydrogenase A chain; Short=LDH-A; AltName: Full=LDH muscle subunit; Short=LDH-M	0	26.9067	23.7952	8	47	8	1	332	36.475	7.74	0	1.17	1.17	0.22	0.22	0.5	0.5	0.3	0.3	0.67	0.67	0.17	0.18	High	High	High	High
TRUE	High	IsMasterProtein	591700	553300	784600	585900	543100	937400	380000	470000	710000	650000	950000	2200000	mbr	msms	msms	msms	msms	msms	O89086.1	RecName: Full=RNA-binding protein 3; AltName: Full=RNA-binding motif protein 3	0	26.8835	53.5948	7	35	7	1	153	16.595	7.5	0	0.46	0.46	-1.14	-1.14	0.02	0.02	1.76	1.67	0.11	0.13	0.97	0.9	Not Found	High	High	High
TRUE	High	IsMasterProtein	175400	117000	136000	94080	121600	90160	110000	99000	120000	100000	210000	210000	msms	msms	msms	msms	msms	msms	Q91YR7.1	RecName: Full=Pre-mRNA-processing factor 6; AltName: Full=PRP6 homolog; AltName: Full=U5 snRNP-associated 102 kDa protein; Short=U5-102 kDa protein	0	26.7065	9.45802	8	34	8	1	941	106.655	8.09	0	0.67	0.67	-0.59	-0.59	0.11	0.11	0.97	0.95	0.29	0.3	0.54	0.53	High	High	High	High
TRUE	High	IsMasterProtein	65530	45550	45880	28280	31940	17280	42000	38000	42000	31000	56000	40000	msms	msms	msms	msms	msms	msms	Q9CYI4.2	RecName: Full=Putative RNA-binding protein Luc7-like 1	0	26.6341	18.8679	6	43	1	1	371	43.907	9.88	0	0.99	0.99	-0.02	-0.02	0.95	0.95	0.02	0.02	0.97	0.97	0.01	0.01	High	High	High	High
TRUE	High	IsMasterProtein	1596000	1316000	1566000	608600	702700	741000	1000000	1100000	1400000	680000	1200000	1700000	msms	msms	msms	msms	msms	msms	P53996.2	RecName: Full=Cellular nucleic acid-binding protein; Short=CNBP; AltName: Full=Zinc finger protein 9	0	26.5922	43.2584	7	42	7	1	178	19.579	7.58	0	1.04	1.04	0.06	0.06	0.87	0.87	0.06	0.06	0.93	0.93	0.03	0.03	High	High	High	High
TRUE	High	IsMasterProtein	164000	107300	115900	114200	101600	81770	110000	91000	110000	130000	180000	190000	msms	msms	msms	msms	msms	msms	D3YXK2.2	RecName: Full=Scaffold attachment factor B1; Short=SAF-B1	0	26.5851	10.7791	8	36	5	1	937	105.04	5.35	0	0.62	0.62	-0.7	-0.7	0.04	0.04	1.42	1.43	0.16	0.16	0.79	0.8	High	High	High	High
TRUE	High	IsMasterProtein	261800	279200	259300	179600	225000	142800	170000	240000	240000	200000	390000	330000	msms	msms	msms	msms	msms	msms	Q9CSH3.4	RecName: Full=Exosome complex exonuclease RRP44; AltName: Full=Protein DIS3 homolog; AltName: Full=Ribosomal RNA-processing protein 44	0	26.4872	9.49896	7	34	7	1	958	108.769	7.53	0	0.71	0.71	-0.49	-0.49	0.17	0.17	0.78	0.77	0.37	0.37	0.43	0.44	High	High	High	High
TRUE	High	IsMasterProtein	779200	458300	385300	851000	603500	419100	500000	390000	350000	950000	1100000	970000	msms	msms	msms	msms	msms	msms	P24452.2	RecName: Full=Macrophage-capping protein; AltName: Full=Actin regulatory protein CAP-G; AltName: Full=Actin-capping protein GCAP39; AltName: Full=Myc basic motif homolog 1	0	26.4162	27.8409	7	44	7	1	352	39.216	7.2	0	0.41	0.41	-1.28	-1.28	0	0	3.13	3.07	0.02	0.02	1.78	1.72	High	High	High	High
TRUE	High	IsMasterProtein	303100	238000	260500	233800	190500	154800	190000	200000	240000	260000	330000	360000	msms	msms	msms	msms	msms	msms	Q8CFI7.2	RecName: Full=DNA-directed RNA polymerase II subunit RPB2; AltName: Full=DNA-directed RNA polymerase II 140 kDa polypeptide; AltName: Full=DNA-directed RNA polymerase II subunit B; AltName: Full=RNA polymerase II subunit 2; AltName: Full=RNA polymerase II subunit B2	0	26.2737	10.2215	8	22	8	1	1174	133.825	6.87	0	0.67	0.67	-0.58	-0.58	0.07	0.07	1.14	1.16	0.22	0.22	0.65	0.65	High	High	High	High
TRUE	High	IsMasterProtein	1938000	1185000	1490000	1254000	1118000	978000	1200000	1000000	1400000	1400000	2000000	2300000	msms	msms	msms	msms	msms	msms	Q6ZWN5.3	RecName: Full=40S ribosomal protein S9	0	26.2614	41.2371	10	48	10	1	194	22.578	10.65	0	0.65	0.65	-0.62	-0.62	0.07	0.07	1.18	1.18	0.22	0.22	0.66	0.66	High	High	High	High
TRUE	High	IsMasterProtein	450200	323700	346800	140600	158400	116600	290000	270000	320000	160000	280000	270000	msms	msms	msms	mbr	msms	mbr	Q69Z99.2	RecName: Full=Zinc finger protein 512	0	26.2563	19.573	8	25	8	1	562	63.867	9.51	0	1.29	1.29	0.36	0.36	0.28	0.27	0.56	0.56	0.47	0.47	0.33	0.33	High	High	High	Not Found
TRUE	High	IsMasterProtein	1292000	824600	965200	634900	572400	511500	830000	700000	880000	710000	1000000	1200000	msms	msms	msms	msms	msms	msms	P63101.1	RecName: Full=14-3-3 protein zeta/delta; AltName: Full=Protein kinase C inhibitor protein 1; Short=KCIP-1; AltName: Full=SEZ-2	0	26.1377	33.8776	8	39	6	1	245	27.754	4.79	0	0.85	0.85	-0.24	-0.24	0.45	0.45	0.34	0.35	0.63	0.62	0.2	0.21	High	High	High	High
TRUE	High	IsMasterProtein	53130	44050	37300	73250	87440	42900	34000	37000	34000	81000	150000	99000	msms	msms	msms	msms	msms	msms	Q8VDW0.1	RecName: Full=ATP-dependent RNA helicase DDX39A; AltName: Full=DEAD box protein 39	0	26.09	17.096	7	34	1	1	427	49.036	5.68	0	0.33	0.33	-1.62	-1.62	0	0	3.75	3.6	0.01	0.01	2.19	2.07	Not Found	Not Found	High	High
TRUE	High	IsMasterProtein	869900	595000	612500	505300	402200	388200	560000	500000	560000	560000	700000	900000	msms	msms	msms	msms	msms	msms	Q9DBP5.1	RecName: Full=UMP-CMP kinase; AltName: Full=Deoxycytidylate kinase; Short=CK; Short=dCMP kinase; AltName: Full=Nucleoside-diphosphate kinase; AltName: Full=Uridine monophosphate/cytidine monophosphate kinase; Short=UMP/CMP kinase; Short=UMP/CMPK	0	25.8427	47.449	7	44	7	1	196	22.151	5.83	0	0.76	0.76	-0.39	-0.39	0.22	0.21	0.66	0.67	0.42	0.41	0.38	0.39	High	High	High	High
TRUE	High	IsMasterProtein	675300	414500	568200	197200	254500	253500	430000	350000	520000	220000	450000	590000	msms	msms	msms	msms	msms	msms	O35640.2	RecName: Full=Annexin A8; AltName: Full=Annexin VIII; AltName: Full=Annexin-8	0	25.8365	41.5902	10	25	10	1	327	36.701	5.94	0	1.11	1.11	0.15	0.15	0.69	0.7	0.16	0.16	0.82	0.82	0.09	0.09	High	High	High	High
TRUE	High	IsMasterProtein	2850000	2048000	2045000	2079000	1567000	1368000	1800000	1700000	1900000	2300000	2700000	3200000	msms	msms	msms	msms	msms	msms	P62918.2	RecName: Full=60S ribosomal protein L8	0	25.7325	28.0156	8	53	8	1	257	28.007	11.03	0	0.66	0.66	-0.59	-0.59	0.06	0.06	1.19	1.21	0.22	0.21	0.66	0.68	High	High	High	High
TRUE	High	IsMasterProtein	1621000	1079000	1223000	875500	643100	545800	1000000	910000	1100000	970000	1100000	1300000	msms	msms	msms	msms	msms	msms	Q9Z1Q5.3	RecName: Full=Chloride intracellular channel protein 1; AltName: Full=Nuclear chloride ion channel 27; Short=NCC27	0	25.5648	43.5685	7	65	7	1	241	26.996	5.17	0	0.91	0.91	-0.13	-0.13	0.67	0.66	0.18	0.18	0.8	0.79	0.1	0.1	High	High	High	High
TRUE	High	IsMasterProtein	1621000	1298000	1211000	1122000	890300	656000	1000000	1100000	1100000	1200000	1600000	1500000	msms	msms	msms	msms	msms	msms	P97822.2	RecName: Full=Acidic leucine-rich nuclear phosphoprotein 32 family member E; AltName: Full=Cerebellar postnatal development protein 1; AltName: Full=LANP-like protein; Short=LANP-L	0	25.376	29.6154	5	48	5	1	260	29.604	3.88	0	0.75	0.75	-0.41	-0.41	0.18	0.17	0.75	0.77	0.38	0.37	0.42	0.43	High	High	High	High
TRUE	High	IsMasterProtein	195600	180400	161800	173100	204300	163400	130000	150000	150000	190000	360000	380000	mbr	mbr	mbr	msms	msms	msms	Q6A068.2	RecName: Full=Cell division cycle 5-like protein; AltName: Full=Cdc5-like protein	0	25.3511	11.7207	8	18	8	1	802	92.133	8.02	0	0.48	0.48	-1.07	-1.07	0.01	0.01	2.2	2.14	0.07	0.08	1.14	1.09	High	High	High	High
TRUE	High	IsMasterProtein	3507000	5024000	1933000	3567000	3137000	2185000	2300000	4200000	1800000	4000000	5500000	5100000	msms	msms	msms	msms	msms	msms	P43275.2	RecName: Full=Histone H1.1; AltName: Full=H1 VAR.3; AltName: Full=Histone H1a; Short=H1a	0	25.2851	23.4742	7	69	2	1	213	21.772	10.93	0	0.53	0.53	-0.9	-0.9	0.02	0.03	1.62	1.57	0.13	0.14	0.9	0.87	High	High	High	High
TRUE	High	IsMasterProtein	399700	763700	387400	279300	253600	162100	260000	650000	350000	310000	440000	380000	msms	msms	msms	msms	mbr	mbr	Q80YV3.2	RecName: Full=Transformation/transcription domain-associated protein; AltName: Full=Tra1 homolog	0	25.2049	4.75634	8	20	8	1	2565	291.37	8.48	0	1.04	1.04	0.06	0.06	0.88	0.88	0.06	0.06	0.93	0.94	0.03	0.03	High	High	High	High
TRUE	High	IsMasterProtein	272800	184700	173600	111900	108300	90870	180000	160000	160000	120000	190000	210000	msms	msms	msms	msms	msms	msms	Q6ZPY7.2	RecName: Full=Lysine-specific demethylase 3B; AltName: Full=JmjC domain-containing histone demethylation protein 2B; AltName: Full=Jumonji domain-containing protein 1B	0	25.0444	5.82586	7	35	7	1	1562	170.768	6.92	0	0.95	0.95	-0.07	-0.07	0.83	0.83	0.08	0.08	0.91	0.91	0.04	0.04	High	High	High	High
TRUE	High	IsMasterProtein	332500	242900	173900	113400	140900	142500	210000	210000	160000	130000	250000	330000	msms	msms	msms	msms	msms	msms	Q9CT10.2	RecName: Full=Ran-binding protein 3; Short=RanBP3	0	25.022	19.9593	6	34	6	1	491	52.541	5.12	0	0.88	0.88	-0.19	-0.19	0.62	0.62	0.21	0.21	0.76	0.76	0.12	0.12	High	High	High	High
TRUE	High	IsMasterProtein	179900	142400	152800	321500	236800	152300	120000	120000	140000	360000	410000	350000	msms	msms	msms	msms	msms	msms	O88508.2	RecName: Full=DNA (cytosine-5)-methyltransferase 3A; Short=Dnmt3a; AltName: Full=DNA methyltransferase MmuIIIA; Short=DNA MTase MmuIIIA; Short=M.MmuIIIA	0	24.937	10.6828	8	20	8	1	908	101.607	6.65	0	0.33	0.33	-1.59	-1.59	0	0	4.07	3.96	0	0	2.43	2.34	High	High	High	High
TRUE	High	IsMasterProtein	238500	195500	160800	184900	167200	155200	150000	170000	150000	210000	290000	360000	msms	msms	msms	msms	msms	msms	Q9R1C7.1	RecName: Full=Pre-mRNA-processing factor 40 homolog A; AltName: Full=Formin-binding protein 11; Short=FBP-11; AltName: Full=Formin-binding protein 3	0	24.8969	8.28961	7	35	7	1	953	108.412	7.69	0	0.56	0.56	-0.85	-0.85	0.02	0.02	1.77	1.76	0.11	0.11	0.97	0.95	High	High	High	High
TRUE	High	IsMasterProtein	0	0	0	0	0	0	0	0	0	0	0	0	msms	msms	msms	msms	msms	msms	cont_P02768	Serum albumin OS=Homo sapiens GN=ALB PE=1 SV=2	0	24.6205	9.85222	7	48	2	1	609	69.321	6.28														Not Found	Not Found	Not Found	Not Found
TRUE	High	IsMasterProtein	1161000	854600	1139000	491900	440200	522900	750000	720000	1000000	550000	770000	1200000	msms	msms	msms	msms	msms	msms	Q01768.1	RecName: Full=Nucleoside diphosphate kinase B; Short=NDK B; Short=NDP kinase B; AltName: Full=Histidine protein kinase NDKB; AltName: Full=P18; AltName: Full=nm23-M2	0	24.5825	46.7105	6	38	6	1	152	17.352	7.5	0	1.03	1.03	0.04	0.04	0.9	0.91	0.04	0.04	0.95	0.95	0.02	0.02	High	High	High	High
TRUE	High	IsMasterProtein	1188000	428200	292800	1352000	510500	313100	760000	360000	270000	1500000	890000	730000	msms	mbr	msms	msms	msms	msms	Q9JHK5.1	RecName: Full=Pleckstrin	0	24.5565	24	5	26	5	1	350	39.876	8.34	0	0.42	0.42	-1.24	-1.24	0.01	0.01	2.05	1.94	0.09	0.1	1.06	1.01	High	High	Not Found	High
TRUE	High	IsMasterProtein	974600	630800	939600	657000	405100	509500	630000	530000	850000	730000	710000	1200000	msms	msms	msms	msms	msms	msms	Q9WVA4.4	RecName: Full=Transgelin-2; AltName: Full=SM22-beta	0	24.3044	39.196	7	52	7	1	199	22.381	8.24	0	0.78	0.78	-0.37	-0.37	0.29	0.29	0.54	0.54	0.48	0.48	0.32	0.32	High	High	High	High
TRUE	High	IsMasterProtein	832300	291100	304800	138800	63440	53830	530000	250000	280000	150000	110000	120000	msms	msms	msms	mbr	mbr	mbr	P28650.2	RecName: Full=Adenylosuccinate synthetase isozyme 1; Short=AMPSase 1; Short=AdSS 1; AltName: Full=Adenylosuccinate synthetase, basic isozyme; AltName: Full=Adenylosuccinate synthetase, muscle isozyme; Short=M-type adenylosuccinate synthetase; AltName: Full=IMP--aspartate ligase 1	0	24.2294	16.849	6	14	6	1	457	50.223	8.43	0	2.57	2.57	1.36	1.36	0	0	2.81	2.69	0.03	0.04	1.53	1.44	High	High	High	Not Found
TRUE	High	IsMasterProtein	881100	769800	672400	324800	242300	238800	570000	650000	610000	360000	420000	550000	msms	msms	msms	msms	msms	msms	P10649.2	RecName: Full=Glutathione S-transferase Mu 1; AltName: Full=GST 1-1; AltName: Full=GST class-mu 1; AltName: Full=Glutathione S-transferase GT8.7; AltName: Full=pmGT10	0	24.0729	33.945	8	28	8	1	218	25.953	7.94	0	1.39	1.39	0.47	0.47	0.14	0.14	0.85	0.86	0.33	0.33	0.48	0.48	High	High	High	High
TRUE	High	IsMasterProtein	2015000	1688000	1851000	1588000	1131000	1470000	1300000	1400000	1700000	1800000	2000000	3400000	msms	msms	msms	msms	msms	msms	Q62093.4	RecName: Full=Serine/arginine-rich splicing factor 2; AltName: Full=Protein PR264; AltName: Full=Putative myelin regulatory factor 1; Short=MRF-1; AltName: Full=Splicing component, 35 kDa; AltName: Full=Splicing factor SC35; Short=SC-35; AltName: Full=Splicing factor, arginine/serine-rich 2	0	24.0088	23.0769	5	57	5	1	221	25.461	11.85	0	0.64	0.64	-0.65	-0.65	0.07	0.07	1.15	1.14	0.22	0.23	0.65	0.64	High	High	High	High
TRUE	High	IsMasterProtein	1117000	997900	1065000	697600	669500	623500	720000	840000	970000	780000	1200000	1400000	msms	msms	msms	msms	msms	msms	Q9D883.4	RecName: Full=Splicing factor U2AF 35 kDa subunit; AltName: Full=U2 auxiliary factor 35 kDa subunit; AltName: Full=U2 snRNP auxiliary factor small subunit	0	23.8994	35.9833	6	50	6	1	239	27.797	8.81	0	0.76	0.76	-0.39	-0.39	0.25	0.25	0.6	0.6	0.45	0.45	0.35	0.35	High	High	High	High
TRUE	High	IsMasterProtein	119100	95230	128400	272300	290800	165900	77000	80000	120000	300000	510000	380000	mbr	mbr	mbr	msms	msms	msms	P70388.1	RecName: Full=DNA repair protein RAD50; Short=mRad50	0	23.8427	6.70732	8	18	8	1	1312	153.392	6.95	0	0.23	0.23	-2.12	-2.12	0	0	4.89	4.62	0	0	3.06	2.88	Not Found	High	High	High
TRUE	High	IsMasterProtein	7878000	5357000	5288000	7079000	5069000	3809000	5100000	4500000	4800000	7900000	8900000	8800000	msms	msms	msms	msms	msms	msms	Q6ZWV7.1	RecName: Full=60S ribosomal protein L35	0	23.7694	35.7724	6	73	6	1	123	14.544	11.05	0	0.56	0.56	-0.83	-0.83	0.01	0.01	1.91	1.93	0.09	0.1	1.04	1.01	High	High	High	High
TRUE	High	IsMasterProtein	665400	600700	504600	559900	350500	334300	430000	510000	460000	620000	610000	770000	msms	msms	msms	msms	msms	msms	P23506.3	RecName: Full=Protein-L-isoaspartate(D-aspartate) O-methyltransferase; Short=PIMT; AltName: Full=L-isoaspartyl protein carboxyl methyltransferase; AltName: Full=Protein L-isoaspartyl/D-aspartyl methyltransferase; AltName: Full=Protein-beta-aspartate methyltransferase	0	23.6985	52.4229	6	49	6	1	227	24.619	7.65	0	0.7	0.7	-0.52	-0.52	0.1	0.09	1.02	1.04	0.26	0.26	0.58	0.59	High	High	High	High
TRUE	High	IsMasterProtein	628400	450900	505600	489700	512800	493600	400000	380000	460000	540000	900000	1100000	msms	msms	msms	mbr	msms	mbr	P17918.2	RecName: Full=Proliferating cell nuclear antigen; Short=PCNA; AltName: Full=Cyclin	0	23.6856	31.0345	7	22	7	1	261	28.766	4.77	0	0.5	0.5	-0.99	-0.99	0.01	0.01	2	1.95	0.09	0.1	1.04	1.01	High	High	High	High
TRUE	High	IsMasterProtein	582300	695300	953900	216500	332600	420100	370000	590000	870000	240000	580000	970000	msms	msms	msms	msms	msms	msms	P97447.3	RecName: Full=Four and a half LIM domains protein 1; Short=FHL-1; AltName: Full=KyoT; AltName: Full=RBP-associated molecule 14-1; Short=RAM14-1; AltName: Full=Skeletal muscle LIM-protein 1; Short=SLIM; Short=SLIM-1	0	23.5998	27.8571	7	18	7	1	280	31.867	8.37	0	1.12	1.12	0.16	0.16	0.73	0.74	0.13	0.13	0.84	0.85	0.07	0.07	High	High	High	High
TRUE	High	IsMasterProtein	10200000	8008000	6021000	3676000	4643000	3449000	6600000	6800000	5500000	4100000	8100000	8000000	msms	msms	msms	msms	msms	msms	cont_P62979	Ubiquitin-40S ribosomal protein S27a OS=Homo sapiens GN=RPS27A PE=1 SV=2	0	23.5122	37.8205	5	100	5	1	156	17.953	9.64	0	0.97	0.97	-0.04	-0.04	0.9	0.9	0.04	0.04	0.95	0.95	0.02	0.02	High	High	High	High
TRUE	High	IsMasterProtein	281200	164800	151200	282300	207100	207600	180000	140000	140000	310000	360000	480000	mbr	mbr	mbr	msms	msms	msms	P13864.5	RecName: Full=DNA (cytosine-5)-methyltransferase 1; Short=Dnmt1; Short=Met-1; AltName: Full=DNA methyltransferase MmuI; Short=DNA MTase MmuI; Short=M.MmuI; AltName: Full=MCMT	0	23.4432	5.74074	8	19	8	1	1620	183.074	7.74	0	0.4	0.4	-1.33	-1.33	0	0	3.13	3.05	0.02	0.02	1.78	1.71	Not Found	Not Found	Not Found	High
TRUE	High	IsMasterProtein	401800	306900	312600	315700	280100	195000	260000	260000	280000	350000	490000	450000	msms	msms	msms	msms	msms	msms	P56399.1	RecName: Full=Ubiquitin carboxyl-terminal hydrolase 5; AltName: Full=Deubiquitinating enzyme 5; AltName: Full=Isopeptidase T; AltName: Full=Ubiquitin thioesterase 5; AltName: Full=Ubiquitin-specific-processing protease 5	0	23.4161	14.5688	7	32	7	1	858	95.772	5.01	0	0.63	0.63	-0.68	-0.68	0.04	0.04	1.41	1.43	0.16	0.16	0.79	0.8	High	High	High	High
TRUE	High	IsMasterProtein	117700	107500	116100	64460	62320	72810	76000	91000	110000	72000	110000	170000	msms	msms	msms	msms	msms	msms	P27612.4	RecName: Full=Phospholipase A-2-activating protein; Short=PLA2P; Short=PLAP	0	23.4068	10.0756	7	19	7	1	794	87.166	6.14	0	0.82	0.82	-0.29	-0.29	0.43	0.43	0.37	0.37	0.6	0.6	0.22	0.22	High	High	High	High
TRUE	High	IsMasterProtein	1314000	1107000	904200	495000	549200	363300	840000	940000	820000	550000	960000	840000	msms	msms	msms	msms	msms	msms	O88271.1	RecName: Full=Craniofacial development protein 1; AltName: Full=27 kDa craniofacial protein; AltName: Full=Bucentaur; AltName: Full=Protein Cp27	0	23.3322	24.7458	6	32	6	1	295	32.901	4.86	0	1.13	1.13	0.18	0.18	0.57	0.57	0.24	0.24	0.73	0.72	0.14	0.14	High	High	High	High
TRUE	High	IsMasterProtein	1333000	973900	1027000	780500	647300	493000	860000	820000	930000	870000	1100000	1100000	msms	msms	msms	msms	msms	msms	Q7TNV0.1	RecName: Full=Protein DEK	0	23.3042	18.9474	7	38	7	1	380	43.132	6.86	0	0.84	0.84	-0.26	-0.26	0.4	0.39	0.4	0.41	0.58	0.57	0.24	0.25	High	High	High	High
TRUE	High	IsMasterProtein	1160000	917000	890600	771200	526400	564500	750000	770000	810000	860000	920000	1300000	msms	msms	msms	msms	msms	msms	P47963.3	RecName: Full=60S ribosomal protein L13; AltName: Full=A52	0	23.2429	38.3886	8	49	8	1	211	24.291	11.55	0	0.77	0.77	-0.38	-0.38	0.23	0.22	0.64	0.65	0.43	0.42	0.37	0.37	High	High	High	High
TRUE	High	IsMasterProtein	2639000	2319000	2103000	2259000	2465000	2028000	1700000	2000000	1900000	2500000	4300000	4700000	msms	msms	msms	msms	msms	msms	P84104.1	RecName: Full=Serine/arginine-rich splicing factor 3; AltName: Full=Pre-mRNA-splicing factor SRP20; AltName: Full=Protein X16; AltName: Full=Splicing factor, arginine/serine-rich 3	0	23.2367	33.5366	6	89	5	1	164	19.318	11.65	0	0.5	0.5	-1	-1	0.01	0.01	2.09	2.05	0.08	0.09	1.08	1.05	High	High	High	High
TRUE	High	IsMasterProtein	226200	240700	213500	261300	224000	234400	150000	200000	190000	290000	390000	540000	msms	msms	msms	msms	msms	msms	Q91WJ8.1	RecName: Full=Far upstream element-binding protein 1; Short=FBP; Short=FUSE-binding protein 1	0	23.2206	14.1321	9	32	6	1	651	68.497	7.93	0	0.45	0.45	-1.14	-1.14	0	0	2.44	2.38	0.05	0.06	1.27	1.22	High	High	High	High
TRUE	High	IsMasterProtein	203700	154500	144500	135400	113100	106100	130000	130000	130000	150000	200000	250000	msms	msms	msms	msms	msms	msms	Q5SUF2.1	RecName: Full=Luc7-like protein 3; AltName: Full=Cisplatin resistance-associated-overexpressed protein	0	23.1838	19.9074	7	34	7	1	432	51.419	9.77	0	0.67	0.67	-0.57	-0.57	0.08	0.08	1.08	1.09	0.24	0.24	0.62	0.62	High	High	High	High
TRUE	High	IsMasterProtein	1954000	1568000	1437000	1485000	1337000	1037000	1300000	1300000	1300000	1700000	2300000	2400000	msms	msms	msms	msms	msms	msms	P62911.2	RecName: Full=60S ribosomal protein L32	0	23.1396	48.8889	6	39	6	1	135	15.85	11.33	0	0.62	0.62	-0.7	-0.7	0.04	0.03	1.45	1.46	0.16	0.15	0.8	0.81	High	High	High	High
TRUE	High	IsMasterProtein	587800	625200	534500	340300	386800	378400	380000	530000	490000	380000	680000	880000	msms	msms	msms	msms	msms	msms	Q6P5F9.1	RecName: Full=Exportin-1; Short=Exp1; AltName: Full=Chromosome region maintenance 1 protein homolog	0	23.0914	8.49673	7	29	7	1	1071	123.013	6.07	0	0.76	0.76	-0.4	-0.4	0.27	0.28	0.57	0.56	0.47	0.47	0.33	0.33	High	High	High	High
TRUE	High	IsMasterProtein	1494000	1110000	1184000	270600	337400	258700	960000	940000	1100000	300000	590000	600000	msms	msms	msms	msms	msms	msms	Q9DCT8.1	RecName: Full=Cysteine-rich protein 2; Short=CRP-2; AltName: Full=Heart LIM protein	0	22.9709	42.7885	5	32	5	1	208	22.712	8.63	0	2.09	2.09	1.06	1.06	0.01	0.01	2.16	2.1	0.08	0.08	1.12	1.07	High	High	High	High
TRUE	High	IsMasterProtein	671700	615300	586200	505700	493600	449200	430000	520000	530000	560000	860000	1000000	msms	msms	msms	msms	msms	msms	Q7TMK9.2	RecName: Full=Heterogeneous nuclear ribonucleoprotein Q; Short=hnRNP Q; AltName: Full=Glycine- and tyrosine-rich RNA-binding protein; Short=GRY-RBP; AltName: Full=NS1-associated protein 1; AltName: Full=Synaptotagmin-binding, cytoplasmic RNA-interacting protein; AltName: Full=pp68	0	22.8429	14.1252	7	32	7	1	623	69.59	8.59	0	0.62	0.62	-0.69	-0.69	0.05	0.05	1.31	1.3	0.18	0.19	0.74	0.72	High	High	High	High
TRUE	High	IsMasterProtein	239100	162900	170900	209500	147500	166400	150000	140000	160000	230000	260000	390000	msms	msms	msms	msms	msms	msms	Q8K4Z5.1	RecName: Full=Splicing factor 3A subunit 1; AltName: Full=SF3a120	0	22.8272	13.5272	8	22	8	1	791	88.489	5.22	0	0.52	0.52	-0.94	-0.94	0.01	0.01	2.04	2.02	0.09	0.09	1.06	1.05	High	High	High	High
TRUE	High	IsMasterProtein	275600	306500	303100	172500	202600	177600	180000	260000	280000	190000	350000	410000	msms	mbr	msms	msms	msms	msms	Q8CHY6.2	RecName: Full=Transcriptional repressor p66 alpha; AltName: Full=GATA zinc finger domain-containing protein 2A	0	22.5789	13.9905	7	26	7	1	629	67.292	9.89	0	0.77	0.77	-0.38	-0.38	0.3	0.3	0.53	0.52	0.49	0.49	0.31	0.31	High	High	High	High
TRUE	High	IsMasterProtein	1526000	1445000	1364000	529800	501500	493300	980000	1200000	1200000	590000	880000	1100000	msms	msms	msms	msms	msms	msms	Q6NZB0.2	RecName: Full=DnaJ homolog subfamily C member 8	0	22.5014	26.4822	6	39	6	1	253	29.794	9.06	0	1.36	1.36	0.44	0.44	0.2	0.2	0.71	0.7	0.4	0.39	0.4	0.4	High	High	High	High
TRUE	High	IsMasterProtein	158300	154200	141700	175300	230400	151200	100000	130000	130000	190000	400000	350000	mbr	mbr	mbr	msms	msms	msms	Q99JR8.2	RecName: Full=SWI/SNF-related matrix-associated actin-dependent regulator of chromatin subfamily D member 2; AltName: Full=60 kDa BRG-1/Brm-associated factor subunit B; AltName: Full=BRG1-associated factor 60B; Short=BAF60B	0	22.3247	12.806	6	29	6	1	531	59.048	9.64	0	0.4	0.4	-1.34	-1.34	0	0	2.84	2.73	0.03	0.03	1.54	1.46	High	High	High	High
TRUE	High	IsMasterProtein	332800	296600	282700	212700	183700	143300	210000	250000	260000	240000	320000	330000	msms	msms	msms	msms	msms	msms	P08775.3	RecName: Full=DNA-directed RNA polymerase II subunit RPB1; Short=RNA polymerase II subunit B1; AltName: Full=DNA-directed RNA polymerase II subunit A; AltName: Full=DNA-directed RNA polymerase III largest subunit	0	22.0834	4.72081	8	26	8	1	1970	217.039	7.37	0	0.82	0.82	-0.29	-0.29	0.35	0.34	0.46	0.47	0.53	0.52	0.27	0.28	High	High	High	High
TRUE	High	IsMasterProtein	358100	337200	292400	271800	368600	288100	230000	280000	270000	300000	640000	670000	msms	msms	msms	msms	msms	msms	Q8VEE4.1	RecName: Full=Replication protein A 70 kDa DNA-binding subunit; Short=RP-A p70; AltName: Full=Replication factor A protein 1; Short=RF-A protein 1; Contains: RecName: Full=Replication protein A 70 kDa DNA-binding subunit, N-terminally processed	0	22.0673	17.0144	7	36	7	1	623	68.994	7.91	0	0.51	0.51	-0.97	-0.97	0.02	0.02	1.81	1.75	0.1	0.11	0.99	0.95	High	High	High	High
TRUE	High	IsMasterProtein	91550	32050	56450	347200	165700	159300	59000	27000	51000	390000	290000	370000	mbr	mbr	mbr	msms	mbr	msms	Q61830.2	RecName: Full=Macrophage mannose receptor 1; Short=MMR; AltName: CD_antigen=CD206; Flags: Precursor	0	21.9112	5.63187	7	9	7	1	1456	164.874	6.83	0	0.13	0.13	-2.99	-2.99	0	0	6.27	5.81	0	0	3.93	3.57	Not Found	Not Found	Not Found	High
TRUE	High	IsMasterProtein	1673000	158700	131900	830800	244500	74000	1100000	130000	120000	920000	430000	170000	msms	mbr	mbr	msms	msms	mbr	cont_P02662	Alpha-S1-casein OS=Bos_taurus GN=CSN1S1 PE=1 SV=2	0	21.8753	25.2336	5	13	5	1	214	24.513	5.02	0	0.63	0.63	-0.66	-0.66	0.38	0.41	0.42	0.39	0.56	0.58	0.25	0.23	High	Not Found	Not Found	High
TRUE	High	IsMasterProtein	710200	504500	640600	483500	394700	372700	460000	430000	580000	540000	690000	860000	msms	msms	msms	msms	msms	msms	O35326.2	RecName: Full=Serine/arginine-rich splicing factor 5; AltName: Full=Delayed-early protein HRS; AltName: Full=Pre-mRNA-splicing factor SRP40; AltName: Full=Splicing factor, arginine/serine-rich 5	0	21.8551	27.881	6	47	5	1	269	30.873	11.56	0	0.71	0.71	-0.5	-0.5	0.13	0.13	0.88	0.88	0.32	0.32	0.49	0.49	High	High	High	High
TRUE	High	IsMasterProtein	1450000	958500	1179000	755000	577200	589000	930000	810000	1100000	840000	1000000	1400000	msms	msms	msms	msms	msms	msms	P14148.2	RecName: Full=60S ribosomal protein L7	0	21.8361	25.1852	6	39	6	1	270	31.4	10.89	0	0.89	0.89	-0.17	-0.17	0.59	0.59	0.23	0.23	0.74	0.74	0.13	0.13	High	High	High	High
TRUE	High	IsMasterProtein	419100	470300	504700	424000	531100	446900	270000	400000	460000	470000	930000	1000000	msms	msms	msms	msms	msms	msms	Q61545.2	RecName: Full=RNA-binding protein EWS	0	21.6882	14.9618	6	29	6	1	655	68.42	9.33	0	0.48	0.48	-1.07	-1.07	0.01	0.01	1.97	1.89	0.09	0.1	1.04	1.01	High	High	High	High
TRUE	High	IsMasterProtein	305600	154800	84780	476900	210200	143200	200000	130000	77000	530000	370000	330000	msms	msms	msms	msms	msms	msms	Q9CQE5.1	RecName: Full=Regulator of G-protein signaling 10; Short=RGS10	0	21.6329	34.8066	4	19	4	1	181	21.138	6.81	0	0.31	0.31	-1.68	-1.68	0	0	3.33	3.14	0.01	0.02	1.86	1.73	High	High	High	High
TRUE	High	IsMasterProtein	845600	546400	555300	514000	385900	307500	540000	460000	500000	570000	680000	710000	msms	msms	msms	msms	msms	msms	P45376.3	RecName: Full=Aldose reductase; Short=AR; AltName: Full=Aldehyde reductase	0	21.4887	27.5316	7	41	7	1	316	35.709	7.18	0	0.77	0.77	-0.37	-0.37	0.22	0.21	0.65	0.67	0.42	0.41	0.37	0.39	High	High	High	High
TRUE	High	IsMasterProtein	333600	223100	245400	240000	119900	141600	210000	190000	220000	270000	210000	330000	msms	msms	msms	msms	msms	msms	P26041.3	RecName: Full=Moesin; AltName: Full=Membrane-organizing extension spike protein	0	21.2704	12.9983	8	26	8	1	577	67.725	6.6	0	0.79	0.79	-0.34	-0.34	0.28	0.27	0.55	0.56	0.47	0.47	0.33	0.33	High	High	High	High
TRUE	High	IsMasterProtein	1552000	1356000	1232000	1076000	849700	911300	1000000	1100000	1100000	1200000	1500000	2100000	msms	msms	msms	msms	msms	msms	O09167.3	RecName: Full=60S ribosomal protein L21	0	21.255	33.125	5	42	5	1	160	18.55	10.49	0	0.7	0.7	-0.52	-0.52	0.12	0.12	0.91	0.92	0.31	0.31	0.51	0.51	High	High	High	High
TRUE	High	IsMasterProtein	620800	461800	516300	274800	231100	237000	400000	390000	470000	310000	400000	550000	msms	msms	msms	msms	msms	msms	Q8VE37.1	RecName: Full=Regulator of chromosome condensation; AltName: Full=Chromosome condensation protein 1	0	21.1286	23.9905	6	31	6	1	421	44.903	8.1	0	1.02	1.02	0.04	0.04	0.91	0.91	0.04	0.04	0.96	0.96	0.02	0.02	High	High	High	High
TRUE	High	IsMasterProtein	880200	825200	721500	312400	327500	342500	570000	700000	660000	350000	570000	790000	mbr	mbr	msms	msms	msms	msms	Q9R0Y5.1	RecName: Full=Adenylate kinase isoenzyme 1; Short=AK 1; AltName: Full=ATP-AMP transphosphorylase 1; AltName: Full=ATP:AMP phosphotransferase; AltName: Full=Adenylate monophosphate kinase; AltName: Full=Myokinase	0	21.0415	35.567	6	16	6	1	194	21.526	5.81	0	1.18	1.18	0.24	0.24	0.5	0.5	0.3	0.3	0.67	0.67	0.17	0.17	High	High	High	High
TRUE	High	IsMasterProtein	1494000	1437000	1518000	614800	762400	732000	960000	1200000	1400000	680000	1300000	1700000	msms	msms	msms	msms	msms	msms	P19157.2	RecName: Full=Glutathione S-transferase P 1; Short=Gst P1; AltName: Full=GST YF-YF; AltName: Full=GST class-pi; AltName: Full=GST-piB; AltName: Full=Preadipocyte growth factor	0	20.86	27.619	4	38	4	1	210	23.594	7.87	0	1.01	1.01	0.02	0.02	0.96	0.96	0.02	0.02	0.98	0.98	0.01	0.01	High	High	High	High
TRUE	High	IsMasterProtein	2362000	2248000	2048000	744000	198200	684800	1500000	1900000	1900000	830000	350000	1600000	msms	msms	msms	msms	msms	msms	P18608.2	RecName: Full=Non-histone chromosomal protein HMG-14; AltName: Full=High mobility group nucleosome-binding domain-containing protein 1	0	20.7819	56.25	3	52	3	1	96	10.146	9.76	0	2.28	2.28	1.19	1.19	0.02	0.02	1.73	1.62	0.11	0.13	0.96	0.88	High	High	High	High
TRUE	High	IsMasterProtein	1922000	1918000	1819000	1807000	1732000	1549000	1200000	1600000	1700000	2000000	3000000	3600000	msms	msms	msms	msms	msms	msms	P62317.1	RecName: Full=Small nuclear ribonucleoprotein Sm D2; Short=Sm-D2; AltName: Full=snRNP core protein D2	0	20.7439	55.0847	6	66	6	1	118	13.518	9.91	0	0.53	0.53	-0.91	-0.91	0.01	0.01	1.86	1.83	0.1	0.11	1.01	0.98	High	High	High	High
TRUE	High	IsMasterProtein	230600	141000	171600	143500	94120	125300	150000	120000	160000	160000	160000	290000	msms	msms	msms	msms	msms	msms	Q8BMK4.2	RecName: Full=Cytoskeleton-associated protein 4; AltName: Full=63-kDa cytoskeleton-linking membrane protein; Short=Climp-63; Short=p63	0	20.7167	15.3043	7	17	7	1	575	63.654	5.64	0	0.71	0.71	-0.49	-0.49	0.16	0.16	0.8	0.8	0.35	0.36	0.45	0.45	High	High	High	High
TRUE	High	IsMasterProtein	1587000	1557000	1320000	1215000	1165000	1109000	1000000	1300000	1200000	1400000	2000000	2600000	msms	msms	msms	msms	msms	msms	P61358.2	RecName: Full=60S ribosomal protein L27	0	20.6709	51.4706	7	43	7	1	136	15.788	10.56	0	0.61	0.61	-0.71	-0.71	0.05	0.05	1.34	1.32	0.18	0.18	0.75	0.75	High	High	High	High
TRUE	High	IsMasterProtein	1698000	2071000	1703000	882000	766500	636300	1100000	1700000	1500000	980000	1300000	1500000	msms	msms	msms	msms	msms	msms	P84089.1	RecName: Full=Enhancer of rudimentary homolog; Short=Mer	0	20.6647	38.4615	5	45	5	1	104	12.251	5.92	0	1.15	1.15	0.2	0.2	0.54	0.53	0.27	0.27	0.7	0.7	0.16	0.16	High	High	High	High
TRUE	High	IsMasterProtein	116100	174700	145200	171100	95300	143600	75000	150000	130000	190000	170000	330000	mbr	msms	mbr	msms	msms	msms	Q8BTI8.3	RecName: Full=Serine/arginine repetitive matrix protein 2	0	20.6284	3.84758	7	14	7	1	2703	294.666	12.03	0	0.52	0.52	-0.95	-0.95	0.02	0.02	1.68	1.62	0.12	0.13	0.93	0.88	Not Found	High	Not Found	High
TRUE	High	IsMasterProtein	2471000	1198000	2336000	610400	1059000	935100	1600000	1000000	2100000	680000	1900000	2200000	msms	msms	msms	msms	msms	msms	P50543.1	RecName: Full=Protein S100-A11; AltName: Full=Calgizzarin; AltName: Full=Endothelial monocyte-activating polypeptide; Short=EMAP; AltName: Full=Protein S100-C; AltName: Full=S100 calcium-binding protein A11	0	20.6148	39.7959	4	36	4	1	98	11.075	5.45	0	1.08	1.08	0.11	0.11	0.81	0.81	0.09	0.09	0.9	0.9	0.05	0.04	High	High	High	High
TRUE	High	IsMasterProtein	412300	261500	289400	291700	221200	246700	270000	220000	260000	320000	390000	570000	msms	msms	msms	msms	msms	msms	P58252.2	RecName: Full=Elongation factor 2; Short=EF-2	0	20.5879	8.62471	7	14	6	1	858	95.253	6.83	0	0.6	0.6	-0.74	-0.74	0.03	0.04	1.46	1.45	0.15	0.16	0.81	0.81	High	High	High	High
TRUE	High	IsMasterProtein	276900	232900	227000	178500	176500	117100	180000	200000	210000	200000	310000	270000	msms	msms	msms	msms	msms	msms	Q60520.3	RecName: Full=Paired amphipathic helix protein Sin3a; AltName: Full=Histone deacetylase complex subunit Sin3a; AltName: Full=Transcriptional corepressor Sin3a	0	20.5863	7.45683	7	28	7	1	1274	144.998	7.25	0	0.76	0.76	-0.4	-0.4	0.21	0.2	0.68	0.69	0.41	0.4	0.39	0.39	High	High	High	High
TRUE	High	IsMasterProtein	437800	180000	437100	203100	257200	192600	280000	150000	400000	230000	450000	450000	msms	msms	msms	msms	msms	msms	Q6NV83.3	RecName: Full=U2 snRNP-associated SURP motif-containing protein; AltName: Full=140 kDa Ser/Arg-rich domain protein; AltName: Full=U2-associated protein SR140	0	20.5161	10.3984	7	18	7	1	1029	118.188	8.47	0	0.72	0.72	-0.47	-0.47	0.26	0.27	0.59	0.57	0.45	0.46	0.34	0.33	High	High	High	High
TRUE	High	IsMasterProtein	494100	343100	356200	283300	228300	173700	320000	290000	320000	310000	400000	400000	msms	msms	msms	msms	msms	msms	Q60967.1	RecName: Full=Bifunctional 3'-phosphoadenosine 5'-phosphosulfate synthase 1; Short=PAPS synthase 1; Short=PAPSS 1; AltName: Full=Sulfurylase kinase 1; Short=SK 1; Short=SK1; Includes: RecName: Full=Sulfate adenylyltransferase; AltName: Full=ATP-sulfurylase; AltName: Full=Sulfate adenylate transferase; Short=SAT; Includes: RecName: Full=Adenylyl-sulfate kinase; AltName: Full=3'-phosphoadenosine-5'…	0	20.4926	11.5385	6	21	6	1	624	70.749	6.77	0	0.84	0.84	-0.25	-0.25	0.4	0.39	0.4	0.41	0.58	0.57	0.24	0.25	High	High	High	High
TRUE	High	IsMasterProtein	236300	200900	232100	206500	217700	158400	150000	170000	210000	230000	380000	370000	msms	msms	msms	msms	msms	msms	O54941.1	RecName: Full=SWI/SNF-related matrix-associated actin-dependent regulator of chromatin subfamily E member 1; AltName: Full=BRG1-associated factor 57; Short=BAF57	0	20.3823	10.9489	5	29	5	1	411	46.61	4.88	0	0.55	0.55	-0.85	-0.85	0.02	0.02	1.73	1.71	0.11	0.12	0.96	0.93	High	High	High	High
TRUE	High	IsMasterProtein	619800	487300	456900	347100	379500	338000	400000	410000	420000	390000	660000	780000	msms	msms	msms	msms	msms	msms	P51410.2	RecName: Full=60S ribosomal protein L9	0	20.2619	22.9167	4	17	4	1	192	21.868	9.95	0	0.7	0.7	-0.52	-0.52	0.14	0.14	0.86	0.86	0.33	0.33	0.48	0.48	High	High	High	High
TRUE	High	IsMasterProtein	312300	303400	238700	136500	92420	92920	200000	260000	220000	150000	160000	220000	msms	msms	msms	msms	msms	msms	P97376.2	RecName: Full=Protein FRG1; AltName: Full=FSHD region gene 1 protein	0	20.1337	27.5194	6	21	6	1	258	29.109	8.92	0	1.28	1.28	0.36	0.36	0.25	0.25	0.6	0.61	0.45	0.44	0.35	0.35	High	High	High	High
TRUE	High	IsMasterProtein	1265000	842000	802900	642100	671200	478100	810000	710000	730000	710000	1200000	1100000	msms	msms	msms	msms	msms	msms	Q8C827.1	RecName: Full=Zinc finger protein 62; Short=Zfp-62; AltName: Full=ZT3	0	20.091	9.5186	6	27	5	1	914	104.744	8.85	0	0.77	0.77	-0.38	-0.38	0.24	0.24	0.61	0.62	0.44	0.44	0.35	0.36	High	High	High	High
TRUE	High	IsMasterProtein	451900	288300	341200	365400	339600	342100	290000	240000	310000	410000	590000	790000	msms	msms	msms	msms	msms	msms	B2RY56.2	RecName: Full=RNA-binding protein 25; AltName: Full=RNA-binding motif protein 25	0	20.0806	10.8592	6	27	6	1	838	99.491	6.32	0	0.49	0.49	-1.04	-1.04	0.01	0.01	2.18	2.13	0.07	0.08	1.13	1.09	High	High	High	High
TRUE	High	IsMasterProtein	165100	127900	153800	110800	63840	101800	110000	110000	140000	120000	110000	240000	msms	msms	msms	msms	msms	msms	P09103.2	RecName: Full=Protein disulfide-isomerase; Short=PDI; AltName: Full=Cellular thyroid hormone-binding protein; AltName: Full=Endoplasmic reticulum resident protein 59; Short=ER protein 59; Short=ERp59; AltName: Full=Prolyl 4-hydroxylase subunit beta; AltName: Full=p55; Flags: Precursor	0	20.0663	14.9312	6	22	6	1	509	57.023	4.88	0	0.79	0.79	-0.34	-0.34	0.34	0.35	0.47	0.46	0.52	0.53	0.28	0.28	High	High	High	High
TRUE	High	IsMasterProtein	171000	192400	162700	88410	106700	40770	110000	160000	150000	98000	190000	95000	msms	mbr	msms	msms	msms	msms	Q9CSU0.2	RecName: Full=Regulation of nuclear pre-mRNA domain-containing protein 1B; AltName: Full=Cell cycle-related and expression-elevated protein in tumor	0	20.0606	23.3129	6	14	6	1	326	36.861	5.97	0	1.15	1.15	0.2	0.2	0.57	0.57	0.25	0.25	0.72	0.72	0.14	0.14	High	High	High	High
TRUE	High	IsMasterProtein	834300	586300	545000	444700	364300	369900	540000	500000	500000	490000	640000	860000	msms	msms	msms	msms	msms	msms	P62754.1	RecName: Full=40S ribosomal protein S6; AltName: Full=Phosphoprotein NP33	0	19.9878	20.0803	6	31	6	1	249	28.663	10.84	0	0.79	0.79	-0.35	-0.35	0.28	0.28	0.55	0.55	0.48	0.47	0.32	0.33	High	High	High	High
TRUE	High	IsMasterProtein	453600	469100	367300	375400	289900	203000	290000	400000	330000	420000	510000	470000	msms	msms	msms	msms	msms	mbr	Q99KQ4.1	RecName: Full=Nicotinamide phosphoribosyltransferase; Short=NAmPRTase; Short=Nampt; AltName: Full=Pre-B-cell colony-enhancing factor 1 homolog; Short=PBEF; AltName: Full=Visfatin	0	19.9592	18.1263	6	21	6	1	491	55.413	7.15	0	0.73	0.73	-0.46	-0.46	0.15	0.14	0.83	0.85	0.34	0.33	0.47	0.48	High	High	High	High
TRUE	High	IsMasterProtein	0	0	0	0	0	0	0	0	0	0	0	0	msms	msms	msms	msms	msms	msms	cont_Q86Y46.1	RecName: Full=Keratin, type II cytoskeletal 73; AltName: Full=Cytokeratin-73; Short=CK-73; AltName: Full=Keratin-73; Short=K73; AltName: Full=Type II inner root sheath-specific keratin-K6irs3; AltName: Full=Type-II keratin Kb36	0	19.7931	5.55556	5	80	1	1	540	58.887	7.23														High	Not Found	Not Found	High
TRUE	High	IsMasterProtein	623700	429000	419300	256400	331500	219900	400000	360000	380000	290000	580000	510000	msms	msms	msms	msms	msms	msms	Q9CQJ4.1	RecName: Full=E3 ubiquitin-protein ligase RING2; AltName: Full=RING finger protein 1B; Short=RING1b; AltName: Full=RING finger protein 2	0	19.7702	21.4286	5	23	5	1	336	37.6	6.84	0	0.87	0.87	-0.2	-0.2	0.55	0.55	0.26	0.26	0.71	0.71	0.15	0.15	High	High	High	High
TRUE	High	IsMasterProtein	1195000	1046000	1116000	316000	457400	325200	770000	880000	1000000	350000	800000	750000	msms	msms	msms	msms	msms	msms	P63013.1	RecName: Full=Paired mesoderm homeobox protein 1; AltName: Full=Homeobox protein K-2; AltName: Full=Homeobox protein mHox; AltName: Full=Paired-related homeobox protein 1; Short=PRX-1	0	19.7049	28.5714	5	36	5	1	245	27.253	9.47	0	1.48	1.48	0.57	0.57	0.13	0.14	0.87	0.86	0.32	0.33	0.49	0.48	High	High	High	High
TRUE	High	IsMasterProtein	4456000	3066000	3002000	1631000	1663000	1261000	2900000	2600000	2700000	1800000	2900000	2900000	msms	msms	msms	msms	msms	msms	P61957.1	RecName: Full=Small ubiquitin-related modifier 2; Short=SUMO-2; AltName: Full=SMT3 homolog 2; AltName: Full=Ubiquitin-like protein SMT3B; Short=Smt3B; Flags: Precursor	0	19.7003	34.7368	4	45	2	1	95	10.864	5.5	0	1.1	1.1	0.13	0.13	0.68	0.68	0.17	0.17	0.81	0.8	0.09	0.09	High	High	High	High
TRUE	High	IsMasterProtein	206200	123700	170900	128300	73030	116200	130000	100000	160000	140000	130000	270000	msms	msms	msms	msms	msms	msms	O35887.1	RecName: Full=Calumenin; AltName: Full=Crocalbin; Flags: Precursor	0	19.647	23.4921	5	18	5	1	315	37.041	4.67	0	0.76	0.76	-0.4	-0.4	0.27	0.28	0.56	0.56	0.47	0.47	0.33	0.33	High	High	High	High
TRUE	High	IsMasterProtein	814200	603600	548000	1121000	732700	586500	520000	510000	500000	1200000	1300000	1400000	msms	msms	msms	msms	msms	msms	P39749.1	RecName: Full=Flap endonuclease 1; Short=FEN-1; AltName: Full=Flap structure-specific endonuclease 1	0	19.5767	18.5185	6	39	6	1	378	42.288	8.34	0	0.39	0.39	-1.34	-1.34	0	0	3.47	3.42	0.01	0.01	1.98	1.95	High	High	High	High
TRUE	High	IsMasterProtein	649100	322100	301000	107500	87970	52900	420000	270000	270000	120000	150000	120000	msms	msms	msms	mbr	mbr	mbr	E9Q4F7.1	RecName: Full=Ankyrin repeat domain-containing protein 11	0	19.47	3.25388	6	16	6	1	2643	296.005	6.98	0	2.4	2.4	1.26	1.26	0	0	2.92	2.85	0.02	0.03	1.6	1.56	High	High	High	Not Found
TRUE	High	IsMasterProtein	600000	458300	484100	246700	201900	209400	390000	390000	440000	270000	350000	490000	msms	msms	msms	msms	msms	msms	Q9R0P4.1	RecName: Full=Small acidic protein; AltName: Full=Sid 2057	0	19.4403	34.2541	5	30	5	1	181	20.034	4.82	0	1.12	1.12	0.16	0.16	0.62	0.61	0.21	0.21	0.76	0.76	0.12	0.12	High	High	High	High
TRUE	High	IsMasterProtein	5047000	5852000	3688000	3216000	3465000	2393000	3200000	4900000	3400000	3600000	6100000	5500000	msms	msms	msms	msms	msms	msms	Q9D1R9.2	RecName: Full=60S ribosomal protein L34	0	19.2362	37.6068	7	50	7	1	117	13.284	11.47	0	0.76	0.76	-0.39	-0.39	0.26	0.26	0.59	0.59	0.46	0.46	0.34	0.34	High	High	High	High
TRUE	High	IsMasterProtein	389800	224800	321200	209600	180500	209300	250000	190000	290000	230000	320000	490000	msms	msms	msms	msms	msms	msms	P14211.1	RecName: Full=Calreticulin; AltName: Full=CRP55; AltName: Full=Calregulin; AltName: Full=Endoplasmic reticulum resident protein 60; Short=ERp60; AltName: Full=HACBP; Flags: Precursor	0	19.1622	22.1154	6	30	6	1	416	47.965	4.49	0	0.73	0.73	-0.45	-0.45	0.21	0.21	0.68	0.68	0.41	0.41	0.39	0.39	High	High	High	High
TRUE	High	IsMasterProtein	1276000	1034000	976500	716500	623100	738200	820000	870000	890000	800000	1100000	1700000	msms	msms	msms	msms	msms	msms	P62245.2	RecName: Full=40S ribosomal protein S15a	0	19.0754	45.3846	5	31	5	1	130	14.83	10.13	0	0.75	0.75	-0.41	-0.41	0.24	0.24	0.62	0.62	0.44	0.44	0.36	0.36	High	High	High	High
TRUE	High	IsMasterProtein	167900	229200	151800	99490	136200	77630	110000	190000	140000	110000	240000	180000	mbr	msms	msms	msms	msms	mbr	Q9CSN1.3	RecName: Full=SNW domain-containing protein 1; AltName: Full=Nuclear protein SkiP; AltName: Full=Ski-interacting protein	0	19.0588	11.194	4	19	4	1	536	61.438	9.48	0	0.85	0.85	-0.24	-0.24	0.52	0.52	0.29	0.28	0.69	0.68	0.16	0.17	High	High	High	High
TRUE	High	IsMasterProtein	390500	442500	377600	328500	292800	311900	250000	370000	340000	370000	510000	720000	msms	msms	msms	msms	msms	msms	P35979.2	RecName: Full=60S ribosomal protein L12	0	19.0569	44.2424	5	28	5	1	165	17.794	9.42	0	0.62	0.62	-0.69	-0.69	0.06	0.06	1.23	1.21	0.2	0.21	0.69	0.68	High	High	High	High
TRUE	High	IsMasterProtein	138400	75790	99260	100100	37010	89020	89000	64000	90000	110000	65000	210000	mbr	msms	msms	msms	msms	msms	Q7TPR4.1	RecName: Full=Alpha-actinin-1; AltName: Full=Alpha-actinin cytoskeletal isoform; AltName: Full=F-actin cross-linking protein; AltName: Full=Non-muscle alpha-actinin-1	0	19.0392	6.27803	5	17	5	1	892	103.004	5.38	0	0.7	0.7	-0.51	-0.51	0.22	0.23	0.67	0.64	0.42	0.43	0.38	0.37	High	High	High	High
TRUE	High	IsMasterProtein	15310000	12320000	11940000	5956000	6045000	4661000	9800000	10000000	11000000	6600000	11000000	11000000	msms	msms	msms	msms	msms	msms	Q9Z172.1	RecName: Full=Small ubiquitin-related modifier 3; Short=SUMO-3; AltName: Full=SMT3 homolog 1; AltName: Full=Ubiquitin-like protein SMT3A; Short=Smt3A; Flags: Precursor	0	19.0304	29.0909	4	46	2	1	110	12.422	5.96	0	1.14	1.14	0.19	0.19	0.56	0.56	0.25	0.25	0.72	0.71	0.14	0.15	High	High	High	High
TRUE	High	IsMasterProtein	165400	133500	146800	99550	175600	115100	110000	110000	130000	110000	310000	270000	mbr	mbr	mbr	mbr	msms	msms	Q6PAL7.1	RecName: Full=AT-hook DNA-binding motif-containing protein 1	0	18.8612	6.27353	6	10	6	1	1594	167.976	8.97	0	0.56	0.56	-0.83	-0.83	0.05	0.05	1.34	1.29	0.18	0.19	0.76	0.72	Not Found	High	Not Found	Not Found
TRUE	High	IsMasterProtein	88640	16820	31630	58300	42460	48710	57000	14000	29000	65000	74000	110000	msms	mbr	mbr	msms	msms	msms	cont_P20930	Filaggrin OS=Homo sapiens GN=FLG PE=1 SV=3	0	18.8131	5.68825	7	11	7	1	4061	434.922	9.25	0	0.35	0.35	-1.52	-1.52	0	0.01	2.41	2.25	0.06	0.07	1.24	1.15	High	Not Found	High	High
TRUE	High	IsMasterProtein	2077000	2600000	1877000	1631000	1482000	1124000	1300000	2200000	1700000	1800000	2600000	2600000	msms	msms	msms	msms	msms	msms	P14115.5	RecName: Full=60S ribosomal protein L27a; AltName: Full=L29	0	18.7856	31.0811	5	42	5	1	148	16.595	11.12	0	0.74	0.74	-0.43	-0.43	0.2	0.2	0.7	0.7	0.4	0.4	0.4	0.4	High	High	High	High
TRUE	High	IsMasterProtein	400500	542800	527500	111200	212300	164700	260000	460000	480000	120000	370000	380000	msms	msms	msms	msms	msms	msms	Q9DCB1.1	RecName: Full=High mobility group nucleosome-binding domain-containing protein 3	0	18.696	47.4747	3	26	3	1	99	10.763	9.7	0	1.48	1.48	0.56	0.56	0.21	0.23	0.67	0.64	0.41	0.43	0.38	0.37	High	High	High	High
TRUE	High	IsMasterProtein	317600	210200	248400	194600	143800	192400	200000	180000	230000	220000	250000	450000	msms	msms	msms	mbr	mbr	msms	Q61753.3	RecName: Full=D-3-phosphoglycerate dehydrogenase; Short=3-PGDH; AltName: Full=A10	0	18.6218	11.6323	5	16	5	1	533	56.549	6.54	0	0.7	0.7	-0.52	-0.52	0.14	0.14	0.85	0.84	0.33	0.33	0.48	0.48	High	High	High	Not Found
TRUE	High	IsMasterProtein	134100	100100	78470	72360	50640	53240	86000	85000	71000	80000	89000	120000	msms	msms	msms	msms	msms	msms	Q9CQV8.3	RecName: Full=14-3-3 protein beta/alpha; AltName: Full=Protein kinase C inhibitor protein 1; Short=KCIP-1; Contains: RecName: Full=14-3-3 protein beta/alpha, N-terminally processed	0	18.6125	19.5122	5	25	1	1	246	28.069	4.83	0	0.84	0.84	-0.25	-0.25	0.42	0.42	0.37	0.38	0.6	0.59	0.22	0.23	High	High	High	High
TRUE	High	IsMasterProtein	342200	184200	275400	230600	258500	197800	220000	160000	250000	260000	450000	460000	mbr	msms	msms	msms	msms	msms	Q8CGY8.2	RecName: Full=UDP-N-acetylglucosamine--peptide N-acetylglucosaminyltransferase 110 kDa subunit; AltName: Full=O-GlcNAc transferase subunit p110; AltName: Full=O-linked N-acetylglucosamine transferase 110 kDa subunit; Short=OGT	0	18.5808	7.83939	7	17	7	1	1046	116.877	6.7	0	0.54	0.54	-0.88	-0.88	0.02	0.02	1.67	1.63	0.12	0.13	0.92	0.88	Not Found	High	High	High
TRUE	High	IsMasterProtein	750300	714600	621800	323200	306500	344400	480000	600000	570000	360000	540000	800000	msms	msms	msms	msms	msms	msms	Q9CQM9.1	RecName: Full=Glutaredoxin-3; AltName: Full=PKC-interacting cousin of thioredoxin; Short=PICOT; AltName: Full=PKC-theta-interacting protein; Short=PKCq-interacting protein; AltName: Full=Thioredoxin-like protein 2	0	18.5771	19.8813	5	30	5	1	337	37.754	5.59	0	1.02	1.02	0.03	0.03	0.93	0.93	0.03	0.03	0.96	0.96	0.02	0.02	High	High	High	High
TRUE	High	IsMasterProtein	1460000	1063000	1056000	843200	883200	709800	940000	900000	960000	940000	1500000	1600000	msms	msms	msms	msms	msms	msms	Q8BL97.1	RecName: Full=Serine/arginine-rich splicing factor 7; AltName: Full=Splicing factor, arginine/serine-rich 7	0	18.5071	18.7266	5	55	4	1	267	30.799	11.9	0	0.7	0.7	-0.52	-0.52	0.12	0.12	0.91	0.91	0.31	0.31	0.51	0.51	High	High	High	High
TRUE	High	IsMasterProtein	112100	68700	74280	65930	45330	51820	72000	58000	68000	73000	79000	120000	msms	msms	msms	msms	msms	msms	Q8VE97.1	RecName: Full=Serine/arginine-rich splicing factor 4; AltName: Full=Splicing factor, arginine/serine-rich 4	0	18.3658	10.2249	5	38	2	1	489	55.947	11.4	0	0.74	0.74	-0.44	-0.44	0.19	0.18	0.73	0.74	0.39	0.38	0.41	0.41	High	High	High	High
TRUE	High	IsMasterProtein	89150	58560	88860	84530	60650	79920	57000	49000	81000	94000	110000	190000	mbr	mbr	msms	msms	msms	msms	Q99LH1.2	RecName: Full=Nucleolar GTP-binding protein 2	0	18.2288	8.79121	5	16	5	1	728	83.294	9.2	0	0.5	0.5	-1	-1	0.01	0.01	1.94	1.88	0.09	0.1	1.04	1	High	Not Found	High	High
TRUE	High	IsMasterProtein	1686000	1281000	1246000	1466000	1038000	978800	1100000	1100000	1100000	1600000	1800000	2300000	msms	msms	msms	msms	msms	msms	Q9WV03.1	RecName: Full=Protein FAM50A; AltName: Full=Protein XAP-5	0	18.1199	15.0442	4	25	4	1	339	40.227	6.83	0	0.58	0.58	-0.78	-0.78	0.02	0.02	1.71	1.72	0.11	0.12	0.95	0.93	High	High	High	High
TRUE	High	IsMasterProtein	590500	615600	515400	319400	324800	369100	380000	520000	470000	360000	570000	860000	msms	msms	msms	msms	msms	msms	Q9CXY6.1	RecName: Full=Interleukin enhancer-binding factor 2; AltName: Full=Nuclear factor of activated T-cells 45 kDa	0	18.109	16.1538	5	29	5	1	390	43.035	5.26	0	0.81	0.81	-0.3	-0.3	0.41	0.41	0.39	0.38	0.59	0.59	0.23	0.23	High	High	High	High
TRUE	High	IsMasterProtein	611000	500000	397600	295700	275300	385700	390000	420000	360000	330000	480000	890000	msms	msms	msms	msms	msms	msms	P62717.1	RecName: Full=60S ribosomal protein L18a	0	18.1046	31.8182	6	23	6	1	176	20.719	10.71	0	0.75	0.75	-0.41	-0.41	0.28	0.28	0.56	0.55	0.47	0.47	0.33	0.32	High	High	High	High
TRUE	High	IsMasterProtein	574400	401400	389600	141500	188200	125100	370000	340000	350000	160000	330000	290000	msms	msms	msms	msms	msms	msms	Q9D2X5.3	RecName: Full=MAU2 chromatid cohesion factor homolog; Short=MAU-2; AltName: Full=Cohesin loading complex subunit SCC4 homolog	0	18.0776	10.1777	6	15	6	1	619	69.534	7.25	0	1.43	1.43	0.52	0.52	0.14	0.15	0.84	0.84	0.33	0.33	0.48	0.48	High	High	High	Not Found
TRUE	High	IsMasterProtein	0	0	0	0	0	0	0	0	0	0	0	0	no	no	no	no	no	no	E9Q557.1	RecName: Full=Desmoplakin; Short=DP	0	18.0524	2.2546	7	7	7	1	2883	332.706	6.8														High	Not Found	Not Found	High
TRUE	High	IsMasterProtein	318200	263300	201600	87530	273300	171500	200000	220000	180000	97000	480000	400000	msms	msms	msms	mbr	msms	msms	Q07802.1	RecName: Full=Transcription factor COE1; Short=O/E-1; Short=OE-1; AltName: Full=Early B-cell factor	0	18.0391	10.8291	5	21	5	1	591	64.423	8.76	0	0.77	0.77	-0.38	-0.38	0.44	0.46	0.36	0.34	0.61	0.63	0.21	0.2	High	High	High	High
TRUE	High	IsMasterProtein	466300	409000	410600	404600	328600	314900	300000	350000	370000	450000	570000	730000	msms	msms	msms	msms	mbr	msms	Q3UEB3.2	RecName: Full=Poly(U)-binding-splicing factor PUF60; AltName: Full=60 kDa poly(U)-binding-splicing factor	0	18.0103	11.5248	5	16	5	1	564	60.211	5.29	0	0.59	0.59	-0.76	-0.76	0.03	0.03	1.57	1.56	0.13	0.14	0.87	0.87	High	High	High	High
TRUE	High	IsMasterProtein	73330	62420	58060	28240	38320	27520	47000	53000	53000	31000	67000	64000	msms	msms	msms	msms	msms	msms	Q8K284.2	RecName: Full=General transcription factor 3C polypeptide 1; AltName: Full=TF3C-alpha; AltName: Full=TFIIIC box B-binding subunit; AltName: Full=Transcription factor IIIC 220 kDa subunit; Short=TFIIIC 220 kDa subunit; Short=TFIIIC220; AltName: Full=Transcription factor IIIC subunit alpha	0	17.861	3.71252	5	18	5	1	2101	237.326	7.25	0	0.99	0.99	-0.01	-0.01	0.97	0.97	0.01	0.01	0.98	0.98	0.01	0.01	High	High	High	High
TRUE	High	IsMasterProtein	591500	405900	438100	234700	199800	124600	380000	340000	400000	260000	350000	290000	msms	msms	msms	msms	msms	msms	Q99KK2.2	RecName: Full=N-acylneuraminate cytidylyltransferase; AltName: Full=CMP-N-acetylneuraminic acid synthase; Short=CMP-NeuNAc synthase	0	17.859	19.9074	5	25	5	1	432	48.028	8.1	0	1.25	1.25	0.33	0.33	0.29	0.28	0.54	0.56	0.48	0.47	0.32	0.33	High	High	High	High
TRUE	High	IsMasterProtein	355900	321600	301300	176600	157800	147800	230000	270000	270000	200000	280000	340000	msms	msms	msms	msms	msms	msms	Q6A4J8.1	RecName: Full=Ubiquitin carboxyl-terminal hydrolase 7; AltName: Full=Deubiquitinating enzyme 7; AltName: Full=Herpesvirus-associated ubiquitin-specific protease; Short=mHAUSP; AltName: Full=Ubiquitin thioesterase 7; AltName: Full=Ubiquitin-specific-processing protease 7	0	17.8412	6.25567	5	37	5	1	1103	128.393	5.5	0	0.97	0.97	-0.04	-0.04	0.9	0.89	0.05	0.05	0.95	0.95	0.02	0.02	High	High	High	High
TRUE	High	IsMasterProtein	2064000	1460000	1543000	1144000	971300	912100	1300000	1200000	1400000	1300000	1700000	2100000	msms	msms	msms	msms	msms	msms	Q9R0P3.1	RecName: Full=S-formylglutathione hydrolase; Short=FGH; AltName: Full=Esterase 10; AltName: Full=Esterase D; AltName: Full=Sid 478	0	17.8339	21.9858	4	35	4	1	282	31.299	7.12	0	0.79	0.79	-0.33	-0.33	0.3	0.3	0.52	0.53	0.49	0.49	0.31	0.31	High	High	High	High
TRUE	High	IsMasterProtein	1209000	1059000	827000	685300	540300	484500	780000	890000	750000	760000	950000	1100000	msms	msms	msms	msms	msms	msms	Q9D1J3.3	RecName: Full=SAP domain-containing ribonucleoprotein; AltName: Full=Nuclear protein Hcc-1	0	17.7956	27.619	5	30	5	1	210	23.518	6.65	0	0.86	0.86	-0.21	-0.21	0.5	0.49	0.3	0.31	0.67	0.66	0.17	0.18	High	High	High	High
TRUE	High	IsMasterProtein	389000	339200	270600	223700	200000	107000	250000	290000	250000	250000	350000	250000	msms	msms	msms	msms	msms	msms	P62915.1	RecName: Full=Transcription initiation factor IIB; AltName: Full=General transcription factor TFIIB; AltName: Full=RNA polymerase II alpha initiation factor	0	17.7128	21.2025	5	14	5	1	316	34.797	8.35	0	0.93	0.93	-0.1	-0.1	0.75	0.75	0.12	0.13	0.85	0.85	0.07	0.07	High	High	High	High
TRUE	High	IsMasterProtein	351700	249800	270900	179300	216800	170300	230000	210000	250000	200000	380000	390000	msms	msms	msms	msms	msms	msms	P10078.3	RecName: Full=Zinc finger protein 28; Short=Zfp-28; AltName: Full=Protein mKR5	0	17.7121	4.84848	4	33	3	1	825	93.25	9.17	0	0.73	0.73	-0.45	-0.45	0.2	0.2	0.7	0.69	0.4	0.4	0.4	0.39	High	High	High	High
TRUE	High	IsMasterProtein	197700	159100	175800	138800	163800	135100	130000	130000	160000	150000	290000	310000	mbr	msms	msms	msms	msms	msms	P58462.1	RecName: Full=Forkhead box protein P1; AltName: Full=Forkhead-related transcription factor 1	0	17.6465	10.2128	5	14	5	1	705	78.784	6.67	0	0.58	0.58	-0.78	-0.78	0.04	0.04	1.44	1.41	0.16	0.16	0.8	0.8	High	High	High	High
TRUE	High	IsMasterProtein	868800	660500	808900	277100	299700	312700	560000	560000	740000	310000	520000	720000	msms	msms	msms	msms	msms	msms	P30285.1	RecName: Full=Cyclin-dependent kinase 4; AltName: Full=CRK3; AltName: Full=Cell division protein kinase 4; AltName: Full=PSK-J3	0	17.5005	20.462	5	19	4	1	303	33.729	6.62	0	1.25	1.25	0.32	0.32	0.37	0.38	0.43	0.42	0.56	0.55	0.25	0.26	High	High	High	High
TRUE	High	IsMasterProtein	118700	80270	92690	86110	71950	68070	76000	68000	84000	96000	130000	160000	mbr	msms	msms	msms	msms	msms	Q9QWV9.3	RecName: Full=Cyclin-T1; Short=CycT1; Short=Cyclin-T	0	17.4766	10.4972	6	21	6	1	724	80.547	8.68	0	0.61	0.61	-0.71	-0.71	0.04	0.04	1.42	1.42	0.16	0.16	0.79	0.8	High	High	High	High
TRUE	High	IsMasterProtein	0	0	0	0	0	0	0	0	0	0	0	0	msms	msms	msms	msms	msms	msms	cont_O43790	Keratin, type II cuticular Hb6 OS=Homo sapiens GN=KRT86 PE=1 SV=1	0	17.3482	8.64198	5	11	4	1	486	53.466	5.66														High	Not Found	Not Found	Not Found
TRUE	High	IsMasterProtein	556600	470200	381100	291600	361700	247600	360000	400000	350000	320000	630000	570000	msms	msms	msms	msms	msms	msms	Q80WS3.1	RecName: Full=rRNA/tRNA 2'-O-methyltransferase fibrillarin-like protein 1; AltName: Full=Protein-glutamine methyltransferase	0	17.346	16.879	4	39	2	1	314	33.318	10.15	0	0.75	0.75	-0.42	-0.42	0.22	0.22	0.65	0.65	0.42	0.42	0.37	0.37	High	High	High	High
TRUE	High	IsMasterProtein	441600	407500	336300	253000	224100	123200	280000	340000	310000	280000	390000	290000	msms	msms	msms	msms	msms	mbr	A2AQ19.1	RecName: Full=RNA polymerase-associated protein RTF1 homolog	0	17.1903	9.09091	6	20	6	1	715	80.748	8.16	0	0.98	0.98	-0.03	-0.03	0.93	0.93	0.03	0.03	0.97	0.97	0.01	0.02	High	High	High	High
TRUE	High	IsMasterProtein	254800	242700	388300	161600	93540	108800	160000	210000	350000	180000	160000	250000	msms	msms	msms	msms	mbr	msms	P16460.1	RecName: Full=Argininosuccinate synthase; AltName: Full=Citrulline--aspartate ligase	0	17.1529	16.7476	5	11	5	1	412	46.555	8.22	0	1.17	1.17	0.23	0.23	0.53	0.53	0.28	0.27	0.7	0.69	0.16	0.16	High	High	High	Not Found
TRUE	High	IsMasterProtein	996200	665600	647900	568000	450700	446000	640000	560000	590000	630000	790000	1000000	msms	msms	msms	msms	msms	msms	P12970.2	RecName: Full=60S ribosomal protein L7a; AltName: Full=Surfeit locus protein 3	0	17.1232	25.9398	6	33	6	1	266	29.958	10.56	0	0.74	0.74	-0.43	-0.43	0.19	0.18	0.73	0.74	0.39	0.38	0.41	0.41	High	High	High	High
TRUE	High	IsMasterProtein	382100	291200	327400	293400	266400	215800	250000	250000	300000	330000	470000	500000	msms	msms	msms	msms	msms	msms	P61965.1	RecName: Full=WD repeat-containing protein 5; AltName: Full=BMP2-induced 3-kb gene protein; AltName: Full=WD repeat-containing protein BIG-3	0	17.0668	20.6587	5	28	5	1	334	36.565	8.27	0	0.62	0.62	-0.69	-0.69	0.04	0.04	1.39	1.4	0.16	0.16	0.78	0.79	High	High	High	High
TRUE	High	IsMasterProtein	202400	140500	205300	61680	85950	97550	130000	120000	190000	69000	150000	230000	msms	msms	msms	mbr	mbr	msms	Q3TWF6.1	RecName: Full=WD repeat-containing protein 70	0	17.0545	10.0457	5	9	5	1	657	73.073	5.97	0	1.07	1.07	0.1	0.1	0.81	0.81	0.09	0.09	0.9	0.9	0.05	0.05	High	High	High	Not Found
TRUE	High	IsMasterProtein	724600	505700	477800	436300	387900	390800	470000	430000	430000	490000	680000	910000	msms	msms	msms	msms	msms	msms	P25444.3	RecName: Full=40S ribosomal protein S2; AltName: Full=40S ribosomal protein S4; AltName: Full=Protein LLRep3	0	17.025	18.7713	5	19	5	1	293	31.212	10.24	0	0.66	0.66	-0.6	-0.6	0.08	0.08	1.09	1.08	0.24	0.24	0.62	0.62	High	High	High	High
TRUE	High	IsMasterProtein	3315000	535400	2304000	2716000	2178000	1354000	2100000	450000	2100000	3000000	3800000	3100000	msms	msms	msms	msms	msms	msms	cont_P81605.2	RecName: Full=Dermcidin; AltName: Full=Preproteolysin; Contains: RecName: Full=Survival-promoting peptide; Contains: RecName: Full=DCD-1; Flags: Precursor	0	17.0247	35.4545	4	43	4	1	110	11.277	6.54	0	0.38	0.38	-1.39	-1.39	0.01	0.02	1.87	1.74	0.1	0.12	1.02	0.93	High	High	High	High
TRUE	High	IsMasterProtein	1349000	1076000	1081000	973200	652400	782500	870000	910000	980000	1100000	1100000	1800000	msms	msms	msms	msms	msms	msms	P62751.1	RecName: Full=60S ribosomal protein L23a	0	16.9787	28.2051	5	32	5	1	156	17.684	10.45	0	0.7	0.7	-0.51	-0.51	0.13	0.12	0.9	0.91	0.31	0.31	0.51	0.51	High	High	High	High
TRUE	High	IsMasterProtein	563200	476600	494000	297200	345400	415500	360000	400000	450000	330000	600000	960000	msms	msms	msms	msms	msms	msms	O55142.2	RecName: Full=60S ribosomal protein L35a	0	16.7363	42.7273	6	29	6	1	110	12.546	10.89	0	0.7	0.7	-0.52	-0.52	0.19	0.2	0.72	0.7	0.39	0.39	0.41	0.4	High	High	High	High
TRUE	High	IsMasterProtein	333200	290300	263500	226300	196700	174800	210000	250000	240000	250000	340000	410000	msms	msms	msms	msms	msms	msms	Q9Z2N8.2	RecName: Full=Actin-like protein 6A; AltName: Full=53 kDa BRG1-associated factor A; AltName: Full=Actin-related protein Baf53a; AltName: Full=BRG1-associated factor 53A; Short=BAF53A	0	16.7074	18.1818	5	19	5	1	429	47.417	5.6	0	0.71	0.71	-0.49	-0.49	0.13	0.13	0.89	0.9	0.32	0.31	0.5	0.5	High	High	High	High
TRUE	High	IsMasterProtein	173000	153200	134000	77610	106100	56930	110000	130000	120000	86000	190000	130000	msms	mbr	msms	mbr	msms	mbr	Q8R2T8.2	RecName: Full=General transcription factor 3C polypeptide 5; AltName: Full=TF3C-epsilon; AltName: Full=Transcription factor IIIC 63 kDa subunit; Short=TFIIIC 63 kDa subunit; Short=TFIIIC63; AltName: Full=Transcription factor IIIC subunit epsilon	0	16.6993	12.6923	5	12	5	1	520	60.463	6.73	0	0.94	0.94	-0.09	-0.09	0.79	0.79	0.1	0.1	0.89	0.89	0.05	0.05	High	High	High	High
TRUE	High	IsMasterProtein	1677000	638000	574400	1518000	611100	535900	1100000	540000	520000	1700000	1100000	1200000	msms	msms	msms	msms	msms	msms	Q9CQI6.3	RecName: Full=Coactosin-like protein	0	16.6665	47.1831	6	32	6	1	142	15.934	5.4	0	0.51	0.51	-0.96	-0.96	0.02	0.02	1.78	1.72	0.11	0.12	0.97	0.93	High	High	High	High
TRUE	High	IsMasterProtein	243500	181200	213300	205400	158200	143000	160000	150000	190000	230000	280000	330000	msms	msms	msms	msms	msms	msms	Q8CCF0.3	RecName: Full=U4/U6 small nuclear ribonucleoprotein Prp31; AltName: Full=Pre-mRNA-processing factor 31; AltName: Full=U4/U6 snRNP 61 kDa protein; Short=Protein 61K	0	16.6396	7.41483	4	20	4	1	499	55.395	5.67	0	0.61	0.61	-0.72	-0.72	0.03	0.03	1.5	1.51	0.14	0.14	0.84	0.84	High	High	High	High
TRUE	High	IsMasterProtein	0	0	0	0	0	0	0	0	0	0	0	0	msms	msms	msms	msms	msms	msms	cont_P07477	Trypsin-1 OS=Homo sapiens GN=PRSS1 PE=1 SV=1	0	16.6246	11.336	2	34	1	1	247	26.541	6.51														Not Found	Not Found	High	High
TRUE	High	IsMasterProtein	341900	300400	289400	199400	113100	146000	220000	250000	260000	220000	200000	340000	msms	msms	msms	msms	msms	msms	Q3THK3.2	RecName: Full=General transcription factor IIF subunit 1; AltName: Full=Transcription initiation factor IIF subunit alpha; Short=TFIIF-alpha	0	16.6208	14.7638	5	13	5	1	508	57.206	7.01	0	1	1	-0.01	-0.01	0.99	0.99	0.01	0.01	0.99	0.99	0	0	High	Not Found	High	High
TRUE	High	IsMasterProtein	1086000	1693000	1981000	512900	548200	605900	700000	1400000	1800000	570000	960000	1400000	msms	msms	msms	msms	msms	msms	Q64522.3	RecName: Full=Histone H2A type 2-B; AltName: Full=H2a-613A	0	16.541	30	3	61	2	1	130	14.005	10.89	0	1.33	1.33	0.41	0.41	0.34	0.35	0.47	0.45	0.52	0.53	0.28	0.27	High	High	High	High
TRUE	High	IsMasterProtein	277800	212100	269900	156500	177300	154400	180000	180000	250000	170000	310000	360000	msms	msms	msms	mbr	msms	msms	Q9R0N0.2	RecName: Full=Galactokinase; AltName: Full=Galactose kinase	0	16.1749	13.5204	5	16	5	1	392	42.268	5.26	0	0.74	0.74	-0.43	-0.43	0.23	0.23	0.65	0.64	0.42	0.43	0.37	0.37	High	High	High	High
TRUE	High	IsMasterProtein	195700	148600	127700	104600	72380	88840	130000	130000	120000	120000	130000	210000	msms	msms	msms	msms	msms	msms	P08113.2	RecName: Full=Endoplasmin; AltName: Full=94 kDa glucose-regulated protein; Short=GRP-94; AltName: Full=Endoplasmic reticulum resident protein 99; Short=ERp99; AltName: Full=Heat shock protein 90 kDa beta member 1; AltName: Full=Polymorphic tumor rejection antigen 1; AltName: Full=Tumor rejection antigen gp96; Flags: Precursor	0	16.1367	7.4813	5	17	4	1	802	92.418	4.82	0	0.85	0.85	-0.24	-0.24	0.46	0.46	0.34	0.34	0.63	0.63	0.2	0.2	High	High	High	High
TRUE	High	IsMasterProtein	101100	70980	79920	132000	124900	137300	65000	60000	73000	150000	220000	320000	mbr	mbr	msms	msms	mbr	msms	A2BH40.1	RecName: Full=AT-rich interactive domain-containing protein 1A; Short=ARID domain-containing protein 1A; AltName: Full=BRG1-associated factor 250; Short=BAF250; AltName: Full=BRG1-associated factor 250a; Short=BAF250A; AltName: Full=Osa homolog 1; AltName: Full=SWI-like protein; AltName: Full=SWI/SNF complex protein p270; AltName: Full=SWI/SNF-related, matrix-associated, actin-dependent regulator…	0	16.0998	3.28515	5	20	4	1	2283	241.939	6.68	0	0.3	0.3	-1.72	-1.72	0	0	3.82	3.63	0.01	0.01	2.24	2.09	Not Found	High	Not Found	High
TRUE	High	IsMasterProtein	102600	128600	96540	83080	106100	64260	66000	110000	88000	92000	190000	150000	mbr	msms	mbr	msms	msms	msms	Q924C1.1	RecName: Full=Exportin-5; Short=Exp5; AltName: Full=Ran-binding protein 21	0	16.0934	4.73422	5	7	5	1	1204	136.883	5.82	0	0.63	0.63	-0.67	-0.67	0.07	0.07	1.15	1.13	0.22	0.23	0.65	0.64	Not Found	High	High	High
TRUE	High	IsMasterProtein	1143000	843000	1031000	1002000	875200	831300	730000	710000	940000	1100000	1500000	1900000	msms	msms	msms	msms	msms	msms	P62830.1	RecName: Full=60S ribosomal protein L23	0	16.0643	37.8571	4	32	4	1	140	14.856	10.51	0	0.53	0.53	-0.91	-0.91	0.01	0.01	1.92	1.89	0.09	0.1	1.04	1.01	High	High	High	High
TRUE	High	IsMasterProtein	67450	53150	55650	65470	53600	35440	43000	45000	51000	73000	94000	82000	msms	msms	msms	msms	msms	msms	Q60974.1	RecName: Full=Nuclear receptor corepressor 1; Short=N-CoR; Short=N-CoR1; AltName: Full=Retinoid X receptor-interacting protein 13; Short=RIP13	0	15.9038	2.32369	6	16	5	1	2453	270.477	6.93	0	0.56	0.56	-0.84	-0.84	0.01	0.01	1.9	1.91	0.09	0.1	1.03	1.01	Not Found	Not Found	Not Found	High
TRUE	High	IsMasterProtein	459400	457900	650200	160100	167400	226900	300000	390000	590000	180000	290000	530000	msms	msms	msms	mbr	mbr	mbr	P08207.2	RecName: Full=Protein S100-A10; AltName: Full=Calpactin I light chain; AltName: Full=Calpactin-1 light chain; AltName: Full=Cellular ligand of annexin II; AltName: Full=S100 calcium-binding protein A10; AltName: Full=p10 protein; AltName: Full=p11	0	15.8753	27.8351	2	12	2	1	97	11.179	6.77	0	1.35	1.35	0.43	0.43	0.3	0.31	0.52	0.5	0.49	0.5	0.31	0.3	High	High	High	High
TRUE	High	IsMasterProtein	187600	73520	57550	0	0	0	120000	62000	52000	0	0	0	msms	msms	msms	mbr	mbr	mbr	Q8BV49.1	RecName: Full=Pyrin and HIN domain-containing protein 1; AltName: Full=Interferon-inducible protein 209; Short=Ifi-209; AltName: Full=Interferon-inducible protein X; AltName: Full=Interferon-inducible protein p209	0	15.8411	20.4762	5	12	5	1	420	46.857	9.45	0.5		6.84		2.77		0		5.27		0		3.35	High	High	High	Not Found
TRUE	High	IsMasterProtein	1932000	1499000	1488000	1294000	957500	881400	1200000	1300000	1400000	1400000	1700000	2000000	msms	msms	msms	msms	msms	msms	P70349.3	RecName: Full=Histidine triad nucleotide-binding protein 1; AltName: Full=Adenosine 5'-monophosphoramidase; AltName: Full=Protein kinase C inhibitor 1; AltName: Full=Protein kinase C-interacting protein 1; Short=PKCI-1	0	15.8224	58.7302	5	35	5	1	126	13.768	6.87	0	0.76	0.76	-0.4	-0.4	0.19	0.19	0.71	0.73	0.4	0.39	0.4	0.41	High	High	High	High
TRUE	High	IsMasterProtein	211000	115900	149400	167500	66810	75550	140000	98000	140000	190000	120000	180000	msms	msms	msms	msms	msms	mbr	Q3TW96.1	RecName: Full=UDP-N-acetylhexosamine pyrophosphorylase-like protein 1	0	15.7959	9.27022	5	10	5	1	507	56.578	5.43	0	0.78	0.78	-0.36	-0.36	0.28	0.27	0.56	0.56	0.47	0.47	0.33	0.33	High	High	High	High
TRUE	High	IsMasterProtein	324600	222400	247900	205400	209900	157900	210000	190000	230000	230000	370000	370000	msms	msms	msms	msms	msms	msms	Q8BT60.2	RecName: Full=Copine-3; AltName: Full=Copine III	0	15.7728	8.63039	4	14	4	1	533	59.547	5.78	0	0.66	0.66	-0.6	-0.6	0.08	0.08	1.12	1.12	0.23	0.23	0.63	0.64	High	High	High	High
TRUE	High	IsMasterProtein	339500	229300	201400	180900	158900	111800	220000	190000	180000	200000	280000	260000	msms	msms	msms	msms	msms	msms	Q6ZQ88.2	RecName: Full=Lysine-specific histone demethylase 1A; AltName: Full=BRAF35-HDAC complex protein BHC110; AltName: Full=Flavin-containing amine oxidase domain-containing protein 2	0	15.7691	7.034	4	15	4	1	853	92.793	6.52	0	0.81	0.81	-0.3	-0.3	0.33	0.32	0.48	0.49	0.52	0.51	0.29	0.3	High	High	High	High
TRUE	High	IsMasterProtein	139600	110900	76320	64930	88870	78260	90000	94000	69000	72000	160000	180000	msms	msms	msms	mbr	msms	msms	O08784.1	RecName: Full=Treacle protein; AltName: Full=Treacher Collins syndrome protein homolog	0	15.6952	5.22727	6	17	6	1	1320	134.921	9.35	0	0.66	0.66	-0.6	-0.6	0.12	0.13	0.91	0.88	0.31	0.32	0.51	0.49	High	High	High	High
TRUE	High	IsMasterProtein	201700	106200	93120	246100	141900	95080	130000	90000	85000	270000	250000	220000	msms	mbr	mbr	msms	msms	mbr	Q9D1A2.1	RecName: Full=Cytosolic non-specific dipeptidase; AltName: Full=CNDP dipeptidase 2; AltName: Full=Glutamate carboxypeptidase-like protein 1	0	15.6339	10.5263	4	9	4	1	475	52.734	5.66	0	0.4	0.4	-1.31	-1.31	0	0	3.1	3.03	0.02	0.02	1.76	1.71	High	Not Found	Not Found	High
TRUE	High	IsMasterProtein	1502000	1087000	1086000	670200	597200	543100	970000	920000	990000	750000	1000000	1300000	msms	msms	msms	msms	msms	msms	P62774.2	RecName: Full=Myotrophin; AltName: Full=Granule cell differentiation protein; AltName: Full=Protein V-1	0	15.6123	33.8983	3	33	3	1	118	12.853	5.52	0	0.96	0.96	-0.05	-0.05	0.86	0.86	0.06	0.06	0.93	0.93	0.03	0.03	High	High	High	High
TRUE	High	IsMasterProtein	264400	282900	306900	99130	118200	144300	170000	240000	280000	110000	210000	330000	msms	msms	msms	mbr	mbr	msms	Q8VEH5.1	RecName: Full=EPM2A-interacting protein 1; AltName: Full=Laforin-interacting protein	0	15.6104	8.58086	4	9	4	1	606	70.052	5.87	0	1.14	1.14	0.19	0.19	0.64	0.64	0.2	0.19	0.78	0.78	0.11	0.11	High	High	High	Not Found
TRUE	High	IsMasterProtein	750000	554400	464800	371600	369400	278000	480000	470000	420000	410000	650000	640000	mbr	msms	msms	msms	msms	msms	Q9CZU3.1	RecName: Full=Superkiller viralicidic activity 2-like 2; AltName: Full=ATP-dependent helicase SKIV2L2; AltName: Full=TRAMP-like complex helicase	0	15.5349	7.69231	6	11	6	1	1040	117.561	6.4	0	0.82	0.82	-0.28	-0.28	0.37	0.37	0.43	0.43	0.56	0.55	0.25	0.26	Not Found	High	High	High
TRUE	High	IsMasterProtein	255600	324700	281500	189900	242700	256500	160000	270000	260000	210000	420000	590000	msms	msms	msms	msms	msms	msms	Q9CXW4.4	RecName: Full=60S ribosomal protein L11	0	15.5262	25.8427	5	29	5	1	178	20.24	9.6	0	0.6	0.6	-0.74	-0.74	0.08	0.09	1.1	1.06	0.23	0.25	0.63	0.61	High	High	High	High
TRUE	High	IsMasterProtein	2116000	1765000	1531000	1144000	987200	1089000	1400000	1500000	1400000	1300000	1700000	2500000	msms	msms	msms	msms	msms	msms	Q9CR57.3	RecName: Full=60S ribosomal protein L14	0	15.4855	21.1982	4	28	4	1	217	23.549	11.02	0	0.8	0.8	-0.33	-0.33	0.33	0.33	0.48	0.48	0.52	0.52	0.28	0.29	High	High	High	High
TRUE	High	IsMasterProtein	261700	176000	200700	99030	90770	95510	170000	150000	180000	110000	160000	220000	msms	msms	msms	msms	msms	msms	Q9DB05.1	RecName: Full=Alpha-soluble NSF attachment protein; Short=SNAP-alpha; AltName: Full=N-ethylmaleimide-sensitive factor attachment protein alpha	0	15.4407	21.6949	4	13	4	1	295	33.168	5.45	0	1.06	1.06	0.08	0.08	0.81	0.81	0.09	0.09	0.9	0.9	0.05	0.04	High	High	High	High
TRUE	High	IsMasterProtein	287000	279100	247500	207800	219500	170100	180000	240000	220000	230000	380000	390000	msms	msms	msms	msms	msms	msms	Q3UKJ7.2	RecName: Full=WD40 repeat-containing protein SMU1; AltName: Full=Smu-1 suppressor of mec-8 and unc-52 protein homolog; Contains: RecName: Full=WD40 repeat-containing protein SMU1, N-terminally processed	0	15.4221	9.35673	4	13	4	1	513	57.507	7.18	0	0.65	0.65	-0.61	-0.61	0.08	0.08	1.12	1.11	0.23	0.24	0.63	0.63	High	High	High	High
TRUE	High	IsMasterProtein	1374000	1436000	1625000	484300	588300	632600	880000	1200000	1500000	540000	1000000	1500000	msms	msms	msms	msms	msms	msms	O54962.1	RecName: Full=Barrier-to-autointegration factor; AltName: Full=Breakpoint cluster region protein 1; AltName: Full=LAP2-binding protein 1; Contains: RecName: Full=Barrier-to-autointegration factor, N-terminally processed	0	15.3363	56.1798	4	38	4	1	89	10.096	6.09	0	1.25	1.25	0.32	0.32	0.42	0.42	0.38	0.37	0.59	0.6	0.23	0.22	High	High	High	High
TRUE	High	IsMasterProtein	518400	432000	602000	249500	250300	314000	330000	360000	550000	280000	440000	730000	msms	msms	msms	mbr	mbr	msms	Q08093.1	RecName: Full=Calponin-2; AltName: Full=Calponin H2, smooth muscle; AltName: Full=Neutral calponin	0	15.3277	16.7213	4	7	4	1	305	33.134	7.62	0	0.91	0.91	-0.14	-0.14	0.72	0.73	0.14	0.14	0.84	0.84	0.08	0.08	High	High	High	Not Found
TRUE	High	IsMasterProtein	885900	222400	336800	519900	561100	3354000	570000	190000	310000	580000	980000	7800000	msms	mbr	msms	msms	msms	msms	cont_P15252	Rubber elongation factor protein OS=Hevea brasiliensis PE=1 SV=2	0	15.2694	41.3043	5	37	5	1	138	14.713	5.19	0	0.2	0.2	-2.36	-2.36	0.01	0.01	2.27	2.05	0.07	0.09	1.18	1.05	High	Not Found	High	High
TRUE	High	IsMasterProtein	353000	368100	291500	326000	283600	269000	230000	310000	260000	360000	500000	620000	msms	msms	msms	msms	msms	msms	Q9CQF3.1	RecName: Full=Cleavage and polyadenylation specificity factor subunit 5; AltName: Full=Nucleoside diphosphate-linked moiety X motif 21; Short=Nudix motif 21	0	15.2482	20.7048	4	24	4	1	227	26.224	8.82	0	0.55	0.55	-0.86	-0.86	0.02	0.02	1.77	1.75	0.11	0.11	0.97	0.95	High	High	High	High
TRUE	High	IsMasterProtein	155400	125100	134700	83330	67060	78450	100000	110000	120000	93000	120000	180000	msms	msms	msms	msms	msms	msms	Q99PL5.2	RecName: Full=Ribosome-binding protein 1; AltName: Full=Ribosome receptor protein; Short=RRp; Short=mRRp	0	15.247	3.23988	5	14	5	1	1605	172.776	9.33	0	0.87	0.87	-0.2	-0.2	0.54	0.54	0.27	0.27	0.7	0.7	0.15	0.16	High	High	High	High
TRUE	High	IsMasterProtein	101500	259800	265000	279000	230100	157300	65000	220000	240000	310000	400000	360000	msms	msms	msms	msms	msms	msms	Q9CY57.2	RecName: Full=Chromatin target of PRMT1 protein; AltName: Full=Friend of PRMT1 protein; AltName: Full=Small arginine- and glycine-rich protein; Short=SRAG	0	15.1699	25.7028	4	17	4	1	249	26.568	12.23	0	0.42	0.42	-1.24	-1.24	0.01	0.02	1.89	1.77	0.09	0.11	1.03	0.95	High	High	High	High
TRUE	High	IsMasterProtein	641200	501500	503500	439600	450400	344700	410000	420000	460000	490000	790000	800000	msms	msms	msms	msms	msms	msms	Q9Z2E1.2	RecName: Full=Methyl-CpG-binding domain protein 2; AltName: Full=Methyl-CpG-binding protein MBD2	0	15.0858	11.8357	4	17	4	1	414	43.474	10.04	0	0.64	0.64	-0.65	-0.65	0.06	0.06	1.25	1.25	0.2	0.2	0.71	0.7	High	High	High	High
TRUE	High	IsMasterProtein	395500	357800	310100	266500	217700	224700	250000	300000	280000	300000	380000	520000	msms	msms	msms	msms	msms	msms	Q8CGF7.2	RecName: Full=Transcription elongation regulator 1; AltName: Full=Formin-binding protein 28; Short=FBP 28; AltName: Full=TATA box-binding protein-associated factor 2S; AltName: Full=Transcription factor CA150; AltName: Full=p144	0	15.0782	5.27273	6	22	6	1	1100	123.71	8.65	0	0.72	0.72	-0.48	-0.48	0.15	0.15	0.83	0.83	0.34	0.34	0.47	0.47	High	High	High	High
TRUE	High	IsMasterProtein	375800	322200	337700	146100	146400	120100	240000	270000	310000	160000	260000	280000	mbr	msms	msms	mbr	mbr	mbr	Q91VH6.1	RecName: Full=Protein MEMO1; AltName: Full=Mediator of ErbB2-driven cell motility 1; Short=Memo-1	0	15.021	19.8653	5	9	5	1	297	33.67	7.14	0	1.2	1.2	0.27	0.27	0.41	0.41	0.38	0.39	0.59	0.59	0.23	0.23	High	High	High	High
TRUE	High	IsMasterProtein	601500	593200	567300	343700	435700	488100	390000	500000	520000	380000	760000	1100000	msms	msms	msms	msms	msms	msms	Q9Z130.1	RecName: Full=Heterogeneous nuclear ribonucleoprotein D-like; Short=hnRNP D-like; Short=hnRNP DL; AltName: Full=JKT41-binding protein	0	14.8364	19.9336	5	33	4	1	301	33.538	7.31	0	0.67	0.67	-0.57	-0.57	0.16	0.16	0.81	0.78	0.35	0.36	0.46	0.44	High	High	High	High
TRUE	High	IsMasterProtein	722300	685200	688400	397500	410100	349700	460000	580000	630000	440000	720000	810000	msms	msms	msms	msms	msms	msms	Q9JMD0.1	RecName: Full=BUB3-interacting and GLEBS motif-containing protein ZNF207; Short=BuGZ; AltName: Full=49 kDa zinc finger protein; AltName: Full=Zinc finger protein 207	0	14.8261	10.9091	4	25	4	1	495	52.758	9.1	0	0.87	0.87	-0.2	-0.2	0.54	0.54	0.27	0.27	0.7	0.7	0.15	0.16	High	High	High	High
TRUE	High	IsMasterProtein	562100	245600	249600	326600	174300	165600	360000	210000	230000	360000	300000	380000	msms	msms	msms	msms	msms	msms	P14152.3	RecName: Full=Malate dehydrogenase, cytoplasmic; AltName: Full=Cytosolic malate dehydrogenase	0	14.7853	13.7725	4	17	4	1	334	36.488	6.58	0	0.74	0.74	-0.44	-0.44	0.19	0.19	0.72	0.73	0.39	0.39	0.41	0.41	High	High	High	High
TRUE	High	IsMasterProtein	474500	464000	533700	186300	184600	165900	300000	390000	490000	210000	320000	380000	msms	msms	msms	msms	msms	msms	Q9DCT6.1	RecName: Full=Chromatin complexes subunit BAP18; AltName: Full=BPTF-associated protein of 18 kDa	0	14.7362	36.2573	4	20	4	1	171	17.985	7.33	0	1.31	1.31	0.39	0.39	0.26	0.26	0.58	0.58	0.46	0.46	0.34	0.34	High	High	High	High
TRUE	High	IsMasterProtein	99650	77050	84330	69720	35570	40640	64000	65000	77000	77000	62000	94000	msms	msms	msms	msms	msms	msms	Q6IRU2.3	RecName: Full=Tropomyosin alpha-4 chain; AltName: Full=Tropomyosin-4	0	14.6361	14.5161	4	16	4	1	248	28.45	4.68	0	0.89	0.89	-0.17	-0.17	0.59	0.58	0.23	0.24	0.74	0.73	0.13	0.14	High	High	High	High
TRUE	High	IsMasterProtein	328900	249900	250500	185700	220300	158200	210000	210000	230000	210000	390000	370000	msms	msms	msms	msms	msms	msms	Q8R409.1	RecName: Full=Protein HEXIM1; AltName: Full=Cardiac lineage protein 1	0	14.4777	19.1011	4	14	4	1	356	40.219	5.38	0	0.7	0.7	-0.51	-0.51	0.14	0.14	0.85	0.85	0.33	0.33	0.48	0.48	High	High	High	High
TRUE	High	IsMasterProtein	258200	264600	261600	131000	115400	168200	170000	220000	240000	150000	200000	390000	msms	msms	msms	msms	msms	msms	P62270.3	RecName: Full=40S ribosomal protein S18; AltName: Full=Ke-3; Short=Ke3	0	14.4517	26.3158	4	14	4	1	152	17.708	10.99	0	0.92	0.92	-0.13	-0.13	0.74	0.74	0.13	0.13	0.85	0.85	0.07	0.07	High	High	High	High
TRUE	High	IsMasterProtein	311100	68280	89610	172900	74580	23590	200000	58000	81000	190000	130000	55000	msms	mbr	mbr	msms	mbr	mbr	Q02257.3	RecName: Full=Junction plakoglobin; AltName: Full=Desmoplakin III; AltName: Full=Desmoplakin-3	0	14.3759	5.36913	4	10	4	1	745	81.749	6.14	0	0.88	0.88	-0.18	-0.18	0.72	0.73	0.14	0.14	0.84	0.84	0.08	0.08	High	Not Found	Not Found	High
TRUE	High	IsMasterProtein	1487000	1226000	898800	1016000	818800	728300	960000	1000000	820000	1100000	1400000	1700000	msms	msms	msms	msms	msms	msms	P47915.2	RecName: Full=60S ribosomal protein L29	0	14.3602	24.375	4	29	4	1	160	17.576	11.84	0	0.67	0.67	-0.59	-0.59	0.07	0.07	1.13	1.14	0.23	0.23	0.64	0.64	High	High	High	High
TRUE	High	IsMasterProtein	336000	235400	227400	76340	131900	117700	220000	200000	210000	85000	230000	270000	msms	msms	msms	mbr	mbr	mbr	Q9Z2B9.2	RecName: Full=Ribosomal protein S6 kinase alpha-4; Short=S6K-alpha-4; AltName: Full=90 kDa ribosomal protein S6 kinase 4; AltName: Full=Nuclear mitogen- and stress-activated protein kinase 2; AltName: Full=RSK-like protein kinase; Short=RLSK	0	14.0997	7.11514	4	9	4	1	773	85.598	8.27	0	1.18	1.18	0.24	0.24	0.55	0.56	0.26	0.25	0.71	0.72	0.15	0.15	High	High	High	Not Found
TRUE	High	IsMasterProtein	568800	418200	450300	253000	192600	220700	370000	350000	410000	280000	340000	510000	msms	msms	msms	msms	msms	msms	P99029.2	RecName: Full=Peroxiredoxin-5, mitochondrial; AltName: Full=Antioxidant enzyme B166; Short=AOEB166; AltName: Full=Liver tissue 2D-page spot 2D-0014IV; AltName: Full=PLP; AltName: Full=Peroxiredoxin V; Short=Prx-V; AltName: Full=Peroxisomal antioxidant enzyme; AltName: Full=Thioredoxin peroxidase PMP20; AltName: Full=Thioredoxin reductase; Flags: Precursor	0	14.0992	24.2857	5	26	5	1	210	21.884	8.85	0	1.03	1.03	0.04	0.04	0.9	0.9	0.05	0.05	0.95	0.95	0.02	0.02	High	High	High	High
TRUE	High	IsMasterProtein	235400	126700	51780	57450	75520	57360	150000	110000	47000	64000	130000	130000	msms	msms	msms	msms	msms	msms	Q64467.1	RecName: Full=Glyceraldehyde-3-phosphate dehydrogenase, testis-specific; AltName: Full=Spermatogenic cell-specific glyceraldehyde 3-phosphate dehydrogenase 2; Short=GAPDH-2; AltName: Full=Spermatogenic glyceraldehyde-3-phosphate dehydrogenase	0	14.0674	7.27273	3	40	1	1	440	47.626	7.88	0	0.88	0.88	-0.19	-0.19	0.67	0.68	0.17	0.17	0.8	0.81	0.09	0.09	High	Not Found	Not Found	Not Found
TRUE	High	IsMasterProtein	340400	244900	241700	199400	190000	163300	220000	210000	220000	220000	330000	380000	msms	msms	msms	msms	msms	msms	P62137.1	RecName: Full=Serine/threonine-protein phosphatase PP1-alpha catalytic subunit; Short=PP-1A	0	13.9995	11.2121	4	14	2	1	330	37.516	6.33	0	0.71	0.71	-0.5	-0.5	0.13	0.13	0.87	0.88	0.32	0.32	0.49	0.49	High	High	High	High
TRUE	High	IsMasterProtein	337500	207100	239400	139900	145300	112300	220000	170000	220000	160000	250000	260000	msms	msms	msms	msms	mbr	msms	Q9D0L8.1	RecName: Full=mRNA cap guanine-N7 methyltransferase; AltName: Full=RG7MT1; AltName: Full=mRNA (guanine-N(7)-)-methyltransferase; AltName: Full=mRNA cap methyltransferase	0	13.9412	14.1935	4	13	4	1	465	53.258	6.48	0	0.93	0.93	-0.11	-0.11	0.74	0.74	0.13	0.13	0.85	0.85	0.07	0.07	High	High	High	High
TRUE	High	IsMasterProtein	392800	387400	362000	127700	159200	135100	250000	330000	330000	140000	280000	310000	msms	msms	msms	msms	msms	msms	P61750.2	RecName: Full=ADP-ribosylation factor 4	0	13.9106	28.8889	4	19	3	1	180	20.384	7.14	0	1.3	1.3	0.38	0.38	0.3	0.3	0.53	0.52	0.49	0.49	0.31	0.31	High	High	High	High
TRUE	High	IsMasterProtein	258100	187100	187700	161400	128200	97990	170000	160000	170000	180000	220000	230000	msms	msms	msms	msms	msms	msms	Q1HFZ0.2	RecName: Full=tRNA (cytosine(34)-C(5))-methyltransferase; AltName: Full=Myc-induced SUN domain-containing protein; Short=Misu; AltName: Full=NOL1/NOP2/Sun domain family member 2	0	13.8855	6.07662	4	17	4	1	757	85.397	6.58	0	0.79	0.79	-0.34	-0.34	0.26	0.25	0.59	0.6	0.46	0.45	0.34	0.35	High	High	High	High
TRUE	High	IsMasterProtein	169800	118200	107000	101900	86090	65590	110000	100000	97000	110000	150000	150000	msms	msms	mbr	msms	msms	msms	Q61316.1	RecName: Full=Heat shock 70 kDa protein 4; AltName: Full=Heat shock 70-related protein APG-2	0	13.8505	9.63139	5	10	5	1	841	94.073	5.24	0	0.74	0.74	-0.43	-0.43	0.17	0.16	0.77	0.79	0.37	0.36	0.43	0.45	High	High	High	High
TRUE	High	IsMasterProtein	632700	480300	548600	357400	351300	295600	410000	410000	500000	400000	610000	690000	msms	msms	msms	msms	msms	msms	O35841.2	RecName: Full=Apoptosis inhibitor 5; Short=API-5; AltName: Full=AAC-11	0	13.8241	9.92063	5	24	5	1	504	56.75	5.92	0	0.79	0.79	-0.34	-0.34	0.3	0.3	0.52	0.53	0.49	0.49	0.31	0.31	High	High	High	High
TRUE	High	IsMasterProtein	669500	383600	355700	326200	289500	233200	430000	320000	320000	360000	510000	540000	msms	msms	msms	msms	msms	msms	Q8CGZ0.1	RecName: Full=Calcium homeostasis endoplasmic reticulum protein; AltName: Full=SR-related CTD-associated factor 6	0	13.7248	6.94444	5	15	5	1	936	106.102	9.14	0	0.77	0.77	-0.38	-0.38	0.24	0.24	0.62	0.63	0.44	0.43	0.36	0.36	High	High	High	High
TRUE	High	IsMasterProtein	217000	144100	108300	123000	75560	60010	140000	120000	98000	140000	130000	140000	msms	msms	mbr	msms	mbr	msms	Q60953.3	RecName: Full=Protein PML	0	13.72	6.21469	4	13	4	1	885	98.18	5.63	0	0.87	0.87	-0.2	-0.2	0.52	0.51	0.29	0.29	0.69	0.68	0.16	0.17	High	High	High	High
TRUE	High	IsMasterProtein	747600	870100	692900	283900	305500	279000	480000	740000	630000	320000	530000	650000	msms	msms	msms	msms	msms	msms	P17095.4	RecName: Full=High mobility group protein HMG-I/HMG-Y; Short=HMG-I(Y); AltName: Full=High mobility group AT-hook protein 1; Short=High mobility group protein A1	0	13.6919	30.8411	3	19	3	1	107	11.607	10.32	0	1.27	1.27	0.34	0.34	0.34	0.34	0.47	0.47	0.52	0.52	0.28	0.28	High	High	High	High
TRUE	High	IsMasterProtein	114300	91670	93030	67050	67160	58600	73000	77000	85000	75000	120000	140000	msms	msms	msms	msms	msms	msms	P17012.2	RecName: Full=Zinc finger X-chromosomal protein	0	13.6135	4.75594	4	12	4	1	799	89.969	6.19	0	0.74	0.74	-0.44	-0.44	0.19	0.19	0.71	0.71	0.4	0.39	0.4	0.41	High	High	High	Not Found
TRUE	High	IsMasterProtein	165400	81790	100400	114200	61350	75550	110000	69000	91000	130000	110000	180000	mbr	mbr	mbr	msms	mbr	msms	Q61792.1	RecName: Full=LIM and SH3 domain protein 1; Short=LASP-1; AltName: Full=Metastatic lymph node gene 50 protein; Short=MLN 50	0	13.5702	17.1103	5	13	5	1	263	29.975	7.05	0	0.65	0.65	-0.61	-0.61	0.08	0.08	1.11	1.1	0.23	0.24	0.63	0.63	High	High	High	High
TRUE	High	IsMasterProtein	129500	119600	111800	46600	50760	36130	83000	100000	100000	52000	89000	84000	msms	msms	mbr	msms	msms	msms	Q9Z315.1	RecName: Full=U4/U6.U5 tri-snRNP-associated protein 1; AltName: Full=Hypoxia-associated factor; AltName: Full=Squamous cell carcinoma antigen recognized by T-cells 1; Short=SART-1; Short=mSART-1	0	13.5111	6.94789	4	7	4	1	806	90.83	5.82	0	1.3	1.3	0.38	0.38	0.25	0.25	0.6	0.61	0.45	0.44	0.35	0.35	High	High	Not Found	High
TRUE	High	IsMasterProtein	582000	498600	478300	385200	308200	331500	370000	420000	430000	430000	540000	770000	msms	msms	msms	msms	msms	msms	P62855.3	RecName: Full=40S ribosomal protein S26	0.00132979	13.4677	40	4	16	4	1	115	13.007	11	0	0.73	0.73	-0.46	-0.46	0.17	0.17	0.77	0.77	0.37	0.37	0.43	0.44	High	High	High	High
TRUE	High	IsMasterProtein	424300	360800	332100	207700	179100	215600	270000	300000	300000	230000	310000	500000	mbr	msms	msms	msms	msms	msms	P61982.2	RecName: Full=14-3-3 protein gamma; Contains: RecName: Full=14-3-3 protein gamma, N-terminally processed	0.00132979	13.2912	18.2186	5	15	2	1	247	28.285	4.89	0	0.89	0.89	-0.18	-0.18	0.61	0.61	0.22	0.22	0.76	0.76	0.12	0.12	Not Found	Not Found	High	Not Found
TRUE	High	IsMasterProtein	58170	36410	50170	39720	32850	22350	37000	31000	46000	44000	57000	52000	msms	msms	msms	msms	msms	msms	Q8BZH4.2	RecName: Full=Pogo transposable element with ZNF domain	0.00132979	13.2608	2.90987	3	14	3	1	1409	154.812	7.52	0	0.74	0.74	-0.44	-0.44	0.17	0.16	0.77	0.78	0.37	0.36	0.43	0.44	High	High	High	High
TRUE	High	IsMasterProtein	175400	153100	125300	110900	82850	69110	110000	130000	110000	120000	140000	160000	msms	msms	msms	msms	msms	msms	Q9D787.2	RecName: Full=Peptidyl-prolyl cis-trans isomerase-like 2; Short=PPIase; AltName: Full=CYC4; AltName: Full=Cyclophilin-60; AltName: Full=Cyclophilin-like protein Cyp-60; AltName: Full=Rotamase PPIL2	0.00132979	13.2378	8.82917	4	12	4	1	521	59.028	8.38	0	0.83	0.83	-0.26	-0.26	0.39	0.38	0.41	0.42	0.57	0.55	0.24	0.26	High	High	High	High
TRUE	High	IsMasterProtein	177000	108500	123300	115100	104500	85540	110000	92000	110000	130000	180000	200000	msms	msms	msms	msms	mbr	msms	Q9Z1M8.2	RecName: Full=Protein Red; AltName: Full=Cytokine IK; AltName: Full=IK factor; AltName: Full=Protein RER	0.00132979	13.1586	10.772	6	17	6	1	557	65.576	6.64	0	0.63	0.63	-0.66	-0.66	0.05	0.05	1.31	1.31	0.18	0.18	0.74	0.73	High	High	High	High
TRUE	High	IsMasterProtein	328300	161400	241200	207300	240200	201400	210000	140000	220000	230000	420000	470000	msms	msms	mbr	msms	msms	msms	P45481.3	RecName: Full=CREB-binding protein	0.00132979	13.1225	2.25317	5	10	3	1	2441	265.325	8.54	0	0.52	0.52	-0.95	-0.95	0.02	0.02	1.76	1.7	0.11	0.12	0.97	0.93	High	High	Not Found	Not Found
TRUE	High	IsMasterProtein	121800	81370	101100	107700	69340	84310	78000	69000	92000	120000	120000	200000	msms	msms	msms	msms	msms	msms	P26350.2	RecName: Full=Prothymosin alpha; Contains: RecName: Full=Prothymosin alpha, N-terminally processed; Contains: RecName: Full=Thymosin alpha	0.00132979	13.0585	13.5135	2	12	2	1	111	12.247	3.79	0	0.56	0.56	-0.84	-0.84	0.02	0.02	1.72	1.7	0.11	0.12	0.95	0.93	High	High	High	High
TRUE	High	IsMasterProtein	624500	345000	476200	299800	190800	228200	400000	290000	430000	330000	330000	530000	msms	msms	msms	msms	msms	msms	Q61171.3	RecName: Full=Peroxiredoxin-2; AltName: Full=Thiol-specific antioxidant protein; Short=TSA; AltName: Full=Thioredoxin peroxidase 1; AltName: Full=Thioredoxin-dependent peroxide reductase 1	0.00132979	13.0515	18.6869	4	18	4	1	198	21.765	5.41	0	0.95	0.95	-0.07	-0.07	0.83	0.83	0.08	0.08	0.91	0.91	0.04	0.04	High	High	High	High
TRUE	High	IsMasterProtein	106500	116900	81440	55080	54560	42710	68000	99000	74000	61000	95000	99000	msms	msms	msms	msms	msms	mbr	Q922G2.1	RecName: Full=Protein FAM76A	0.00132979	13.0173	14.3322	4	13	4	1	307	35.073	9.19	0	0.95	0.95	-0.07	-0.07	0.83	0.83	0.08	0.08	0.91	0.91	0.04	0.04	High	High	High	High
TRUE	High	IsMasterProtein	547600	272900	150200	93530	26980	65200	350000	230000	140000	100000	47000	150000	msms	msms	msms	msms	mbr	mbr	O08573.1	RecName: Full=Galectin-9; Short=Gal-9	0.00132979	12.9961	12.1813	4	18	4	1	353	40.01	9.31	0	2.46	2.46	1.3	1.3	0.01	0.01	1.97	1.84	0.09	0.1	1.04	0.99	High	High	High	High
TRUE	High	IsMasterProtein	1482000	1335000	1449000	786900	688400	664900	950000	1100000	1300000	870000	1200000	1500000	msms	msms	msms	msms	msms	msms	P11031.3	RecName: Full=Activated RNA polymerase II transcriptional coactivator p15; AltName: Full=Positive cofactor 4; Short=PC4; AltName: Full=SUB1 homolog; AltName: Full=Single-stranded DNA-binding protein p9; AltName: Full=p14	0.00132979	12.9826	29.1339	4	22	4	1	127	14.418	9.6	0	0.96	0.96	-0.07	-0.07	0.84	0.84	0.08	0.08	0.91	0.91	0.04	0.04	High	High	High	High
TRUE	High	IsMasterProtein	56390	36910	35850	17900	16990	14830	36000	31000	33000	20000	30000	34000	mbr	mbr	mbr	msms	msms	msms	Q80YR5.2	RecName: Full=Scaffold attachment factor B2; Short=SAF-B2	0.00132979	12.9723	6.55903	4	10	1	1	991	111.77	6.38	0	1.22	1.22	0.29	0.29	0.38	0.37	0.42	0.43	0.56	0.55	0.25	0.26	Not Found	Not Found	Not Found	Not Found
TRUE	High	IsMasterProtein	141200	90910	93400	57650	72240	49980	91000	77000	85000	64000	130000	120000	msms	msms	msms	msms	msms	msms	Q07230.1	RecName: Full=Zinc finger and SCAN domain-containing protein 2; AltName: Full=Zinc finger protein 29; Short=Zfp-29	0.00132979	12.9601	5.86319	3	31	1	1	614	68.671	7.28	0	0.86	0.86	-0.22	-0.22	0.51	0.51	0.29	0.29	0.69	0.68	0.16	0.17	High	High	High	High
TRUE	High	IsMasterProtein	283100	216100	205500	183200	183700	149500	180000	180000	190000	200000	320000	350000	msms	mbr	msms	msms	msms	msms	Q8CH18.1	RecName: Full=Cell division cycle and apoptosis regulator protein 1; AltName: Full=Cell cycle and apoptosis regulatory protein 1; Short=CARP-1	0.00132979	12.8984	4.45026	5	19	5	1	1146	131.979	5.76	0	0.65	0.65	-0.62	-0.62	0.07	0.07	1.18	1.18	0.22	0.22	0.66	0.66	High	High	High	High
TRUE	High	IsMasterProtein	157800	131100	108800	130300	75240	86200	100000	110000	99000	140000	130000	200000	msms	msms	msms	msms	msms	msms	P97351.3	RecName: Full=40S ribosomal protein S3a; AltName: Full=Protein TU-11	0.00132979	12.8816	17.4242	4	15	4	1	264	29.866	9.73	0	0.66	0.66	-0.59	-0.59	0.07	0.07	1.15	1.16	0.22	0.22	0.65	0.65	High	High	High	High
TRUE	High	IsMasterProtein	247600	258300	244700	175800	170200	149300	160000	220000	220000	200000	300000	350000	msms	msms	msms	msms	msms	msms	Q9DC33.1	RecName: Full=High mobility group protein 20A; AltName: Full=HMG box-containing protein 20A; AltName: Full=HMG domain-containing protein HMGX1; AltName: Full=Inhibitor of BRAF35; Short=iBRAF	0.00132979	12.8718	13.5838	4	19	4	1	346	39.893	6.4	0	0.73	0.73	-0.46	-0.46	0.18	0.18	0.75	0.75	0.38	0.38	0.42	0.42	High	High	High	High
TRUE	High	IsMasterProtein	259200	158300	170500	83180	132600	94860	170000	130000	150000	92000	230000	220000	msms	msms	msms	msms	msms	msms	P41778.2	RecName: Full=Pre-B-cell leukemia transcription factor 1; AltName: Full=Homeobox protein PBX1	0.00132979	12.853	12.7907	3	12	3	1	430	46.597	7.03	0	0.9	0.9	-0.15	-0.15	0.69	0.7	0.16	0.16	0.82	0.82	0.09	0.09	High	High	High	High
TRUE	High	IsMasterProtein	242900	174400	187000	139100	121100	97680	160000	150000	170000	150000	210000	230000	msms	msms	msms	msms	msms	msms	Q07076.2	RecName: Full=Annexin A7; AltName: Full=Annexin VII; AltName: Full=Annexin-7; AltName: Full=Synexin	0.00132979	12.8389	7.34341	3	15	3	1	463	49.893	6.18	0	0.81	0.81	-0.31	-0.31	0.32	0.32	0.49	0.5	0.51	0.5	0.29	0.3	High	High	High	High
TRUE	High	IsMasterProtein	525000	445300	392400	337600	267900	249700	340000	380000	360000	380000	470000	580000	msms	msms	msms	msms	msms	msms	Q62189.3	RecName: Full=U1 small nuclear ribonucleoprotein A; Short=U1 snRNP A; Short=U1-A; Short=U1A	0.00132979	12.8274	10.8014	3	13	3	1	287	31.814	9.8	0	0.76	0.76	-0.39	-0.39	0.22	0.21	0.66	0.67	0.42	0.41	0.38	0.39	High	High	High	High
TRUE	High	IsMasterProtein	3870000	3255000	3293000	1127000	1230000	1290000	2500000	2800000	3000000	1300000	2200000	3000000	msms	msms	msms	msms	msms	msms	P14069.3	RecName: Full=Protein S100-A6; AltName: Full=5B10; AltName: Full=Calcyclin; AltName: Full=Prolactin receptor-associated protein; AltName: Full=S100 calcium-binding protein A6	0.00132979	12.8051	33.7079	4	23	4	1	89	10.044	5.48	0	1.36	1.36	0.45	0.45	0.22	0.22	0.66	0.65	0.42	0.42	0.38	0.37	High	High	High	High
TRUE	High	IsMasterProtein	833200	800500	797300	582200	487300	618500	540000	680000	720000	650000	850000	1400000	msms	msms	msms	msms	msms	msms	P62869.1	RecName: Full=Transcription elongation factor B polypeptide 2; AltName: Full=Elongin 18 kDa subunit; AltName: Full=Elongin-B; Short=EloB; AltName: Full=RNA polymerase II transcription factor SIII subunit B; AltName: Full=SIII p18	0.00132979	12.7987	45.7627	4	19	4	1	118	13.162	5.01	0	0.69	0.69	-0.53	-0.53	0.15	0.15	0.84	0.82	0.34	0.34	0.47	0.47	High	High	High	High
TRUE	High	IsMasterProtein	1349000	1193000	1183000	1209000	1136000	1060000	870000	1000000	1100000	1300000	2000000	2500000	msms	msms	msms	msms	msms	msms	P62320.1	RecName: Full=Small nuclear ribonucleoprotein Sm D3; Short=Sm-D3; AltName: Full=snRNP core protein D3	0.00132979	12.7279	31.746	3	21	3	1	126	13.907	10.32	0	0.52	0.52	-0.93	-0.93	0.01	0.01	1.95	1.92	0.09	0.1	1.04	1.01	High	High	High	High
TRUE	High	IsMasterProtein	464200	436600	342100	283800	302400	222300	300000	370000	310000	320000	530000	520000	msms	msms	msms	msms	msms	msms	Q3UL36.2	RecName: Full=Arginine and glutamate-rich protein 1	0.00132979	12.7153	11.0701	4	13	4	1	271	32.868	10.36	0	0.74	0.74	-0.44	-0.44	0.18	0.18	0.74	0.74	0.39	0.38	0.41	0.41	High	High	High	High
TRUE	High	IsMasterProtein	150300	141700	115000	49790	36140	67450	97000	120000	100000	55000	63000	160000	mbr	msms	msms	mbr	msms	msms	O54724.1	RecName: Full=Polymerase I and transcript release factor; AltName: Full=Cav-p60; AltName: Full=Cavin-1	0.00132979	12.6275	11.7347	3	6	3	1	392	43.927	5.52	0	1.3	1.3	0.38	0.38	0.34	0.35	0.47	0.46	0.52	0.53	0.28	0.28	Not Found	High	High	Not Found
TRUE	High	IsMasterProtein	182500	134400	131600	111700	132700	104200	120000	110000	120000	120000	230000	240000	msms	mbr	mbr	mbr	msms	msms	Q99LC2.1	RecName: Full=Cleavage stimulation factor subunit 1; AltName: Full=CF-1 50 kDa subunit; AltName: Full=Cleavage stimulation factor 50 kDa subunit; Short=CSTF 50 kDa subunit; Short=CstF-50	0.00132979	12.5324	12.297	4	8	4	1	431	48.351	6.58	0	0.61	0.61	-0.71	-0.71	0.05	0.05	1.3	1.29	0.18	0.19	0.74	0.72	High	Not Found	Not Found	Not Found
TRUE	High	IsMasterProtein	43520	34280	31930	26550	29770	17470	28000	29000	29000	30000	52000	40000	msms	msms	msms	msms	msms	msms	Q8BI72.1	RecName: Full=CDKN2A-interacting protein; AltName: Full=Collaborator of ARF	0.00132979	12.5178	8.88099	4	13	4	1	563	59.708	9.16	0	0.72	0.72	-0.47	-0.47	0.16	0.15	0.81	0.81	0.35	0.35	0.46	0.46	High	High	High	High
TRUE	High	IsMasterProtein	91010	56430	62030	48870	22050	34030	59000	48000	56000	54000	39000	79000	mbr	mbr	msms	mbr	msms	msms	Q5DW34.2	RecName: Full=Histone-lysine N-methyltransferase EHMT1; AltName: Full=Euchromatic histone-lysine N-methyltransferase 1; Short=Eu-HMTase1; AltName: Full=G9a-like protein 1; Short=GLP; Short=GLP1; AltName: Full=Lysine N-methyltransferase 1D	0.00132979	12.3946	4.70679	5	7	5	1	1296	141.909	5.8	0	0.98	0.98	-0.02	-0.02	0.94	0.94	0.03	0.03	0.97	0.97	0.01	0.01	Not Found	Not Found	High	Not Found
TRUE	High	IsMasterProtein	2111000	2913000	1510000	1787000	1300000	1119000	1400000	2500000	1400000	2000000	2300000	2600000	msms	msms	msms	msms	msms	msms	P28798.2	RecName: Full=Granulins; AltName: Full=PC cell-derived growth factor; Short=PCDGF; AltName: Full=Proepithelin; Short=PEPI; Contains: RecName: Full=Acrogranin; AltName: Full=Progranulin; Contains: RecName: Full=Granulin-1; Contains: RecName: Full=Granulin-2; Contains: RecName: Full=Granulin-3; Contains: RecName: Full=Granulin-4; Contains: RecName: Full=Granulin-5; Contains: RecName: Full=Granulin-…	0.00132979	12.3016	8.48896	4	31	4	1	589	63.413	6.8	0	0.73	0.73	-0.45	-0.45	0.19	0.19	0.72	0.72	0.39	0.39	0.41	0.41	High	High	High	High
TRUE	High	IsMasterProtein	0	0	0	0	0	0	0	0	0	0	0	0	no	no	no	no	no	no	Q8K2T8.1	RecName: Full=RNA polymerase II-associated factor 1 homolog	0.00132979	12.2497	8.41121	4	7	4	1	535	60.481	4.65														High	High	High	High
TRUE	High	IsMasterProtein	540900	459800	462300	227200	188900	265300	350000	390000	420000	250000	330000	610000	msms	msms	msms	msms	msms	msms	Q9QUR7.1	RecName: Full=Peptidyl-prolyl cis-trans isomerase NIMA-interacting 1; AltName: Full=Peptidyl-prolyl cis-trans isomerase Pin1; Short=PPIase Pin1	0.00132979	12.2342	36.9697	3	15	3	1	165	18.359	8.79	0	1.03	1.03	0.05	0.05	0.89	0.89	0.05	0.05	0.95	0.95	0.02	0.02	High	High	High	High
TRUE	High	IsMasterProtein	711400	570200	601200	519200	449300	454700	460000	480000	550000	580000	790000	1100000	msms	msms	msms	msms	msms	msms	Q8BP67.2	RecName: Full=60S ribosomal protein L24	0.00132979	12.2068	23.5669	4	29	4	1	157	17.768	11.25	0	0.63	0.63	-0.66	-0.66	0.06	0.06	1.26	1.25	0.2	0.2	0.71	0.7	High	High	High	High
TRUE	High	IsMasterProtein	546600	416000	338500	281600	233500	209100	350000	350000	310000	310000	410000	480000	msms	msms	msms	msms	msms	msms	P48758.3	RecName: Full=Carbonyl reductase [NADPH] 1; AltName: Full=15-hydroxyprostaglandin dehydrogenase [NADP(+)]; AltName: Full=NADPH-dependent carbonyl reductase 1; AltName: Full=Prostaglandin 9-ketoreductase; AltName: Full=Prostaglandin-E(2) 9-reductase	0.00132979	12.1691	24.5487	4	15	4	1	277	30.622	8.31	0	0.85	0.85	-0.24	-0.24	0.45	0.44	0.35	0.35	0.63	0.62	0.2	0.21	High	High	High	High
TRUE	High	IsMasterProtein	203200	195100	164000	142600	78280	59250	130000	160000	150000	160000	140000	140000	msms	msms	msms	msms	msms	msms	E9PZM4.1	RecName: Full=Chromodomain-helicase-DNA-binding protein 2; Short=CHD-2; AltName: Full=ATP-dependent helicase CHD2	0.00132979	12.1648	2.29885	4	10	4	1	1827	210.674	8.06	0	1.02	1.02	0.04	0.04	0.91	0.9	0.04	0.04	0.95	0.95	0.02	0.02	High	High	High	High
TRUE	High	IsMasterProtein	966300	848200	849700	633800	751300	690700	620000	720000	770000	700000	1300000	1600000	msms	msms	msms	msms	msms	msms	Q9CY66.1	RecName: Full=H/ACA ribonucleoprotein complex subunit 1; AltName: Full=Nucleolar protein family A member 1; AltName: Full=snoRNP protein GAR1	0.00132979	12.1337	20.3463	3	27	3	1	231	23.46	11.02	0	0.61	0.61	-0.7	-0.7	0.06	0.07	1.21	1.18	0.21	0.22	0.67	0.66	High	High	High	High
TRUE	High	IsMasterProtein	153600	111600	91560	42050	43280	57550	99000	94000	83000	47000	76000	130000	msms	mbr	msms	mbr	mbr	msms	P61205.2	RecName: Full=ADP-ribosylation factor 3	0.00132979	12.0593	29.2818	4	11	2	1	181	20.588	7.43	0	1.18	1.18	0.24	0.24	0.53	0.54	0.27	0.27	0.7	0.7	0.16	0.16	High	Not Found	High	Not Found
TRUE	High	IsMasterProtein	465400	382900	395100	338300	172000	281200	300000	320000	360000	380000	300000	650000	msms	msms	msms	msms	mbr	msms	Q60605.3	RecName: Full=Myosin light polypeptide 6; AltName: Full=17 kDa myosin light chain; Short=LC17; AltName: Full=Myosin light chain 3; Short=MLC-3; AltName: Full=Myosin light chain alkali 3; Short=Myosin light chain A3; AltName: Full=Smooth muscle and nonmuscle myosin light chain alkali 6	0.00132979	12.0011	32.4503	4	17	4	1	151	16.919	4.65	0	0.78	0.78	-0.36	-0.36	0.3	0.3	0.52	0.52	0.49	0.49	0.31	0.31	High	High	High	High
TRUE	High	IsMasterProtein	530800	424600	326100	255700	248300	235100	340000	360000	300000	280000	430000	540000	msms	msms	msms	mbr	msms	msms	P62281.3	RecName: Full=40S ribosomal protein S11	0.00132979	11.994	29.1139	5	18	5	1	158	18.419	10.3	0	0.81	0.81	-0.3	-0.3	0.37	0.37	0.43	0.43	0.56	0.55	0.25	0.26	High	High	High	High
TRUE	High	IsMasterProtein	415500	426800	413400	214500	222200	200600	270000	360000	380000	240000	390000	460000	msms	msms	msms	msms	msms	msms	Q9WTX5.3	RecName: Full=S-phase kinase-associated protein 1; AltName: Full=Cyclin-A/CDK2-associated protein p19; AltName: Full=S-phase kinase-associated protein 1A; AltName: Full=p19A; AltName: Full=p19skp1	0.00132979	11.983	25.1534	4	19	4	1	163	18.66	4.54	0	0.94	0.94	-0.08	-0.08	0.81	0.81	0.09	0.09	0.9	0.9	0.05	0.05	High	High	High	High
TRUE	High	IsMasterProtein	324100	249300	207000	173600	121100	97260	210000	210000	190000	190000	210000	230000	msms	msms	msms	msms	msms	msms	Q9D8B3.2	RecName: Full=Charged multivesicular body protein 4b; AltName: Full=Chromatin-modifying protein 4b; Short=CHMP4b	0.00132979	11.9801	15.625	3	25	3	1	224	24.921	4.82	0	0.96	0.96	-0.05	-0.05	0.86	0.85	0.07	0.07	0.92	0.92	0.03	0.03	High	High	High	High
TRUE	High	IsMasterProtein	532800	384600	458800	309900	223100	283000	340000	320000	420000	340000	390000	660000	msms	msms	msms	msms	msms	msms	P60867.1	RecName: Full=40S ribosomal protein S20	0.00132979	11.9677	28.5714	4	13	4	1	119	13.364	9.94	0	0.81	0.81	-0.31	-0.31	0.36	0.36	0.44	0.44	0.55	0.54	0.26	0.26	High	High	High	High
TRUE	High	IsMasterProtein	418400	234500	241000	156600	139000	134600	270000	200000	220000	170000	240000	310000	msms	mbr	msms	msms	mbr	msms	Q922Y1.1	RecName: Full=UBX domain-containing protein 1; AltName: Full=Protein 2B28; AltName: Full=SAPK substrate protein 1; AltName: Full=UBA/UBX 33.3 kDa protein; Short=mY33K	0.00132979	11.9649	12.7946	4	12	4	1	297	33.552	5.26	0	0.96	0.96	-0.06	-0.06	0.86	0.85	0.07	0.07	0.92	0.92	0.03	0.03	High	High	High	High
TRUE	High	IsMasterProtein	46970	43080	46590	27730	20280	24570	30000	36000	42000	31000	35000	57000	msms	msms	msms	msms	msms	msms	P68254.1	RecName: Full=14-3-3 protein theta; AltName: Full=14-3-3 protein tau	0.00132979	11.9233	15.9184	4	17	1	1	245	27.761	4.78	0	0.91	0.91	-0.14	-0.14	0.68	0.67	0.17	0.17	0.8	0.8	0.09	0.1	High	Not Found	Not Found	High
TRUE	High	IsMasterProtein	179800	114400	113100	85890	70140	32310	120000	97000	100000	95000	120000	75000	msms	msms	msms	msms	msms	msms	Q99K95.1	RecName: Full=Protein RTF2 homolog; AltName: Full=Replication termination factor 2 domain-containing protein 1	0.00132979	11.8847	17.5896	4	15	4	1	307	33.913	8.81	0	1.09	1.09	0.13	0.13	0.68	0.68	0.17	0.17	0.81	0.8	0.09	0.09	High	High	High	High
TRUE	High	IsMasterProtein	224800	167100	160100	84580	86520	85100	140000	140000	150000	94000	150000	200000	msms	msms	msms	msms	msms	mbr	Q9DBC3.1	RecName: Full=Cap-specific mRNA (nucleoside-2'-O-)-methyltransferase 1; AltName: Full=Cap methyltransferase 1; AltName: Full=Cap1 2'O-ribose methyltransferase 1; Short=MTr1; AltName: Full=FtsJ methyltransferase domain-containing protein 2	0.00132979	11.8555	7.40741	4	11	4	1	837	95.615	7.27	0	1.02	1.02	0.03	0.03	0.94	0.94	0.03	0.03	0.97	0.97	0.01	0.01	High	High	High	High
TRUE	High	IsMasterProtein	370000	261600	355600	249300	194900	194600	240000	220000	320000	280000	340000	450000	msms	mbr	msms	msms	mbr	msms	P63242.2	RecName: Full=Eukaryotic translation initiation factor 5A-1; Short=eIF-5A-1; Short=eIF-5A1; AltName: Full=Eukaryotic initiation factor 5A isoform 1; Short=eIF-5A; AltName: Full=eIF-4D	0.00132979	11.8386	29.2208	4	12	4	1	154	16.821	5.24	0	0.74	0.74	-0.44	-0.44	0.19	0.18	0.73	0.73	0.39	0.39	0.41	0.41	High	High	High	High
TRUE	High	IsMasterProtein	142800	141900	143700	75430	73070	54800	92000	120000	130000	84000	130000	130000	msms	msms	msms	msms	msms	msms	Q9D902.2	RecName: Full=General transcription factor IIE subunit 2; AltName: Full=Transcription initiation factor IIE subunit beta; Short=TFIIE-beta	0.00132979	11.8381	13.3562	4	9	4	1	292	33.026	9.64	0	1.02	1.02	0.03	0.03	0.94	0.94	0.03	0.03	0.97	0.97	0.01	0.01	High	High	High	High
TRUE	High	IsMasterProtein	264800	198200	151700	70320	55130	83510	170000	170000	140000	78000	96000	190000	msms	msms	msms	mbr	mbr	mbr	Q9CXS4.2	RecName: Full=Centromere protein V; Short=CENP-V; AltName: Full=Proline-rich protein 6	0.00132979	11.7832	20.6349	3	12	3	1	252	27.524	9.79	0	1.39	1.39	0.48	0.48	0.21	0.21	0.69	0.67	0.41	0.41	0.39	0.39	High	High	High	Not Found
TRUE	High	IsMasterProtein	695200	597200	576100	437700	435900	356800	450000	500000	520000	490000	760000	830000	msms	msms	msms	msms	msms	msms	P61082.1	RecName: Full=NEDD8-conjugating enzyme Ubc12; AltName: Full=NEDD8 carrier protein; AltName: Full=NEDD8 protein ligase; AltName: Full=Ubiquitin-conjugating enzyme E2 M	0.00132979	11.6755	19.1257	4	23	4	1	183	20.887	7.69	0	0.73	0.73	-0.46	-0.46	0.17	0.16	0.78	0.78	0.37	0.36	0.43	0.44	High	High	High	High
TRUE	High	IsMasterProtein	314000	210300	223400	142100	131200	99450	200000	180000	200000	160000	230000	230000	msms	msms	msms	msms	msms	msms	Q9D6T0.1	RecName: Full=Nitric oxide synthase-interacting protein; AltName: Full=E3 ubiquitin-protein ligase NOSIP	0.00132979	11.6736	14.6179	3	17	3	1	301	33.188	8.62	0	0.95	0.95	-0.07	-0.07	0.83	0.83	0.08	0.08	0.91	0.91	0.04	0.04	High	High	High	High
TRUE	High	IsMasterProtein	404300	239300	296500	212600	130400	104300	260000	200000	270000	240000	230000	240000	msms	msms	msms	msms	msms	msms	Q9JII6.3	RecName: Full=Alcohol dehydrogenase [NADP(+)]; AltName: Full=Aldehyde reductase; AltName: Full=Aldo-keto reductase family 1 member A1	0.00132979	11.5863	13.2308	4	21	4	1	325	36.564	7.39	0	1.03	1.03	0.04	0.04	0.89	0.89	0.05	0.05	0.95	0.95	0.02	0.02	High	High	High	High
TRUE	High	IsMasterProtein	236600	241700	217600	197000	208600	130200	150000	200000	200000	220000	360000	300000	msms	msms	msms	msms	msms	msms	Q9D937.1	RecName: Full=Uncharacterized protein C11orf98 homolog	0.00132979	11.5604	30.8943	3	14	3	1	123	14.09	11.47	0	0.63	0.63	-0.66	-0.66	0.06	0.06	1.25	1.25	0.2	0.2	0.71	0.7	High	High	High	High
TRUE	High	IsMasterProtein	3091000	2590000	3142000	4498000	1371000	3229000	2000000	2200000	2900000	5000000	2400000	7500000	msms	msms	msms	msms	msms	msms	P62862.1	RecName: Full=40S ribosomal protein S30	0.00132979	11.5574	33.8983	4	41	4	1	59	6.644	12.15	0	0.52	0.52	-0.95	-0.95	0.03	0.03	1.53	1.46	0.14	0.15	0.85	0.81	High	High	High	High
TRUE	High	IsMasterProtein	143200	61600	56400	55370	49430	27400	92000	52000	51000	62000	86000	64000	msms	mbr	mbr	msms	mbr	msms	cont_P12763	Alpha-2-HS-glycoprotein OS=Bos_taurus GN=AHSG PE=1 SV=2	0.00132979	11.5553	10.3064	4	12	4	1	359	38.394	5.5	0	0.9	0.9	-0.15	-0.15	0.65	0.65	0.19	0.19	0.79	0.79	0.1	0.1	High	High	High	High
TRUE	High	IsMasterProtein	239400	249300	265100	215200	208600	132200	150000	210000	240000	240000	360000	310000	mbr	msms	msms	mbr	msms	msms	Q8C181.2	RecName: Full=Muscleblind-like protein 2	0.00132979	11.5479	13.1367	4	11	4	1	373	40.13	9	0	0.66	0.66	-0.59	-0.59	0.08	0.08	1.08	1.08	0.24	0.24	0.62	0.62	Not Found	High	High	High
TRUE	High	IsMasterProtein	181500	175000	187300	169800	123300	147800	120000	150000	170000	190000	220000	340000	msms	msms	msms	msms	msms	msms	Q923D4.1	RecName: Full=Splicing factor 3B subunit 5; Short=SF3b5; AltName: Full=Pre-mRNA-splicing factor SF3b 10 kDa subunit	0.00132979	11.44	45.3488	3	11	3	1	86	10.113	6.35	0	0.59	0.59	-0.75	-0.75	0.04	0.04	1.41	1.39	0.16	0.16	0.79	0.79	High	High	High	High
TRUE	High	IsMasterProtein	227600	154100	150100	105900	68270	103300	150000	130000	140000	120000	120000	240000	msms	msms	msms	msms	msms	msms	Q8BP27.2	RecName: Full=Swi5-dependent recombination DNA repair protein 1 homolog; AltName: Full=Meiosis protein 5 homolog	0.00132979	11.3985	11.9122	3	13	3	1	319	35.161	5.15	0	0.92	0.92	-0.12	-0.12	0.72	0.72	0.14	0.14	0.84	0.84	0.08	0.08	High	High	High	High
TRUE	High	IsMasterProtein	105100	69830	70310	36550	47570	52250	68000	59000	64000	41000	83000	120000	mbr	mbr	msms	mbr	mbr	mbr	Q9CWJ9.2	RecName: Full=Bifunctional purine biosynthesis protein PURH; Includes: RecName: Full=Phosphoribosylaminoimidazolecarboxamide formyltransferase; AltName: Full=5-aminoimidazole-4-carboxamide ribonucleotide formyltransferase; AltName: Full=AICAR transformylase; Includes: RecName: Full=IMP cyclohydrolase; AltName: Full=ATIC; AltName: Full=IMP synthase; AltName: Full=Inosinicase; Contains: RecName: Fu…	0.00132979	11.3778	9.62838	4	5	4	1	592	64.177	6.76	0	0.85	0.85	-0.23	-0.23	0.56	0.56	0.25	0.25	0.71	0.72	0.15	0.14	Not Found	High	High	Not Found
TRUE	High	IsMasterProtein	1067000	542300	558400	872400	415500	392600	690000	460000	510000	970000	730000	910000	msms	msms	msms	msms	msms	msms	Q62426.1	RecName: Full=Cystatin-B; AltName: Full=Stefin-B	0.00132979	11.3325	41.8367	3	21	3	1	98	11.039	7.39	0	0.63	0.63	-0.67	-0.67	0.05	0.05	1.33	1.33	0.18	0.18	0.75	0.75	High	High	High	High
TRUE	High	IsMasterProtein	557100	455400	492900	362400	309600	242100	360000	380000	450000	400000	540000	560000	msms	msms	msms	msms	msms	msms	Q9D0M5.1	RecName: Full=Dynein light chain 2, cytoplasmic; AltName: Full=8 kDa dynein light chain b; Short=DLC8; Short=DLC8b; AltName: Full=Dynein light chain LC8-type 2	0.00132979	11.3304	44.9438	3	24	2	1	89	10.343	7.37	0	0.8	0.8	-0.33	-0.33	0.29	0.29	0.53	0.54	0.49	0.48	0.31	0.32	High	High	High	High
TRUE	High	IsMasterProtein	95860	60770	78610	35210	52410	36740	62000	51000	71000	39000	92000	85000	msms	msms	mbr	mbr	mbr	msms	A2A791.1	RecName: Full=Zinc finger MYM-type protein 4; AltName: Full=Zinc finger protein 262	0.00132979	11.3039	2.96966	4	9	4	1	1549	172.326	6.8	0	0.9	0.9	-0.15	-0.15	0.69	0.7	0.16	0.16	0.82	0.82	0.09	0.09	High	High	High	High
TRUE	High	IsMasterProtein	48770	55130	49010	47490	54730	45500	31000	47000	45000	53000	96000	110000	mbr	mbr	msms	msms	mbr	msms	Q8C854.1	RecName: Full=Myelin expression factor 2; Short=MEF-2; Short=MyEF-2	0.00132979	11.2897	11.3367	5	13	5	1	591	63.254	8.87	0	0.5	0.5	-1.01	-1.01	0.01	0.01	1.97	1.91	0.09	0.1	1.04	1.01	High	High	High	High
TRUE	High	IsMasterProtein	280700	212000	244600	244300	177400	174600	180000	180000	220000	270000	310000	400000	msms	msms	msms	msms	msms	msms	Q9D554.2	RecName: Full=Splicing factor 3A subunit 3; AltName: Full=SF3a60; AltName: Full=Spliceosome-associated protein 61; Short=SAP 61	0.00132979	11.2874	6.58683	3	11	3	1	501	58.805	5.34	0	0.59	0.59	-0.75	-0.75	0.03	0.03	1.56	1.57	0.13	0.14	0.87	0.87	High	High	High	High
TRUE	High	IsMasterProtein	50270	44650	23400	23960	29080	26210	32000	38000	21000	27000	51000	61000	msms	msms	msms	msms	msms	msms	P17141.4	RecName: Full=Zinc finger protein 37; Short=Zfp-37; AltName: Full=Male germ cell-specific zinc finger protein	0.00132979	11.2659	5.21886	3	20	2	1	594	67.184	8.82	0	0.68	0.68	-0.56	-0.56	0.15	0.16	0.81	0.79	0.35	0.36	0.46	0.45	High	High	High	Not Found
TRUE	High	IsMasterProtein	931900	560900	576500	417800	347000	274400	600000	470000	520000	460000	610000	640000	msms	msms	msms	msms	msms	msms	Q9D0J8.3	RecName: Full=Parathymosin	0.00132979	11.2542	22.7723	2	13	2	1	101	11.423	4.22	0	0.94	0.94	-0.09	-0.09	0.77	0.76	0.11	0.12	0.87	0.87	0.06	0.06	High	High	High	High
TRUE	High	IsMasterProtein	977000	799500	814000	465100	432800	338400	630000	680000	740000	520000	760000	780000	msms	msms	msms	msms	msms	msms	P10639.3	RecName: Full=Thioredoxin; Short=Trx; AltName: Full=ATL-derived factor; Short=ADF	0.00132979	11.2457	38.0952	4	20	4	1	105	11.668	4.92	0	1.01	1.01	0.01	0.01	0.97	0.97	0.01	0.01	0.98	0.98	0.01	0.01	High	High	High	High
TRUE	High	IsMasterProtein	257600	219400	221200	65750	81170	66670	170000	190000	200000	73000	140000	150000	msms	msms	msms	mbr	msms	mbr	P26187.3	RecName: Full=Methylated-DNA--protein-cysteine methyltransferase; AltName: Full=6-O-methylguanine-DNA methyltransferase; Short=MGMT; AltName: Full=O-6-methylguanine-DNA-alkyltransferase	0.00132979	11.2397	17.0616	3	7	3	1	211	22.42	7.85	0	1.57	1.57	0.65	0.65	0.08	0.08	1.11	1.09	0.23	0.24	0.63	0.62	High	High	High	Not Found
TRUE	High	IsMasterProtein	225200	172700	159200	137300	110500	101100	140000	150000	140000	150000	190000	230000	msms	msms	msms	msms	msms	msms	P54923.1	RecName: Full=[Protein ADP-ribosylarginine] hydrolase; Short=ADP-ribosylarginine hydrolase; AltName: Full=ADP-ribose-L-arginine cleaving enzyme	0.00132979	11.2367	19.0608	5	13	5	1	362	40.042	5.76	0	0.76	0.76	-0.39	-0.39	0.21	0.21	0.67	0.68	0.41	0.41	0.38	0.39	High	High	High	High
TRUE	High	IsMasterProtein	156700	101100	137400	74440	67900	85120	100000	85000	120000	83000	120000	200000	msms	msms	msms	msms	msms	msms	P70168.2	RecName: Full=Importin subunit beta-1; AltName: Full=Karyopherin subunit beta-1; AltName: Full=Nuclear factor p97; AltName: Full=Pore targeting complex 97 kDa subunit; Short=PTAC97; AltName: Full=SCG	0.00132979	11.2273	6.05023	4	15	4	1	876	97.122	4.78	0	0.82	0.82	-0.28	-0.28	0.44	0.44	0.36	0.35	0.61	0.62	0.21	0.21	High	High	High	High
TRUE	High	IsMasterProtein	236600	183900	177900	86980	138100	97390	150000	160000	160000	97000	240000	230000	msms	msms	msms	msms	msms	msms	Q6P2K6.1	RecName: Full=Serine/threonine-protein phosphatase 4 regulatory subunit 3A; AltName: Full=SMEK homolog 1	0.00132979	11.2178	3.65854	3	13	3	1	820	93.783	4.89	0	0.9	0.9	-0.16	-0.16	0.68	0.68	0.17	0.17	0.8	0.81	0.09	0.09	High	High	High	High
TRUE	High	IsMasterProtein	360200	261800	253700	145700	147200	117100	230000	220000	230000	160000	260000	270000	msms	msms	msms	msms	msms	msms	Q7TQI3.2	RecName: Full=Ubiquitin thioesterase OTUB1; AltName: Full=Deubiquitinating enzyme OTUB1; AltName: Full=OTU domain-containing ubiquitin aldehyde-binding protein 1; AltName: Full=Otubain-1; AltName: Full=Ubiquitin-specific-processing protease OTUB1	0.00132979	11.1114	15.1292	3	16	3	1	271	31.25	4.94	0	1.01	1.01	0.02	0.02	0.95	0.95	0.02	0.02	0.97	0.97	0.01	0.01	High	High	High	High
TRUE	High	IsMasterProtein	149900	97410	92090	80100	53620	34150	96000	82000	84000	89000	94000	79000	msms	mbr	msms	msms	msms	mbr	Q09XV5.1	RecName: Full=Chromodomain-helicase-DNA-binding protein 8; Short=CHD-8; AltName: Full=ATP-dependent helicase CHD8; AltName: Full=Axis duplication inhibitor; Short=Duplin	0.00132979	11.0921	1.93648	4	5	4	1	2582	290.666	6.42	0	1	1	0	0	1	1	0	0	1	1	0	0	High	High	Not Found	High
TRUE	High	IsMasterProtein	240600	211100	231100	111600	128300	94030	150000	180000	210000	120000	220000	220000	msms	msms	msms	mbr	msms	msms	P42227.2	RecName: Full=Signal transducer and activator of transcription 3; AltName: Full=Acute-phase response factor	0.00132979	11.0747	6.23377	3	14	3	1	770	87.997	6.3	0	0.98	0.98	-0.02	-0.02	0.95	0.95	0.02	0.02	0.97	0.97	0.01	0.01	High	High	High	Not Found
TRUE	High	IsMasterProtein	388100	204800	230600	153800	138300	153800	250000	170000	210000	170000	240000	360000	msms	msms	msms	mbr	mbr	msms	Q9CQ60.1	RecName: Full=6-phosphogluconolactonase; Short=6PGL	0.00132979	11.021	16.7315	4	11	4	1	257	27.237	5.85	0	0.85	0.85	-0.23	-0.23	0.5	0.5	0.3	0.3	0.67	0.67	0.17	0.17	High	High	High	Not Found
TRUE	High	IsMasterProtein	188400	167000	156200	174300	162200	128800	120000	140000	140000	190000	280000	300000	msms	msms	msms	msms	msms	msms	Q99M28.1	RecName: Full=RNA-binding protein with serine-rich domain 1	0.00132979	10.9987	11.1475	3	13	3	1	305	34.188	11.84	0	0.53	0.53	-0.92	-0.92	0.01	0.01	2.02	2	0.09	0.09	1.05	1.03	High	High	High	High
TRUE	High	IsMasterProtein	149000	133600	173300	147900	120300	190300	96000	110000	160000	160000	210000	440000	msms	msms	msms	msms	msms	msms	P08043.2	RecName: Full=Zinc finger protein 2; Short=Zfp-2; AltName: Full=Protein mKR2	0.00132979	10.9389	7.18954	3	26	1	1	459	52.5	8.82	0	0.48	0.48	-1.05	-1.05	0.02	0.02	1.81	1.73	0.1	0.12	0.99	0.93	High	High	Not Found	High
TRUE	High	IsMasterProtein	36430	18710	21390	41180	24120	20170	23000	16000	19000	46000	42000	47000	mbr	mbr	mbr	msms	mbr	mbr	Q9JIX8.3	RecName: Full=Apoptotic chromatin condensation inducer in the nucleus; Short=Acinus	0.00132979	10.9367	2.46637	3	7	3	1	1338	150.629	5.91	0	0.43	0.43	-1.22	-1.22	0	0	2.94	2.89	0.02	0.03	1.61	1.59	Not Found	High	High	High
TRUE	High	IsMasterProtein	128800	113500	142400	97640	109800	86530	83000	96000	130000	110000	190000	200000	mbr	mbr	msms	msms	msms	msms	O88544.1	RecName: Full=COP9 signalosome complex subunit 4; Short=SGN4; Short=Signalosome subunit 4; AltName: Full=JAB1-containing signalosome subunit 4	0.00132979	10.9069	8.867	3	6	3	1	406	46.256	5.83	0	0.63	0.63	-0.68	-0.68	0.07	0.07	1.18	1.16	0.22	0.22	0.66	0.65	Not Found	Not Found	High	High
TRUE	High	IsMasterProtein	6471000	5694000	5194000	2256000	2571000	1919000	4200000	4800000	4700000	2500000	4500000	4400000	msms	msms	msms	msms	msms	msms	P62267.3	RecName: Full=40S ribosomal protein S23	0.00132979	10.9022	22.3776	4	29	4	1	143	15.798	10.49	0	1.23	1.23	0.3	0.3	0.36	0.36	0.44	0.44	0.55	0.54	0.26	0.26	High	High	High	High
TRUE	High	IsMasterProtein	1190000	1032000	468800	292700	227700	168800	760000	870000	430000	330000	400000	390000	msms	msms	msms	msms	msms	mbr	Q9CY97.1	RecName: Full=RNA polymerase II subunit A C-terminal domain phosphatase SSU72; Short=CTD phosphatase SSU72	0.00132979	10.8594	17.0103	3	8	3	1	194	22.503	5.21	0	1.78	1.78	0.83	0.83	0.03	0.03	1.57	1.54	0.13	0.14	0.87	0.86	High	High	High	High
TRUE	High	IsMasterProtein	280400	218700	218500	132500	145000	128900	180000	180000	200000	150000	250000	300000	msms	msms	msms	msms	msms	msms	Q6PFR5.1	RecName: Full=Transformer-2 protein homolog alpha; Short=TRA-2 alpha; Short=TRA2-alpha; AltName: Full=Transformer-2 protein homolog A	0.00132979	10.8254	11.3879	3	16	2	1	281	32.297	11.28	0	0.84	0.84	-0.25	-0.25	0.46	0.46	0.34	0.34	0.63	0.63	0.2	0.2	High	High	High	High
TRUE	High	IsMasterProtein	108200	167900	161700	80810	115400	70390	70000	140000	150000	90000	200000	160000	msms	msms	msms	msms	msms	msms	Q9QYJ0.1	RecName: Full=DnaJ homolog subfamily A member 2; AltName: Full=mDj3; Flags: Precursor	0.00132979	10.8185	8.49515	4	11	4	1	412	45.717	6.48	0	0.79	0.79	-0.34	-0.34	0.39	0.4	0.41	0.39	0.57	0.58	0.24	0.24	High	High	High	High
TRUE	High	IsMasterProtein	486500	464900	508500	23920	41150	27780	310000	390000	460000	27000	72000	64000	msms	msms	msms	mbr	mbr	mbr	Q64339.4	RecName: Full=Ubiquitin-like protein ISG15; AltName: Full=Interferon-induced 15 kDa protein; AltName: Full=Interferon-induced 17 kDa protein; Short=IP17; AltName: Full=Ubiquitin cross-reactive protein; Flags: Precursor	0.00132979	10.799	30.4348	3	17	3	1	161	17.886	7.9	0	7.72	7.72	2.95	2.95	0	0	5.66	5.21	0	0	3.62	3.35	High	High	High	Not Found
TRUE	High	IsMasterProtein	247100	111200	120200	118200	79490	98360	160000	94000	110000	130000	140000	230000	msms	msms	msms	msms	msms	msms	Q8BMQ2.2	RecName: Full=General transcription factor 3C polypeptide 4; AltName: Full=TF3C-delta; AltName: Full=Transcription factor IIIC 90 kDa subunit; Short=TFIIIC 90 kDa subunit; Short=TFIIIC90; AltName: Full=Transcription factor IIIC subunit delta	0.00132979	10.7569	6.48715	4	8	4	1	817	91.554	6.73	0	0.73	0.73	-0.45	-0.45	0.2	0.21	0.69	0.69	0.4	0.4	0.4	0.39	Not Found	High	High	High
TRUE	High	IsMasterProtein	77760	183400	196200	68960	126100	98880	50000	150000	180000	77000	220000	230000	mbr	msms	msms	mbr	msms	msms	P11862.1	RecName: Full=Growth arrest-specific protein 2; Short=GAS-2	0.00132979	10.7474	19.1083	4	7	4	1	314	34.878	8.57	0	0.71	0.71	-0.5	-0.5	0.34	0.36	0.47	0.44	0.52	0.54	0.28	0.26	Not Found	High	High	Not Found
TRUE	High	IsMasterProtein	130200	187000	183700	106700	151900	120100	84000	160000	170000	120000	270000	280000	mbr	msms	msms	mbr	msms	msms	P86048.1	RecName: Full=60S ribosomal protein L10-like	0.00132979	10.7458	18.6916	4	12	4	1	214	24.542	10.11	0	0.63	0.63	-0.66	-0.66	0.12	0.12	0.94	0.9	0.3	0.31	0.53	0.51	High	High	High	High
TRUE	High	IsMasterProtein	166200	139000	120800	58320	69210	73850	110000	120000	110000	65000	120000	170000	mbr	msms	msms	mbr	msms	mbr	Q7TNE3.1	RecName: Full=Sperm-associated antigen 7	0.00132979	10.7387	21.5859	4	6	4	1	227	25.905	7.43	0	1.01	1.01	0.01	0.01	0.97	0.97	0.01	0.01	0.98	0.98	0.01	0.01	High	High	High	Not Found
TRUE	High	IsMasterProtein	377300	313900	346500	200000	160500	182500	240000	270000	310000	220000	280000	420000	mbr	msms	msms	msms	msms	msms	P63280.1	RecName: Full=SUMO-conjugating enzyme UBC9; AltName: Full=SUMO-protein ligase; AltName: Full=Ubiquitin carrier protein 9; Short=mUBC9; AltName: Full=Ubiquitin carrier protein I; AltName: Full=Ubiquitin-conjugating enzyme E2 I; AltName: Full=Ubiquitin-protein ligase I	0.00132979	10.7273	20.2532	3	12	3	1	158	17.995	8.66	0	0.92	0.92	-0.13	-0.13	0.7	0.7	0.15	0.16	0.82	0.82	0.08	0.09	Not Found	High	High	High
TRUE	High	IsMasterProtein	369400	277000	303300	313300	198300	242600	240000	230000	280000	350000	350000	560000	msms	msms	msms	msms	msms	msms	P62889.2	RecName: Full=60S ribosomal protein L30	0.00132979	10.7117	31.3043	3	18	3	1	115	12.776	9.63	0	0.61	0.61	-0.72	-0.72	0.04	0.04	1.42	1.41	0.16	0.16	0.79	0.8	High	High	High	High
TRUE	High	IsMasterProtein	224400	172100	161100	107700	113900	64270	140000	150000	150000	120000	200000	150000	msms	msms	msms	msms	msms	mbr	O88939.2	RecName: Full=Zinc finger and BTB domain-containing protein 7A; AltName: Full=Leukemia/lymphoma-related factor; AltName: Full=POZ and Krueppel erythroid myeloid ontogenic factor; Short=POK erythroid myeloid ontogenic factor; Short=Pokemon	0.00132979	10.6575	10.3691	3	11	3	1	569	60.243	5.12	0	0.95	0.95	-0.07	-0.07	0.82	0.82	0.09	0.09	0.91	0.9	0.04	0.04	High	High	High	High
TRUE	High	IsMasterProtein	40990	35690	59530	42310	35980	46770	26000	30000	54000	47000	63000	110000	msms	mbr	msms	mbr	mbr	msms	Q8K009.2	RecName: Full=Mitochondrial 10-formyltetrahydrofolate dehydrogenase; Short=Mitochondrial 10-FTHFDH; Short=mtFDH; AltName: Full=Aldehyde dehydrogenase family 1 member L2	0.00132979	10.6353	4.22535	3	6	3	1	923	101.526	6.29	0	0.51	0.51	-0.97	-0.97	0.02	0.03	1.62	1.55	0.13	0.14	0.9	0.86	High	Not Found	High	Not Found
TRUE	High	IsMasterProtein	426200	374100	309000	210000	179400	190900	270000	320000	280000	230000	310000	440000	msms	msms	msms	msms	msms	msms	Q9R0Q7.1	RecName: Full=Prostaglandin E synthase 3; AltName: Full=Cytosolic prostaglandin E2 synthase; Short=cPGES; AltName: Full=Hsp90 co-chaperone; AltName: Full=Progesterone receptor complex p23; AltName: Full=Sid 3177; AltName: Full=Telomerase-binding protein p23	0.00132979	10.565	21.25	3	22	3	1	160	18.709	4.55	0	0.91	0.91	-0.14	-0.14	0.67	0.67	0.17	0.17	0.8	0.8	0.1	0.1	High	High	High	High
TRUE	High	IsMasterProtein	409000	311400	251600	97530	299200	249000	260000	260000	230000	110000	520000	580000	msms	msms	msms	msms	msms	msms	O88286.2	RecName: Full=Protein Wiz; AltName: Full=Widely-interspaced zinc finger-containing protein	0.00132979	10.545	2.13777	3	18	3	1	1684	184.176	7.01	0	0.78	0.78	-0.35	-0.35	0.5	0.52	0.3	0.28	0.67	0.68	0.17	0.17	High	High	High	High
TRUE	High	IsMasterProtein	128200	129300	145900	114900	70100	47870	82000	110000	130000	130000	120000	110000	mbr	mbr	msms	mbr	msms	mbr	Q91V92.1	RecName: Full=ATP-citrate synthase; AltName: Full=ATP-citrate (pro-S-)-lyase; AltName: Full=Citrate cleavage enzyme	0.00132979	10.4685	3.20807	3	6	3	1	1091	119.651	7.44	0	0.88	0.88	-0.18	-0.18	0.56	0.56	0.25	0.25	0.72	0.71	0.14	0.15	High	High	High	Not Found
TRUE	High	IsMasterProtein	604000	524700	450600	361600	349200	274900	390000	440000	410000	400000	610000	640000	msms	msms	msms	msms	msms	msms	Q99J36.1	RecName: Full=THUMP domain-containing protein 1	0.00132979	10.4021	20.8571	3	15	3	1	350	38.861	6.07	0	0.77	0.77	-0.38	-0.38	0.23	0.23	0.63	0.64	0.43	0.43	0.36	0.37	High	High	High	High
TRUE	High	IsMasterProtein	227800	151900	152900	172300	121700	86970	150000	130000	140000	190000	210000	200000	msms	msms	msms	msms	msms	mbr	Q91WN1.2	RecName: Full=DnaJ homolog subfamily C member 9	0.00132979	10.3952	18.5328	3	10	3	1	259	30.04	5.94	0	0.68	0.68	-0.55	-0.55	0.08	0.07	1.12	1.15	0.23	0.23	0.63	0.64	High	High	High	High
TRUE	High	IsMasterProtein	350000	270900	268700	176500	131000	194300	220000	230000	240000	200000	230000	450000	msms	msms	msms	msms	msms	msms	Q9WUK2.3	RecName: Full=Eukaryotic translation initiation factor 4H; Short=eIF-4H; AltName: Full=Williams-Beuren syndrome chromosomal region 1 protein homolog	0.00132979	10.3942	20.9677	4	22	4	1	248	27.324	7.23	0	0.85	0.85	-0.23	-0.23	0.52	0.52	0.28	0.28	0.69	0.68	0.16	0.16	High	High	High	High
TRUE	High	IsMasterProtein	249000	243800	211600	167900	155800	121900	160000	210000	190000	190000	270000	280000	msms	msms	mbr	msms	mbr	mbr	P68037.1	RecName: Full=Ubiquitin-conjugating enzyme E2 L3; AltName: Full=E2 ubiquitin-conjugating enzyme L3; AltName: Full=UbcM4; AltName: Full=Ubiquitin carrier protein L3; AltName: Full=Ubiquitin-protein ligase L3	0.00132979	10.3377	29.8701	3	11	3	1	154	17.85	8.51	0	0.76	0.76	-0.39	-0.39	0.22	0.22	0.65	0.66	0.42	0.42	0.37	0.38	High	High	High	High
TRUE	High	IsMasterProtein	188300	142000	188900	181700	130900	149000	120000	120000	170000	200000	230000	350000	msms	msms	msms	msms	msms	msms	P57784.2	RecName: Full=U2 small nuclear ribonucleoprotein A'; Short=U2 snRNP A'	0.00132979	10.3247	13.3333	3	15	3	1	255	28.34	8.62	0	0.54	0.54	-0.89	-0.89	0.02	0.02	1.81	1.78	0.1	0.11	0.99	0.95	High	High	High	High
TRUE	High	IsMasterProtein	146100	172600	189400	67100	120700	88540	94000	150000	170000	75000	210000	210000	msms	msms	msms	msms	msms	msms	O88895.1	RecName: Full=Histone deacetylase 3; Short=HD3	0.00132979	10.2851	7.31132	3	14	2	1	424	48.333	5.26	0	0.9	0.9	-0.15	-0.15	0.72	0.73	0.14	0.14	0.84	0.84	0.08	0.08	High	High	High	High
TRUE	High	IsMasterProtein	194000	642700	1287000	209300	82530	111000	120000	540000	1200000	230000	140000	260000	mbr	mbr	mbr	mbr	msms	mbr	F6ZDS4.1	RecName: Full=Nucleoprotein TPR; AltName: Full=NPC-associated intranuclear protein; AltName: Full=Translocated promoter region and nuclear basket protein	0.00132979	10.2777	1.60428	4	7	4	1	2431	273.824	5.03	0	2.09	2.09	1.07	1.07	0.1	0.11	1.02	0.94	0.26	0.3	0.58	0.52	Not Found	Not Found	Not Found	High
TRUE	High	IsMasterProtein	90980	81100	65680	51030	52770	32650	58000	69000	60000	57000	92000	76000	msms	msms	msms	msms	msms	msms	P56671.1	RecName: Full=Myc-associated zinc finger protein; Short=MAZI; AltName: Full=Pur-1; AltName: Full=Purine-binding transcription factor	0.00132979	10.2582	5.66038	4	16	4	1	477	48.739	8.95	0	0.85	0.85	-0.24	-0.24	0.44	0.44	0.35	0.36	0.62	0.61	0.21	0.21	High	High	High	High
TRUE	High	IsMasterProtein	361900	330000	327300	155600	174400	103700	230000	280000	300000	170000	310000	240000	msms	msms	msms	msms	mbr	msms	Q8BHG9.1	RecName: Full=CGG triplet repeat-binding protein 1; Short=CGG-binding protein 1; AltName: Full=20 kDa CGG-binding protein; AltName: Full=p20-CGGBP DNA-binding protein	0.00132979	10.2045	22.7545	3	15	3	1	167	18.75	8.95	0	1.15	1.15	0.2	0.2	0.54	0.53	0.27	0.27	0.7	0.69	0.16	0.16	High	High	High	High
TRUE	High	IsMasterProtein	270700	209600	192000	166000	110700	119100	170000	180000	170000	180000	190000	280000	msms	msms	msms	msms	msms	mbr	Q60864.1	RecName: Full=Stress-induced-phosphoprotein 1; Short=STI1; Short=mSTI1; AltName: Full=Hsc70/Hsp90-organizing protein; Short=Hop	0.00132979	10.1799	7.55064	3	6	3	1	543	62.542	6.8	0	0.82	0.82	-0.29	-0.29	0.35	0.34	0.46	0.47	0.53	0.52	0.27	0.28	High	High	High	Not Found
TRUE	High	IsMasterProtein	32700	9273	15550	12520	15530	14270	21000	7800	14000	14000	27000	33000	mbr	mbr	mbr	msms	mbr	mbr	Q99LI5.1	RecName: Full=Zinc finger protein 281	0.00132979	10.089	3.69541	3	8	3	1	893	96.625	8.56	0	0.57	0.57	-0.81	-0.81	0.07	0.08	1.15	1.1	0.22	0.24	0.65	0.63	High	High	High	High
TRUE	High	IsMasterProtein	172200	76670	141600	61290	36350	46830	110000	65000	130000	68000	64000	110000	msms	msms	mbr	mbr	msms	msms	Q61166.3	RecName: Full=Microtubule-associated protein RP/EB family member 1; AltName: Full=APC-binding protein EB1; AltName: Full=End-binding protein 1; Short=EB1	0.00132979	10.0527	21.6418	3	5	3	1	268	29.997	5.22	0	1.25	1.25	0.32	0.32	0.37	0.38	0.43	0.42	0.56	0.55	0.25	0.26	High	High	Not Found	Not Found
TRUE	High	IsMasterProtein	79160	81160	73000	49010	47150	45650	51000	69000	66000	54000	82000	110000	msms	msms	msms	mbr	msms	msms	Q99J95.1	RecName: Full=Cyclin-dependent kinase 9; AltName: Full=Cell division protein kinase 9	0.00132979	10.0525	8.06452	3	8	2	1	372	42.734	8.79	0	0.79	0.79	-0.35	-0.35	0.31	0.31	0.51	0.51	0.5	0.5	0.3	0.3	Not Found	Not Found	High	Not Found
TRUE	High	IsMasterProtein	3404000	2756000	2603000	2685000	2400000	2068000	2200000	2300000	2400000	3000000	4200000	4800000	msms	msms	msms	msms	msms	msms	Q9D823.3	RecName: Full=60S ribosomal protein L37	0.00132979	10.0256	31.9588	4	25	4	1	97	11.071	11.74	0	0.59	0.59	-0.77	-0.77	0.02	0.02	1.62	1.62	0.13	0.13	0.9	0.88	High	High	High	High
TRUE	High	IsMasterProtein	206900	148700	160300	110000	103500	90460	130000	130000	150000	120000	180000	210000	msms	msms	msms	mbr	msms	msms	Q8BFQ4.1	RecName: Full=WD repeat-containing protein 82	0.00132979	9.98568	8.94569	3	8	3	1	313	35.056	7.69	0	0.81	0.81	-0.31	-0.31	0.34	0.33	0.47	0.48	0.52	0.52	0.28	0.29	High	High	High	Not Found
TRUE	High	IsMasterProtein	51950	35880	43910	19800	17690	10160	33000	30000	40000	22000	31000	24000	msms	msms	msms	msms	msms	mbr	Q9WVQ5.1	RecName: Full=Methylthioribulose-1-phosphate dehydratase; Short=MTRu-1-P dehydratase; AltName: Full=APAF1-interacting protein; AltName: Full=Monocyte/macrophage protein 19	0.00132979	9.98504	13.6929	3	9	3	1	241	26.931	6.9	0	1.36	1.36	0.44	0.44	0.16	0.16	0.78	0.8	0.36	0.36	0.44	0.45	High	High	High	High
TRUE	High	IsMasterProtein	81940	99310	132800	30980	115200	154700	53000	84000	120000	34000	200000	360000	mbr	mbr	msms	mbr	msms	msms	P70217.2	RecName: Full=Homeobox protein Hox-D13; AltName: Full=Homeobox protein Hox-4.8	0.00132979	9.95951	18.5841	3	5	3	1	339	35.867	9.45	0	0.6	0.6	-0.74	-0.74	0.27	0.29	0.57	0.53	0.46	0.48	0.33	0.32	Not Found	Not Found	High	Not Found
TRUE	High	IsMasterProtein	83050	114800	146000	59480	59910	42060	53000	97000	130000	66000	100000	97000	mbr	msms	msms	mbr	msms	mbr	Q8R349.1	RecName: Full=Cell division cycle protein 16 homolog; AltName: Full=Anaphase-promoting complex subunit 6; Short=APC6; AltName: Full=Cyclosome subunit 6	0.00132979	9.93082	6.93548	3	4	3	1	620	71.414	5.76	0	1.01	1.01	0.01	0.01	0.98	0.98	0.01	0.01	0.99	0.99	0.01	0	Not Found	High	High	Not Found
TRUE	High	IsMasterProtein	273600	219900	224200	271600	224400	185900	180000	190000	200000	300000	390000	430000	mbr	msms	mbr	msms	msms	msms	P59708.1	RecName: Full=Splicing factor 3B subunit 6; AltName: Full=Pre-mRNA branch site protein p14; AltName: Full=SF3b 14 kDa subunit	0.00132979	9.91354	28	3	7	3	1	125	14.576	9.38	0	0.51	0.51	-0.98	-0.98	0.01	0.01	2.26	2.25	0.07	0.07	1.18	1.15	Not Found	High	Not Found	High
TRUE	High	IsMasterProtein	216700	97930	115300	77410	68870	54950	140000	83000	100000	86000	120000	130000	msms	msms	msms	msms	msms	msms	Q5SVQ0.1	RecName: Full=Histone acetyltransferase KAT7; AltName: Full=Histone acetyltransferase binding to ORC1; AltName: Full=Lysine acetyltransferase 7; AltName: Full=MOZ, YBF2/SAS3, SAS2 and TIP60 protein 2; Short=MYST-2	0.00132979	9.91333	6.03589	3	13	3	1	613	70.597	8.72	0	0.97	0.97	-0.04	-0.04	0.9	0.9	0.05	0.05	0.95	0.95	0.02	0.02	High	High	High	High
TRUE	High	IsMasterProtein	75320	69410	58990	69280	56870	59700	48000	59000	54000	77000	99000	140000	msms	msms	msms	msms	msms	msms	Q8VDM4.1	RecName: Full=26S proteasome non-ATPase regulatory subunit 2; AltName: Full=26S proteasome regulatory subunit RPN1; AltName: Full=26S proteasome regulatory subunit S2; AltName: Full=26S proteasome subunit p97	0.00132979	9.90101	3.85463	3	14	3	1	908	100.139	5.17	0	0.52	0.52	-0.93	-0.93	0.01	0.01	1.98	1.95	0.09	0.1	1.04	1.01	High	High	High	High
TRUE	High	IsMasterProtein	296200	283200	299200	243600	170100	182800	190000	240000	270000	270000	300000	420000	msms	msms	msms	msms	msms	msms	P63323.2	RecName: Full=40S ribosomal protein S12	0.00132979	9.88205	20.4545	3	16	3	1	132	14.516	7.24	0	0.71	0.71	-0.49	-0.49	0.14	0.14	0.84	0.85	0.33	0.33	0.48	0.48	High	High	High	High
TRUE	High	IsMasterProtein	1175000	727100	667900	657700	567600	431500	760000	610000	610000	730000	990000	1000000	msms	msms	msms	msms	msms	msms	P19253.4	RecName: Full=60S ribosomal protein L13a; AltName: Full=Transplantation antigen P198; AltName: Full=Tum-P198 antigen	0.00132979	9.85396	15.2709	3	19	3	1	203	23.449	11.02	0	0.73	0.73	-0.46	-0.46	0.15	0.15	0.82	0.83	0.35	0.34	0.46	0.47	High	High	High	High
TRUE	High	IsMasterProtein	74960	44860	43350	50840	49180	26780	48000	38000	39000	57000	86000	62000	mbr	mbr	msms	mbr	mbr	msms	Q8BSQ9.4	RecName: Full=Protein polybromo-1; AltName: Full=BRG1-associated factor 180; Short=BAF180	0.00132979	9.8333	2.75398	3	4	3	1	1634	187.069	6.9	0	0.62	0.62	-0.69	-0.69	0.04	0.04	1.38	1.39	0.17	0.16	0.78	0.78	High	Not Found	High	Not Found
TRUE	High	IsMasterProtein	126100	98740	93020	66710	69650	53660	81000	83000	85000	74000	120000	120000	msms	msms	msms	msms	mbr	mbr	Q99PT1.3	RecName: Full=Rho GDP-dissociation inhibitor 1; Short=Rho GDI 1; AltName: Full=GDI-1; AltName: Full=Rho-GDI alpha	0.00132979	9.80465	18.6275	3	11	3	1	204	23.393	5.2	0	0.8	0.8	-0.33	-0.33	0.32	0.31	0.5	0.5	0.51	0.5	0.29	0.3	High	High	High	High
TRUE	High	IsMasterProtein	50510	20050	28250	25860	23360	12770	32000	17000	26000	29000	41000	30000	msms	msms	msms	msms	mbr	msms	P63087.1	RecName: Full=Serine/threonine-protein phosphatase PP1-gamma catalytic subunit; Short=PP-1G; AltName: Full=Protein phosphatase 1C catalytic subunit	0.00132979	9.77287	8.66873	3	8	1	1	323	36.96	6.54	0	0.74	0.74	-0.43	-0.43	0.21	0.21	0.67	0.67	0.41	0.41	0.38	0.39	High	High	Not Found	Not Found
TRUE	High	IsMasterProtein	125800	115900	99160	95420	60130	65020	81000	98000	90000	110000	110000	150000	msms	msms	msms	msms	msms	msms	Q9JHS9.1	RecName: Full=Spliceosome-associated protein CWC15 homolog; AltName: Full=Embryonic development factor 1; Short=mED1	0.00132979	9.76567	20.524	3	13	3	1	229	26.608	5.71	0	0.75	0.75	-0.41	-0.41	0.19	0.19	0.71	0.72	0.4	0.39	0.4	0.41	High	High	High	High
TRUE	High	IsMasterProtein	63470	68300	57730	16290	27790	12280	41000	58000	52000	18000	49000	28000	msms	msms	msms	msms	msms	mbr	P46414.2	RecName: Full=Cyclin-dependent kinase inhibitor 1B; AltName: Full=Cyclin-dependent kinase inhibitor p27; AltName: Full=p27Kip1	0.00132979	9.76157	13.7056	2	16	2	1	197	22.18	7.02	0	1.7	1.7	0.77	0.77	0.06	0.06	1.25	1.21	0.2	0.21	0.71	0.68	High	High	High	High
TRUE	High	IsMasterProtein	153700	137200	144400	71840	108200	85150	99000	120000	130000	80000	190000	200000	msms	msms	msms	mbr	msms	msms	Q9WTX6.1	RecName: Full=Cullin-1; Short=CUL-1	0.00132979	9.76153	4.63918	3	10	3	1	776	89.635	8	0	0.8	0.8	-0.33	-0.33	0.39	0.4	0.41	0.4	0.57	0.57	0.24	0.24	High	High	High	Not Found
TRUE	High	IsMasterProtein	64250	40560	26420	41440	60880	27050	41000	34000	24000	46000	110000	63000	mbr	mbr	mbr	mbr	msms	mbr	Q9JIK5.3	RecName: Full=Nucleolar RNA helicase 2; AltName: Full=DEAD box protein 21; AltName: Full=Gu-alpha; AltName: Full=Nucleolar RNA helicase Gu; AltName: Full=Nucleolar RNA helicase II; AltName: Full=RH II/Gu	0.00132979	9.6256	3.52526	2	5	2	1	851	93.493	9.11	0	0.48	0.48	-1.06	-1.06	0.01	0.01	1.95	1.87	0.09	0.1	1.04	1	High	Not Found	Not Found	High
TRUE	High	IsMasterProtein	476800	319900	302000	370200	254300	240700	310000	270000	270000	410000	440000	560000	msms	msms	mbr	msms	msms	msms	Q920E5.1	RecName: Full=Farnesyl pyrophosphate synthase; Short=FPP synthase; Short=FPS; AltName: Full=(2E,6E)-farnesyl diphosphate synthase; AltName: Full=Cholesterol-regulated 39 kDa protein; Short=CR 39; AltName: Full=Dimethylallyltranstransferase; AltName: Full=Farnesyl diphosphate synthase; AltName: Full=Geranyltranstransferase	0.00132979	9.60471	11.3314	4	9	4	1	353	40.556	5.66	0	0.61	0.61	-0.72	-0.72	0.03	0.03	1.55	1.56	0.14	0.14	0.86	0.87	High	Not Found	Not Found	High
TRUE	High	IsMasterProtein	323400	270000	248900	117700	114500	93970	210000	230000	230000	130000	200000	220000	msms	msms	msms	msms	msms	msms	Q91XI1.1	RecName: Full=tRNA-dihydrouridine(47) synthase [NAD(P)(+)]-like; AltName: Full=tRNA-dihydrouridine synthase 3-like	0.00132979	9.51765	6.59341	3	11	3	1	637	71.033	7.97	0	1.23	1.23	0.3	0.3	0.35	0.34	0.46	0.47	0.53	0.52	0.28	0.28	High	High	High	High
TRUE	High	IsMasterProtein	112700	135600	85990	75660	56370	45020	72000	110000	78000	84000	99000	100000	msms	msms	msms	msms	msms	msms	Q56A08.2	RecName: Full=G patch domain and KOW motifs-containing protein; AltName: Full=Protein MOS2 homolog	0.00132979	9.49631	7.9918	3	14	3	1	488	53.798	8.07	0	0.91	0.91	-0.14	-0.14	0.66	0.66	0.18	0.18	0.8	0.79	0.1	0.1	High	High	High	High
TRUE	High	IsMasterProtein	184700	179100	168400	92210	101400	78110	120000	150000	150000	100000	180000	180000	msms	msms	msms	mbr	mbr	mbr	Q3UA37.1	RecName: Full=Glutamine-rich protein 1	0.00132979	9.42915	4.6332	3	6	3	1	777	86.502	5.96	0	0.94	0.94	-0.09	-0.09	0.79	0.79	0.1	0.1	0.89	0.89	0.05	0.05	High	High	High	Not Found
TRUE	High	IsMasterProtein	0	0	0	0	0	0	0	0	0	0	0	0	no	no	no	no	no	no	Q8CG48.2	RecName: Full=Structural maintenance of chromosomes protein 2; Short=SMC protein 2; Short=SMC-2; AltName: Full=Chromosome-associated protein E; AltName: Full=FGF-inducible protein 16; AltName: Full=XCAP-E homolog	0.00132979	9.39885	3.27456	3	4	3	1	1191	134.156	8.41														Not Found	Not Found	Not Found	High
TRUE	High	IsMasterProtein	43550	27410	13130	22650	22010	9664	28000	23000	12000	25000	39000	22000	mbr	mbr	mbr	msms	mbr	mbr	Q08024.1	RecName: Full=Core-binding factor subunit beta; Short=CBF-beta; AltName: Full=Polyomavirus enhancer-binding protein 2 beta subunit; Short=PEA2-beta; Short=PEBP2-beta; AltName: Full=SL3-3 enhancer factor 1 subunit beta; AltName: Full=SL3/AKV core-binding factor beta subunit	0.00132979	9.38643	13.369	2	6	2	1	187	22.017	5.77	0	0.71	0.71	-0.5	-0.5	0.2	0.21	0.7	0.68	0.4	0.41	0.4	0.39	High	High	High	High
TRUE	High	IsMasterProtein	979900	771800	855600	537900	390300	650700	630000	650000	780000	600000	680000	1500000	msms	msms	msms	msms	msms	msms	P62900.1	RecName: Full=60S ribosomal protein L31	0.00132979	9.38409	26.4	3	12	3	1	125	14.454	10.54	0	0.8	0.8	-0.32	-0.32	0.4	0.41	0.4	0.39	0.58	0.59	0.23	0.23	High	High	High	High
TRUE	High	IsMasterProtein	578500	816500	809800	397700	452500	476400	370000	690000	740000	440000	790000	1100000	msms	msms	msms	msms	msms	msms	Q6ZWU9.3	RecName: Full=40S ribosomal protein S27	0.00132979	9.31959	40.4762	3	16	3	1	84	9.455	9.45	0	0.79	0.79	-0.34	-0.34	0.39	0.4	0.41	0.4	0.57	0.58	0.24	0.24	High	High	High	High
TRUE	High	IsMasterProtein	604300	574300	628600	602800	608600	533500	390000	490000	570000	670000	1100000	1200000	msms	msms	msms	msms	msms	msms	P63163.1	RecName: Full=Small nuclear ribonucleoprotein-associated protein N; Short=snRNP-N; AltName: Full=Sm protein D; Short=Sm-D; AltName: Full=Sm protein N; Short=Sm-N; Short=SmN; AltName: Full=Tissue-specific-splicing protein	0.00132979	9.31421	12.5	3	27	3	1	240	24.598	11.19	0	0.5	0.5	-1.01	-1.01	0.01	0.01	2.08	2.03	0.08	0.09	1.08	1.05	High	High	High	High
TRUE	High	IsMasterProtein	36690	27800	46900	74170	45500	31080	24000	23000	43000	82000	80000	72000	mbr	mbr	mbr	msms	msms	msms	Q8VDP4.2	RecName: Full=Cell cycle and apoptosis regulator protein 2; AltName: Full=Cell division cycle and apoptosis regulator protein 2	0.00132979	9.25869	3.14534	3	9	3	1	922	102.938	5.25	0	0.37	0.37	-1.44	-1.44	0	0	3.25	3.13	0.01	0.02	1.83	1.73	Not Found	Not Found	Not Found	High
TRUE	High	IsMasterProtein	110900	73370	65590	39070	66690	22500	71000	62000	60000	43000	120000	52000	msms	msms	msms	mbr	mbr	mbr	Q9CXG3.2	RecName: Full=Peptidyl-prolyl cis-trans isomerase-like 4; Short=PPIase; AltName: Full=Cyclophilin-like protein PPIL4; AltName: Full=Rotamase PPIL4	0.00132979	9.25254	11.9919	3	7	3	1	492	57.195	6.11	0	1	1	0	0	1	1	0	0	1	1	0	0	High	High	High	Not Found
TRUE	High	IsMasterProtein	1226000	996700	1355000	514200	436400	562000	790000	840000	1200000	570000	760000	1300000	msms	msms	msms	msms	msms	msms	P26883.2	RecName: Full=Peptidyl-prolyl cis-trans isomerase FKBP1A; Short=PPIase FKBP1A; AltName: Full=12 kDa FK506-binding protein; Short=12 kDa FKBP; Short=FKBP-12; AltName: Full=Calstabin-1; AltName: Full=FK506-binding protein 1A; Short=FKBP-1A; AltName: Full=Immunophilin FKBP12; AltName: Full=Rotamase	0.00132979	9.22483	25	2	23	2	1	108	11.915	8.16	0	1.13	1.13	0.17	0.17	0.63	0.64	0.2	0.2	0.77	0.78	0.11	0.11	High	High	High	High
TRUE	High	IsMasterProtein	1488000	1323000	1045000	1167000	1113000	899200	960000	1100000	950000	1300000	1900000	2100000	msms	msms	msms	msms	msms	msms	P62315.1	RecName: Full=Small nuclear ribonucleoprotein Sm D1; Short=Sm-D1; AltName: Full=Sm-D autoantigen; AltName: Full=snRNP core protein D1	0.00132979	9.18257	20.1681	2	9	2	1	119	13.273	11.56	0	0.58	0.58	-0.79	-0.79	0.02	0.02	1.64	1.63	0.13	0.13	0.9	0.89	High	High	High	High
TRUE	High	IsMasterProtein	47080	38780	29540	34000	21310	22990	30000	33000	27000	38000	37000	53000	mbr	msms	mbr	msms	mbr	mbr	Q3TXT3.1	RecName: Full=SOSS complex subunit C; AltName: Full=INTS3- and NABP-interacting protein; AltName: Full=Sensor of single-strand DNA complex subunit C; AltName: Full=Sensor of ssDNA subunit C; Short=SOSS-C; AltName: Full=Single-stranded DNA-binding protein-interacting protein 1; Short=SSB-interacting protein 1	0.00132979	9.1373	15.3846	2	8	2	1	104	11.404	9.25	0	0.71	0.71	-0.5	-0.5	0.12	0.12	0.92	0.93	0.31	0.3	0.51	0.52	High	High	High	High
TRUE	High	IsMasterProtein	454700	368000	241000	375600	264000	185700	290000	310000	220000	420000	460000	430000	msms	msms	msms	msms	msms	msms	Q9D7X3.1	RecName: Full=Dual specificity protein phosphatase 3; AltName: Full=T-DSP11; AltName: Full=Vaccinia H1-related phosphatase; Short=VHR	0.00132979	9.1315	16.2162	2	14	2	1	185	20.459	6.54	0	0.62	0.62	-0.69	-0.69	0.04	0.04	1.43	1.44	0.16	0.16	0.8	0.8	High	High	High	High
TRUE	High	IsMasterProtein	1480000	447100	327200	599600	320300	249200	950000	380000	300000	670000	560000	580000	msms	msms	msms	msms	msms	msms	cont_P62894	Cytochrome c OS=Bos_taurus GN=CYCS PE=1 SV=2	0.00132979	9.09325	21.9048	3	10	3	1	105	11.696	9.5	0	0.79	0.79	-0.34	-0.34	0.41	0.42	0.39	0.38	0.59	0.59	0.23	0.23	High	High	High	High
TRUE	High	IsMasterProtein	184900	152700	156900	95790	127400	99010	120000	130000	140000	110000	220000	230000	msms	msms	msms	msms	msms	msms	Q61127.2	RecName: Full=NGFI-A-binding protein 2; AltName: Full=EGR-1-binding protein 2	0.00132979	8.99929	5.71429	3	16	3	1	525	56.542	6.86	0	0.74	0.74	-0.44	-0.44	0.23	0.23	0.64	0.64	0.42	0.43	0.37	0.37	High	High	High	High
TRUE	High	IsMasterProtein	522900	421100	406900	228000	205400	237900	340000	360000	370000	250000	360000	550000	msms	msms	msms	msms	mbr	msms	Q99LX0.1	RecName: Full=Protein deglycase DJ-1; AltName: Full=Parkinson disease protein 7 homolog; Flags: Precursor	0.00132979	8.99258	30.6878	4	12	4	1	189	20.008	6.77	0	0.96	0.96	-0.06	-0.06	0.86	0.86	0.07	0.07	0.92	0.92	0.03	0.03	High	High	High	High
TRUE	High	IsMasterProtein	145800	95550	166100	138500	138900	103700	94000	81000	150000	150000	240000	240000	msms	msms	msms	msms	msms	msms	Q61103.1	RecName: Full=Zinc finger protein ubi-d4; AltName: Full=Apoptosis response zinc finger protein; AltName: Full=BRG1-associated factor 45D; Short=BAF45D; AltName: Full=D4, zinc and double PHD fingers family 2; AltName: Full=Protein requiem	0.00132979	8.95676	7.67263	2	13	2	1	391	44.201	6.47	0	0.5	0.5	-0.99	-0.99	0.01	0.01	1.95	1.89	0.09	0.1	1.04	1.01	High	High	High	High
TRUE	High	IsMasterProtein	303600	221900	258900	199100	154500	146300	200000	190000	240000	220000	270000	340000	msms	msms	msms	msms	msms	msms	P83940.1	RecName: Full=Transcription elongation factor B polypeptide 1; AltName: Full=Elongin 15 kDa subunit; AltName: Full=Elongin-C; Short=EloC; AltName: Full=RNA polymerase II transcription factor SIII subunit C; AltName: Full=SIII p15; AltName: Full=Stromal membrane-associated protein SMAP1B homolog	0.00132979	8.94916	32.1429	3	11	3	1	112	12.465	4.78	0	0.75	0.75	-0.41	-0.41	0.2	0.19	0.7	0.71	0.4	0.39	0.4	0.41	High	High	High	High
TRUE	High	IsMasterProtein	188500	123700	138300	143800	105000	130900	120000	100000	130000	160000	180000	300000	mbr	mbr	mbr	msms	mbr	msms	P83882.2	RecName: Full=60S ribosomal protein L36a; AltName: Full=60S ribosomal protein L44	0.00132979	8.92179	16.9811	3	11	3	1	106	12.433	10.58	0	0.56	0.56	-0.83	-0.83	0.02	0.02	1.63	1.61	0.13	0.13	0.9	0.88	High	High	High	High
TRUE	High	IsMasterProtein	970700	28880	37040	423900	99300	27940	620000	24000	34000	470000	170000	65000	msms	mbr	mbr	msms	mbr	mbr	cont_P02754	Beta-lactoglobulin OS=Bos_taurus GN=LGB PE=1 SV=3	0.00132979	8.87649	19.1011	2	6	2	1	178	19.87	5.02	0	0.46	0.46	-1.12	-1.12	0.26	0.29	0.59	0.54	0.46	0.48	0.34	0.32	High	Not Found	Not Found	High
TRUE	High	IsMasterProtein	35020	41110	17160	28330	18150	19710	23000	35000	16000	31000	32000	46000	mbr	msms	mbr	msms	msms	msms	Q8BJ05.1	RecName: Full=Zinc finger CCCH domain-containing protein 14	0.00132979	8.85254	4.7619	3	6	3	1	735	82.357	7.37	0	0.64	0.64	-0.64	-0.64	0.09	0.09	1.04	1.02	0.25	0.26	0.6	0.58	Not Found	High	Not Found	High
TRUE	High	IsMasterProtein	94760	84100	60270	39910	42940	30030	61000	71000	55000	44000	75000	70000	msms	msms	msms	msms	mbr	mbr	P63168.1	RecName: Full=Dynein light chain 1, cytoplasmic; AltName: Full=8 kDa dynein light chain; Short=DLC8; AltName: Full=Dynein light chain LC8-type 1; AltName: Full=Protein inhibitor of neuronal nitric oxide synthase; Short=PIN; Short=mPIN	0.00132979	8.77361	21.3483	3	12	2	1	89	10.359	7.4	0	1.01	1.01	0.01	0.01	0.97	0.97	0.01	0.01	0.98	0.98	0.01	0.01	High	High	High	High
TRUE	High	IsMasterProtein	4630000	2894000	3029000	2682000	2342000	2492000	3000000	2400000	2800000	3000000	4100000	5800000	msms	msms	msms	msms	msms	msms	cont_P01840.1	RecName: Full=Ig kappa-b4 chain C region	0.00132979	8.74014	13.5922	1	20	1	1	103	11.036	4.72	0	0.66	0.66	-0.61	-0.61	0.08	0.08	1.08	1.08	0.24	0.24	0.62	0.62	High	High	High	High
TRUE	High	IsMasterProtein	0	0	0	0	0	0	0	0	0	0	0	0	msms	mbr	mbr	msms	msms	msms	B2RWS6.2	RecName: Full=Histone acetyltransferase p300; Short=p300 HAT; AltName: Full=E1A-associated protein p300	0.00132979	8.73094	1.40962	3	4	1	1	2412	263.136	8.54														Not Found	Not Found	Not Found	Not Found
TRUE	High	IsMasterProtein	120600	190100	226100	154800	128300	140000	78000	160000	210000	170000	220000	320000	msms	msms	msms	msms	msms	msms	Q9JII5.2	RecName: Full=DAZ-associated protein 1; AltName: Full=Deleted in azoospermia-associated protein 1	0.00132979	8.70436	7.63547	2	8	2	1	406	43.187	8.56	0	0.59	0.59	-0.76	-0.76	0.07	0.08	1.15	1.11	0.22	0.24	0.65	0.63	High	High	High	High
TRUE	High	IsMasterProtein	98250	59720	62720	42010	45840	33550	63000	50000	57000	47000	80000	78000	mbr	msms	msms	msms	mbr	msms	Q9JLV5.1	RecName: Full=Cullin-3; Short=CUL-3	0.00132979	8.6898	3.25521	3	6	3	1	768	88.891	8.46	0	0.85	0.85	-0.23	-0.23	0.49	0.49	0.31	0.31	0.67	0.66	0.18	0.18	Not Found	High	High	High
TRUE	High	IsMasterProtein	238900	192700	150100	123300	143900	98700	150000	160000	140000	140000	250000	230000	mbr	msms	msms	msms	msms	msms	Q9Z0H3.1	RecName: Full=SWI/SNF-related matrix-associated actin-dependent regulator of chromatin subfamily B member 1; AltName: Full=BRG1-associated factor 47; Short=BAF47; AltName: Full=Integrase interactor 1 protein; AltName: Full=SNF5 homolog; Short=mSNF5	0.00132979	8.66249	7.27273	3	10	3	1	385	44.113	6.23	0	0.76	0.76	-0.4	-0.4	0.23	0.23	0.64	0.64	0.43	0.43	0.37	0.37	Not Found	High	High	High
TRUE	High	IsMasterProtein	825300	990300	938500	686600	424900	214500	530000	840000	850000	760000	740000	500000	msms	msms	msms	msms	msms	mbr	P62204.2	RecName: Full=Calmodulin; Short=CaM	0.00132979	8.65779	22.1477	2	10	2	1	149	16.827	4.22	0	1.1	1.1	0.14	0.14	0.67	0.67	0.17	0.17	0.8	0.8	0.1	0.1	High	High	High	High
TRUE	High	IsMasterProtein	283600	208700	109100	32440	38880	51680	180000	180000	99000	36000	68000	120000	msms	msms	msms	mbr	mbr	mbr	Q80X32.1	RecName: Full=UPF0461 protein C5orf24 homolog	0.00132979	8.6189	16.4894	2	6	2	1	188	20.126	9.92	0	2.21	2.21	1.15	1.15	0.02	0.02	1.79	1.69	0.1	0.12	0.98	0.92	High	High	High	Not Found
TRUE	High	IsMasterProtein	264800	114300	103800	183600	157000	123700	170000	97000	94000	200000	270000	290000	mbr	mbr	mbr	msms	mbr	msms	O88342.3	RecName: Full=WD repeat-containing protein 1; AltName: Full=Actin-interacting protein 1; Short=AIP1	0.00132979	8.6131	5.44554	4	5	4	1	606	66.365	6.6	0	0.46	0.46	-1.12	-1.12	0	0.01	2.36	2.29	0.06	0.07	1.2	1.16	Not Found	Not Found	Not Found	High
TRUE	High	IsMasterProtein	414200	309700	362100	254900	232900	208400	270000	260000	330000	280000	410000	480000	msms	msms	msms	msms	msms	msms	Q01147.1	RecName: Full=Cyclic AMP-responsive element-binding protein 1; Short=CREB-1; Short=cAMP-responsive element-binding protein 1	0.00132979	8.59169	8.79765	3	11	3	1	341	36.652	5.57	0	0.74	0.74	-0.43	-0.43	0.2	0.19	0.71	0.71	0.4	0.39	0.4	0.41	High	High	High	High
TRUE	High	IsMasterProtein	321600	135100	146600	176900	90400	102600	210000	110000	130000	200000	160000	240000	msms	msms	msms	msms	mbr	msms	P20065.1	RecName: Full=Thymosin beta-4; Short=T beta 4; Contains: RecName: Full=Hematopoietic system regulatory peptide; AltName: Full=Seraspenide	0.00132979	8.56343	38	3	13	3	1	50	5.676	5.06	0	0.75	0.75	-0.41	-0.41	0.23	0.23	0.64	0.63	0.43	0.43	0.37	0.37	High	High	High	High
TRUE	High	IsMasterProtein	145300	108900	105800	83250	75640	93230	93000	92000	96000	93000	130000	220000	msms	msms	msms	msms	msms	msms	P21107.3	RecName: Full=Tropomyosin alpha-3 chain; AltName: Full=Gamma-tropomyosin; AltName: Full=Tropomyosin-3	0.00132979	8.55641	10.1754	3	11	3	1	285	32.974	4.72	0	0.68	0.68	-0.56	-0.56	0.12	0.13	0.91	0.89	0.31	0.32	0.51	0.5	High	High	High	High
TRUE	High	IsMasterProtein	144800	124900	121100	67370	75650	73900	93000	110000	110000	75000	130000	170000	msms	msms	msms	msms	msms	msms	Q6PHZ2.1	RecName: Full=Calcium/calmodulin-dependent protein kinase type II subunit delta; Short=CaM kinase II subunit delta; Short=CaMK-II subunit delta	0.00132979	8.44094	6.21242	3	8	3	1	499	56.334	7.25	0	0.86	0.86	-0.22	-0.22	0.54	0.54	0.27	0.27	0.7	0.7	0.15	0.16	High	High	High	High
TRUE	High	IsMasterProtein	113700	152800	143400	69290	114200	126300	73000	130000	130000	77000	200000	290000	msms	msms	msms	msms	msms	msms	Q9Z2D8.1	RecName: Full=Methyl-CpG-binding domain protein 3; AltName: Full=Methyl-CpG-binding protein MBD3	0.00132979	8.39426	10.8772	2	12	2	1	285	32.148	5.82	0	0.65	0.65	-0.62	-0.62	0.18	0.2	0.74	0.71	0.38	0.39	0.42	0.41	High	High	High	High
TRUE	High	IsMasterProtein	203500	196300	224000	57320	142500	59000	130000	170000	200000	64000	250000	140000	mbr	msms	msms	mbr	msms	mbr	Q9D7H3.2	RecName: Full=RNA 3'-terminal phosphate cyclase; Short=RNA cyclase; Short=RNA-3'-phosphate cyclase; AltName: Full=RNA terminal phosphate cyclase domain-containing protein 1	0.00132979	8.38762	7.10383	2	5	2	1	366	39.229	7.9	0	1.27	1.27	0.34	0.34	0.44	0.45	0.36	0.34	0.61	0.63	0.21	0.2	Not Found	High	High	Not Found
TRUE	High	IsMasterProtein	141800	155400	155100	127400	117700	90920	91000	130000	140000	140000	210000	210000	msms	msms	msms	msms	msms	msms	Q5DTM8.2	RecName: Full=E3 ubiquitin-protein ligase BRE1A; Short=BRE1-A; AltName: Full=RING finger protein 20; AltName: Full=RING-type E3 ubiquitin transferase BRE1A	0.00132979	8.36978	2.4666	2	14	2	1	973	113.45	5.96	0	0.65	0.65	-0.62	-0.62	0.07	0.07	1.14	1.14	0.22	0.23	0.65	0.64	High	High	High	High
TRUE	High	IsMasterProtein	114700	100300	127700	85830	76640	76140	74000	85000	120000	95000	130000	180000	mbr	mbr	msms	msms	msms	msms	Q99LI7.1	RecName: Full=Cleavage stimulation factor subunit 3; AltName: Full=CF-1 77 kDa subunit; AltName: Full=Cleavage stimulation factor 77 kDa subunit; Short=CSTF 77 kDa subunit; Short=CstF-77	0.00132979	8.33795	5.29986	2	7	2	1	717	82.824	8.12	0	0.68	0.68	-0.55	-0.55	0.12	0.13	0.91	0.9	0.31	0.31	0.51	0.51	Not Found	Not Found	High	High
TRUE	High	IsMasterProtein	1842000	1714000	1539000	606100	825200	649100	1200000	1400000	1400000	670000	1400000	1500000	mbr	msms	msms	mbr	msms	mbr	Q9D2E2.1	RecName: Full=Target of EGR1 protein 1	0.00132979	8.33747	6.26223	3	5	3	1	511	56.835	6.64	0	1.18	1.18	0.24	0.24	0.51	0.52	0.29	0.29	0.68	0.68	0.16	0.17	Not Found	High	High	Not Found
TRUE	High	IsMasterProtein	32830	17590	15150	14440	17190	9274	21000	15000	14000	16000	30000	21000	msms	msms	msms	msms	msms	msms	Q9ERU3.2	RecName: Full=Zinc finger protein 22; AltName: Full=Zinc finger protein 422; AltName: Full=Zinc finger protein Krox-25; AltName: Full=Zinc finger protein Krox-26	0.00132979	8.33651	7.59494	2	15	1	1	237	27.277	10.29	0	0.75	0.75	-0.42	-0.42	0.23	0.23	0.65	0.64	0.42	0.43	0.37	0.37	Not Found	High	Not Found	Not Found
TRUE	High	IsMasterProtein	246000	161200	197900	188100	141000	143200	160000	140000	180000	210000	250000	330000	msms	msms	msms	msms	mbr	msms	Q9Z2U0.1	RecName: Full=Proteasome subunit alpha type-7; AltName: Full=Proteasome subunit RC6-1	0.00132979	8.32237	10.4839	2	6	2	1	248	27.838	8.46	0	0.61	0.61	-0.71	-0.71	0.04	0.04	1.43	1.43	0.16	0.16	0.8	0.8	High	High	High	High
TRUE	High	IsMasterProtein	100500	57390	95440	64380	50920	47150	65000	48000	87000	72000	89000	110000	mbr	msms	msms	mbr	msms	msms	Q60737.2	RecName: Full=Casein kinase II subunit alpha; Short=CK II alpha	0.00132979	8.30358	7.41688	3	6	2	1	391	45.105	7.74	0	0.73	0.73	-0.45	-0.45	0.19	0.19	0.73	0.72	0.39	0.39	0.41	0.41	Not Found	High	High	Not Found
TRUE	High	IsMasterProtein	171400	70080	118200	66740	42180	75880	110000	59000	110000	74000	74000	180000	msms	mbr	msms	msms	mbr	msms	Q62523.2	RecName: Full=Zyxin	0.00132979	8.21318	7.62411	3	7	3	1	564	60.507	6.4	0	0.9	0.9	-0.15	-0.15	0.7	0.71	0.15	0.15	0.83	0.83	0.08	0.08	High	Not Found	High	High
TRUE	High	IsMasterProtein	866400	467600	462800	735000	80800	72290	560000	400000	420000	820000	140000	170000	msms	msms	msms	msms	msms	msms	cont_P35030.2	RecName: Full=Trypsin-3; AltName: Full=Brain trypsinogen; AltName: Full=Mesotrypsinogen; AltName: Full=Serine protease 3; AltName: Full=Serine protease 4; AltName: Full=Trypsin III; AltName: Full=Trypsin IV; Flags: Precursor	0.00132979	8.16822	4.27632	1	13	1	1	304	32.508	7.49	0	1.68	1.68	0.75	0.75	0.17	0.19	0.77	0.72	0.37	0.39	0.43	0.41	High	High	High	High
TRUE	High	IsMasterProtein	0	0	0	0	0	0	0	0	0	0	0	0	no	no	no	no	no	no	Q62431.1	RecName: Full=AT-rich interactive domain-containing protein 3A; Short=ARID domain-containing protein 3A; AltName: Full=B-cell regulator of IgH transcription; Short=Bright; AltName: Full=Dead ringer-like protein 1	0.00132979	8.15839	4.15973	2	4	2	1	601	64.133	5.01														High	Not Found	Not Found	High
TRUE	High	IsMasterProtein	1152000	0	0	181500	0	0	740000	0	0	200000	0	0	msms	mbr	mbr	mbr	mbr	mbr	cont_P02668	Kappa-casein OS=Bos_taurus GN=CSN3 PE=1 SV=1	0.00132979	8.12203	9.47368	1	3	1	1	190	21.256	6.77														High	Not Found	Not Found	Not Found
TRUE	High	IsMasterProtein	53580	21740	24150	9421	15960	12940	34000	18000	22000	10000	28000	30000	msms	msms	msms	mbr	mbr	msms	P84084.2	RecName: Full=ADP-ribosylation factor 5	0.00132979	8.10682	22.2222	3	7	1	1	180	20.517	6.79	0	1.17	1.17	0.22	0.22	0.6	0.61	0.22	0.21	0.75	0.76	0.12	0.12	Not Found	Not Found	Not Found	Not Found
TRUE	High	IsMasterProtein	269500	183500	250800	132800	207300	150900	170000	160000	230000	150000	360000	350000	msms	msms	msms	msms	msms	msms	Q9CQI7.1	RecName: Full=U2 small nuclear ribonucleoprotein B''; Short=U2 snRNP B''	0.00132979	8.10591	12.8889	3	8	3	1	225	25.307	9.72	0	0.69	0.69	-0.54	-0.54	0.17	0.18	0.76	0.74	0.37	0.38	0.43	0.41	High	High	High	High
TRUE	High	IsMasterProtein	131300	164500	93200	99560	106200	98060	84000	140000	85000	110000	190000	230000	msms	msms	msms	mbr	mbr	msms	Q8BGC0.1	RecName: Full=HIV Tat-specific factor 1 homolog	0.00132979	8.01427	3.96301	3	6	3	1	757	86.188	4.4	0	0.6	0.6	-0.75	-0.75	0.05	0.06	1.27	1.24	0.19	0.2	0.72	0.7	High	High	High	Not Found
TRUE	High	IsMasterProtein	212600	183900	169900	135900	123300	111300	140000	160000	150000	150000	220000	260000	msms	msms	msms	msms	msms	msms	Q8BGT7.1	RecName: Full=Survival of motor neuron-related-splicing factor 30; AltName: Full=30 kDa splicing factor SMNrp; AltName: Full=SMN-related protein; AltName: Full=Survival motor neuron domain-containing protein 1	0.00132979	7.99726	25.2101	3	16	3	1	238	26.737	7.24	0	0.73	0.73	-0.45	-0.45	0.17	0.17	0.78	0.78	0.37	0.36	0.43	0.44	High	High	High	High
TRUE	High	IsMasterProtein	49760	52130	40640	12170	34020	17400	32000	44000	37000	14000	60000	40000	mbr	mbr	msms	mbr	mbr	mbr	Q9D4J7.1	RecName: Full=PHD finger protein 6	0.00132979	7.98305	15.9341	3	4	3	1	364	41.113	8.73	0	1.17	1.17	0.23	0.23	0.62	0.63	0.21	0.2	0.77	0.78	0.12	0.11	High	High	High	Not Found
TRUE	High	IsMasterProtein	61140	76330	43450	18620	24000	15370	39000	64000	39000	21000	42000	36000	msms	msms	msms	msms	mbr	msms	Q9JMG7.2	RecName: Full=Hepatoma-derived growth factor-related protein 3; Short=HRP-3	0.00132979	7.96481	12.8713	3	7	1	1	202	22.417	8.4	0	1.48	1.48	0.56	0.56	0.13	0.14	0.88	0.86	0.32	0.33	0.49	0.48	High	High	High	Not Found
TRUE	High	IsMasterProtein	215500	185900	177200	161500	96650	84610	140000	160000	160000	180000	170000	200000	msms	msms	msms	mbr	msms	msms	Q62422.2	RecName: Full=Osteoclast-stimulating factor 1; AltName: Full=SH3 domain protein 3	0.00132979	7.93392	20.4651	2	10	2	1	215	23.768	5.68	0	0.84	0.84	-0.26	-0.26	0.39	0.38	0.41	0.42	0.57	0.56	0.24	0.25	High	High	High	Not Found
TRUE	High	IsMasterProtein	3604000	4667000	3013000	2761000	3808000	1901000	2300000	3900000	2700000	3100000	6700000	4400000	msms	msms	msms	msms	msms	msms	P47964.2	RecName: Full=60S ribosomal protein L36	0.00132979	7.90874	24.7619	3	24	3	1	105	12.208	11.34	0	0.65	0.65	-0.62	-0.62	0.1	0.11	0.98	0.96	0.28	0.29	0.55	0.54	High	High	High	High
TRUE	High	IsMasterProtein	79650	31270	63240	41100	16050	30200	51000	26000	57000	46000	28000	70000	mbr	mbr	msms	mbr	mbr	msms	P19426.2	RecName: Full=Negative elongation factor E; Short=NELF-E; AltName: Full=RNA-binding protein RD	0.00132979	7.90288	8.8	2	2	2	1	375	42.528	9.38	0	0.95	0.95	-0.07	-0.07	0.86	0.87	0.06	0.06	0.93	0.93	0.03	0.03	Not Found	Not Found	High	Not Found
TRUE	High	IsMasterProtein	183100	113700	95340	94490	65310	66780	120000	96000	87000	110000	110000	150000	msms	mbr	msms	msms	msms	msms	P97760.2	RecName: Full=DNA-directed RNA polymerase II subunit RPB3; Short=RNA polymerase II subunit 3; Short=RNA polymerase II subunit B3; AltName: Full=DNA-directed RNA polymerase II 33 kDa polypeptide; Short=RPB33; AltName: Full=DNA-directed RNA polymerase II subunit C; AltName: Full=RPB31	0.00132979	7.87171	15.2727	2	8	2	1	275	31.424	4.92	0	0.81	0.81	-0.31	-0.31	0.33	0.33	0.48	0.48	0.52	0.51	0.28	0.29	High	Not Found	High	High
TRUE	High	IsMasterProtein	182500	111000	92150	126500	102900	71880	120000	94000	84000	140000	180000	170000	mbr	msms	mbr	msms	msms	msms	Q9WUK4.1	RecName: Full=Replication factor C subunit 2; AltName: Full=Activator 1 40 kDa subunit; Short=A1 40 kDa subunit; AltName: Full=Activator 1 subunit 2; AltName: Full=Replication factor C 40 kDa subunit; Short=RF-C 40 kDa subunit; Short=RFC40	0.00132979	7.87119	6.30372	2	6	2	1	349	38.7	6.44	0	0.6	0.6	-0.73	-0.73	0.03	0.03	1.54	1.55	0.14	0.14	0.85	0.86	Not Found	High	Not Found	High
TRUE	High	IsMasterProtein	147100	72690	43160	58010	40590	53620	95000	61000	39000	64000	71000	120000	msms	mbr	mbr	mbr	mbr	msms	Q9JHU4.2	RecName: Full=Cytoplasmic dynein 1 heavy chain 1; AltName: Full=Cytoplasmic dynein heavy chain 1; AltName: Full=Dynein heavy chain, cytosolic	0.00132979	7.86538	1.20586	4	5	4	1	4644	531.71	6.42	0	0.74	0.74	-0.44	-0.44	0.27	0.28	0.58	0.56	0.46	0.47	0.33	0.33	High	Not Found	Not Found	High
TRUE	High	IsMasterProtein	97360	65590	85790	75630	64590	50310	63000	55000	78000	84000	110000	120000	msms	msms	msms	msms	msms	msms	Q9D168.1	RecName: Full=Integrator complex subunit 12; Short=Int12; AltName: Full=PHD finger protein 22	0.00132979	7.84794	8.02603	2	13	2	1	461	48.538	9.69	0	0.62	0.62	-0.68	-0.68	0.04	0.04	1.36	1.36	0.17	0.17	0.77	0.77	High	High	High	High
TRUE	High	IsMasterProtein	176100	174700	155900	103900	105900	113200	110000	150000	140000	120000	190000	260000	msms	msms	mbr	mbr	msms	msms	P68040.3	RecName: Full=Receptor of activated protein C kinase 1; AltName: Full=12-3; AltName: Full=Guanine nucleotide-binding protein subunit beta-2-like 1; AltName: Full=Receptor for activated C kinase; AltName: Full=Receptor of activated protein kinase C 1; AltName: Full=p205; Contains: RecName: Full=Receptor of activated protein C kinase 1, N-terminally processed; AltName: Full=Guanine nucleotide-bindi…	0.00132979	7.81381	15.4574	3	5	3	1	317	35.055	7.69	0	0.75	0.75	-0.42	-0.42	0.25	0.25	0.6	0.6	0.45	0.45	0.35	0.35	High	High	Not Found	Not Found
TRUE	High	IsMasterProtein	586100	538900	521900	343200	382900	324400	380000	460000	470000	380000	670000	750000	msms	msms	msms	msms	msms	msms	Q9CPR4.3	RecName: Full=60S ribosomal protein L17	0.00132979	7.8114	17.9348	3	20	3	1	184	21.409	10.18	0	0.75	0.75	-0.41	-0.41	0.23	0.24	0.63	0.63	0.43	0.43	0.36	0.36	High	High	High	High
TRUE	High	IsMasterProtein	147900	139400	197500	97960	112000	80840	95000	120000	180000	110000	200000	190000	msms	msms	msms	mbr	msms	msms	Q6PE01.1	RecName: Full=U5 small nuclear ribonucleoprotein 40 kDa protein; Short=U5 snRNP 40 kDa protein; AltName: Full=WD repeat-containing protein 57	0.00132979	7.80676	11.4525	2	9	2	1	358	39.251	8.1	0	0.8	0.8	-0.33	-0.33	0.36	0.37	0.44	0.44	0.55	0.55	0.26	0.26	High	High	High	Not Found
TRUE	High	IsMasterProtein	130000	125500	133400	68380	74690	73050	84000	110000	120000	76000	130000	170000	mbr	mbr	msms	msms	msms	msms	P47757.3	RecName: Full=F-actin-capping protein subunit beta; AltName: Full=CapZ beta	0.00132979	7.80633	15.1625	3	5	3	1	277	31.326	5.74	0	0.86	0.86	-0.22	-0.22	0.55	0.55	0.26	0.26	0.7	0.7	0.15	0.15	Not Found	Not Found	High	Not Found
TRUE	High	IsMasterProtein	673100	535600	158800	191500	204700	167300	430000	450000	140000	210000	360000	390000	mbr	msms	msms	msms	msms	msms	Q9CQ48.1	RecName: Full=NudC domain-containing protein 2	0.00132979	7.80504	23.5669	3	11	3	1	157	17.649	5.07	0	0.98	0.98	-0.02	-0.02	0.96	0.96	0.02	0.02	0.98	0.98	0.01	0.01	Not Found	High	High	High
TRUE	High	IsMasterProtein	121100	123400	97060	51020	70650	47370	78000	100000	88000	57000	120000	110000	msms	msms	mbr	mbr	mbr	msms	P97386.2	RecName: Full=DNA ligase 3; AltName: Full=DNA ligase III; AltName: Full=Polydeoxyribonucleotide synthase [ATP] 3	0.00132979	7.77836	3.44828	3	5	3	1	1015	113	8.98	0	0.98	0.98	-0.03	-0.03	0.92	0.92	0.04	0.04	0.96	0.96	0.02	0.02	High	High	Not Found	Not Found
TRUE	High	IsMasterProtein	32560	18810	33760	34680	26310	18720	21000	16000	31000	39000	46000	43000	mbr	mbr	mbr	msms	msms	msms	Q9EQ61.1	RecName: Full=Pescadillo homolog	0.00132979	7.76259	5.30822	3	7	3	1	584	67.753	6.84	0	0.51	0.51	-0.97	-0.97	0.01	0.01	2.03	1.99	0.09	0.09	1.05	1.02	High	High	High	High
TRUE	High	IsMasterProtein	98290	61710	58660	19280	43700	23700	63000	52000	53000	21000	76000	55000	mbr	msms	mbr	mbr	mbr	msms	Q6P2L6.2	RecName: Full=Histone-lysine N-methyltransferase NSD3; AltName: Full=Nuclear SET domain-containing protein 3; AltName: Full=Wolf-Hirschhorn syndrome candidate 1-like protein 1 homolog; Short=WHSC1-like protein 1	0.00132979	7.71927	4.23905	3	3	3	1	1439	160.899	8.27	0	1.25	1.25	0.32	0.32	0.45	0.46	0.35	0.34	0.62	0.63	0.21	0.2	Not Found	High	Not Found	Not Found
TRUE	High	IsMasterProtein	151300	244100	245400	75620	164700	102100	97000	210000	220000	84000	290000	240000	mbr	mbr	msms	mbr	msms	mbr	P62965.2	RecName: Full=Cellular retinoic acid-binding protein 1; AltName: Full=Cellular retinoic acid-binding protein I; Short=CRABP-I	0.00132979	7.70352	23.3577	3	4	3	1	137	15.582	5.38	0	0.92	0.92	-0.12	-0.12	0.8	0.81	0.1	0.09	0.89	0.9	0.05	0.05	Not Found	Not Found	High	Not Found
TRUE	High	IsMasterProtein	94680	120900	124800	42350	72980	55090	61000	100000	110000	47000	130000	130000	mbr	msms	msms	msms	msms	msms	Q924A0.2	RecName: Full=Transcription factor 7-like 2; AltName: Full=HMG box transcription factor 4; AltName: Full=T-cell-specific transcription factor 4; Short=T-cell factor 4; Short=TCF-4; Short=mTCF-4	0.00132979	7.69817	3.26797	1	7	1	1	459	51.185	8.37	0	0.97	0.97	-0.04	-0.04	0.92	0.92	0.04	0.03	0.96	0.96	0.02	0.02	High	High	High	High
TRUE	High	IsMasterProtein	102800	86460	67790	60950	87820	55970	66000	73000	62000	68000	150000	130000	mbr	mbr	mbr	mbr	msms	mbr	Q9R0U0.2	RecName: Full=Serine/arginine-rich splicing factor 10; AltName: Full=FUS-interacting serine-arginine-rich protein 1; AltName: Full=Neural-salient serine/arginine-rich protein; AltName: Full=Neural-specific SR protein; AltName: Full=Splicing factor, arginine/serine-rich 13A; AltName: Full=TLS-associated protein with Ser-Arg repeats; Short=TASR; Short=TLS-associated protein with SR repeats; AltName…	0.00132979	7.69564	8.77863	2	5	2	1	262	31.282	11.27	0	0.6	0.6	-0.73	-0.73	0.05	0.06	1.27	1.24	0.19	0.2	0.71	0.7	Not Found	Not Found	High	Not Found
TRUE	High	IsMasterProtein	227800	172400	183500	87050	67300	108100	150000	150000	170000	97000	120000	250000	msms	msms	msms	msms	msms	msms	P62259.1	RecName: Full=14-3-3 protein epsilon; Short=14-3-3E	0.00132979	7.67281	10.1961	3	11	2	1	255	29.155	4.74	0	1.08	1.08	0.11	0.11	0.78	0.78	0.11	0.11	0.88	0.88	0.06	0.06	High	Not Found	High	Not Found
TRUE	High	IsMasterProtein	348200	321700	264000	187800	164300	201600	220000	270000	240000	210000	290000	470000	mbr	mbr	mbr	msms	mbr	msms	Q9D0T1.4	RecName: Full=NHP2-like protein 1; AltName: Full=Fertilization antigen 1; Short=FA-1; AltName: Full=High mobility group-like nuclear protein 2 homolog 1; AltName: Full=Sperm-specific antigen 1; AltName: Full=U4/U6.U5 small nuclear ribonucleoprotein SNU13; AltName: Full=U4/U6.U5 tri-snRNP 15.5 kDa protein; Contains: RecName: Full=NHP2-like protein 1, N-terminally processed	0.00132979	7.62703	18.75	2	9	2	1	128	14.165	8.46	0	0.8	0.8	-0.31	-0.31	0.37	0.37	0.43	0.43	0.56	0.55	0.25	0.26	High	High	High	High
TRUE	High	IsMasterProtein	59660	46390	39630	38660	63780	45910	38000	39000	36000	43000	110000	110000	mbr	mbr	mbr	msms	msms	mbr	Q64127.1	RecName: Full=Transcription intermediary factor 1-alpha; Short=TIF1-alpha; AltName: Full=E3 ubiquitin-protein ligase Trim24; AltName: Full=Tripartite motif-containing protein 24	0.00132979	7.57629	4.37678	3	4	3	1	1051	116.583	7.06	0	0.47	0.47	-1.08	-1.08	0.01	0.01	1.93	1.85	0.09	0.1	1.04	0.99	Not Found	Not Found	Not Found	High
TRUE	High	IsMasterProtein	0	0	0	0	0	0	0	0	0	0	0	0	msms	msms	msms	mbr	msms	mbr	Q80TJ7.2	RecName: Full=Histone lysine demethylase PHF8; AltName: Full=PHD finger protein 8	0.00132979	7.56027	2.8348	2	13	1	1	1023	113.482	8.44														High	High	High	Not Found
TRUE	High	IsMasterProtein	25700	28570	31130	25050	17450	21090	17000	24000	28000	28000	31000	49000	msms	msms	msms	msms	msms	msms	Q62167.3	RecName: Full=ATP-dependent RNA helicase DDX3X; AltName: Full=D1Pas1-related sequence 2; AltName: Full=DEAD box RNA helicase DEAD3; Short=mDEAD3; AltName: Full=DEAD box protein 3, X-chromosomal; AltName: Full=Embryonic RNA helicase	0.00132979	7.51842	3.32326	2	14	1	1	662	73.056	7.18	0	0.65	0.65	-0.63	-0.63	0.09	0.09	1.07	1.06	0.24	0.25	0.61	0.61	Not Found	High	High	High
TRUE	High	IsMasterProtein	63950	32100	30300	32420	24460	35820	41000	27000	28000	36000	43000	83000	mbr	mbr	msms	mbr	mbr	mbr	P70662.2	RecName: Full=LIM domain-binding protein 1; Short=LDB-1; AltName: Full=Carboxyl-terminal LIM domain-binding protein 2; Short=CLIM-2; AltName: Full=LIM domain-binding factor CLIM2; Short=mLdb1; AltName: Full=Nuclear LIM interactor	0.00132979	7.46366	7.29927	2	5	2	1	411	46.472	6.96	0	0.62	0.62	-0.69	-0.69	0.08	0.08	1.11	1.08	0.23	0.24	0.63	0.62	Not Found	High	High	Not Found
TRUE	High	IsMasterProtein	66040	27610	27520	46880	44590	21880	42000	23000	25000	52000	78000	51000	mbr	mbr	mbr	msms	msms	mbr	F7BJB9.1	RecName: Full=MORC family CW-type zinc finger protein 3; AltName: Full=Nuclear matrix protein 2; AltName: Full=Zinc finger CW-type coiled-coil domain protein 3	0.00132979	7.44532	5.2017	3	7	3	1	942	106.455	5.68	0	0.49	0.49	-1.02	-1.02	0.01	0.01	2.04	1.98	0.09	0.1	1.06	1.02	High	Not Found	Not Found	High
TRUE	High	IsMasterProtein	77640	65640	45700	31090	35950	32270	50000	55000	42000	35000	63000	75000	mbr	mbr	mbr	msms	mbr	msms	Q9ESX5.4	RecName: Full=H/ACA ribonucleoprotein complex subunit 4; AltName: Full=Dyskerin; AltName: Full=Nopp140-associated protein of 57 kDa; AltName: Full=Nucleolar protein NAP57; AltName: Full=Nucleolar protein family A member 4; AltName: Full=snoRNP protein DKC1	0.00132979	7.42326	6.09037	2	3	2	1	509	57.365	9.28	0	0.89	0.89	-0.17	-0.17	0.64	0.64	0.2	0.2	0.78	0.78	0.11	0.11	Not Found	Not Found	Not Found	High
TRUE	High	IsMasterProtein	159000	136200	88460	63150	65280	75090	100000	120000	80000	70000	110000	170000	msms	msms	msms	mbr	mbr	mbr	P51949.2	RecName: Full=CDK-activating kinase assembly factor MAT1; AltName: Full=CDK7/cyclin-H assembly factor; AltName: Full=Menage a trois; AltName: Full=RING finger protein MAT1; AltName: Full=p35; AltName: Full=p36	0.00132979	7.41123	10.356	2	3	2	1	309	35.825	5.82	0	0.88	0.88	-0.19	-0.19	0.61	0.61	0.21	0.21	0.76	0.76	0.12	0.12	High	High	High	Not Found
TRUE	High	IsMasterProtein	570400	471000	425200	276000	247500	218500	370000	400000	390000	310000	430000	510000	msms	msms	msms	msms	msms	msms	Q6P069.1	RecName: Full=Sorcin	0.00132979	7.34983	11.1111	2	22	2	1	198	21.613	5.59	0	0.94	0.94	-0.09	-0.09	0.79	0.78	0.1	0.11	0.88	0.88	0.05	0.05	High	High	High	High
TRUE	High	IsMasterProtein	146400	66960	61690	50540	43640	34590	94000	57000	56000	56000	76000	80000	msms	msms	msms	msms	msms	msms	Q8R0A0.1	RecName: Full=General transcription factor IIF subunit 2; AltName: Full=ATP-dependent helicase GTF2F2; AltName: Full=Transcription initiation factor IIF subunit beta; Short=TFIIF-beta	0.00132979	7.3404	10.8434	3	11	3	1	249	28.364	9.22	0	0.95	0.95	-0.07	-0.07	0.84	0.84	0.08	0.08	0.91	0.91	0.04	0.04	High	High	High	High
TRUE	High	IsMasterProtein	116200	84340	66450	59340	55860	42070	75000	71000	60000	66000	98000	98000	msms	msms	msms	msms	msms	msms	O88532.2	RecName: Full=Zinc finger RNA-binding protein	0.00132979	7.33087	2.60708	2	7	2	1	1074	116.786	9.04	0	0.8	0.8	-0.32	-0.32	0.31	0.31	0.51	0.52	0.5	0.49	0.3	0.31	High	High	High	High
TRUE	High	IsMasterProtein	0	0	0	0	0	0	0	0	0	0	0	0	no	no	no	no	no	no	Q8R323.1	RecName: Full=Replication factor C subunit 3; AltName: Full=Activator 1 38 kDa subunit; Short=A1 38 kDa subunit; AltName: Full=Activator 1 subunit 3; AltName: Full=Replication factor C 38 kDa subunit; Short=RF-C 38 kDa subunit; Short=RFC38	0.00132979	7.32967	7.86517	2	2	2	1	356	40.5	8.38														Not Found	Not Found	Not Found	High
TRUE	High	IsMasterProtein	328700	406700	329200	319100	241000	260200	210000	340000	300000	350000	420000	600000	msms	msms	msms	msms	msms	msms	P62307.1	RecName: Full=Small nuclear ribonucleoprotein F; Short=snRNP-F; AltName: Full=Sm protein F; Short=Sm-F; Short=SmF	0.00132979	7.32874	24.4186	2	8	2	1	86	9.719	4.67	0	0.62	0.62	-0.69	-0.69	0.06	0.06	1.25	1.24	0.2	0.2	0.71	0.7	High	High	High	High
TRUE	High	IsMasterProtein	91450	96980	87670	29040	36140	54870	59000	82000	80000	32000	63000	130000	msms	msms	msms	mbr	msms	msms	P49817.1	RecName: Full=Caveolin-1	0.00132979	7.27944	12.9213	2	14	2	1	178	20.525	6.02	0	1.14	1.14	0.19	0.19	0.67	0.67	0.18	0.17	0.8	0.8	0.1	0.1	High	High	High	High
TRUE	High	IsMasterProtein	305400	230500	189100	131700	79880	164300	200000	190000	170000	150000	140000	380000	msms	msms	msms	msms	msms	msms	Q8BIQ5.2	RecName: Full=Cleavage stimulation factor subunit 2; AltName: Full=CF-1 64 kDa subunit; AltName: Full=Cleavage stimulation factor 64 kDa subunit; Short=CSTF 64 kDa subunit; Short=CstF-64	0.00132979	7.27778	3.7931	2	7	2	1	580	61.302	6.83	0	0.94	0.94	-0.08	-0.08	0.83	0.84	0.08	0.08	0.91	0.91	0.04	0.04	High	High	High	High
TRUE	High	IsMasterProtein	87240	83170	63960	49580	50750	39260	56000	70000	58000	55000	89000	91000	mbr	msms	msms	msms	msms	msms	O88543.3	RecName: Full=COP9 signalosome complex subunit 3; Short=SGN3; Short=Signalosome subunit 3; AltName: Full=JAB1-containing signalosome subunit 3	0.00132979	7.06786	8.27423	3	7	3	1	423	47.801	6.65	0	0.8	0.8	-0.32	-0.32	0.33	0.33	0.48	0.49	0.52	0.51	0.29	0.29	Not Found	High	High	High
TRUE	High	IsMasterProtein	290800	211300	321800	155700	120300	129700	190000	180000	290000	170000	210000	300000	msms	msms	msms	msms	msms	msms	Q9JK81.1	RecName: Full=UPF0160 protein MYG1, mitochondrial; AltName: Full=Protein Gamm1; Flags: Precursor	0.00132979	7.06179	6.31579	2	8	2	1	380	42.696	7.02	0	0.96	0.96	-0.06	-0.06	0.87	0.87	0.06	0.06	0.93	0.93	0.03	0.03	High	High	High	High
TRUE	High	IsMasterProtein	53880	41550	54630	22910	17930	18760	35000	35000	50000	25000	31000	43000	msms	msms	msms	mbr	mbr	mbr	Q3TSG4.2	RecName: Full=RNA demethylase ALKBH5; AltName: Full=Alkylated DNA repair protein alkB homolog 5; AltName: Full=Alpha-ketoglutarate-dependent dioxygenase alkB homolog 5	0.00132979	7.04347	8.10127	3	7	3	1	395	44.384	9.09	0	1.2	1.2	0.27	0.27	0.42	0.42	0.37	0.37	0.6	0.6	0.22	0.22	High	High	High	Not Found
TRUE	High	IsMasterProtein	142300	78880	113100	90460	84450	68970	91000	67000	100000	100000	150000	160000	mbr	mbr	mbr	msms	mbr	msms	O88685.2	RecName: Full=26S protease regulatory subunit 6A; AltName: Full=26S proteasome AAA-ATPase subunit RPT5; AltName: Full=Proteasome 26S subunit ATPase 3; AltName: Full=Tat-binding protein 1; Short=TBP-1	0.00132979	6.97941	5.88235	2	3	2	1	442	49.518	5.19	0	0.64	0.64	-0.64	-0.64	0.07	0.07	1.18	1.17	0.22	0.22	0.66	0.66	Not Found	Not Found	Not Found	High
TRUE	High	IsMasterProtein	294400	344400	349300	192600	281700	184000	190000	290000	320000	210000	490000	430000	mbr	msms	msms	msms	msms	mbr	P28700.1	RecName: Full=Retinoic acid receptor RXR-alpha; AltName: Full=Nuclear receptor subfamily 2 group B member 1; AltName: Full=Retinoid X receptor alpha	0.00132979	6.9681	5.13919	2	5	2	1	467	51.184	7.8	0	0.73	0.73	-0.45	-0.45	0.24	0.25	0.62	0.61	0.44	0.44	0.36	0.35	Not Found	High	High	High
TRUE	High	IsMasterProtein	94690	65060	58610	100800	123600	101600	61000	55000	53000	110000	220000	240000	mbr	mbr	mbr	mbr	msms	msms	Q61216.1	RecName: Full=Double-strand break repair protein MRE11A; Short=MmMRE11A; AltName: Full=Meiotic recombination 11 homolog 1; Short=MRE11 homolog 1; AltName: Full=Meiotic recombination 11 homolog A; Short=MRE11 homolog A	0.00132979	6.96263	3.25779	2	2	2	1	706	80.173	6.01	0	0.32	0.32	-1.67	-1.67	0	0	3.64	3.47	0.01	0.01	2.12	1.97	Not Found	Not Found	Not Found	Not Found
TRUE	High	IsMasterProtein	316600	167500	268200	142900	224900	181900	200000	140000	240000	160000	390000	420000	msms	msms	msms	msms	msms	msms	Q62241.1	RecName: Full=U1 small nuclear ribonucleoprotein C; Short=U1 snRNP C; Short=U1-C; Short=U1C	0.00132979	6.96038	16.9811	2	10	2	1	159	17.351	9.67	0	0.64	0.64	-0.64	-0.64	0.13	0.14	0.89	0.86	0.32	0.33	0.5	0.48	High	High	High	High
TRUE	High	IsMasterProtein	139400	88340	79790	70570	72000	73720	90000	75000	73000	78000	130000	170000	mbr	mbr	msms	msms	msms	msms	P10630.2	RecName: Full=Eukaryotic initiation factor 4A-II; Short=eIF-4A-II; Short=eIF4A-II; AltName: Full=ATP-dependent RNA helicase eIF4A-2	0.00132979	6.92343	5.15971	2	5	1	1	407	46.373	5.48	0	0.66	0.66	-0.6	-0.6	0.1	0.1	1.01	1	0.27	0.27	0.57	0.56	Not Found	Not Found	Not Found	Not Found
TRUE	High	IsMasterProtein	264200	193500	187800	158200	129700	114000	170000	160000	170000	180000	230000	260000	mbr	msms	msms	mbr	msms	mbr	Q8JZM7.1	RecName: Full=Parafibromin; AltName: Full=Cell division cycle protein 73 homolog; AltName: Full=Hyperparathyroidism 2 protein homolog	0.00132979	6.85545	4.89642	3	4	3	1	531	60.539	9.61	0	0.77	0.77	-0.38	-0.38	0.22	0.21	0.66	0.67	0.42	0.41	0.38	0.39	Not Found	High	High	Not Found
TRUE	High	IsMasterProtein	262600	224800	177100	124100	96300	84500	170000	190000	160000	140000	170000	200000	msms	msms	msms	mbr	msms	msms	Q9ES74.1	RecName: Full=Serine/threonine-protein kinase Nek7; AltName: Full=Never in mitosis A-related kinase 7; Short=NimA-related protein kinase 7	0.00132979	6.81954	7.94702	2	8	2	1	302	34.514	8.25	0	1.04	1.04	0.06	0.06	0.84	0.84	0.07	0.08	0.92	0.91	0.04	0.04	High	High	High	Not Found
TRUE	High	IsMasterProtein	0	0	0	0	0	0	0	0	0	0	0	0	no	no	no	no	no	no	Q99PV5.1	RecName: Full=Class E basic helix-loop-helix protein 41; Short=bHLHe41; AltName: Full=Class B basic helix-loop-helix protein 3; Short=bHLHb3; AltName: Full=Differentially expressed in chondrocytes protein 2; Short=mDEC2	0.00132979	6.78681	9.7561	2	2	2	1	410	43.919	7.96														Not Found	Not Found	Not Found	High
TRUE	High	IsMasterProtein	31120	0	11110	19920	19660	15780	20000	0	10000	22000	34000	37000	mbr	mbr	mbr	msms	mbr	msms	P24270.4	RecName: Full=Catalase	0.00132979	6.75826	4.55408	2	3	2	1	527	59.758	7.88	0.17	0.47	0.34	-1.09	-1.54	0.02	0	1.76	2.43	0.11	0.05	0.97	1.27	Not Found	Not Found	Not Found	High
TRUE	High	IsMasterProtein	39410	149500	86640	18190	7803	17070	25000	130000	79000	20000	14000	40000	mbr	msms	msms	mbr	mbr	mbr	P08121.4	RecName: Full=Collagen alpha-1(III) chain; Flags: Precursor	0.00132979	6.7492	2.45902	2	8	2	1	1464	138.858	6.52	0	2.85	2.85	1.51	1.51	0.01	0.02	1.92	1.78	0.09	0.11	1.04	0.95	Not Found	High	High	Not Found
TRUE	High	IsMasterProtein	242900	214700	161400	162800	94270	90240	160000	180000	150000	180000	160000	210000	mbr	msms	msms	mbr	mbr	msms	P14131.4	RecName: Full=40S ribosomal protein S16	0.00132979	6.7463	13.6986	2	5	2	1	146	16.435	10.21	0	0.87	0.87	-0.2	-0.2	0.52	0.51	0.29	0.29	0.69	0.68	0.16	0.17	Not Found	High	High	Not Found
TRUE	High	IsMasterProtein	144900	309600	263300	135900	83280	34810	93000	260000	240000	150000	150000	81000	mbr	msms	msms	msms	mbr	msms	Q9CZX8.3	RecName: Full=40S ribosomal protein S19	0.00132979	6.73564	13.1034	2	5	2	1	145	16.076	10.4	0	1.49	1.49	0.57	0.57	0.19	0.2	0.73	0.7	0.39	0.4	0.41	0.4	Not Found	High	High	High
TRUE	High	IsMasterProtein	0	0	0	0	0	0	0	0	0	0	0	0	msms	mbr	msms	msms	msms	msms	Q64318.1	RecName: Full=Zinc finger E-box-binding homeobox 1; AltName: Full=Delta EF1; AltName: Full=Transcription factor 8; Short=TCF-8; AltName: Full=Zinc finger homeobox protein 1a; Short=MEB1	0.00132979	6.71833	2.23814	2	3	1	1	1117	122.389	4.88														High	Not Found	Not Found	Not Found
TRUE	High	IsMasterProtein	21990	23840	33790	29790	19450	13580	14000	20000	31000	33000	34000	31000	msms	msms	msms	mbr	msms	mbr	Q9CXL3.3	RecName: Full=Uncharacterized protein C7orf50 homolog	0.00132979	6.68628	13.3333	2	6	2	1	195	22.155	9.39	0	0.63	0.63	-0.67	-0.67	0.06	0.07	1.2	1.18	0.21	0.22	0.67	0.66	High	High	High	Not Found
TRUE	High	IsMasterProtein	134300	87590	94920	61280	29930	48420	86000	74000	86000	68000	52000	110000	msms	msms	mbr	msms	mbr	msms	Q61081.1	RecName: Full=Hsp90 co-chaperone Cdc37; AltName: Full=Hsp90 chaperone protein kinase-targeting subunit; AltName: Full=p50Cdc37; Contains: RecName: Full=Hsp90 co-chaperone Cdc37, N-terminally processed	0.00132979	6.6497	7.38786	2	9	2	1	379	44.565	5.34	0	1.11	1.11	0.15	0.15	0.65	0.65	0.18	0.18	0.79	0.79	0.1	0.1	High	High	High	High
TRUE	High	IsMasterProtein	370800	375100	314500	279600	204800	180900	240000	320000	290000	310000	360000	420000	msms	msms	msms	mbr	msms	msms	O54836.1	RecName: Full=Zinc finger matrin-type protein 3; AltName: Full=Wild-type p53-induced gene 1 protein; AltName: Full=Zinc finger protein WIG-1; AltName: Full=p53-activated gene 608 protein	0.00132979	6.60044	12.7586	2	7	2	1	290	31.981	9.13	0	0.77	0.77	-0.37	-0.37	0.24	0.23	0.63	0.64	0.44	0.43	0.36	0.37	High	High	High	Not Found
TRUE	High	IsMasterProtein	80220	50740	49890	70240	41150	48180	52000	43000	45000	78000	72000	110000	mbr	mbr	mbr	msms	mbr	mbr	O88844.2	RecName: Full=Isocitrate dehydrogenase [NADP] cytoplasmic; Short=IDH; AltName: Full=Cytosolic NADP-isocitrate dehydrogenase; AltName: Full=IDP; AltName: Full=NADP(+)-specific ICDH; AltName: Full=Oxalosuccinate decarboxylase	0.00132979	6.57237	5.07246	2	3	2	1	414	46.644	7.17	0	0.54	0.54	-0.88	-0.88	0.01	0.01	1.92	1.9	0.09	0.1	1.04	1.01	Not Found	Not Found	High	High
TRUE	High	IsMasterProtein	65220	48070	49600	24330	30670	24410	42000	41000	45000	27000	54000	57000	mbr	mbr	msms	mbr	mbr	mbr	Q05CL8.2	RecName: Full=La-related protein 7; AltName: Full=La ribonucleoprotein domain family member 7	0.00132979	6.54092	3.85965	2	2	2	1	570	64.762	9.54	0	0.98	0.98	-0.03	-0.03	0.93	0.93	0.03	0.03	0.96	0.96	0.02	0.02	Not Found	Not Found	High	High
TRUE	High	IsMasterProtein	174000	147600	114200	104200	60870	76600	110000	120000	100000	120000	110000	180000	msms	msms	mbr	msms	msms	msms	Q9QXV1.1	RecName: Full=Chromobox protein homolog 8; AltName: Full=Polycomb 3 homolog; Short=Pc3; Short=mPc3	0.00132979	6.48648	8.83978	2	8	2	1	362	39.836	9.94	0	0.87	0.87	-0.2	-0.2	0.53	0.53	0.27	0.28	0.7	0.69	0.16	0.16	High	High	Not Found	High
TRUE	High	IsMasterProtein	264900	185500	167600	165300	110400	114400	170000	160000	150000	180000	190000	270000	msms	mbr	msms	mbr	mbr	mbr	Q3THE2.2	RecName: Full=Myosin regulatory light chain 12B; AltName: Full=Myosin regulatory light chain 2-B, smooth muscle isoform; AltName: Full=Myosin regulatory light chain 20 kDa; Short=MLC20; AltName: Full=Myosin regulatory light chain MRLC2	0.00132979	6.48548	12.2093	2	2	2	1	172	19.767	4.84	0	0.76	0.76	-0.4	-0.4	0.2	0.19	0.7	0.71	0.4	0.39	0.4	0.41	High	Not Found	High	Not Found
TRUE	High	IsMasterProtein	384900	342800	263500	242300	209300	225400	250000	290000	240000	270000	370000	520000	msms	msms	msms	msms	msms	msms	P62264.3	RecName: Full=40S ribosomal protein S14	0.00132979	6.47462	21.1921	2	11	2	1	151	16.263	10.05	0	0.69	0.69	-0.53	-0.53	0.13	0.13	0.9	0.9	0.31	0.31	0.51	0.51	High	High	High	High
TRUE	High	IsMasterProtein	30760	30570	38640	0	30550	30920	20000	26000	35000	0	53000	72000	mbr	mbr	msms	mbr	mbr	msms	P53995.2	RecName: Full=Anaphase-promoting complex subunit 1; Short=APC1; AltName: Full=Cyclosome subunit 1; AltName: Full=Mitotic checkpoint regulator; AltName: Full=Testis-specific gene 24 protein	0.00132979	6.44141	0.977366	2	7	2	1	1944	215.855	6.35	0.17	0.42	0.82	-1.24	-0.28	0.01	0.66	2.29	0.18	0.07	0.8	1.18	0.1	Not Found	High	High	High
TRUE	High	IsMasterProtein	462700	292900	396900	240900	331600	164800	300000	250000	360000	270000	580000	380000	mbr	mbr	mbr	msms	msms	msms	Q62441.4	RecName: Full=Transducin-like enhancer protein 4; AltName: Full=Grg-4; AltName: Full=Groucho-related protein 4	0.00132979	6.39121	4.01035	2	4	1	1	773	83.735	7.5	0	0.76	0.76	-0.39	-0.39	0.28	0.28	0.55	0.55	0.47	0.47	0.33	0.32	Not Found	Not Found	Not Found	Not Found
TRUE	High	IsMasterProtein	358700	781500	732800	112100	279300	229500	230000	660000	670000	120000	490000	530000	msms	msms	msms	msms	msms	msms	P07091.1	RecName: Full=Protein S100-A4; AltName: Full=Metastasin; AltName: Full=Metastatic cell protein; AltName: Full=PEL98; AltName: Full=Placental calcium-binding protein; AltName: Full=Protein 18A2; AltName: Full=Protein Mts1; AltName: Full=S100 calcium-binding protein A4	0.00132979	6.37429	15.8416	3	14	3	1	101	11.714	5.31	0	1.46	1.46	0.55	0.55	0.32	0.34	0.49	0.46	0.51	0.53	0.29	0.28	High	High	High	High
TRUE	High	IsMasterProtein	78870	38690	88530	58940	42120	36910	51000	33000	80000	66000	74000	86000	msms	mbr	mbr	mbr	mbr	mbr	P42932.3	RecName: Full=T-complex protein 1 subunit theta; Short=TCP-1-theta; AltName: Full=CCT-theta	0.00132979	6.33639	3.64964	2	3	2	1	548	59.518	5.62	0	0.69	0.69	-0.54	-0.54	0.15	0.15	0.83	0.82	0.34	0.35	0.47	0.46	High	Not Found	High	Not Found
TRUE	High	IsMasterProtein	0	0	0	0	0	0	0	0	0	0	0	0	no	no	no	no	no	no	Q8CHI8.3	RecName: Full=E1A-binding protein p400; AltName: Full=Domino homolog; Short=mDomino; AltName: Full=p400 kDa SWI2/SNF2-related protein	0.00132979	6.3142	0.94401	2	6	2	1	3072	336.97	9.14														High	High	High	High
TRUE	High	IsMasterProtein	325900	281800	302600	197100	169500	216400	210000	240000	270000	220000	300000	500000	msms	msms	msms	msms	msms	msms	P62301.2	RecName: Full=40S ribosomal protein S13	0.00132979	6.31372	12.5828	2	11	2	1	151	17.212	10.54	0	0.75	0.75	-0.42	-0.42	0.25	0.25	0.6	0.6	0.45	0.45	0.35	0.35	High	High	High	High
TRUE	High	IsMasterProtein	0	0	0	0	0	0	0	0	0	0	0	0	no	no	no	no	no	no	P08228.2	RecName: Full=Superoxide dismutase [Cu-Zn]	0.00132979	6.25182	12.3377	2	8	2	1	154	15.933	6.51														High	High	High	High
TRUE	High	IsMasterProtein	0	0	0	0	0	0	0	0	0	0	0	0	no	no	no	no	no	no	Q9JI44.1	RecName: Full=DNA methyltransferase 1-associated protein 1; Short=DNMAP1; Short=DNMT1-associated protein 1; AltName: Full=MAT1-mediated transcriptional repressor	0.00132979	6.25164	4.05983	2	9	2	1	468	53.097	9.5														High	High	High	High
TRUE	High	IsMasterProtein	276500	174800	198200	154800	165500	126200	180000	150000	180000	170000	290000	290000	msms	mbr	msms	msms	mbr	msms	O54879.3	RecName: Full=High mobility group protein B3; AltName: Full=High mobility group protein 2a; Short=HMG-2a; AltName: Full=High mobility group protein 4; Short=HMG-4	0.00256739	6.24581	15.5	2	7	2	1	200	22.995	8.37	0	0.69	0.69	-0.54	-0.54	0.11	0.11	0.95	0.95	0.29	0.3	0.53	0.53	High	Not Found	High	High
TRUE	High	IsMasterProtein	122100	96300	110700	116500	77250	70310	78000	81000	100000	130000	140000	160000	msms	mbr	msms	mbr	mbr	mbr	Q8K1J6.1	RecName: Full=CCA tRNA nucleotidyltransferase 1, mitochondrial; AltName: Full=mitochondrial tRNA nucleotidyl transferase, CCA-adding; Short=mt CCA-adding enzyme; Short=mt tRNA CCA-diphosphorylase; Short=mt tRNA CCA-pyrophosphorylase; Short=mt tRNA adenylyltransferase; Flags: Precursor	0.00256739	6.20507	6.45161	2	11	2	1	434	49.864	8.56	0	0.61	0.61	-0.72	-0.72	0.03	0.03	1.53	1.54	0.14	0.14	0.85	0.86	High	High	High	High
TRUE	High	IsMasterProtein	254200	239900	275800	199500	284300	197700	160000	200000	250000	220000	500000	460000	msms	msms	mbr	msms	msms	msms	Q62193.1	RecName: Full=Replication protein A 32 kDa subunit; Short=RP-A p32; AltName: Full=Replication factor A protein 2; Short=RF-A protein 2; AltName: Full=Replication protein A 34 kDa subunit; Short=RP-A p34	0.00256739	6.20454	9.62963	2	6	2	1	270	29.7	6.15	0	0.55	0.55	-0.87	-0.87	0.03	0.03	1.52	1.47	0.14	0.15	0.85	0.82	High	High	Not Found	High
TRUE	High	IsMasterProtein	39610	43350	31160	20550	26890	27720	25000	37000	28000	23000	47000	64000	msms	msms	msms	mbr	msms	msms	Q60722.1	RecName: Full=Transcription factor 4; Short=TCF-4; AltName: Full=Class A helix-loop-helix transcription factor ME2; AltName: Full=Immunoglobulin transcription factor 2; Short=ITF-2; Short=MITF-2; AltName: Full=SL3-3 enhancer factor 2; Short=SEF-2	0.00256739	6.17309	3.73134	2	7	2	1	670	71.58	7.17	0	0.73	0.73	-0.46	-0.46	0.24	0.25	0.61	0.6	0.44	0.45	0.35	0.35	High	High	High	Not Found
TRUE	High	IsMasterProtein	75190	98440	111600	56520	67320	66340	48000	83000	100000	63000	120000	150000	mbr	msms	msms	msms	msms	mbr	Q8BG30.1	RecName: Full=Negative elongation factor A; Short=NELF-A; AltName: Full=Wolf-Hirschhorn syndrome candidate 2 homolog; Short=mWHSC2	0.00256739	6.16616	5.84906	2	9	2	1	530	57.549	9.11	0	0.71	0.71	-0.49	-0.49	0.23	0.24	0.64	0.62	0.42	0.43	0.37	0.36	High	High	High	High
TRUE	High	IsMasterProtein	20140000	15780000	13590000	5681000	7151000	5513000	13000000	13000000	12000000	6300000	13000000	13000000	msms	msms	mbr	msms	msms	msms	P62196.1	RecName: Full=26S protease regulatory subunit 8; AltName: Full=26S proteasome AAA-ATPase subunit RPT6; AltName: Full=Proteasome 26S subunit ATPase 5; AltName: Full=Proteasome subunit p45; AltName: Full=p45/SUG; Short=mSUG1	0.00256739	6.1454	6.15764	2	7	2	1	406	45.597	7.55	0	1.28	1.28	0.36	0.36	0.3	0.31	0.52	0.51	0.49	0.49	0.31	0.31	High	High	Not Found	High
TRUE	High	IsMasterProtein	322900	324200	213400	79920	187100	222400	210000	270000	190000	89000	330000	520000	msms	msms	msms	mbr	mbr	mbr	Q8R3G1.1	RecName: Full=Nuclear inhibitor of protein phosphatase 1; Short=NIPP-1; AltName: Full=Protein phosphatase 1 regulatory inhibitor subunit 8	0.00256739	6.14314	5.98291	1	3	1	1	351	38.504	7.37	0	0.9	0.9	-0.15	-0.15	0.77	0.78	0.11	0.11	0.87	0.88	0.06	0.05	High	High	High	Not Found
TRUE	High	IsMasterProtein	1027000	686600	722500	741400	684300	560100	660000	580000	660000	820000	1200000	1300000	msms	msms	msms	msms	msms	msms	P62849.1	RecName: Full=40S ribosomal protein S24	0.00256739	6.14082	17.2932	2	18	2	1	133	15.413	10.78	0	0.58	0.58	-0.78	-0.78	0.02	0.02	1.64	1.64	0.13	0.13	0.9	0.89	High	High	High	High
TRUE	High	IsMasterProtein	2310000	2077000	1992000	1156000	1252000	1213000	1500000	1800000	1800000	1300000	2200000	2800000	msms	msms	msms	msms	msms	msms	P34884.2	RecName: Full=Macrophage migration inhibitory factor; Short=MIF; AltName: Full=Delayed early response protein 6; Short=DER6; AltName: Full=Glycosylation-inhibiting factor; Short=GIF; AltName: Full=L-dopachrome isomerase; AltName: Full=L-dopachrome tautomerase; AltName: Full=Phenylpyruvate tautomerase	0.00256739	6.09265	13.913	2	18	2	1	115	12.496	7.34	0	0.84	0.84	-0.25	-0.25	0.48	0.48	0.32	0.32	0.65	0.65	0.19	0.19	High	High	High	High
TRUE	High	IsMasterProtein	74320	41590	70410	53210	43410	36580	48000	35000	64000	59000	76000	85000	msms	msms	msms	msms	msms	msms	Q8C4Y3.2	RecName: Full=Negative elongation factor B; Short=NELF-B; AltName: Full=Cofactor of BRCA1	0.00256739	6.05624	3.44828	2	7	2	1	580	65.594	6.02	0	0.66	0.66	-0.61	-0.61	0.08	0.08	1.08	1.08	0.24	0.24	0.62	0.62	High	High	High	High
TRUE	High	IsMasterProtein	67480	30000	48020	53370	31450	14380	43000	25000	44000	59000	55000	33000	mbr	mbr	msms	msms	msms	msms	Q08122.3	RecName: Full=Transducin-like enhancer protein 3; AltName: Full=ESG; AltName: Full=Grg-3	0.00256739	6.04125	3.36788	2	5	1	1	772	83.394	7.2	0	0.76	0.76	-0.39	-0.39	0.27	0.28	0.56	0.55	0.47	0.47	0.33	0.33	Not Found	Not Found	High	Not Found
TRUE	High	IsMasterProtein	559100	230200	438600	136100	156800	149600	360000	190000	400000	150000	270000	350000	msms	mbr	msms	mbr	mbr	mbr	P55264.2	RecName: Full=Adenosine kinase; Short=AK; AltName: Full=Adenosine 5'-phosphotransferase	0.00256739	6.01192	6.09418	2	3	2	1	361	40.123	6.21	0	1.25	1.25	0.32	0.32	0.42	0.43	0.38	0.37	0.6	0.6	0.22	0.22	High	Not Found	High	Not Found
TRUE	High	IsMasterProtein	136300	97870	155500	86360	89080	98660	88000	83000	140000	96000	160000	230000	mbr	mbr	mbr	msms	mbr	msms	Q9CWK3.1	RecName: Full=CD2 antigen cytoplasmic tail-binding protein 2; Short=CD2 cytoplasmic domain-binding protein 2; Short=CD2 tail-binding protein 2	0.00256739	5.99165	6.14035	2	3	2	1	342	37.671	4.6	0	0.67	0.67	-0.58	-0.58	0.14	0.15	0.86	0.84	0.33	0.33	0.48	0.48	Not Found	Not Found	Not Found	High
TRUE	High	IsMasterProtein	174300	163300	156700	191700	145100	137000	110000	140000	140000	210000	250000	320000	mbr	msms	msms	msms	msms	mbr	Q9DBR0.1	RecName: Full=A-kinase anchor protein 8; Short=AKAP-8; AltName: Full=A-kinase anchor protein 95 kDa; Short=AKAP 95	0.00256739	5.94968	3.05677	2	6	2	1	687	76.247	5.14	0	0.5	0.5	-0.99	-0.99	0.01	0.01	2.23	2.21	0.07	0.07	1.16	1.14	Not Found	High	High	High
TRUE	High	IsMasterProtein	196100	163900	195300	146400	130600	111900	130000	140000	180000	160000	230000	260000	mbr	mbr	msms	mbr	msms	msms	Q8R4X3.3	RecName: Full=RNA-binding protein 12; AltName: Full=RNA-binding motif protein 12; AltName: Full=SH3/WW domain anchor protein in the nucleus; Short=SWAN	0.00256739	5.91318	2.41935	2	3	2	1	992	102.73	8.32	0	0.68	0.68	-0.55	-0.55	0.1	0.1	0.98	0.98	0.28	0.28	0.55	0.55	Not Found	Not Found	High	Not Found
TRUE	High	IsMasterProtein	236400	179200	134400	117500	78930	62620	150000	150000	120000	130000	140000	150000	msms	msms	msms	msms	msms	msms	Q00899.1	RecName: Full=Transcriptional repressor protein YY1; AltName: Full=Delta transcription factor; AltName: Full=NF-E1; AltName: Full=UCR-motif DNA-binding protein; AltName: Full=Yin and yang 1; Short=YY-1	0.00256739	5.8494	6.76329	2	8	2	1	414	44.689	6.29	0	1.02	1.02	0.03	0.03	0.91	0.91	0.04	0.04	0.96	0.95	0.02	0.02	High	High	High	High
TRUE	High	IsMasterProtein	70200	44330	38870	33670	36080	23390	45000	37000	35000	37000	63000	54000	msms	msms	msms	msms	msms	msms	Q3TKY6.1	RecName: Full=Peptidyl-prolyl cis-trans isomerase CWC27 homolog; Short=PPIase CWC27	0.00256739	5.83426	2.1322	1	11	1	1	469	53.51	5.53	0	0.78	0.78	-0.37	-0.37	0.26	0.26	0.58	0.59	0.46	0.46	0.34	0.34	High	High	High	High
TRUE	High	IsMasterProtein	183100	120700	84950	63340	53010	45300	120000	100000	77000	70000	93000	100000	mbr	msms	msms	msms	msms	mbr	Q9CU65.3	RecName: Full=Zinc finger MYM-type protein 2; AltName: Full=Zinc finger protein 198	0.00256739	5.8038	2.10756	2	5	2	1	1376	154.541	6.37	0	1.11	1.11	0.15	0.15	0.65	0.65	0.19	0.19	0.79	0.79	0.1	0.1	Not Found	High	High	High
TRUE	High	IsMasterProtein	84910	73050	60140	36770	43730	28770	55000	62000	55000	41000	76000	67000	mbr	mbr	msms	mbr	msms	mbr	Q3U3I9.1	RecName: Full=Zinc finger protein 865	0.00256739	5.80349	1.60681	2	3	2	1	1058	111.604	9.13	0	0.96	0.96	-0.06	-0.06	0.86	0.85	0.07	0.07	0.92	0.92	0.03	0.03	Not Found	Not Found	High	Not Found
TRUE	High	IsMasterProtein	155300	77780	80630	81610	81850	75570	100000	66000	73000	91000	140000	180000	msms	msms	msms	msms	msms	mbr	O70494.2	RecName: Full=Transcription factor Sp3	0.00256739	5.79677	5.74713	2	9	2	1	783	82.312	5.26	0	0.6	0.6	-0.75	-0.75	0.04	0.05	1.36	1.34	0.17	0.18	0.77	0.75	High	High	High	High
TRUE	High	IsMasterProtein	0	0	0	0	0	0	0	0	0	0	0	0	no	no	no	no	no	no	P17433.2	RecName: Full=Transcription factor PU.1; AltName: Full=31 kDa-transforming protein; AltName: Full=SFFV proviral integration 1 protein	0.00256739	5.782	7.35294	2	3	2	1	272	31.329	6.84														High	Not Found	Not Found	High
TRUE	High	IsMasterProtein	58340	59570	42550	40590	31040	20240	38000	50000	39000	45000	54000	47000	msms	msms	mbr	msms	msms	mbr	Q8K003.1	RecName: Full=Translation machinery-associated protein 7; AltName: Full=Coiled-coil domain-containing protein 72	0.00256739	5.75752	43.75	3	9	3	1	64	7.062	9.99	0	0.86	0.86	-0.22	-0.22	0.47	0.47	0.32	0.33	0.65	0.64	0.19	0.19	High	High	High	High
TRUE	High	IsMasterProtein	0	0	0	0	0	0	0	0	0	0	0	0	no	no	no	no	no	no	Q6P7W0.3	RecName: Full=Sentrin-specific protease 6; AltName: Full=SUMO-1-specific protease 1; AltName: Full=Sentrin/SUMO-specific protease SENP6	0.00256739	5.73162	2.0318	2	4	2	1	1132	126.933	6.74														High	High	High	Not Found
TRUE	High	IsMasterProtein	73910	78830	81410	57350	47480	62910	48000	67000	74000	64000	83000	150000	msms	msms	msms	msms	msms	msms	O08759.2	RecName: Full=Ubiquitin-protein ligase E3A; AltName: Full=HECT-type ubiquitin transferase E3A; AltName: Full=Oncogenic protein-associated protein E6-AP	0.00256739	5.72943	2.29885	2	7	2	1	870	99.756	5.08	0	0.67	0.67	-0.57	-0.57	0.13	0.14	0.89	0.87	0.32	0.33	0.5	0.48	High	High	High	High
TRUE	High	IsMasterProtein	105800	28370	97660	174300	161900	113700	68000	24000	89000	190000	280000	260000	mbr	mbr	mbr	mbr	msms	mbr	Q6NVF9.1	RecName: Full=Cleavage and polyadenylation specificity factor subunit 6	0.00256739	5.72333	5.26316	2	2	2	1	551	59.116	7.15	0	0.22	0.22	-2.21	-2.21	0	0	3.84	3.55	0.01	0.01	2.24	2.03	Not Found	Not Found	Not Found	Not Found
TRUE	High	IsMasterProtein	53040	85190	79110	0	42070	22700	34000	72000	72000	0	74000	53000	mbr	mbr	msms	mbr	mbr	mbr	Q06180.2	RecName: Full=Tyrosine-protein phosphatase non-receptor type 2; Short=Protein-tyrosine phosphatase PTP-2; AltName: Full=MPTP	0.00256739	5.71363	5.66502	2	2	2	1	406	47.33	8.37	0.17	0.9	1.76	-0.15	0.81	0.72	0.24	0.14	0.62	0.84	0.43	0.08	0.36	Not Found	High	High	Not Found
TRUE	High	IsMasterProtein	0	0	0	0	0	0	0	0	0	0	0	0	no	no	no	no	no	no	Q9R1P0.1	RecName: Full=Proteasome subunit alpha type-4; AltName: Full=Macropain subunit C9; AltName: Full=Multicatalytic endopeptidase complex subunit C9; AltName: Full=Proteasome component C9; AltName: Full=Proteasome subunit L	0.00256739	5.711	4.21456	1	8	1	1	261	29.452	7.72														High	High	High	Not Found
TRUE	High	IsMasterProtein	76490	78990	134900	51010	48270	24800	49000	67000	120000	57000	84000	57000	mbr	mbr	msms	mbr	mbr	mbr	Q9EPQ8.3	RecName: Full=Transcription factor 20; Short=TCF-20; AltName: Full=Nuclear factor SPBP; AltName: Full=Stromelysin-1 PDGF-responsive element-binding protein; Short=SPRE-binding protein	0.00365408	5.65556	1.25818	2	2	2	1	1987	215.55	8.98	0	1.13	1.13	0.18	0.18	0.63	0.63	0.2	0.2	0.77	0.77	0.11	0.11	Not Found	Not Found	High	Not Found
TRUE	High	IsMasterProtein	377100	225000	293200	263200	218800	184800	240000	190000	270000	290000	380000	430000	msms	msms	msms	msms	msms	msms	Q3TIX9.2	RecName: Full=U4/U6.U5 tri-snRNP-associated protein 2; AltName: Full=Inactive ubiquitin-specific peptidase 39	0.00365408	5.64699	3.5461	2	6	2	1	564	65.106	8.9	0	0.63	0.63	-0.66	-0.66	0.05	0.05	1.29	1.29	0.19	0.19	0.73	0.72	High	High	High	High
TRUE	High	IsMasterProtein	340100	193800	267400	436500	643600	404700	220000	160000	240000	490000	1100000	940000	msms	msms	msms	msms	msms	msms	Q9Z148.2	RecName: Full=Histone-lysine N-methyltransferase EHMT2; AltName: Full=Euchromatic histone-lysine N-methyltransferase 2; AltName: Full=HLA-B-associated transcript 8; AltName: Full=Histone H3-K9 methyltransferase 3; Short=H3-K9-HMTase 3; AltName: Full=Protein G9a	0.00365408	5.60946	3.32542	2	10	2	1	1263	137.952	5.83	0	0.26	0.26	-1.96	-1.96	0	0	4.09	3.84	0	0.01	2.43	2.24	High	High	High	High
TRUE	High	IsMasterProtein	87980	89490	66290	0	6396	5615	57000	76000	60000	0	11000	13000	msms	msms	msms	mbr	mbr	mbr	O35216.1	RecName: Full=Histone H3-like centromeric protein A; AltName: Full=Centromere protein A; Short=CENP-A	0.00365408	5.59672	17.1642	2	6	2	1	134	15.499	11.27	0.17	5.27	5.95	2.4	2.57	0	0	5.04	5.72	0	0	3.17	3.55	High	High	High	Not Found
TRUE	High	IsMasterProtein	101100	83420	89530	39150	46290	39640	65000	70000	81000	44000	81000	92000	mbr	msms	msms	mbr	mbr	msms	P67871.1	RecName: Full=Casein kinase II subunit beta; Short=CK II beta; AltName: Full=Phosvitin	0.00365408	5.50839	9.30233	2	6	2	1	215	24.926	5.55	0	1.05	1.05	0.07	0.07	0.85	0.85	0.07	0.07	0.92	0.92	0.04	0.04	High	High	High	Not Found
TRUE	High	IsMasterProtein	231600	262600	281400	259800	106900	179500	150000	220000	260000	290000	190000	420000	mbr	msms	msms	msms	msms	msms	Q8R0F6.1	RecName: Full=Integrin-linked kinase-associated serine/threonine phosphatase 2C; Short=ILKAP	0.00365408	5.50693	5.35714	2	10	2	1	392	42.748	7.36	0	0.72	0.72	-0.47	-0.47	0.21	0.22	0.68	0.66	0.41	0.42	0.38	0.38	Not Found	High	High	High
TRUE	High	IsMasterProtein	1159000	1173000	1320000	754800	576900	663100	740000	990000	1200000	840000	1000000	1500000	msms	msms	msms	mbr	msms	msms	Q61206.2	RecName: Full=Platelet-activating factor acetylhydrolase IB subunit beta; AltName: Full=PAF acetylhydrolase 30 kDa subunit; Short=PAF-AH 30 kDa subunit; AltName: Full=PAF-AH subunit beta; Short=PAFAH subunit beta	0.00365408	5.44293	12.2271	2	7	2	1	229	25.565	5.92	0	0.88	0.88	-0.19	-0.19	0.59	0.59	0.23	0.23	0.74	0.74	0.13	0.13	High	High	High	Not Found
TRUE	High	IsMasterProtein	35620	42860	22140	48460	39210	13160	23000	36000	20000	54000	69000	31000	msms	msms	mbr	mbr	mbr	mbr	P39876.1	RecName: Full=Metalloproteinase inhibitor 3; AltName: Full=Tissue inhibitor of metalloproteinases 3; Short=TIMP-3; Flags: Precursor	0.00365408	5.42259	8.05687	2	2	2	1	211	24.166	8.76	0	0.53	0.53	-0.92	-0.92	0.03	0.03	1.6	1.54	0.13	0.14	0.89	0.86	Not Found	High	Not Found	Not Found
TRUE	High	IsMasterProtein	296200	344000	427200	140300	152900	265600	190000	290000	390000	160000	270000	620000	mbr	msms	mbr	mbr	msms	mbr	P47962.3	RecName: Full=60S ribosomal protein L5	0.00365408	5.4178	7.07071	2	3	2	1	297	34.379	9.77	0	0.94	0.94	-0.09	-0.09	0.85	0.86	0.07	0.07	0.92	0.92	0.04	0.03	Not Found	High	Not Found	Not Found
TRUE	High	IsMasterProtein	148400	38140	90080	65800	43230	36050	95000	32000	82000	73000	76000	84000	msms	msms	mbr	msms	mbr	msms	Q7TPD0.2	RecName: Full=Integrator complex subunit 3; Short=Int3; AltName: Full=SOSS complex subunit A; AltName: Full=Sensor of single-strand DNA complex subunit A; Short=SOSS-A; Short=Sensor of ssDNA subunit A	0.00365408	5.36633	2.78578	1	4	1	1	1041	117.862	5.8	0	0.82	0.82	-0.29	-0.29	0.46	0.47	0.33	0.33	0.64	0.65	0.19	0.19	High	High	Not Found	High
TRUE	High	IsMasterProtein	175000	74320	101800	36560	39490	83220	110000	63000	93000	41000	69000	190000	mbr	mbr	mbr	msms	msms	msms	Q0P678.1	RecName: Full=Zinc finger CCCH domain-containing protein 18; AltName: Full=Nuclear protein NHN1	0.00365408	5.34461	3.48101	2	5	2	1	948	105.631	7.8	0	1.06	1.06	0.09	0.09	0.85	0.86	0.07	0.07	0.92	0.92	0.04	0.03	Not Found	Not Found	Not Found	High
TRUE	High	IsMasterProtein	406800	3756000	686500	406000	201000	235100	260000	3200000	620000	450000	350000	550000	msms	msms	msms	msms	msms	msms	Q8BJ71.1	RecName: Full=Nuclear pore complex protein Nup93; AltName: Full=93 kDa nucleoporin; AltName: Full=CBP-interacting protein 4; AltName: Full=Nucleoporin Nup93	0.00365408	5.33495	2.3199	2	8	2	1	819	93.222	5.72	0	1.82	1.82	0.86	0.86	0.2	0.22	0.7	0.65	0.4	0.42	0.4	0.37	High	High	High	High
TRUE	High	IsMasterProtein	435800	327600	405000	120200	161100	86120	280000	280000	370000	130000	280000	200000	msms	msms	msms	mbr	msms	msms	Q8VDS4.1	RecName: Full=Regulation of nuclear pre-mRNA domain-containing protein 1A; AltName: Full=Cyclin-dependent kinase inhibitor 2B-related protein; AltName: Full=p15INK4B-related protein	0.00365408	5.29031	10.5769	2	3	2	1	312	35.679	7.58	0	1.56	1.56	0.64	0.64	0.08	0.08	1.11	1.09	0.23	0.24	0.63	0.62	High	High	Not Found	Not Found
TRUE	High	IsMasterProtein	150700	42380	48520	97690	69250	57310	97000	36000	44000	110000	120000	130000	mbr	mbr	msms	mbr	mbr	msms	Q76MZ3.3	RecName: Full=Serine/threonine-protein phosphatase 2A 65 kDa regulatory subunit A alpha isoform; AltName: Full=PP2A subunit A isoform PR65-alpha; AltName: Full=PP2A subunit A isoform R1-alpha	0.00365408	5.27806	2.88625	2	8	2	1	589	65.281	5.11	0	0.44	0.44	-1.17	-1.17	0.01	0.01	2.16	2.06	0.08	0.09	1.12	1.05	High	High	High	High
TRUE	High	IsMasterProtein	30260000	23670000	24300000	22060000	23040000	16730000	19000000	20000000	22000000	25000000	40000000	39000000	msms	msms	msms	msms	msms	msms	P62892.2	RecName: Full=60S ribosomal protein L39	0.00365408	5.27461	19.6078	1	25	1	1	51	6.403	12.56	0	0.61	0.61	-0.72	-0.72	0.04	0.04	1.43	1.43	0.16	0.16	0.8	0.8	High	High	High	High
TRUE	High	IsMasterProtein	64060	30570	32000	53970	23030	26960	41000	26000	29000	60000	40000	63000	msms	msms	msms	msms	msms	msms	P63028.1	RecName: Full=Translationally-controlled tumor protein; Short=TCTP; AltName: Full=21 kDa polypeptide; AltName: Full=p21; AltName: Full=p23	0.00365408	5.26768	5.81395	1	5	1	1	172	19.45	4.86	0	0.59	0.59	-0.76	-0.76	0.03	0.03	1.48	1.46	0.15	0.15	0.82	0.81	High	High	High	Not Found
TRUE	High	IsMasterProtein	962200	779800	731700	565500	433000	364600	620000	660000	660000	630000	760000	850000	msms	msms	mbr	mbr	mbr	mbr	P49135.1	RecName: Full=TFIIH basal transcription factor complex helicase XPB subunit; AltName: Full=Basic transcription factor 2 89 kDa subunit; Short=BTF2 p89; AltName: Full=DNA excision repair protein ERCC-3; AltName: Full=DNA repair protein complementing XP-B cells; AltName: Full=TFIIH 89 kDa subunit; AltName: Full=Xeroderma pigmentosum group B-complementing protein	0.00365408	5.26383	4.98084	2	3	2	1	783	89.07	7.18	0	0.88	0.88	-0.19	-0.19	0.53	0.52	0.28	0.29	0.7	0.68	0.16	0.17	High	High	Not Found	Not Found
TRUE	High	IsMasterProtein	0	0	0	0	0	0	0	0	0	0	0	0	no	no	no	no	no	no	Q8C5N3.1	RecName: Full=Pre-mRNA-splicing factor CWC22 homolog; AltName: Full=Nucampholin homolog	0.00365408	5.26204	2.20264	2	3	2	1	908	104.709	8.09														Not Found	High	High	Not Found
TRUE	High	IsMasterProtein	401700	318000	355500	133900	108900	101800	260000	270000	320000	150000	190000	240000	msms	mbr	msms	mbr	mbr	msms	Q91YJ3.1	RecName: Full=Thymocyte nuclear protein 1; AltName: Full=Thymocyte protein Thy28; Short=mThy28	0.00365408	5.21722	9.73451	2	5	2	1	226	26.161	9.11	0	1.5	1.5	0.58	0.58	0.08	0.08	1.1	1.11	0.23	0.24	0.63	0.63	High	Not Found	High	Not Found
TRUE	High	IsMasterProtein	602700	539100	386900	249000	310400	209800	390000	460000	350000	280000	540000	490000	msms	msms	msms	msms	msms	msms	O89090.2	RecName: Full=Transcription factor Sp1	0.00365408	5.20398	3.57143	1	12	1	1	784	80.683	7.34	0	0.95	0.95	-0.08	-0.08	0.82	0.82	0.09	0.09	0.9	0.9	0.04	0.04	High	High	High	High
TRUE	High	IsMasterProtein	95750	58210	44640	55140	32940	50990	62000	49000	41000	61000	58000	120000	msms	mbr	mbr	msms	msms	mbr	P97452.1	RecName: Full=Ribosome biogenesis protein BOP1; AltName: Full=Block of proliferation 1 protein	0.00365408	5.19949	4.37158	2	4	2	1	732	82.494	6.28	0	0.67	0.67	-0.59	-0.59	0.11	0.12	0.95	0.93	0.3	0.3	0.53	0.52	High	Not Found	Not Found	High
TRUE	High	IsMasterProtein	560200	458400	307300	156700	205600	181500	360000	390000	280000	170000	360000	420000	msms	msms	msms	msms	msms	msms	Q8CCI5.1	RecName: Full=RING1 and YY1-binding protein; AltName: Full=Death effector domain-associated factor; Short=DED-associated factor	0.00365408	5.10774	9.64912	1	12	1	1	228	24.761	9.63	0	1.14	1.14	0.19	0.19	0.61	0.62	0.21	0.21	0.76	0.76	0.12	0.12	High	High	High	High
TRUE	High	IsMasterProtein	147400	91180	90620	110500	95040	77770	95000	77000	82000	120000	170000	180000	msms	msms	msms	msms	msms	msms	P61290.1	RecName: Full=Proteasome activator complex subunit 3; AltName: Full=11S regulator complex subunit gamma; Short=REG-gamma; AltName: Full=Activator of multicatalytic protease subunit 3; AltName: Full=Ki nuclear autoantigen; AltName: Full=Proteasome activator 28 subunit gamma; Short=PA28g; Short=PA28gamma	0.00365408	5.07233	11.4173	2	8	2	1	254	29.488	5.95	0	0.55	0.55	-0.87	-0.87	0.01	0.01	1.92	1.91	0.09	0.1	1.04	1.01	High	High	High	High
TRUE	High	IsMasterProtein	55350	77450	80480	58090	82250	63670	36000	65000	73000	65000	140000	150000	mbr	msms	mbr	mbr	msms	mbr	Q6P4S8.2	RecName: Full=Integrator complex subunit 1; Short=Int1	0.00365408	5.07014	1.09339	2	3	2	1	2195	245.013	6.28	0	0.5	0.5	-1	-1	0.02	0.03	1.64	1.56	0.13	0.14	0.9	0.87	High	Not Found	High	Not Found
TRUE	High	IsMasterProtein	86580	30060	29140	29550	15280	17660	56000	25000	26000	33000	27000	41000	mbr	mbr	mbr	msms	mbr	mbr	P57080.2	RecName: Full=Ubiquitin carboxyl-terminal hydrolase 25; AltName: Full=Deubiquitinating enzyme 25; AltName: Full=Ubiquitin thioesterase 25; AltName: Full=Ubiquitin-specific-processing protease 25; Short=mUSP25	0.00365408	5.06766	3.79147	2	3	2	1	1055	121.344	5.31	0	1.01	1.01	0.02	0.02	0.96	0.96	0.02	0.02	0.98	0.98	0.01	0.01	High	Not Found	Not Found	High
TRUE	High	IsMasterProtein	241600	245600	199200	228700	168400	171000	160000	210000	180000	250000	290000	400000	msms	mbr	msms	msms	mbr	msms	Q9Z0N1.2	RecName: Full=Eukaryotic translation initiation factor 2 subunit 3, X-linked; AltName: Full=Eukaryotic translation initiation factor 2 subunit gamma, X-linked; Short=eIF-2-gamma X	0.00365408	5.02534	8.26271	2	4	2	1	472	51.033	8.4	0	0.58	0.58	-0.78	-0.78	0.02	0.02	1.62	1.61	0.13	0.13	0.9	0.88	High	Not Found	High	High
TRUE	High	IsMasterProtein	94250	63890	68500	70260	61820	63240	61000	54000	62000	78000	110000	150000	mbr	mbr	mbr	msms	mbr	mbr	Q9JIH2.3	RecName: Full=Nuclear pore complex protein Nup50; AltName: Full=50 kDa nucleoporin; AltName: Full=Nuclear pore-associated protein 60 kDa-like; AltName: Full=Nucleoporin Nup50	0.00365408	4.97455	4.93562	2	2	2	1	466	49.455	6.24	0	0.55	0.55	-0.87	-0.87	0.02	0.02	1.78	1.75	0.11	0.11	0.97	0.95	Not Found	Not Found	Not Found	High
TRUE	High	IsMasterProtein	133700	135400	104100	62060	94580	79110	86000	110000	95000	69000	170000	180000	mbr	msms	mbr	msms	msms	mbr	P35601.2	RecName: Full=Replication factor C subunit 1; AltName: Full=A1-P145; AltName: Full=Activator 1 140 kDa subunit; Short=A1 140 kDa subunit; AltName: Full=Activator 1 large subunit; AltName: Full=Activator 1 subunit 1; AltName: Full=Differentiation-specific element-binding protein; AltName: Full=ISRE-binding protein; AltName: Full=Replication factor C 140 kDa subunit; Short=RF-C 140 kDa subunit; Sho…	0.00365408	4.92222	2.65252	2	4	2	1	1131	125.907	9.33	0	0.76	0.76	-0.39	-0.39	0.32	0.33	0.5	0.48	0.51	0.51	0.29	0.29	Not Found	High	Not Found	High
TRUE	High	IsMasterProtein	153600	134400	186600	93690	77500	76960	99000	110000	170000	100000	140000	180000	msms	msms	msms	msms	mbr	msms	Q06185.2	RecName: Full=ATP synthase subunit e, mitochondrial; Short=ATPase subunit e	0.00365408	4.90741	26.7606	2	7	2	1	71	8.23	9.35	0	0.91	0.91	-0.14	-0.14	0.69	0.69	0.16	0.16	0.82	0.82	0.09	0.09	High	High	High	High
TRUE	High	IsMasterProtein	24420	51910	44460	41650	40680	34510	16000	44000	40000	46000	71000	80000	mbr	msms	mbr	mbr	mbr	mbr	Q99JP4.1	RecName: Full=Anaphase-promoting complex subunit CDC26; AltName: Full=Cell division cycle protein 26 homolog	0.00365408	4.87067	20	2	2	2	1	85	9.755	6.81	0	0.47	0.47	-1.08	-1.08	0.02	0.02	1.75	1.66	0.11	0.13	0.97	0.9	Not Found	High	Not Found	Not Found
TRUE	High	IsMasterProtein	0	0	0	0	0	0	0	0	0	0	0	0	no	no	no	no	no	no	Q9WTJ4.1	RecName: Full=Flt3-interacting zinc finger protein 1	0.00365408	4.86614	6	1	3	1	1	500	52.652	7.94														Not Found	High	Not Found	High
TRUE	High	IsMasterProtein	0	0	0	0	0	0	0	0	0	0	0	0	no	no	no	no	no	no	Q3U319.2	RecName: Full=E3 ubiquitin-protein ligase BRE1B; Short=BRE1-B; AltName: Full=RING finger protein 40; AltName: Full=RING-type E3 ubiquitin transferase BRE1B	0.00365408	4.80838	2.0979	2	3	2	1	1001	113.897	6.48														Not Found	Not Found	Not Found	Not Found
TRUE	High	IsMasterProtein	117200	52690	57050	64880	64060	53590	75000	45000	52000	72000	110000	120000	msms	msms	msms	msms	msms	mbr	Q923D5.2	RecName: Full=WW domain-binding protein 11; Short=WBP-11; AltName: Full=Splicing factor that interacts with PQBP-1 and PP1	0.00365408	4.68023	3.27613	2	7	2	1	641	69.831	8.4	0	0.56	0.56	-0.84	-0.84	0.02	0.03	1.61	1.57	0.13	0.14	0.89	0.87	High	High	High	High
TRUE	High	IsMasterProtein	0	0	0	0	0	0	0	0	0	0	0	0	no	no	no	no	no	no	cont_Q15843	NEDD8 OS=Homo sapiens GN=NEDD8 PE=1 SV=1	0.00365408	4.64708	17.284	1	6	1	1	81	9.066	8.43														High	High	High	Not Found
TRUE	High	IsMasterProtein	168300	53730	0	114900	32280	51670	110000	45000	0	130000	56000	120000	msms	mbr	mbr	msms	mbr	mbr	Q8K3G5.2	RecName: Full=Inactive serine/threonine-protein kinase VRK3; AltName: Full=Serine/threonine-protein pseudokinase VRK3; AltName: Full=Vaccinia-related kinase 3	0.00365408	4.64283	5.51876	1	3	1	1	453	50.798	8.57	0.17	0.74	0.38	-0.44	-1.38	0.36	0.06	0.45	1.2	0.54	0.21	0.27	0.67	High	Not Found	Not Found	High
TRUE	High	IsMasterProtein	0	0	0	0	38860	0	0	0	0	0	68000	0	mbr	mbr	mbr	mbr	msms	mbr	Q922K7.1	RecName: Full=Probable 28S rRNA (cytosine-C(5))-methyltransferase; AltName: Full=Nucleolar protein 1; AltName: Full=Nucleolar protein 2 homolog; AltName: Full=Proliferating-cell nucleolar antigen p120; AltName: Full=Proliferation-associated nucleolar protein p120	0.00365408	4.55017	5.17024	2	2	2	1	793	86.699	9.22														Not Found	Not Found	Not Found	Not Found
TRUE	High	IsMasterProtein	37300	16210	17260	15570	18840	12000	24000	14000	16000	17000	33000	28000	msms	msms	msms	mbr	msms	msms	P63276.2	RecName: Full=40S ribosomal protein S17	0.00365408	4.54793	13.3333	2	6	2	1	135	15.514	9.85	0	0.69	0.69	-0.54	-0.54	0.14	0.15	0.85	0.84	0.33	0.33	0.48	0.48	High	High	High	Not Found
TRUE	High	IsMasterProtein	53120	94270	101500	168000	79930	90970	34000	80000	92000	190000	140000	210000	mbr	mbr	msms	mbr	mbr	mbr	O54833.1	RecName: Full=Casein kinase II subunit alpha'; Short=CK II alpha'	0.00365408	4.54745	6.28571	2	2	1	1	350	41.189	8.56	0	0.36	0.36	-1.49	-1.49	0	0	2.78	2.62	0.03	0.04	1.51	1.4	Not Found	Not Found	High	Not Found
TRUE	High	IsMasterProtein	119600	130500	136900	66220	56270	52250	77000	110000	120000	74000	98000	120000	msms	msms	msms	msms	mbr	mbr	Q9QZ08.3	RecName: Full=N-acetyl-D-glucosamine kinase; Short=N-acetylglucosamine kinase; AltName: Full=GlcNAc kinase	0.00365408	4.52768	4.66472	1	4	1	1	343	37.245	5.73	0	1.06	1.06	0.09	0.09	0.79	0.79	0.1	0.1	0.89	0.89	0.05	0.05	High	High	High	High
TRUE	High	IsMasterProtein	0	0	0	0	0	0	0	0	0	0	0	0	no	no	no	no	no	no	P05627.3	RecName: Full=Transcription factor AP-1; AltName: Full=AH119; AltName: Full=Activator protein 1; Short=AP1; AltName: Full=Proto-oncogene c-Jun; AltName: Full=V-jun avian sarcoma virus 17 oncogene homolog; Short=Jun A	0.00365408	4.48122	4.49102	1	4	1	1	334	35.921	8.75														High	Not Found	Not Found	Not Found
TRUE	High	IsMasterProtein	93210	62370	79490	91940	87130	82660	60000	53000	72000	100000	150000	190000	msms	msms	msms	msms	msms	msms	Q9R059.2	RecName: Full=Four and a half LIM domains protein 3; Short=FHL-3; AltName: Full=Skeletal muscle LIM-protein 2; Short=SLIM-2	0.00365408	4.47534	6.57439	1	6	1	1	289	31.773	6.2	0	0.42	0.42	-1.24	-1.24	0	0	2.7	2.62	0.03	0.04	1.48	1.4	High	High	High	High
TRUE	High	IsMasterProtein	178200	96080	84460	97840	102300	68980	110000	81000	77000	110000	180000	160000	mbr	mbr	mbr	msms	msms	msms	P46471.5	RecName: Full=26S protease regulatory subunit 7; AltName: Full=26S proteasome AAA-ATPase subunit RPT1; AltName: Full=Proteasome 26S subunit ATPase 2; AltName: Full=Protein MSS1	0.00365408	4.46231	3.00231	1	3	1	1	433	48.617	5.95	0	0.61	0.61	-0.71	-0.71	0.05	0.05	1.34	1.33	0.18	0.18	0.76	0.75	Not Found	Not Found	Not Found	High
TRUE	High	IsMasterProtein	109600	186800	93120	82930	85630	55650	70000	160000	85000	92000	150000	130000	mbr	mbr	mbr	msms	mbr	msms	P63154.1	RecName: Full=Crooked neck-like protein 1; AltName: Full=Crooked neck homolog	0.00475624	4.44358	1.73913	1	2	1	1	690	83.363	6.93	0	0.81	0.81	-0.31	-0.31	0.41	0.41	0.39	0.38	0.59	0.59	0.23	0.23	Not Found	Not Found	Not Found	High
TRUE	High	IsMasterProtein	213200	159900	127600	182100	80960	181200	140000	140000	120000	200000	140000	420000	msms	msms	msms	msms	msms	msms	Q8QZY9.1	RecName: Full=Splicing factor 3B subunit 4	0.00475624	4.39244	3.30189	1	7	1	1	424	44.327	8.56	0	0.56	0.56	-0.83	-0.83	0.05	0.05	1.34	1.29	0.18	0.19	0.75	0.72	High	High	High	High
TRUE	High	IsMasterProtein	362700	458300	447600	207200	295400	328300	230000	390000	410000	230000	520000	760000	msms	mbr	msms	mbr	msms	msms	Q9CQ65.1	RecName: Full=S-methyl-5'-thioadenosine phosphorylase; AltName: Full=5'-methylthioadenosine phosphorylase; Short=MTA phosphorylase; Short=MTAP; Short=MTAPase	0.00475624	4.37675	6.36042	1	4	1	1	283	31.042	7.14	0	0.74	0.74	-0.43	-0.43	0.32	0.33	0.5	0.48	0.51	0.51	0.3	0.29	High	Not Found	High	Not Found
TRUE	High	IsMasterProtein	191800	98460	147800	93200	66500	65860	120000	83000	130000	100000	120000	150000	msms	msms	msms	msms	msms	msms	Q9JJU8.1	RecName: Full=SH3 domain-binding glutamic acid-rich-like protein	0.00475624	4.35546	11.4035	1	6	1	1	114	12.803	4.92	0	0.91	0.91	-0.14	-0.14	0.67	0.67	0.17	0.18	0.8	0.8	0.1	0.1	High	High	High	High
TRUE	High	IsMasterProtein	196600	90260	131800	56170	84140	87550	130000	76000	120000	62000	150000	200000	msms	mbr	mbr	msms	mbr	mbr	Q60715.2	RecName: Full=Prolyl 4-hydroxylase subunit alpha-1; Short=4-PH alpha-1; AltName: Full=Procollagen-proline,2-oxoglutarate-4-dioxygenase subunit alpha-1; Flags: Precursor	0.00475624	4.34381	2.62172	1	2	1	1	534	60.872	5.9	0	0.85	0.85	-0.23	-0.23	0.58	0.59	0.23	0.23	0.74	0.74	0.13	0.13	High	Not Found	Not Found	High
TRUE	High	IsMasterProtein	0	0	0	0	0	0	0	0	0	0	0	0	no	no	no	no	no	no	Q9D0D5.1	RecName: Full=General transcription factor IIE subunit 1; AltName: Full=General transcription factor IIE 56 kDa subunit; AltName: Full=Transcription initiation factor IIE subunit alpha; Short=TFIIE-alpha	0.00475624	4.34208	3.63636	1	1	1	1	440	49.562	4.86														Not Found	High	Not Found	Not Found
TRUE	High	IsMasterProtein	107300	122200	128600	121900	106500	111100	69000	100000	120000	140000	190000	260000	mbr	mbr	mbr	msms	mbr	msms	Q9CQ71.1	RecName: Full=Replication protein A 14 kDa subunit; Short=RP-A p14; AltName: Full=Replication factor A protein 3; Short=RF-A protein 3	0.00475624	4.32607	21.4876	2	4	2	1	121	13.575	4.84	0	0.5	0.5	-0.99	-0.99	0.01	0.01	1.93	1.87	0.09	0.1	1.04	1	Not Found	Not Found	Not Found	High
TRUE	High	IsMasterProtein	735900	419800	504800	522600	367200	379600	470000	350000	460000	580000	640000	880000	msms	msms	msms	msms	msms	msms	P63271.1	RecName: Full=Transcription elongation factor SPT4-A; AltName: Full=DRB sensitivity-inducing factor small subunit 1; Short=DSIF small subunit 1; AltName: Full=Transcription elongation factor SPT4 1	0.00475624	4.29748	13.6752	1	6	1	1	117	13.185	8.06	0	0.62	0.62	-0.7	-0.7	0.04	0.04	1.39	1.39	0.16	0.16	0.78	0.79	High	High	High	High
TRUE	High	IsMasterProtein	0	0	0	0	0	0	0	0	0	0	0	0	no	no	no	no	no	no	Q924H2.2	RecName: Full=Mediator of RNA polymerase II transcription subunit 15; AltName: Full=Mediator complex subunit 15; AltName: Full=Positive cofactor 2 glutamine/Q-rich-associated protein; Short=PC2 glutamine/Q-rich-associated protein; Short=mPcqap	0.00475624	4.2736	2.14646	1	1	1	1	792	87.006	9.42														Not Found	Not Found	Not Found	Not Found
TRUE	High	IsMasterProtein	304700	176000	204300	16510	40800	35070	200000	150000	190000	18000	71000	81000	msms	mbr	msms	mbr	mbr	mbr	P30280.1	RecName: Full=G1/S-specific cyclin-D2	0.00475624	4.26281	5.19031	1	3	1	1	289	32.876	5.16	0	3.7	3.7	1.89	1.89	0	0	2.91	2.68	0.03	0.04	1.6	1.44	High	Not Found	High	Not Found
TRUE	High	IsMasterProtein	91740	86940	90080	51990	38280	58310	59000	73000	82000	58000	67000	140000	msms	msms	msms	msms	msms	msms	O35864.3	RecName: Full=COP9 signalosome complex subunit 5; Short=SGN5; Short=Signalosome subunit 5; AltName: Full=Jun activation domain-binding protein 1; AltName: Full=Kip1 C-terminus-interacting protein 2	0.00475624	4.25806	2.99401	1	7	1	1	334	37.525	6.54	0	0.88	0.88	-0.19	-0.19	0.61	0.61	0.22	0.21	0.76	0.76	0.12	0.12	High	High	High	High
TRUE	High	IsMasterProtein	122500	97910	85330	91930	83920	79230	79000	83000	78000	100000	150000	180000	mbr	msms	msms	mbr	mbr	mbr	Q8BTW3.1	RecName: Full=Exosome complex component MTR3; AltName: Full=Exosome component 6; AltName: Full=mRNA transport regulator 3 homolog	0.00475624	4.23515	5.86081	1	2	1	1	273	28.353	6.11	0	0.57	0.57	-0.82	-0.82	0.02	0.02	1.67	1.66	0.12	0.13	0.93	0.9	Not Found	High	High	Not Found
TRUE	High	IsMasterProtein	120300	62790	55100	25240	40780	36810	77000	53000	50000	28000	71000	85000	mbr	msms	msms	mbr	msms	mbr	Q8K1C9.3	RecName: Full=Leucine-rich repeat-containing protein 41; AltName: Full=Protein Muf1	0.00475624	4.21882	1.73482	1	3	1	1	807	88.124	8.31	0	1.06	1.06	0.09	0.09	0.83	0.83	0.08	0.08	0.91	0.91	0.04	0.04	Not Found	High	High	Not Found
TRUE	High	IsMasterProtein	146800	173300	202200	142700	132500	80700	94000	150000	180000	160000	230000	190000	mbr	mbr	msms	mbr	mbr	mbr	P60670.3	RecName: Full=Nuclear protein localization protein 4 homolog; Short=Protein NPL4	0.00475624	4.20059	2.46711	1	1	1	1	608	67.974	6.46	0	0.72	0.72	-0.48	-0.48	0.17	0.17	0.76	0.76	0.37	0.38	0.43	0.42	Not Found	Not Found	High	Not Found
TRUE	High	IsMasterProtein	152100	127600	166600	104300	95770	143400	98000	110000	150000	120000	170000	330000	mbr	msms	msms	msms	msms	msms	P60824.1	RecName: Full=Cold-inducible RNA-binding protein; AltName: Full=A18 hnRNP; AltName: Full=Glycine-rich RNA-binding protein CIRP	0.00475624	4.19729	6.39535	1	5	1	1	172	18.596	9.61	0	0.63	0.63	-0.67	-0.67	0.1	0.11	0.99	0.95	0.28	0.3	0.56	0.53	Not Found	High	High	High
TRUE	High	IsMasterProtein	145100	134100	155500	68240	36950	29250	93000	110000	140000	76000	65000	68000	mbr	msms	mbr	mbr	msms	mbr	Q9JM05.2	RecName: Full=E3 SUMO-protein ligase PIAS4; AltName: Full=PIASy; AltName: Full=Protein inhibitor of activated STAT protein 4; AltName: Full=Protein inhibitor of activated STAT protein gamma; Short=PIAS-gamma	0.00475624	4.17205	3.15582	1	2	1	1	507	55.534	6.37	0	1.65	1.65	0.72	0.72	0.03	0.03	1.5	1.51	0.14	0.14	0.84	0.84	Not Found	High	Not Found	Not Found
TRUE	High	IsMasterProtein	0	0	0	0	0	0	0	0	0	0	0	0	no	no	no	no	no	no	Q6PDI5.3	RecName: Full=Proteasome-associated protein ECM29 homolog; Short=Ecm29	0.00475624	4.10846	0.815217	1	1	1	1	1840	203.573	7.06														Not Found	Not Found	High	Not Found
TRUE	High	IsMasterProtein	186800	222800	124200	135400	69840	56810	120000	190000	110000	150000	120000	130000	msms	msms	msms	msms	msms	msms	Q91YU3.1	RecName: Full=Myb/SANT-like DNA-binding domain-containing protein 4	0.00475624	4.10122	5.7971	1	7	1	1	345	41.221	5.44	0	1.02	1.02	0.03	0.03	0.94	0.94	0.03	0.03	0.97	0.97	0.01	0.01	High	High	High	High
TRUE	High	IsMasterProtein	84600	119800	107700	103700	76150	79660	54000	100000	98000	120000	130000	180000	mbr	msms	mbr	msms	msms	msms	P61514.2	RecName: Full=60S ribosomal protein L37a	0.00475624	4.09633	18.4783	2	8	2	1	92	10.268	10.43	0	0.57	0.57	-0.8	-0.8	0.03	0.04	1.46	1.43	0.15	0.16	0.81	0.8	High	High	High	High
TRUE	High	IsMasterProtein	145100	121800	134200	160300	79700	126400	93000	100000	120000	180000	140000	290000	msms	mbr	msms	mbr	mbr	msms	Q9QUM9.1	RecName: Full=Proteasome subunit alpha type-6; AltName: Full=Macropain iota chain; AltName: Full=Multicatalytic endopeptidase complex iota chain; AltName: Full=Proteasome iota chain	0.00475624	4.09007	5.28455	1	3	1	1	246	27.355	6.76	0	0.54	0.54	-0.88	-0.88	0.02	0.02	1.69	1.65	0.12	0.13	0.93	0.9	High	Not Found	High	Not Found
TRUE	High	IsMasterProtein	149300	87500	112900	61430	89760	128400	96000	74000	100000	68000	160000	300000	mbr	mbr	mbr	mbr	msms	msms	Q9D0F6.1	RecName: Full=Replication factor C subunit 5; AltName: Full=Activator 1 36 kDa subunit; Short=A1 36 kDa subunit; AltName: Full=Activator 1 subunit 5; AltName: Full=Replication factor C 36 kDa subunit; Short=RF-C 36 kDa subunit; Short=RFC36	0.00679502	4.06419	5.30973	1	3	1	1	339	38.072	7.81	0	0.61	0.61	-0.71	-0.71	0.13	0.14	0.89	0.84	0.32	0.33	0.5	0.48	Not Found	Not Found	Not Found	Not Found
TRUE	High	IsMasterProtein	0	0	0	0	0	0	0	0	0	0	0	0	no	no	no	no	no	no	P70318.1	RecName: Full=Nucleolysin TIAR; AltName: Full=TIA-1-related protein	0.00679502	4.05507	2.80612	1	7	1	1	392	43.361	7.99														High	High	High	High
TRUE	High	IsMasterProtein	22250	29110	0	71570	73540	67570	14000	25000	0	80000	130000	160000	mbr	mbr	mbr	msms	msms	msms	Q8VDF2.2	RecName: Full=E3 ubiquitin-protein ligase UHRF1; AltName: Full=Nuclear protein 95; AltName: Full=Nuclear zinc finger protein Np95; AltName: Full=Ubiquitin-like PHD and RING finger domain-containing protein 1; Short=mUhrf1; AltName: Full=Ubiquitin-like-containing PHD and RING finger domains protein 1	0.00679502	4.04634	1.53453	1	4	1	1	782	88.248	8.31	0.17	0.16	0.13	-2.64	-2.95	0	0	4.76	5.23	0	0	2.96	3.35	Not Found	Not Found	Not Found	High
TRUE	High	IsMasterProtein	153200	80480	231300	88800	79600	78900	98000	68000	210000	99000	140000	180000	mbr	mbr	mbr	msms	mbr	mbr	Q61598.1	RecName: Full=Rab GDP dissociation inhibitor beta; Short=Rab GDI beta; AltName: Full=GDI-3; AltName: Full=Guanosine diphosphate dissociation inhibitor 2; Short=GDI-2	0.00679502	4.03882	2.69663	1	1	1	1	445	50.505	6.25	0	0.82	0.82	-0.28	-0.28	0.5	0.52	0.3	0.29	0.68	0.68	0.17	0.17	Not Found	Not Found	Not Found	High
TRUE	High	IsMasterProtein	108900	46690	57700	48360	34590	0	70000	39000	52000	54000	61000	0	msms	msms	msms	msms	msms	msms	Q9JKV1.2	RecName: Full=Proteasomal ubiquitin receptor ADRM1; AltName: Full=110 kDa cell membrane glycoprotein; Short=Gp110; AltName: Full=Adhesion-regulating molecule 1; Short=ARM-1; AltName: Full=Rpn13 homolog	0.00679502	4.0373	3.9312	1	7	1	1	407	42.034	5.07	0.17	0.92	1.51	-0.12	0.59	0.75	0.27	0.13	0.57	0.85	0.46	0.07	0.33	High	High	High	High
TRUE	High	IsMasterProtein	146300	166300	167200	73670	93580	62020	94000	140000	150000	82000	160000	140000	msms	msms	mbr	mbr	msms	mbr	Q99LB0.1	RecName: Full=Deoxynucleotidyltransferase terminal-interacting protein 1; AltName: Full=Terminal deoxynucleotidyltransferase-interacting factor 1; Short=TdIF1; Short=TdT-interacting factor 1	0.00679502	4.02572	3.65854	1	4	1	1	328	36.829	9.07	0	1.01	1.01	0.02	0.02	0.96	0.96	0.02	0.02	0.98	0.98	0.01	0.01	High	High	Not Found	Not Found
TRUE	High	IsMasterProtein	0	0	0	0	0	0	0	0	0	0	0	0	no	no	no	no	no	no	Q99LW6.1	RecName: Full=YY1-associated factor 2	0.00679502	4.00962	13.4078	1	3	1	1	179	19.643	9.58														High	High	High	Not Found
TRUE	High	IsMasterProtein	576700	502200	484400	478300	403500	353600	370000	420000	440000	530000	710000	820000	msms	msms	msms	msms	msms	msms	Q9JJI8.3	RecName: Full=60S ribosomal protein L38	0.00679502	3.98422	18.5714	1	9	1	1	70	8.199	10.1	0	0.61	0.61	-0.72	-0.72	0.03	0.03	1.47	1.48	0.15	0.15	0.82	0.82	High	High	High	High
TRUE	High	IsMasterProtein	207800	239200	238700	128600	237800	180000	130000	200000	220000	140000	420000	420000	msms	msms	msms	msms	msms	msms	Q9QXA5.1	RecName: Full=U6 snRNA-associated Sm-like protein LSm4	0.00679502	3.97716	7.29927	1	6	1	1	137	15.067	10.05	0	0.62	0.62	-0.69	-0.69	0.11	0.13	0.94	0.9	0.3	0.31	0.53	0.51	High	High	High	High
TRUE	High	IsMasterProtein	383400	221600	329500	83580	131100	97570	250000	190000	300000	93000	230000	230000	mbr	mbr	msms	mbr	mbr	mbr	P61089.1	RecName: Full=Ubiquitin-conjugating enzyme E2 N; AltName: Full=Bendless-like ubiquitin-conjugating enzyme; AltName: Full=E2 ubiquitin-conjugating enzyme N; AltName: Full=Ubc13; AltName: Full=Ubiquitin carrier protein N; AltName: Full=Ubiquitin-protein ligase N	0.00679502	3.96778	7.23684	1	1	1	1	152	17.127	6.57	0	1.42	1.42	0.51	0.51	0.21	0.21	0.69	0.67	0.41	0.41	0.39	0.39	Not Found	Not Found	High	Not Found
TRUE	High	IsMasterProtein	306700	165400	136300	182300	101100	85960	200000	140000	120000	200000	180000	200000	msms	msms	msms	msms	msms	msms	Q91VW3.1	RecName: Full=SH3 domain-binding glutamic acid-rich-like protein 3	0.00679502	3.96337	10.7527	1	6	1	1	93	10.47	5.14	0	0.78	0.78	-0.36	-0.36	0.27	0.26	0.57	0.58	0.46	0.46	0.33	0.34	High	High	High	High
TRUE	High	IsMasterProtein	153800	291400	135100	117100	101700	105000	99000	250000	120000	130000	180000	240000	mbr	mbr	mbr	mbr	mbr	msms	Q5SUQ9.2	RecName: Full=CST complex subunit CTC1; AltName: Full=Alpha-accessory factor of 132 kDa; Short=AAF-132; Short=AAF132; AltName: Full=Conserved telomere maintenance component 1	0.00679502	3.95156	1.40264	1	1	1	1	1212	133.943	8.12	0	0.81	0.81	-0.31	-0.31	0.44	0.45	0.36	0.35	0.61	0.62	0.21	0.21	Not Found	Not Found	Not Found	Not Found
TRUE	High	IsMasterProtein	126300	95820	126300	73880	36150	81300	81000	81000	110000	82000	63000	190000	msms	mbr	msms	mbr	mbr	msms	Q9D4H9.1	RecName: Full=PHD finger protein 14	0.00679502	3.94462	1.13507	1	4	1	1	881	99.043	5.34	0	0.92	0.92	-0.13	-0.13	0.75	0.76	0.12	0.12	0.86	0.86	0.07	0.06	High	Not Found	High	Not Found
TRUE	High	IsMasterProtein	123300	71890	107800	107900	71310	34580	79000	61000	98000	120000	120000	80000	mbr	mbr	msms	mbr	msms	msms	Q9D0I8.1	RecName: Full=mRNA turnover protein 4 homolog; AltName: Full=Ribosome assembly factor Mrto4	0.00679502	3.93968	6.27615	1	3	1	1	239	27.528	8.54	0	0.73	0.73	-0.45	-0.45	0.19	0.19	0.73	0.73	0.39	0.39	0.41	0.41	Not Found	Not Found	High	Not Found
TRUE	High	IsMasterProtein	0	0	0	0	0	0	0	0	0	0	0	0	no	no	no	no	no	no	Q99KG3.1	RecName: Full=RNA-binding protein 10; AltName: Full=RNA-binding motif protein 10	0.00679502	3.91578	1.1828	1	5	1	1	930	103.43	5.92														High	High	High	High
TRUE	High	IsMasterProtein	301000	222100	314500	131000	106600	80410	190000	190000	290000	150000	190000	190000	msms	msms	msms	msms	mbr	mbr	Q5XJE5.2	RecName: Full=RNA polymerase-associated protein LEO1	0.00679502	3.90798	1.94903	1	5	1	1	667	75.552	4.46	0	1.27	1.27	0.35	0.35	0.28	0.28	0.55	0.55	0.48	0.47	0.32	0.33	High	High	High	High
TRUE	High	IsMasterProtein	0	0	0	0	0	0	0	0	0	0	0	0	no	no	no	no	no	no	Q9CWZ3.3	RecName: Full=RNA-binding protein 8A; AltName: Full=RNA-binding motif protein 8A; AltName: Full=Ribonucleoprotein RBM8A	0.00679502	3.88074	6.32184	1	6	1	1	174	19.876	6.16														High	High	High	High
TRUE	High	IsMasterProtein	112600	132800	134100	169600	211200	179900	72000	110000	120000	190000	370000	420000	mbr	mbr	mbr	mbr	mbr	msms	Q9D945.1	RecName: Full=Protein LLP homolog; AltName: Full=Protein LAPS18-like	0.00679502	3.88008	12.3077	1	1	1	1	130	15.381	10.36	0	0.32	0.32	-1.63	-1.63	0	0	3.27	3.09	0.01	0.02	1.83	1.72	Not Found	Not Found	Not Found	Not Found
TRUE	High	IsMasterProtein	131000	109800	76070	65780	55450	30780	84000	93000	69000	73000	97000	71000	msms	msms	msms	msms	msms	msms	Q8BPB0.3	RecName: Full=MOB kinase activator 1B; AltName: Full=Mob1 homolog 1A; AltName: Full=Mps one binder kinase activator-like 1A	0.00679502	3.8655	5.55556	1	6	1	1	216	25.075	6.73	0	1.02	1.02	0.03	0.03	0.92	0.92	0.04	0.04	0.96	0.96	0.02	0.02	High	High	High	High
TRUE	High	IsMasterProtein	109800	90010	144700	81070	70410	164100	71000	76000	130000	90000	120000	380000	mbr	mbr	mbr	msms	msms	mbr	Q8BX09.2	RecName: Full=Retinoblastoma-binding protein 5; Short=RBBP-5	0.00679502	3.85918	3.90335	1	2	1	1	538	59.061	5.1	0	0.55	0.55	-0.86	-0.86	0.09	0.1	1.06	1	0.24	0.27	0.61	0.56	Not Found	Not Found	Not Found	High
TRUE	High	IsMasterProtein	281900	134600	229300	127400	139300	51030	180000	110000	210000	140000	240000	120000	msms	mbr	mbr	mbr	mbr	mbr	Q8BGS2.1	RecName: Full=BolA-like protein 2	0.00679502	3.8514	22.093	1	1	1	1	86	10.208	6.16	0	1.02	1.02	0.02	0.02	0.95	0.95	0.02	0.02	0.97	0.97	0.01	0.01	High	Not Found	Not Found	Not Found
TRUE	High	IsMasterProtein	159700	45230	64530	143700	80370	78740	100000	38000	59000	160000	140000	180000	mbr	mbr	mbr	msms	mbr	mbr	Q9CY64.1	RecName: Full=Biliverdin reductase A; Short=BVR A; AltName: Full=Biliverdin-IX alpha-reductase; Flags: Precursor	0.00679502	3.8514	3.38983	1	1	1	1	295	33.504	7.02	0	0.38	0.38	-1.38	-1.38	0	0	2.71	2.57	0.03	0.04	1.48	1.36	Not Found	Not Found	Not Found	High
TRUE	High	IsMasterProtein	0	0	0	0	0	0	0	0	0	0	0	0	no	no	no	no	no	no	Q8BL66.2	RecName: Full=Early endosome antigen 1	0.00679502	3.84771	0.708717	1	2	1	1	1411	160.817	5.77														Not Found	Not Found	Not Found	High
TRUE	High	IsMasterProtein	192700	154500	132900	90960	105800	81460	120000	130000	120000	100000	190000	190000	mbr	mbr	msms	mbr	mbr	mbr	Q91WE2.1	RecName: Full=Protein FAM192A; AltName: Full=NEFA-interacting nuclear protein NIP30	0.00679502	3.84558	5.90551	1	2	1	1	254	28.684	5.14	0	0.82	0.82	-0.29	-0.29	0.4	0.4	0.4	0.4	0.58	0.58	0.24	0.24	Not Found	Not Found	High	Not Found
TRUE	High	IsMasterProtein	56110	40910	40410	40170	20720	36360	36000	35000	37000	45000	36000	84000	mbr	msms	msms	msms	mbr	msms	P49722.3	RecName: Full=Proteasome subunit alpha type-2; AltName: Full=Macropain subunit C3; AltName: Full=Multicatalytic endopeptidase complex subunit C3; AltName: Full=Proteasome component C3	0.00679502	3.83445	4.2735	1	5	1	1	234	25.91	7.43	0	0.69	0.69	-0.53	-0.53	0.15	0.16	0.82	0.81	0.35	0.35	0.46	0.45	Not Found	High	High	High
TRUE	High	IsMasterProtein	508700	299500	398300	250700	247000	188900	330000	250000	360000	280000	430000	440000	msms	msms	msms	msms	msms	msms	P67984.2	RecName: Full=60S ribosomal protein L22; AltName: Full=Heparin-binding protein HBp15	0.00679502	3.8315	10.1562	1	8	1	1	128	14.75	9.19	0	0.83	0.83	-0.27	-0.27	0.41	0.4	0.39	0.39	0.59	0.58	0.23	0.23	High	High	High	High
TRUE	High	IsMasterProtein	141800	104300	114800	77730	46010	68820	91000	88000	100000	86000	80000	160000	msms	mbr	msms	mbr	mbr	mbr	P15066.1	RecName: Full=Transcription factor jun-D	0.00679502	3.83091	4.10557	1	2	1	1	341	34.883	7.44	0	0.91	0.91	-0.14	-0.14	0.69	0.69	0.16	0.16	0.82	0.82	0.09	0.09	High	Not Found	High	Not Found
TRUE	High	IsMasterProtein	0	0	0	0	0	0	0	0	0	0	0	0	no	no	no	no	no	no	Q9CY58.2	RecName: Full=Plasminogen activator inhibitor 1 RNA-binding protein; AltName: Full=PAI1 RNA-binding protein 1; Short=PAI-RBP1; AltName: Full=SERPINE1 mRNA-binding protein 1	0.00679502	3.82102	3.9312	1	2	1	1	407	44.687	8.54														Not Found	Not Found	High	High
TRUE	High	IsMasterProtein	64520	56150	43750	49050	31230	37650	41000	47000	40000	55000	55000	87000	msms	msms	mbr	mbr	msms	mbr	Q99LD4.1	RecName: Full=COP9 signalosome complex subunit 1; Short=SGN1; Short=Signalosome subunit 1; AltName: Full=G protein pathway suppressor 1; Short=GPS-1; AltName: Full=JAB1-containing signalosome subunit 1	0.00679502	3.80438	3.18471	1	3	1	1	471	53.408	6.84	0	0.67	0.67	-0.58	-0.58	0.09	0.09	1.07	1.07	0.24	0.24	0.61	0.62	High	High	Not Found	Not Found
TRUE	High	IsMasterProtein	0	0	0	0	0	0	0	0	0	0	0	0	no	no	no	no	no	no	Q925J9.2	RecName: Full=Mediator of RNA polymerase II transcription subunit 1; AltName: Full=Mediator complex subunit 1; AltName: Full=Peroxisome proliferator-activated receptor-binding protein; Short=PBP; Short=PPAR-binding protein; AltName: Full=Thyroid hormone receptor-associated protein complex 220 kDa component; Short=Trap220; AltName: Full=Thyroid receptor-interacting protein 2; Short=TR-interacting …	0.00679502	3.80217	0.571429	1	4	1	1	1575	167.036	8.73														High	Not Found	Not Found	High
TRUE	High	IsMasterProtein	115600	68470	64660	81170	79840	75190	74000	58000	59000	90000	140000	170000	msms	msms	msms	msms	msms	msms	P80316.1	RecName: Full=T-complex protein 1 subunit epsilon; Short=TCP-1-epsilon; AltName: Full=CCT-epsilon	0.00679502	3.80134	1.84843	1	6	1	1	541	59.586	6.02	0	0.49	0.49	-1.04	-1.04	0.01	0.01	2.17	2.12	0.08	0.08	1.12	1.09	High	High	High	High
TRUE	High	IsMasterProtein	0	0	0	0	0	0	0	0	0	0	0	0	no	no	no	no	no	no	Q5U5Q9.2	RecName: Full=BRCA1-A complex subunit RAP80; AltName: Full=Receptor-associated protein 80; AltName: Full=Ubiquitin interaction motif-containing protein 1	0.00679502	3.7929	1.78817	1	1	1	1	727	81.427	6.51														High	Not Found	Not Found	Not Found
TRUE	High	IsMasterProtein	71070	48790	60440	39020	22680	28270	46000	41000	55000	43000	40000	66000	mbr	mbr	mbr	msms	mbr	mbr	Q61466.3	RecName: Full=SWI/SNF-related matrix-associated actin-dependent regulator of chromatin subfamily D member 1; AltName: Full=60 kDa BRG-1/Brm-associated factor subunit A; AltName: Full=BRG1-associated factor 60A; Short=BAF60A; AltName: Full=Protein D15KZ1; AltName: Full=SWI/SNF complex 60 kDa subunit	0.00679502	3.79237	2.52427	1	1	1	1	515	58.208	9.25	0	0.97	0.97	-0.04	-0.04	0.9	0.9	0.05	0.05	0.95	0.95	0.02	0.02	Not Found	Not Found	Not Found	High
TRUE	High	IsMasterProtein	170000	232000	221600	163100	150100	126900	110000	200000	200000	180000	260000	290000	mbr	msms	msms	mbr	mbr	mbr	Q91VJ5.1	RecName: Full=Polyglutamine-binding protein 1; Short=PQBP-1; AltName: Full=38 kDa nuclear protein containing a WW domain; Short=Npw38; AltName: Full=Polyglutamine tract-binding protein 1	0.00679502	3.78941	6.84411	1	4	1	1	263	30.579	6.23	0	0.68	0.68	-0.57	-0.57	0.12	0.12	0.92	0.9	0.31	0.31	0.51	0.51	Not Found	High	High	Not Found
TRUE	High	IsMasterProtein	0	0	0	0	0	0	0	0	0	0	0	0	no	no	no	no	no	no	P62858.1	RecName: Full=40S ribosomal protein S28	0.00679502	3.77885	15.942	1	7	1	1	69	7.836	10.7														High	High	High	High
TRUE	High	IsMasterProtein	56070	22860	52610	47430	0	11510	36000	19000	48000	53000	0	27000	msms	mbr	mbr	msms	mbr	mbr	Q689Z5.2	RecName: Full=Protein strawberry notch homolog 1; Short=mSno1	0.00679502	3.77573	1.00719	1	2	1	1	1390	153.642	8.07	0.17	0.86	1.28	-0.22	0.36	0.63	0.5	0.2	0.31	0.77	0.67	0.11	0.18	High	Not Found	Not Found	High
TRUE	High	IsMasterProtein	151600	129700	76940	85620	96560	82270	97000	110000	70000	95000	170000	190000	msms	mbr	mbr	msms	mbr	mbr	O70435.3	RecName: Full=Proteasome subunit alpha type-3; AltName: Full=Macropain subunit C8; AltName: Full=Multicatalytic endopeptidase complex subunit C8; AltName: Full=Proteasome component C8; AltName: Full=Proteasome subunit K	0.00679502	3.77443	4.70588	1	2	1	1	255	28.387	5.44	0	0.62	0.62	-0.68	-0.68	0.07	0.07	1.16	1.14	0.22	0.23	0.65	0.64	High	Not Found	Not Found	High
TRUE	High	IsMasterProtein	0	0	0	0	0	0	0	0	0	0	0	0	no	no	no	no	no	no	P56812.3	RecName: Full=Programmed cell death protein 5; AltName: Full=TF-1 cell apoptosis-related protein 19; Short=Protein TFAR19	0.00679502	3.77134	10.3175	1	2	1	1	126	14.266	5.68														Not Found	Not Found	High	Not Found
TRUE	High	IsMasterProtein	121400	112200	94840	80510	108200	62440	78000	95000	86000	89000	190000	140000	mbr	mbr	mbr	mbr	mbr	msms	Q3THS6.2	RecName: Full=S-adenosylmethionine synthase isoform type-2; Short=AdoMet synthase 2; AltName: Full=Methionine adenosyltransferase 2; Short=MAT 2	0.00679502	3.75945	3.79747	1	1	1	1	395	43.661	6.48	0	0.64	0.64	-0.65	-0.65	0.07	0.08	1.14	1.12	0.23	0.23	0.65	0.64	Not Found	Not Found	Not Found	Not Found
TRUE	High	IsMasterProtein	91810	51270	42010	55900	48850	34670	59000	43000	38000	62000	85000	80000	mbr	mbr	msms	msms	mbr	mbr	Q8CFE2.1	RecName: Full=Histone PARylation factor 1	0.00679502	3.73945	3.17919	1	2	1	1	346	39.266	7.69	0	0.61	0.61	-0.71	-0.71	0.04	0.04	1.41	1.41	0.16	0.16	0.79	0.8	Not Found	Not Found	High	High
TRUE	High	IsMasterProtein	178500	108400	97360	74860	74710	39360	110000	92000	88000	83000	130000	91000	mbr	mbr	mbr	mbr	msms	mbr	Q9D824.1	RecName: Full=Pre-mRNA 3'-end-processing factor FIP1; AltName: Full=FIP1-like 1 protein	0.00679502	3.73826	2.23752	1	1	1	1	581	64.92	5.77	0	0.98	0.98	-0.03	-0.03	0.92	0.92	0.04	0.04	0.96	0.96	0.02	0.02	Not Found	Not Found	Not Found	Not Found
TRUE	High	IsMasterProtein	1048000	949000	977700	617100	530300	399600	670000	800000	890000	690000	930000	930000	msms	msms	msms	msms	msms	msms	P31786.2	RecName: Full=Acyl-CoA-binding protein; Short=ACBP; AltName: Full=Diazepam-binding inhibitor; Short=DBI; AltName: Full=Endozepine; Short=EP	0.00679502	3.72862	20.6897	1	8	1	1	87	9.994	8.82	0	0.93	0.93	-0.1	-0.1	0.75	0.74	0.13	0.13	0.85	0.85	0.07	0.07	High	High	High	High
TRUE	High	IsMasterProtein	236600	74450	177100	116900	50230	95900	150000	63000	160000	130000	88000	220000	mbr	mbr	msms	mbr	mbr	mbr	Q9CQL7.1	RecName: Full=MORF4 family-associated protein 1; AltName: Full=Protein associated with MRG of 14 kDa	0.00738397	3.71242	18.4	1	1	1	1	125	14.185	4.73	0	0.85	0.85	-0.24	-0.24	0.58	0.59	0.24	0.23	0.73	0.74	0.13	0.13	Not Found	Not Found	High	Not Found
TRUE	High	IsMasterProtein	382200	321800	402200	123600	130600	90410	250000	270000	370000	140000	230000	210000	msms	msms	msms	mbr	mbr	mbr	Q91YR9.2	RecName: Full=Prostaglandin reductase 1; Short=PRG-1; AltName: Full=15-oxoprostaglandin 13-reductase; AltName: Full=NADP-dependent leukotriene B4 12-hydroxydehydrogenase	0.00738397	3.70465	3.95137	1	3	1	1	329	35.537	7.96	0	1.55	1.55	0.63	0.63	0.07	0.07	1.15	1.14	0.22	0.23	0.65	0.64	High	High	High	Not Found
TRUE	High	IsMasterProtein	0	0	0	0	0	0	0	0	0	0	0	0	no	no	no	no	no	no	Q62009.2	RecName: Full=Periostin; Short=PN; AltName: Full=Osteoblast-specific factor 2; Short=OSF-2; Flags: Precursor	0.00738397	3.70312	1.67064	1	1	1	1	838	93.085	7.53														Not Found	Not Found	Not Found	Not Found
TRUE	High	IsMasterProtein	111500	96270	74610	54920	47880	49480	72000	81000	68000	61000	84000	110000	msms	msms	mbr	mbr	mbr	mbr	O55236.1	RecName: Full=mRNA-capping enzyme; AltName: Full=HCE; AltName: Full=MCE1; Includes: RecName: Full=Polynucleotide 5'-triphosphatase; Short=TPase; Short=mRNA 5'-triphosphatase; Includes: RecName: Full=mRNA guanylyltransferase; AltName: Full=GTP--RNA guanylyltransferase; Short=GTase	0.00738397	3.69465	1.67504	1	2	1	1	597	68.64	8.16	0	0.88	0.88	-0.19	-0.19	0.56	0.56	0.25	0.25	0.72	0.72	0.14	0.15	High	High	Not Found	Not Found
TRUE	High	IsMasterProtein	0	0	0	0	0	0	0	0	0	0	0	0	no	no	no	no	no	no	P54276.3	RecName: Full=DNA mismatch repair protein Msh6; AltName: Full=G/T mismatch-binding protein; Short=GTBP; Short=GTMBP; AltName: Full=MutS protein homolog 6; AltName: Full=MutS-alpha 160 kDa subunit; Short=p160	0.00738397	3.69272	0.883652	1	2	1	1	1358	150.989	6.73														Not Found	Not Found	Not Found	High
TRUE	High	IsMasterProtein	126500	156000	205400	118200	92010	69490	81000	130000	190000	130000	160000	160000	msms	mbr	msms	msms	mbr	msms	Q3TX08.2	RecName: Full=tRNA (guanine(26)-N(2))-dimethyltransferase; AltName: Full=tRNA 2,2-dimethylguanosine-26 methyltransferase; AltName: Full=tRNA(guanine-26,N(2)-N(2)) methyltransferase; AltName: Full=tRNA(m(2,2)G26)dimethyltransferase	0.00738397	3.6706	1.65913	1	4	1	1	663	72.304	8	0	0.84	0.84	-0.26	-0.26	0.47	0.47	0.33	0.33	0.65	0.65	0.19	0.19	High	Not Found	High	High
TRUE	High	IsMasterProtein	0	0	0	0	0	0	0	0	0	0	0	0	no	no	no	no	no	no	Q8CI33.2	RecName: Full=CWF19-like protein 1	0.00738397	3.66898	2.7933	1	1	1	1	537	60.156	7.14														Not Found	High	Not Found	Not Found
TRUE	High	IsMasterProtein	105200	54950	83370	57510	64160	49630	68000	46000	76000	64000	110000	120000	mbr	mbr	mbr	mbr	msms	mbr	Q80YQ2.2	RecName: Full=Mediator of RNA polymerase II transcription subunit 23; AltName: Full=Cofactor required for Sp1 transcriptional activation subunit 3; Short=CRSP complex subunit 3; AltName: Full=Mediator complex subunit 23; AltName: Full=Protein sur-2 homolog; Short=mSur-2	0.00738397	3.6306	0.877835	1	1	1	1	1367	155.986	7.31	0	0.66	0.66	-0.6	-0.6	0.1	0.1	1	0.98	0.27	0.28	0.56	0.55	Not Found	Not Found	Not Found	Not Found
TRUE	High	IsMasterProtein	0	0	0	0	0	0	0	0	0	0	0	0	no	no	no	no	no	no	Q9QUR6.1	RecName: Full=Prolyl endopeptidase; Short=PE; AltName: Full=Post-proline cleaving enzyme	0.00738397	3.61404	1.83099	1	4	1	1	710	80.7	5.73														High	High	Not Found	High
TRUE	High	IsMasterProtein	114300	108600	157400	58900	87120	84960	73000	92000	140000	65000	150000	200000	msms	msms	msms	msms	msms	msms	P23475.5	RecName: Full=X-ray repair cross-complementing protein 6; AltName: Full=5'-deoxyribose-5-phosphate lyase Ku70; Short=5'-dRP/AP lyase Ku70; AltName: Full=ATP-dependent DNA helicase 2 subunit 1; AltName: Full=ATP-dependent DNA helicase II 70 kDa subunit; AltName: Full=CTC box-binding factor 75 kDa subunit; Short=CTC75; Short=CTCBF; AltName: Full=DNA repair protein XRCC6; AltName: Full=Ku autoantige…	0.00738397	3.61225	1.64474	1	6	1	1	608	69.441	6.79	0	0.79	0.79	-0.34	-0.34	0.42	0.43	0.38	0.36	0.6	0.6	0.22	0.22	High	High	High	High
TRUE	High	IsMasterProtein	103200	55720	39300	51350	34510	31070	66000	47000	36000	57000	60000	72000	msms	mbr	msms	mbr	msms	mbr	A2ADY9.1	RecName: Full=Protein DDI1 homolog 2	0.00738397	3.61101	2.25564	1	3	1	1	399	44.562	5.05	0	0.77	0.77	-0.38	-0.38	0.25	0.25	0.6	0.6	0.45	0.45	0.35	0.35	High	Not Found	High	Not Found
TRUE	High	IsMasterProtein	88590	64590	30680	38010	40260	15130	57000	55000	28000	42000	70000	35000	mbr	msms	mbr	mbr	msms	mbr	Q99LX5.1	RecName: Full=Multiple myeloma tumor-associated protein 2 homolog	0.00738397	3.60783	5.38462	1	2	1	1	260	29.281	9.86	0	0.94	0.94	-0.09	-0.09	0.81	0.82	0.09	0.09	0.9	0.9	0.05	0.04	Not Found	High	Not Found	Not Found
TRUE	High	IsMasterProtein	74580	85710	83440	52560	55760	85170	48000	72000	76000	58000	98000	200000	mbr	msms	msms	msms	msms	mbr	Q8BU11.3	RecName: Full=TOX high mobility group box family member 4; AltName: Full=Epidermal Langerhans cell protein LCP1	0.00738397	3.60642	2.10016	1	4	1	1	619	65.92	5.01	0	0.62	0.62	-0.7	-0.7	0.11	0.12	0.96	0.92	0.29	0.31	0.54	0.51	Not Found	High	High	High
TRUE	High	IsMasterProtein	0	0	0	0	0	0	0	0	0	0	0	0	no	no	no	no	no	no	Q8CIM8.1	RecName: Full=Integrator complex subunit 4; Short=Int4	0.00738397	3.60137	1.24481	1	1	1	1	964	108.124	6.42														Not Found	Not Found	Not Found	High
TRUE	High	IsMasterProtein	289400	171400	221300	137000	149400	115600	190000	140000	200000	150000	260000	270000	msms	mbr	mbr	mbr	mbr	msms	Q9CWX9.2	RecName: Full=Probable ATP-dependent RNA helicase DDX47; AltName: Full=DEAD box protein 47	0.00738397	3.59929	2.41758	1	2	1	1	455	50.607	9.1	0	0.8	0.8	-0.33	-0.33	0.34	0.34	0.47	0.47	0.52	0.52	0.28	0.28	High	Not Found	Not Found	Not Found
TRUE	High	IsMasterProtein	0	0	0	0	0	0	0	0	0	0	0	0	no	no	no	no	no	no	Q8C0V0.2	RecName: Full=Serine/threonine-protein kinase tousled-like 1; AltName: Full=Tousled-like kinase 1	0.00738397	3.59654	2.48042	1	2	1	1	766	86.57	8.79														Not Found	High	Not Found	Not Found
TRUE	High	IsMasterProtein	142200	91420	80260	26450	49880	16520	91000	77000	73000	29000	87000	38000	msms	mbr	mbr	mbr	mbr	mbr	Q9JM93.1	RecName: Full=ADP-ribosylation factor-like protein 6-interacting protein 4; Short=ARL-6-interacting protein 4; Short=Aip-4; AltName: Full=Splicing factor SRrp37	0.00738397	3.58922	6.9869	1	1	1	1	229	25.51	11.19	0	1.74	1.74	0.8	0.8	0.06	0.06	1.24	1.2	0.2	0.21	0.7	0.67	High	Not Found	Not Found	Not Found
TRUE	High	IsMasterProtein	318700	237000	221000	151200	156100	152700	200000	200000	200000	170000	270000	350000	msms	msms	msms	msms	mbr	msms	Q9CQI3.3	RecName: Full=Glia maturation factor beta; Short=GMF-beta	0.00738397	3.58436	6.33803	1	5	1	1	142	16.712	5.16	0	0.8	0.8	-0.33	-0.33	0.34	0.34	0.47	0.47	0.52	0.52	0.28	0.28	High	High	High	High
TRUE	High	IsMasterProtein	123900	34430	89100	68970	41170	62820	80000	29000	81000	77000	72000	150000	mbr	mbr	mbr	msms	mbr	mbr	P80317.3	RecName: Full=T-complex protein 1 subunit zeta; Short=TCP-1-zeta; AltName: Full=CCT-zeta-1	0.00738397	3.58153	3.01318	1	1	1	1	531	57.968	7.08	0	0.62	0.62	-0.7	-0.7	0.12	0.13	0.92	0.88	0.31	0.32	0.51	0.49	Not Found	Not Found	Not Found	High
TRUE	High	IsMasterProtein	154300	126000	95010	180200	75720	98030	99000	110000	86000	200000	130000	230000	mbr	mbr	mbr	msms	mbr	mbr	Q9DAW6.1	RecName: Full=U4/U6 small nuclear ribonucleoprotein Prp4; AltName: Full=U4/U6 snRNP 60 kDa protein; AltName: Full=WD splicing factor Prp4	0.00738397	3.56447	3.07102	1	1	1	1	521	58.333	7.28	0	0.53	0.53	-0.91	-0.91	0.01	0.01	1.92	1.9	0.09	0.1	1.04	1.01	Not Found	Not Found	Not Found	High
TRUE	High	IsMasterProtein	56450	59380	38680	40820	0	20640	36000	50000	35000	45000	0	48000	msms	msms	msms	mbr	mbr	msms	P70122.4	RecName: Full=Ribosome maturation protein SBDS; AltName: Full=Protein 22A3; AltName: Full=Shwachman-Bodian-Diamond syndrome protein homolog	0.00738397	3.54485	4	1	4	1	1	250	28.762	8.76	0.17	0.86	1.38	-0.22	0.47	0.54	0.36	0.27	0.44	0.7	0.54	0.16	0.27	High	High	High	Not Found
TRUE	High	IsMasterProtein	215800	135500	105000	140700	85380	82420	140000	110000	95000	160000	150000	190000	msms	mbr	msms	msms	msms	mbr	Q923D2.3	RecName: Full=Flavin reductase (NADPH); Short=FR; AltName: Full=Biliverdin reductase B; Short=BVR-B; AltName: Full=Biliverdin-IX beta-reductase; AltName: Full=NADPH-dependent diaphorase; AltName: Full=NADPH-flavin reductase; Short=FLR	0.00738397	3.53985	4.85437	1	3	1	1	206	22.183	7.01	0	0.7	0.7	-0.52	-0.52	0.11	0.11	0.97	0.98	0.29	0.28	0.54	0.55	High	Not Found	Not Found	High
TRUE	High	IsMasterProtein	203700	197500	231400	172300	158000	80500	130000	170000	210000	190000	280000	190000	mbr	msms	msms	msms	msms	msms	Q8R326.1	RecName: Full=Paraspeckle component 1; AltName: Full=Paraspeckle protein 1; Short=mPSP1	0.00738397	3.53611	2.67686	1	5	1	1	523	58.721	6.67	0	0.77	0.77	-0.37	-0.37	0.27	0.27	0.57	0.57	0.47	0.46	0.33	0.33	Not Found	High	High	High
TRUE	High	IsMasterProtein	172200	170600	182000	0	58990	102900	110000	140000	170000	0	100000	240000	msms	mbr	msms	msms	mbr	mbr	P35441.1	RecName: Full=Thrombospondin-1; Flags: Precursor	0.00738397	3.52608	1.02564	1	3	1	1	1170	129.564	4.96	0.17	0.88	2.34	-0.18	1.22	0.66	0.19	0.18	0.72	0.8	0.39	0.1	0.41	High	Not Found	High	High
TRUE	High	IsMasterProtein	0	0	0	0	0	0	0	0	0	0	0	0	no	no	no	no	no	no	P56375.2	RecName: Full=Acylphosphatase-2; AltName: Full=Acylphosphatase, muscle type isozyme; AltName: Full=Acylphosphate phosphohydrolase 2	0.00738397	3.51999	12.2642	1	1	1	1	106	11.87	9.26														Not Found	Not Found	High	Not Found
TRUE	High	IsMasterProtein	422100	230000	247900	211500	122900	98820	270000	190000	230000	240000	210000	230000	msms	mbr	msms	mbr	mbr	mbr	O35639.4	RecName: Full=Annexin A3; AltName: Full=35-alpha calcimedin; AltName: Full=Annexin III; AltName: Full=Annexin-3; AltName: Full=Lipocortin III; AltName: Full=Placental anticoagulant protein III; Short=PAP-III	0.00738397	3.50738	3.40557	1	2	1	1	323	36.362	5.76	0	1.01	1.01	0.01	0.01	0.97	0.97	0.01	0.01	0.98	0.98	0.01	0.01	High	Not Found	High	Not Found
TRUE	High	IsMasterProtein	44730	46460	35250	0	0	0	29000	39000	32000	0	0	0	mbr	mbr	mbr	mbr	mbr	msms	Q9CQU1.1	RecName: Full=Microfibrillar-associated protein 1	0.00738397	3.50501	4.55581	1	1	1	1	439	51.923	4.98	0.5		3.09		1.63		0		3.77		0.01		2.19	Not Found	Not Found	Not Found	Not Found
TRUE	High	IsMasterProtein	149900	124600	146000	187800	94130	126400	96000	110000	130000	210000	160000	290000	mbr	mbr	mbr	msms	mbr	mbr	Q9QXK7.2	RecName: Full=Cleavage and polyadenylation specificity factor subunit 3; AltName: Full=Cleavage and polyadenylation specificity factor 73 kDa subunit; Short=CPSF 73 kDa subunit; Short=mRNA 3'-end-processing endonuclease CPSF-73	0.00738397	3.46839	1.31579	1	1	1	1	684	77.455	5.6	0	0.51	0.51	-0.97	-0.97	0.01	0.01	2.03	1.99	0.09	0.09	1.05	1.02	Not Found	Not Found	Not Found	High
TRUE	High	IsMasterProtein	0	0	0	0	0	0	0	0	0	0	0	0	no	no	no	no	no	no	Q9QUG2.1	RecName: Full=DNA polymerase kappa; AltName: Full=DINB protein; Short=DINP	0.00738397	3.45792	1.05634	1	3	1	1	852	95.942	6.7														High	High	High	Not Found
TRUE	High	IsMasterProtein	219900	131700	164900	103900	119100	75050	140000	110000	150000	120000	210000	170000	msms	msms	mbr	mbr	msms	msms	Q9CWL8.1	RecName: Full=Beta-catenin-like protein 1; AltName: Full=Nuclear-associated protein; Short=NAP	0.00738397	3.45755	1.59858	1	4	1	1	563	64.939	5.07	0	0.83	0.83	-0.28	-0.28	0.41	0.41	0.39	0.39	0.59	0.58	0.23	0.23	High	High	Not Found	Not Found
TRUE	High	IsMasterProtein	0	0	0	0	0	0	0	0	0	0	0	0	no	no	no	no	no	no	Q61602.2	RecName: Full=Transcriptional activator GLI3; AltName: Full=GLI3 form of 190 kDa; Short=GLI3-190; AltName: Full=GLI3 full length protein; Short=GLI3FL; Contains: RecName: Full=Transcriptional repressor GLI3R; AltName: Full=GLI3 C-terminally truncated form; AltName: Full=GLI3 form of 83 kDa; Short=GLI3-83	0.00738397	3.45593	0.758054	1	2	1	1	1583	171.549	7.23														Not Found	Not Found	Not Found	Not Found
TRUE	High	IsMasterProtein	290100	145400	209300	205400	144200	79660	190000	120000	190000	230000	250000	180000	mbr	mbr	mbr	msms	mbr	mbr	P14685.3	RecName: Full=26S proteasome non-ATPase regulatory subunit 3; AltName: Full=26S proteasome regulatory subunit RPN3; AltName: Full=26S proteasome regulatory subunit S3; AltName: Full=Proteasome subunit p58; AltName: Full=Transplantation antigen P91A; AltName: Full=Tum-P91A antigen	0.00738397	3.4521	1.88679	1	1	1	1	530	60.68	8.44	0	0.74	0.74	-0.43	-0.43	0.19	0.19	0.71	0.72	0.39	0.39	0.4	0.41	Not Found	Not Found	Not Found	High
TRUE	High	IsMasterProtein	92740	69390	57380	42360	35660	30990	60000	59000	52000	47000	62000	72000	msms	mbr	msms	mbr	msms	mbr	Q8C166.1	RecName: Full=Copine-1; AltName: Full=Copine I	0.00738397	3.45087	1.6791	1	3	1	1	536	58.849	5.66	0	0.95	0.95	-0.07	-0.07	0.82	0.82	0.09	0.09	0.91	0.9	0.04	0.04	High	Not Found	High	Not Found
TRUE	High	IsMasterProtein	0	0	0	0	0	0	0	0	0	0	0	0	no	no	no	no	no	no	P47754.3	RecName: Full=F-actin-capping protein subunit alpha-2; AltName: Full=CapZ alpha-2	0.00738397	3.43735	5.59441	1	1	1	1	286	32.947	5.85														High	Not Found	Not Found	Not Found
TRUE	High	IsMasterProtein	242700	110300	115400	112200	128800	114100	160000	93000	100000	120000	230000	260000	msms	mbr	msms	msms	msms	msms	Q60872.3	RecName: Full=Eukaryotic translation initiation factor 1A; Short=eIF-1A; AltName: Full=Eukaryotic translation initiation factor 4C; Short=eIF-4C	0.00738397	3.42724	6.94444	1	6	1	1	144	16.492	5.24	0	0.59	0.59	-0.76	-0.76	0.05	0.05	1.3	1.26	0.19	0.2	0.73	0.71	High	Not Found	High	High
TRUE	High	IsMasterProtein	481000	293900	294400	395700	276100	259900	310000	250000	270000	440000	480000	600000	mbr	mbr	mbr	mbr	mbr	msms	O70251.5	RecName: Full=Elongation factor 1-beta; Short=EF-1-beta	0.00738397	3.41839	5.77778	1	1	1	1	225	24.678	4.69	0	0.54	0.54	-0.88	-0.88	0.01	0.01	1.98	1.98	0.09	0.1	1.04	1.02	Not Found	Not Found	Not Found	Not Found
TRUE	High	IsMasterProtein	0	0	0	0	0	0	0	0	0	0	0	0	no	no	no	no	no	no	Q9DB42.2	RecName: Full=Zinc finger protein 593; AltName: Full=Zinc finger protein T86	0.00738397	3.41657	8.95522	1	4	1	1	134	15.138	9.55														High	Not Found	High	Not Found
TRUE	High	IsMasterProtein	80120	152000	117500	133300	62030	96720	51000	130000	110000	150000	110000	220000	mbr	mbr	mbr	msms	mbr	mbr	Q3TXS7.1	RecName: Full=26S proteasome non-ATPase regulatory subunit 1; AltName: Full=26S proteasome regulatory subunit RPN2; AltName: Full=26S proteasome regulatory subunit S1	0.00738397	3.40771	1.15425	1	1	1	1	953	105.663	5.39	0	0.58	0.58	-0.78	-0.78	0.07	0.07	1.19	1.14	0.22	0.23	0.66	0.64	Not Found	Not Found	Not Found	High
TRUE	High	IsMasterProtein	184500	223200	142000	128100	136100	87060	120000	190000	130000	140000	240000	200000	mbr	msms	msms	mbr	msms	msms	Q9D0W5.1	RecName: Full=Peptidyl-prolyl cis-trans isomerase-like 1; Short=PPIase; AltName: Full=Rotamase PPIL1	0.00738397	3.39881	10.241	1	4	1	1	166	18.225	7.99	0	0.75	0.75	-0.42	-0.42	0.23	0.23	0.65	0.65	0.42	0.42	0.37	0.37	Not Found	High	High	Not Found
TRUE	High	IsMasterProtein	304300	119900	180900	104800	86640	169100	200000	100000	160000	120000	150000	390000	mbr	mbr	mbr	mbr	mbr	msms	Q8BU85.2	RecName: Full=Methionine-R-sulfoxide reductase B3, mitochondrial; Short=MsrB3; Flags: Precursor	0.00738397	3.3919	3.55731	1	1	1	1	253	26.815	7.99	0	0.78	0.78	-0.36	-0.36	0.41	0.43	0.38	0.37	0.59	0.6	0.23	0.22	Not Found	Not Found	Not Found	Not Found
TRUE	High	IsMasterProtein	0	0	0	0	0	0	0	0	0	0	0	0	no	no	no	no	no	no	Q62048.1	RecName: Full=Astrocytic phosphoprotein PEA-15; AltName: Full=15 kDa phosphoprotein enriched in astrocytes	0.00738397	3.38479	7.69231	1	1	1	1	130	15.045	5.02														High	Not Found	Not Found	Not Found
TRUE	High	IsMasterProtein	279600	157100	86010	0	0	0	180000	130000	78000	0	0	0	mbr	mbr	msms	mbr	mbr	mbr	Q05793.1	RecName: Full=Basement membrane-specific heparan sulfate proteoglycan core protein; Short=HSPG; Contains: RecName: Full=Endorepellin; Contains: RecName: Full=LG3 peptide; Flags: Precursor	0.00738397	3.3751	0.485568	1	1	1	1	3707	398.039	6.32	0.5		11.5		3.52		0		6.44		0		3.97	Not Found	Not Found	High	Not Found
TRUE	High	IsMasterProtein	157200	120500	112500	130500	74130	93740	100000	100000	100000	150000	130000	220000	msms	mbr	mbr	mbr	mbr	msms	Q9WVJ2.1	RecName: Full=26S proteasome non-ATPase regulatory subunit 13; AltName: Full=26S proteasome regulatory subunit RPN9; AltName: Full=26S proteasome regulatory subunit S11; AltName: Full=26S proteasome regulatory subunit p40.5	0.00738397	3.35833	2.65957	1	2	1	1	376	42.782	5.71	0	0.64	0.64	-0.65	-0.65	0.05	0.05	1.27	1.27	0.19	0.19	0.72	0.71	High	Not Found	Not Found	Not Found
TRUE	High	IsMasterProtein	117800	78870	81740	73800	0	48010	76000	67000	74000	82000	0	110000	msms	msms	msms	mbr	msms	mbr	Q9D0C4.1	RecName: Full=tRNA (guanine(37)-N1)-methyltransferase; AltName: Full=M1G-methyltransferase; AltName: Full=tRNA [GM37] methyltransferase; AltName: Full=tRNA methyltransferase 5 homolog	0.00738397	3.32606	2.99401	1	3	1	1	501	56.758	7.91	0.17	0.75	1.54	-0.41	0.62	0.26	0.36	0.59	0.44	0.45	0.54	0.34	0.27	High	High	High	Not Found
TRUE	High	IsMasterProtein	0	0	0	0	0	0	0	0	0	0	0	0	no	no	no	no	no	no	Q8R3N6.1	RecName: Full=THO complex subunit 1; Short=Tho1; AltName: Full=Nuclear matrix protein p84	0.00738397	3.31614	1.52207	1	1	1	1	657	75.388	4.97														Not Found	Not Found	Not Found	Not Found
TRUE	High	IsMasterProtein	0	0	0	0	0	0	0	0	0	0	0	0	no	no	no	no	no	no	Q61249.1	RecName: Full=Immunoglobulin-binding protein 1; AltName: Full=Alpha4 phosphoprotein; AltName: Full=CD79a-binding protein 1; AltName: Full=Lymphocyte signal transduction molecule alpha 4; AltName: Full=Protein phosphatase 2/4/6 regulatory subunit; AltName: Full=p52	0.00738397	3.30434	5.29412	1	1	1	1	340	38.947	6.18														Not Found	Not Found	Not Found	High
TRUE	High	IsMasterProtein	172700	114100	82740	88250	119900	81160	110000	96000	75000	98000	210000	190000	mbr	msms	mbr	mbr	mbr	mbr	Q8K363.1	RecName: Full=ATP-dependent RNA helicase DDX18; AltName: Full=DEAD box protein 18	0.00738397	3.27638	1.51515	1	1	1	1	660	74.134	9.52	0	0.59	0.59	-0.76	-0.76	0.05	0.05	1.31	1.28	0.18	0.19	0.74	0.72	Not Found	High	Not Found	Not Found
TRUE	High	IsMasterProtein	178600	113900	145400	131000	77220	165500	110000	96000	130000	150000	140000	380000	mbr	msms	mbr	mbr	mbr	mbr	P97470.2	RecName: Full=Serine/threonine-protein phosphatase 4 catalytic subunit; Short=PP4C; Short=Pp4; AltName: Full=Protein phosphatase X; Short=PP-X	0.00738397	3.26688	3.58306	1	1	1	1	307	35.057	5.06	0	0.58	0.58	-0.79	-0.79	0.06	0.07	1.2	1.15	0.21	0.23	0.67	0.64	Not Found	High	Not Found	Not Found
TRUE	High	IsMasterProtein	0	0	0	0	0	0	0	0	0	0	0	0	no	no	no	no	no	no	Q3V0C5.2	RecName: Full=Ubiquitin carboxyl-terminal hydrolase 48; AltName: Full=Deubiquitinating enzyme 48; AltName: Full=Ubiquitin thioesterase 48; AltName: Full=Ubiquitin-specific-processing protease 48	0.00738397	3.25539	1.04563	1	1	1	1	1052	120.554	6.25														Not Found	High	Not Found	Not Found
TRUE	High	IsMasterProtein	421700	394200	340300	323100	183300	208000	270000	330000	310000	360000	320000	480000	msms	msms	msms	msms	mbr	mbr	Q99L47.1	RecName: Full=Hsc70-interacting protein; Short=Hip; AltName: Full=Protein FAM10A1; AltName: Full=Protein ST13 homolog	0.00738397	3.25127	3.50404	1	7	1	1	371	41.629	5.26	0	0.8	0.8	-0.33	-0.33	0.3	0.29	0.53	0.54	0.49	0.48	0.31	0.32	High	High	High	High
TRUE	High	IsMasterProtein	0	0	0	0	0	0	0	0	0	0	0	0	no	no	no	no	no	no	Q8VDP2.1	RecName: Full=UPF0428 protein CXorf56 homolog	0.00738397	3.24291	4.95495	1	7	1	1	222	25.578	8.73														High	High	High	High
TRUE	High	IsMasterProtein	0	0	0	0	0	0	0	0	0	0	0	0	no	no	no	no	no	no	O35691.4	RecName: Full=Pinin	0.00738397	3.23314	1.65517	1	2	1	1	725	82.386	7.01														Not Found	Not Found	Not Found	High
TRUE	High	IsMasterProtein	0	0	0	0	0	0	0	0	0	0	0	0	no	no	no	no	no	no	Q9CQY2.1	RecName: Full=RNMT-activating mini protein; Short=RAM; AltName: Full=Protein FAM103A1	0.00738397	3.22988	12.605	1	2	1	1	119	14.547	8.4														Not Found	High	Not Found	High
TRUE	High	IsMasterProtein	259600	114200	243900	76970	102800	80480	170000	96000	220000	86000	180000	190000	mbr	mbr	msms	msms	mbr	mbr	P38647.3	RecName: Full=Stress-70 protein, mitochondrial; AltName: Full=75 kDa glucose-regulated protein; Short=GRP-75; AltName: Full=Heat shock 70 kDa protein 9; AltName: Full=Mortalin; AltName: Full=Peptide-binding protein 74; Short=PBP74; AltName: Full=p66 MOT; Flags: Precursor	0.00738397	3.22091	1.62003	1	2	1	1	679	73.416	6.07	0	1.08	1.08	0.1	0.1	0.79	0.8	0.1	0.1	0.89	0.89	0.05	0.05	Not Found	Not Found	High	High
TRUE	High	IsMasterProtein	0	0	132000	97140	82600	72010	0	0	120000	110000	140000	170000	mbr	mbr	mbr	msms	msms	mbr	Q9JMA1.3	RecName: Full=Ubiquitin carboxyl-terminal hydrolase 14; AltName: Full=Deubiquitinating enzyme 14; AltName: Full=Ubiquitin thioesterase 14; AltName: Full=Ubiquitin-specific-processing protease 14	0.00738397	3.1777	4.86815	1	2	1	1	493	55.966	5.24	0.33	0.87	0.15	-0.2	-2.7	0.68	0.01	0.17	2.25	0.8	0.07	0.09	1.15	Not Found	Not Found	Not Found	High
TRUE	High	IsMasterProtein	258300	189700	119000	158100	53590	48370	170000	160000	110000	180000	94000	110000	mbr	mbr	mbr	msms	mbr	mbr	Q9EQH3.1	RecName: Full=Vacuolar protein sorting-associated protein 35; AltName: Full=Maternal-embryonic 3; AltName: Full=Vesicle protein sorting 35	0.00738397	3.1621	2.38693	1	1	1	1	796	91.655	5.44	0	1.16	1.16	0.21	0.21	0.54	0.54	0.27	0.27	0.7	0.7	0.16	0.16	Not Found	Not Found	Not Found	High
TRUE	High	IsMasterProtein	229900	255000	215600	55940	64160	89960	150000	220000	200000	62000	110000	210000	msms	mbr	msms	mbr	mbr	msms	P39689.4	RecName: Full=Cyclin-dependent kinase inhibitor 1; AltName: Full=CDK-interacting protein 1; AltName: Full=Melanoma differentiation-associated protein; AltName: Full=p21	0.00738397	3.15646	7.54717	1	3	1	1	159	17.774	8.94	0	1.62	1.62	0.7	0.7	0.1	0.11	0.99	0.95	0.28	0.3	0.55	0.53	High	Not Found	High	Not Found
TRUE	High	IsMasterProtein	376200	213200	236000	217200	281200	186500	240000	180000	210000	240000	490000	430000	mbr	mbr	mbr	msms	msms	msms	Q99L28.1	RecName: Full=Probable ribosome biogenesis protein RLP24; AltName: Full=Ribosomal L24 domain-containing protein 1; AltName: Full=Ribosomal protein L24-like	0.00738397	3.12598	7.36196	1	3	1	1	163	19.598	9.98	0	0.57	0.57	-0.82	-0.82	0.03	0.03	1.53	1.5	0.14	0.15	0.85	0.83	Not Found	Not Found	Not Found	High
TRUE	High	IsMasterProtein	0	0	0	0	0	0	0	0	0	0	0	0	no	no	no	no	no	no	O88874.3	RecName: Full=Cyclin-K	0.00738397	3.00305	3.06859	1	1	1	1	554	61.324	8.41														Not Found	Not Found	Not Found	Not Found
TRUE	High	IsMasterProtein	0	0	0	0	0	0	0	0	0	0	0	0	no	no	no	no	no	no	Q9DCE5.2	RecName: Full=p21-activated protein kinase-interacting protein 1; AltName: Full=PAK1-interacting protein 1; AltName: Full=Putative PAK inhibitor Skb15	0.00738397	2.99827	6.5445	1	1	1	1	382	42.089	8.47														High	Not Found	Not Found	Not Found
TRUE	High	IsMasterProtein	0	0	0	0	0	0	0	0	0	0	0	0	no	no	no	no	no	no	P35689.4	RecName: Full=DNA repair protein complementing XP-G cells homolog; AltName: Full=DNA excision repair protein ERCC-5; AltName: Full=Xeroderma pigmentosum group G-complementing protein homolog	0.00738397	2.9914	1.7094	1	1	1	1	1170	130.634	5.35														Not Found	Not Found	High	Not Found
TRUE	High	IsMasterProtein	0	0	0	0	0	0	0	0	0	0	0	0	no	no	no	no	no	no	Q8VCD7.1	RecName: Full=Lysine-specific demethylase 4C; AltName: Full=JmjC domain-containing histone demethylation protein 3C; AltName: Full=Jumonji domain-containing protein 2C	0.00738397	2.97428	1.13852	1	1	1	1	1054	119.889	7.05														Not Found	High	Not Found	Not Found
TRUE	High	IsMasterProtein	143600	87080	67620	83680	50510	68720	92000	74000	61000	93000	88000	160000	msms	mbr	mbr	mbr	mbr	mbr	Q9WTK2.1	RecName: Full=Chromodomain Y-like protein; Short=CDY-like	0.00738397	2.94808	1.68634	1	1	1	1	593	65.17	8.6	0	0.68	0.68	-0.55	-0.55	0.12	0.12	0.92	0.91	0.31	0.31	0.51	0.51	High	Not Found	Not Found	Not Found
[truncated: 13 more columns]
