# Supplementary material for: Cohesin positions the epigenetic reader Phf2 within the genome
Source: EMBO J. 2025 Jan 2;44(3):736–66. doi: 10.1038/s44318-024-00348-2 (PMC11790891; doi:10.1038/s44318-024-00348-2)
Supplement: Supplementary file 5 — Source data Fig. 1 [file 44318_2024_348_MOESM5_ESM.zip]

Archive with 78 entries (70 files):
- Figure 1/
- Figure 1/1A/
- Figure 1/1B/
- Figure 1/1C/
- Figure 1/1D/
- Figure 1/1E/
- Figure 1/1G/
- Figure 1/1I/
- Figure 1/1A/PRIDE.rtf
- __MACOSX/Figure 1/1A/._PRIDE.rtf
- Figure 1/1B/Immunofluorescence DAPI in Wapl KO.jpg
- Figure 1/1B/Immunofluorescence DAPI in WT.jpg
- Figure 1/1B/Immunofluorescence Phf2 in Wapl KO.jpg
- Figure 1/1B/Immunofluorescence Phf2 in WT.jpg
- Figure 1/1B/Immunofluorescence Scc1 in Wapl KO.jpg
- Figure 1/1B/Immunofluorescence Scc1 in WT.jpg
- Figure 1/1C/live cell imaging Phf2-GFP in Wapl KO.tif
- Figure 1/1C/live cell imaging Phf2-GFP in WT.tif
- Figure 1/1D/silver gel Fig 1D-bottom panel.tiff
- __MACOSX/Figure 1/1D/._silver gel Fig 1D-bottom panel.tiff
- Figure 1/1D/western Fig 1D-middle panel.tiff
- __MACOSX/Figure 1/1D/._western Fig 1D-middle panel.tiff
- Figure 1/1D/western Fig 1D-top panel.tiff
- __MACOSX/Figure 1/1D/._western Fig 1D-top panel.tiff
- Figure 1/1E/western Fig 1E.tiff
- __MACOSX/Figure 1/1E/._western Fig 1E.tiff
- Figure 1/1G/silver gel Fig 1G.tiff
- __MACOSX/Figure 1/1G/._silver gel Fig 1G.tiff
- Figure 1/1I/Thumbs.db
- __MACOSX/Figure 1/1I/._Thumbs.db
- Figure 1/1I/Immunofluorescence DAPI- Del 673-711 in Wapl KO.jpg
- __MACOSX/Figure 1/1I/._Immunofluorescence DAPI- Del 673-711 in Wapl KO.jpg
- Figure 1/1I/Immunofluorescence DAPI-Del 673-711 in WT.jpg
- __MACOSX/Figure 1/1I/._Immunofluorescence DAPI-Del 673-711 in WT.jpg
- Figure 1/1I/Immunofluorescence DAPI-wildtype Phf2 in Wapl KO.jpg
- __MACOSX/Figure 1/1I/._Immunofluorescence DAPI-wildtype Phf2 in Wapl KO.jpg
- Figure 1/1I/Immunofluorescence DAPI-wildtype Phf2 in WT.jpg
- __MACOSX/Figure 1/1I/._Immunofluorescence DAPI-wildtype Phf2 in WT.jpg
- Figure 1/1I/Immunofluorescence DAPI-Y673A Y675A in Wapl KO.jpg
- __MACOSX/Figure 1/1I/._Immunofluorescence DAPI-Y673A Y675A in Wapl KO.jpg
- Figure 1/1I/Immunofluorescence DAPI-Y673A Y675A in WT.jpg
- __MACOSX/Figure 1/1I/._Immunofluorescence DAPI-Y673A Y675A in WT.jpg
- Figure 1/1I/Immunofluorescence DAPI-Y869A Y871A in Wapl KO.jpg
- __MACOSX/Figure 1/1I/._Immunofluorescence DAPI-Y869A Y871A in Wapl KO.jpg
- Figure 1/1I/Immunofluorescence DAPI-Y869A Y871A in WT.jpg
- __MACOSX/Figure 1/1I/._Immunofluorescence DAPI-Y869A Y871A in WT.jpg
- Figure 1/1I/Immunofluorescence FLAG-Del 673-711 in Wapl KO.jpg
- __MACOSX/Figure 1/1I/._Immunofluorescence FLAG-Del 673-711 in Wapl KO.jpg
- Figure 1/1I/Immunofluorescence FLAG-Del 673-711 in WT.jpg
- __MACOSX/Figure 1/1I/._Immunofluorescence FLAG-Del 673-711 in WT.jpg
- Figure 1/1I/Immunofluorescence FLAG-wildtype Phf2 in Wapl KO.jpg
- __MACOSX/Figure 1/1I/._Immunofluorescence FLAG-wildtype Phf2 in Wapl KO.jpg
- Figure 1/1I/Immunofluorescence FLAG-wildtype Phf2 in WT.jpg
- __MACOSX/Figure 1/1I/._Immunofluorescence FLAG-wildtype Phf2 in WT.jpg
- Figure 1/1I/Immunofluorescence FLAG-Y673A Y675A in Wapl KO.jpg
- __MACOSX/Figure 1/1I/._Immunofluorescence FLAG-Y673A Y675A in Wapl KO.jpg
- Figure 1/1I/Immunofluorescence FLAG-Y673A Y675A in WT.jpg
- __MACOSX/Figure 1/1I/._Immunofluorescence FLAG-Y673A Y675A in WT.jpg
- Figure 1/1I/Immunofluorescence FLAG-Y869A Y871A in Wapl KO.jpg
- __MACOSX/Figure 1/1I/._Immunofluorescence FLAG-Y869A Y871A in Wapl KO.jpg
- Figure 1/1I/Immunofluorescence FLAG-Y869A Y871A in WT.jpg
- __MACOSX/Figure 1/1I/._Immunofluorescence FLAG-Y869A Y871A in WT.jpg
- Figure 1/1I/Immunofluorescence Smc3-Del 673-711 in Wapl KO.jpg
- __MACOSX/Figure 1/1I/._Immunofluorescence Smc3-Del 673-711 in Wapl KO.jpg
- Figure 1/1I/Immunofluorescence Smc3-Del 673-711 in WT.jpg
- __MACOSX/Figure 1/1I/._Immunofluorescence Smc3-Del 673-711 in WT.jpg
- Figure 1/1I/Immunofluorescence Smc3-wildtype Phf2 in Wapl KO.jpg
- __MACOSX/Figure 1/1I/._Immunofluorescence Smc3-wildtype Phf2 in Wapl KO.jpg
- Figure 1/1I/Immunofluorescence Smc3-wildtype Phf2 in WT.jpg
- __MACOSX/Figure 1/1I/._Immunofluorescence Smc3-wildtype Phf2 in WT.jpg
- Figure 1/1I/Immunofluorescence Smc3-Y673A Y675A in Wapl KO.jpg
- __MACOSX/Figure 1/1I/._Immunofluorescence Smc3-Y673A Y675A in Wapl KO.jpg
- Figure 1/1I/Immunofluorescence Smc3-Y673A Y675A in WT.jpg
- __MACOSX/Figure 1/1I/._Immunofluorescence Smc3-Y673A Y675A in WT.jpg
- Figure 1/1I/Immunofluorescence Smc3-Y869A Y871A in Wapl KO.jpg
- __MACOSX/Figure 1/1I/._Immunofluorescence Smc3-Y869A Y871A in Wapl KO.jpg
- Figure 1/1I/Immunofluorescence Smc3-Y869A Y871A in WT.jpg
- __MACOSX/Figure 1/1I/._Immunofluorescence Smc3-Y869A Y871A in WT.jpg
