# Supplementary material for: Cohesin positions the epigenetic reader Phf2 within the genome
Source: EMBO J. 2025 Jan 2;44(3):736–66. doi: 10.1038/s44318-024-00348-2 (PMC11790891; doi:10.1038/s44318-024-00348-2)
Supplement: Supplementary file 6 — Source data Fig. 2 [file 44318_2024_348_MOESM6_ESM.zip]

Archive with 7 entries (4 files):
- Figure 2/
- Figure 2/2A/
- Figure 2/2D/
- Figure 2/2A/GEO.rtf
- __MACOSX/Figure 2/2A/._GEO.rtf
- Figure 2/2D/western Fig 2D.tiff
- __MACOSX/Figure 2/2D/._western Fig 2D.tiff
