# Supplementary material for: Cohesin positions the epigenetic reader Phf2 within the genome
Source: EMBO J. 2025 Jan 2;44(3):736–66. doi: 10.1038/s44318-024-00348-2 (PMC11790891; doi:10.1038/s44318-024-00348-2)
Supplement: Supplementary file 8 — Source data Fig. 4 [file 44318_2024_348_MOESM8_ESM.zip]

Archive with 26 entries (20 files):
- Figure 4/
- Figure 4/4A/
- Figure 4/4B/
- Figure 4/4C/
- Figure 4/4D/
- Figure 4/4B-D/
- Figure 4/4A/live cell imaging Phf2-GFP in Wapl KO.lsm
- __MACOSX/Figure 4/4A/._live cell imaging Phf2-GFP in Wapl KO.lsm
- Figure 4/4A/live cell imaging Phf2-GFP in Scc1 siRNA + Wapl KO.lsm
- __MACOSX/Figure 4/4A/._live cell imaging Phf2-GFP in Scc1 siRNA + Wapl KO.lsm
- Figure 4/4A/live cell imaging Phf2-GFP in control.lsm
- __MACOSX/Figure 4/4A/._live cell imaging Phf2-GFP in control.lsm
- Figure 4/4A/live cell imaging Phf2-GFP in Scc1 siRNA.lsm
- __MACOSX/Figure 4/4A/._live cell imaging Phf2-GFP in Scc1 siRNA.lsm
- Figure 4/4B/numerical data Fig 4B right.xlsx
- __MACOSX/Figure 4/4B/._numerical data Fig 4B right.xlsx
- Figure 4/4B/numerical data Fig 4B left.xlsx
- __MACOSX/Figure 4/4B/._numerical data Fig 4B left.xlsx
- Figure 4/4B/numerical data Fig 4B middle.xlsx
- __MACOSX/Figure 4/4B/._numerical data Fig 4B middle.xlsx
- Figure 4/4C/numerical data Fig 4C.xlsx
- __MACOSX/Figure 4/4C/._numerical data Fig 4C.xlsx
- Figure 4/4D/numerical data Fig 4D.xlsx
- __MACOSX/Figure 4/4D/._numerical data Fig 4D.xlsx
- Figure 4/4B-D/Fig 4B-D.pzf
- __MACOSX/Figure 4/4B-D/._Fig 4B-D.pzf
