# Supplementary material for: Cohesin positions the epigenetic reader Phf2 within the genome
Source: EMBO J. 2025 Jan 2;44(3):736–66. doi: 10.1038/s44318-024-00348-2 (PMC11790891; doi:10.1038/s44318-024-00348-2)
Supplement: Supplementary file 8 — Source data Fig. 4 [file 44318_2024_348_MOESM8_ESM.zip › Figure 4/4B/numerical data Fig 4B right.xlsx]

## Sheet: Sheet1
time (s)	control
-4.17928	1.03307	0.929787	1.01029	1.03809	1.01032	1.02839	0.984616	0.962226	0.995867	0.991133	0.997383	0.995516	0.990104	0.976072	0.995663	0.943691	1.03095	1.0056
-3.98226	1.01767	1.0098	0.979402	1.03338	1.07071	1.04968	0.980684	1.06466	0.969985	1.00886	0.985702	1.0164	1.03374	0.986097	0.980859	0.961947	1.00015	0.978186
-3.78524	1.00283	1.04731	0.978955	1.01803	1.00987	1.02551	0.971407	1.01894	0.986732	1.01739	0.993891	1.02022	1.01364	0.994398	1.00094	1.02003	1.02268	0.955706
-3.58823	1.01743	1.02168	1.01597	1.0074	0.99887	1.01575	0.96378	1.02489	0.967294	0.974942	1.02053	0.962404	1.0068	0.999789	0.996013	0.953564	0.999181	1.0137
-3.39121	1.0018	0.96077	1.00689	0.990015	1.03118	0.994138	0.977731	0.98967	1.0018	1.0169	1.04768	0.967837	1.00972	1.01093	0.9962	0.992363	0.989892	1.00147
-3.19419	0.976253	0.975214	1.00701	0.97315	1.00056	1.015	0.984273	0.998864	1.00331	0.994525	1.00201	0.969829	0.990808	1.00351	0.976594	0.923245	1.01307	0.996571
-2.99717	0.99884	0.956118	0.969744	1.03732	0.987087	0.981008	1.03779	1.01931	1.03486	1.0282	1.03352	0.989331	0.988357	0.999942	1.0207	1.01127	1.0074	0.956208
-2.80015	0.983737	1.02903	0.98099	0.980827	0.98326	0.969722	0.990083	0.982279	0.96893	1.0354	0.997043	1.01651	1.00441	0.992871	0.998317	1.01768	0.974696	1.02156
-2.60313	1.00799	0.98185	1.01794	0.98831	0.960431	1.02923	1.00605	0.98669	0.981596	0.983628	1.00571	0.982477	0.979372	1.00442	0.971806	1.03352	0.997034	0.981182
-2.40612	1.00512	1.00488	1.03205	1.06153	1.0033	0.943878	1.02401	0.999934	0.986631	0.989625	0.99913	1.04273	1.00395	1.0105	1.00627	0.983368	0.972246	1.03293
-2.2091	0.9891	0.970827	0.999559	0.97439	0.996631	1.03681	1.0289	1.0086	1.05372	0.973	1.00525	1.00907	0.964486	1.01571	1.00911	1.00328	0.961644	1.05549
-2.01208	1.00688	0.988953	0.993417	0.977451	1.04739	1.02397	1.01095	0.995375	0.993713	0.994237	0.97218	0.992297	0.985174	1.01333	1.03368	1.06905	1.02292	1.00383
-1.81506	0.972559	0.984564	0.985715	1.00684	1.01617	1.01114	1.03958	0.930309	1.041	1.0047	1.0085	1.06052	0.985509	0.994528	1.01489	1.04001	1.05747	0.990205
-1.61804	0.996618	1.05636	0.963676	1.00259	0.996412	0.995965	0.992586	0.972299	0.981038	0.98567	1.02766	1.06391	1.03798	1.01988	0.965171	0.98137	0.965471	1.00096
-1.42103	0.993256	1.02663	0.996069	0.988082	0.955286	0.967151	1.01631	0.974992	1.0316	1.00139	0.990579	0.986811	0.984978	0.981599	0.981894	1.00856	1.00576	1.01079
-1.22401	0.967329	1.01166	1.00027	1.00799	1.01525	0.977456	0.96948	0.96494	0.925375	1.01764	0.984524	1.03914	1.02028	0.999964	1.01086	0.994488	0.958153	1.00216
-1.02699	1.00857	1.04355	1.02948	0.972737	0.93917	1.00293	0.988822	0.95478	0.971634	0.982673	0.945319	0.95817	0.977173	1.01801	1.02286	1.02066	1.08274	0.969507
-0.829971	0.974336	0.983096	0.991378	0.998815	1.03001	0.994816	1.02506	1.05369	0.99367	0.959348	0.977258	0.980309	0.999993	0.993166	0.986653	0.999695	0.980361	0.994809
-0.632953	0.979766	0.99482	1.02379	0.996947	0.988983	0.943932	0.998628	1.02745	1.09307	0.982157	1.00453	0.978626	1.00252	0.974816	1.02634	0.989698	0.979239	1.01086
-0.435935	1.06684	1.02309	1.0174	0.946118	0.959118	0.993523	1.00925	1.07009	1.01817	1.05859	1.00161	0.967905	1.02101	1.01046	1.00518	1.05251	0.978944	1.01827
0	0	0	0	0	0	0	0	0	0	0	0	0	0	0	0	0	0	0
0.197018	0.0211363	0.168706	0.0608536	0.109934	0.130513	0.0686161	0.102553	0.0908031	0.008252	0.0970874	0.0567247	0.0764166	0.0715366	0.0718263	0.0452866	0.0851941	0.0521019	0.0782417
0.394036	0.13676	0.166311	0.168932	0.13074	0.146191	0.0910653	0.172516	0.130118	0.107623	0.190097	0.115261	0.148078	0.117209	0.143741	0.140353	0.159202	0.0861991	0.174538
0.591055	0.174888	0.268943	0.209723	0.168905	0.162208	0.0994021	0.24761	0.174518	0.103092	0.216037	0.162565	0.138176	0.187106	0.193096	0.175812	0.19437	0.167566	0.171407
0.788073	0.181614	0.299996	0.223197	0.187402	0.236009	0.169251	0.315821	0.241316	0.147762	0.285825	0.182878	0.262745	0.188123	0.229523	0.213717	0.220379	0.221198	0.251427
0.985091	0.169657	0.321371	0.261414	0.272742	0.22814	0.211302	0.314564	0.263513	0.210319	0.306556	0.203318	0.213985	0.26218	0.244827	0.269586	0.333995	0.292851	0.31213
1.18211	0.270427	0.382603	0.293166	0.30199	0.320898	0.195655	0.356321	0.289393	0.331746	0.319572	0.276476	0.283507	0.303225	0.307573	0.333541	0.376738	0.275407	0.298422
1.37913	0.235802	0.32875	0.350842	0.323599	0.317169	0.320516	0.380478	0.335188	0.303312	0.374208	0.266281	0.292834	0.317078	0.334302	0.335248	0.378719	0.347999	0.341933
1.57615	0.320368	0.335227	0.36324	0.345978	0.367503	0.259987	0.373244	0.343721	0.37962	0.407225	0.344356	0.237191	0.354585	0.339302	0.439222	0.357057	0.365709	0.416402
1.77316	0.268946	0.413659	0.357553	0.329413	0.361854	0.22021	0.425256	0.35518	0.421334	0.445498	0.340841	0.366492	0.380698	0.383827	0.429882	0.464607	0.372761	0.403789
1.97018	0.345129	0.414726	0.374063	0.41576	0.414893	0.304287	0.436284	0.455425	0.393744	0.442516	0.35707	0.395986	0.403978	0.416147	0.438065	0.439877	0.376449	0.397343
2.1672	0.353278	0.464363	0.40907	0.386571	0.450885	0.326042	0.479783	0.407641	0.437803	0.424707	0.390573	0.395165	0.459033	0.445501	0.413348	0.467376	0.42771	0.438061
2.36422	0.368747	0.514955	0.405909	0.459373	0.427485	0.345273	0.505152	0.472845	0.487382	0.456002	0.419392	0.42748	0.426092	0.463645	0.46061	0.449564	0.42449	0.452268
2.56124	0.39182	0.499246	0.436467	0.445984	0.46183	0.374504	0.47368	0.505259	0.463928	0.433399	0.405223	0.384569	0.483817	0.472655	0.4993	0.51044	0.449113	0.458352
2.75826	0.407351	0.566827	0.449465	0.512704	0.508115	0.406204	0.51373	0.514984	0.517953	0.414254	0.393591	0.434993	0.530824	0.52153	0.523909	0.578546	0.475792	0.495667
2.95527	0.401367	0.54164	0.455446	0.514996	0.498621	0.457571	0.54635	0.477327	0.453287	0.49794	0.433056	0.444933	0.547073	0.506264	0.479481	0.565833	0.52469	0.539094
3.15229	0.466919	0.617516	0.486633	0.545264	0.562445	0.471752	0.548188	0.514582	0.51724	0.552181	0.490294	0.405885	0.556392	0.547199	0.55648	0.631089	0.566103	0.547284
3.34931	0.438584	0.594314	0.486577	0.52991	0.587961	0.482148	0.615418	0.540783	0.522958	0.546943	0.467426	0.528141	0.575362	0.569411	0.609033	0.603014	0.535267	0.59126
3.54633	0.479268	0.613316	0.518764	0.53502	0.623597	0.445372	0.586742	0.554014	0.544888	0.608957	0.503187	0.474876	0.550296	0.578432	0.589239	0.59811	0.595095	0.53341
3.74335	0.543514	0.62574	0.568619	0.56275	0.621626	0.479311	0.628584	0.553143	0.526822	0.555905	0.478926	0.493141	0.597041	0.61055	0.562772	0.649817	0.589628	0.602655
3.94036	0.453448	0.589741	0.550473	0.588935	0.606082	0.529691	0.617397	0.626301	0.49702	0.612914	0.49924	0.473319	0.582729	0.607395	0.615048	0.587805	0.570605	0.581168
4.13738	0.519599	0.608212	0.535659	0.582174	0.620605	0.479496	0.632613	0.563869	0.567638	0.624237	0.547511	0.505825	0.578089	0.578906	0.606739	0.585554	0.589719	0.580089
4.3344	0.561008	0.637308	0.616529	0.571855	0.573398	0.516553	0.631256	0.575645	0.555736	0.618351	0.553612	0.536717	0.624609	0.62792	0.586107	0.634223	0.579001	0.591745
4.53142	0.552544	0.721228	0.595466	0.614044	0.550529	0.530169	0.670524	0.631714	0.610673	0.646724	0.577444	0.538056	0.636132	0.658425	0.652765	0.712078	0.614973	0.655448
4.72844	0.59135	0.646706	0.645005	0.613132	0.616115	0.556219	0.632216	0.641928	0.651239	0.637544	0.604399	0.555825	0.66367	0.627103	0.642352	0.653339	0.634447	0.643938
4.92546	0.550019	0.695843	0.59657	0.645625	0.612685	0.566716	0.697683	0.660359	0.589342	0.622698	0.557052	0.526	0.62797	0.676341	0.646862	0.646974	0.663424	0.615069
5.12247	0.545897	0.632862	0.655491	0.649687	0.622233	0.561583	0.660636	0.619262	0.669456	0.729163	0.597458	0.581751	0.630522	0.640595	0.616544	0.701658	0.685566	0.61952
5.418	0.566518	0.70945	0.661986	0.677867	0.68874	0.535639	0.668059	0.658233	0.658581	0.66003	0.567755	0.549978	0.701873	0.681962	0.641334	0.679618	0.657769	0.678052
5.81204	0.594252	0.702135	0.633172	0.669385	0.652844	0.596469	0.672335	0.688636	0.667669	0.696953	0.610715	0.595688	0.704923	0.691268	0.659458	0.746962	0.708799	0.692836
6.20607	0.561039	0.69451	0.660372	0.690395	0.70344	0.581333	0.7322	0.730766	0.678936	0.69618	0.657731	0.59069	0.728578	0.722441	0.670215	0.758669	0.697404	0.677403
6.60011	0.639105	0.759764	0.702561	0.680486	0.628314	0.612542	0.698899	0.694046	0.683398	0.768573	0.640356	0.619845	0.76255	0.726579	0.67922	0.764601	0.710503	0.723736
6.99414	0.609528	0.706079	0.690322	0.748463	0.704304	0.696102	0.724352	0.714703	0.688138	0.75065	0.674071	0.621986	0.737476	0.755674	0.706494	0.806155	0.736002	0.75563
7.38818	0.638257	0.748743	0.693488	0.715213	0.699704	0.633544	0.715923	0.717769	0.692881	0.732887	0.711836	0.614985	0.750285	0.761819	0.725497	0.792744	0.730886	0.73291
7.78222	0.666318	0.826022	0.6951	0.725892	0.711981	0.677192	0.734521	0.757566	0.696326	0.722834	0.696862	0.689194	0.784105	0.762944	0.722796	0.818318	0.752737	0.729189
8.17625	0.6621	0.770342	0.758698	0.77071	0.684727	0.715478	0.695112	0.727087	0.735894	0.744006	0.73082	0.64325	0.758763	0.787665	0.710874	0.814227	0.73206	0.788086
8.57029	0.633019	0.831316	0.753424	0.767841	0.71979	0.660139	0.732601	0.758776	0.763618	0.808369	0.700859	0.645957	0.80044	0.75583	0.748186	0.794501	0.772187	0.792349
8.96433	0.617551	0.805287	0.760221	0.77913	0.715187	0.685903	0.766871	0.805266	0.754453	0.752474	0.72731	0.633268	0.808923	0.785605	0.742632	0.839988	0.801288	0.780858
9.35836	0.685793	0.843813	0.758193	0.784072	0.751647	0.713638	0.800844	0.774778	0.792628	0.799432	0.752939	0.662187	0.806567	0.802549	0.752553	0.781043	0.821877	0.80896
9.7524	0.639947	0.825368	0.773449	0.770717	0.727279	0.712265	0.79794	0.785179	0.752437	0.7711	0.747829	0.671619	0.82055	0.794372	0.788859	0.823343	0.776501	0.799915
10.1464	0.613452	0.821447	0.791994	0.828606	0.732394	0.748878	0.778876	0.805606	0.793081	0.778092	0.782387	0.681699	0.799174	0.830695	0.792906	0.890688	0.79074	0.822745
10.5405	0.660448	0.803654	0.771306	0.808882	0.792377	0.77829	0.772654	0.797244	0.746869	0.821176	0.754372	0.714346	0.825066	0.827353	0.792616	0.864774	0.811379	0.783384
10.9345	0.716068	0.82603	0.798135	0.80236	0.776405	0.77223	0.735768	0.798296	0.810967	0.806219	0.77952	0.708771	0.85714	0.818461	0.767363	0.884402	0.814524	0.831
11.3285	0.737836	0.885088	0.82645	0.855918	0.779795	0.747702	0.778961	0.816	0.722654	0.782564	0.748611	0.713378	0.8189	0.83289	0.760933	0.89898	0.807837	0.840776
11.7226	0.717627	0.806898	0.834247	0.845293	0.752132	0.767914	0.849906	0.81343	0.785118	0.788045	0.796475	0.771719	0.829522	0.836898	0.77777	0.879338	0.790384	0.829774
12.1166	0.666415	0.81554	0.838801	0.809553	0.761714	0.762685	0.80983	0.850138	0.802816	0.770881	0.805568	0.754977	0.819945	0.824274	0.779415	0.890903	0.806499	0.846095
12.5107	0.70033	0.790057	0.837105	0.809229	0.797593	0.791322	0.80436	0.839235	0.780072	0.831996	0.809476	0.724697	0.872318	0.821303	0.814334	0.903974	0.821914	0.862027
12.9047	0.694174	0.808495	0.833771	0.803486	0.777711	0.804355	0.811463	0.833113	0.843576	0.808345	0.812949	0.743971	0.841659	0.843229	0.797445	0.9195	0.815963	0.846221
13.2987	0.725198	0.82409	0.839241	0.810292	0.800511	0.797337	0.807081	0.887155	0.804167	0.828966	0.785001	0.737938	0.849118	0.860894	0.824739	0.887542	0.830398	0.85288
13.6928	0.736939	0.85379	0.839026	0.821748	0.781546	0.781755	0.824087	0.839353	0.881797	0.802136	0.808334	0.776536	0.888929	0.886281	0.807184	0.90725	0.847901	0.849057
14.0868	0.748618	0.878237	0.838813	0.840961	0.812858	0.792315	0.84005	0.830061	0.829928	0.863675	0.775909	0.727069	0.85638	0.866587	0.843789	0.901563	0.859542	0.844813
14.4808	0.721568	0.867189	0.853914	0.840892	0.801081	0.785879	0.814834	0.847126	0.816989	0.802916	0.84156	0.745855	0.864487	0.842678	0.837687	0.885859	0.857716	0.841262
14.8749	0.747199	0.835128	0.811688	0.857942	0.834873	0.776915	0.837948	0.827812	0.812876	0.845852	0.849933	0.752304	0.875385	0.871632	0.82007	0.877066	0.827975	0.874288
15.3674	0.764343	0.839264	0.8343	0.831053	0.802734	0.830034	0.796603	0.811635	0.845354	0.833222	0.851877	0.76466	0.878019	0.882343	0.797433	0.900758	0.800856	0.90933
15.9585	0.753165	0.873101	0.835881	0.819653	0.823985	0.865654	0.821894	0.829369	0.821628	0.875406	0.814444	0.799324	0.877417	0.894402	0.82374	0.894192	0.878251	0.888244
16.5495	0.758858	0.846298	0.869465	0.844981	0.807257	0.794752	0.842267	0.835537	0.821968	0.881612	0.834149	0.782238	0.874147	0.904817	0.832976	0.874335	0.880191	0.881293
17.1406	0.794691	0.894503	0.880154	0.84391	0.79806	0.87515	0.845619	0.859905	0.834639	0.889565	0.837364	0.749491	0.887676	0.90428	0.841971	0.930518	0.874136	0.903669
17.7316	0.852647	0.889113	0.864426	0.872767	0.822318	0.838591	0.853132	0.867703	0.857116	0.89631	0.868653	0.777733	0.901801	0.908343	0.844863	0.959021	0.834693	0.869544
18.3227	0.810251	0.907259	0.857804	0.851049	0.819681	0.842626	0.880818	0.851132	0.848454	0.905212	0.877649	0.810153	0.891415	0.915637	0.82176	0.903662	0.859602	0.868054
18.9138	0.786986	0.907957	0.888459	0.868973	0.849412	0.861227	0.872928	0.863485	0.866558	0.934609	0.87847	0.828718	0.871248	0.891396	0.843019	0.929915	0.851359	0.862259
19.5048	0.763253	0.913969	0.869958	0.861318	0.850331	0.837744	0.859035	0.856619	0.865029	0.912804	0.898307	0.780767	0.858409	0.898257	0.829844	0.93444	0.888659	0.88693
20.0959	0.762309	0.898506	0.873212	0.911035	0.842317	0.879065	0.851532	0.853294	0.859841	0.9063	0.903153	0.812965	0.887079	0.894199	0.871871	0.903714	0.901434	0.890128
20.6869	0.782209	0.910378	0.85925	0.890256	0.85395	0.902665	0.863518	0.891678	0.856484	0.878569	0.89959	0.825108	0.874578	0.903729	0.859714	0.933595	0.847371	0.919365
21.278	0.760427	0.892982	0.890299	0.907966	0.854234	0.895147	0.853987	0.852536	0.867279	0.884796	0.903045	0.805684	0.865244	0.898312	0.910899	0.951582	0.921033	0.937364
21.869	0.753108	0.926685	0.9021	0.863243	0.855035	0.870342	0.834703	0.853217	0.857179	0.883295	0.910902	0.814715	0.907057	0.906697	0.865823	0.945801	0.89296	0.909046
22.4601	0.792866	0.961069	0.890773	0.902312	0.831744	0.848023	0.869946	0.892092	0.820355	0.904029	0.92052	0.844634	0.911104	0.931968	0.893771	0.917362	0.854515	0.946625
23.0511	0.817517	0.929694	0.88204	0.926667	0.847171	0.881718	0.860668	0.849852	0.84926	0.931105	0.923102	0.793605	0.892322	0.925464	0.900926	0.936437	0.90143	0.913454
23.6422	0.801597	0.966619	0.867505	0.881482	0.87125	0.866001	0.874214	0.889935	0.867953	0.917503	0.941248	0.836741	0.914665	0.935963	0.854467	0.949993	0.896787	0.900872
24.2332	0.826972	0.967818	0.889907	0.899003	0.824319	0.867	0.881695	0.915439	0.859681	0.964777	0.923348	0.846881	0.934017	0.936777	0.865212	0.9403	0.924217	0.928577
24.8243	0.789407	0.959859	0.901244	0.927819	0.852422	0.901618	0.882927	0.888392	0.884752	0.927703	0.866331	0.898903	0.944315	0.940808	0.863365	0.954677	0.91661	0.913705
25.4153	0.843175	0.921346	0.90508	0.91986	0.857559	0.873833	0.851389	0.929384	0.885041	0.940669	0.901112	0.857509	0.945092	0.95523	0.878165	0.921076	0.890191	0.950282
26.0064	0.770109	0.932055	0.877443	0.89557	0.849396	0.863786	0.870708	0.92827	0.883031	0.959505	0.890253	0.856084	0.920229	0.922691	0.886395	0.905733	0.884565	0.924074
26.5974	0.840447	0.885532	0.882324	0.909784	0.868005	0.901258	0.867096	0.851453	0.876416	0.925623	0.923531	0.869057	0.895591	0.926594	0.880565	0.968264	0.899686	0.914711
27.1885	0.818086	0.949612	0.910695	0.899846	0.859703	0.890001	0.900293	0.90563	0.911814	0.977499	0.926048	0.821787	0.924248	0.93313	0.915779	0.964854	0.888846	0.94474
27.7796	0.823037	0.919923	0.898587	0.893753	0.895094	0.903139	0.873582	0.862437	0.919443	0.896452	0.922952	0.850391	0.919931	0.969732	0.890109	0.959444	0.91893	0.956051
28.3706	0.804036	0.878414	0.928521	0.91706	0.856333	0.913684	0.922643	0.893264	0.934375	0.951735	0.911089	0.829288	0.945767	0.947204	0.888868	0.911856	0.914557	0.932585
28.9617	0.812666	0.944928	0.945409	0.912323	0.852865	0.939643	0.896802	0.923323	0.895166	0.935652	0.912311	0.838725	0.939263	0.948213	0.918112	0.95638	0.918538	0.930853
29.5527	0.823444	0.940627	0.953913	0.909077	0.901219	0.939155	0.915525	0.94587	0.881453	0.947303	0.915851	0.868717	0.940514	0.940224	0.90453	0.919601	0.88681	0.917149
30.1438	0.862982	0.945393	0.939334	0.894251	0.900091	0.927913	0.905828	0.916111	0.903541	0.920762	0.956494	0.86491	0.921183	0.95112	0.910465	0.936599	0.899268	0.945406
30.7348	0.850719	0.914118	0.925787	0.903263	0.876088	0.994912	0.893827	0.918077	0.901965	0.941365	0.941619	0.859964	0.944936	0.932922	0.91105	0.931826	0.906555	0.952277
31.3259	0.8499	0.91278	0.926931	0.897543	0.891049	0.953709	0.943289	0.90602	0.88755	0.899079	0.94236	0.873305	0.925335	0.932403	0.894226	0.953145	0.946857	0.960901
31.9169	0.848687	0.952131	0.92682	0.911074	0.893605	0.977053	0.906663	0.918728	0.898398	0.938746	0.918016	0.876639	0.94713	0.927187	0.9176	0.921186	0.900484	0.952631
32.508	0.865415	0.940869	0.932432	0.936438	0.888528	0.924965	0.884383	0.945294	0.912733	0.9201	0.928606	0.899377	0.901113	0.948921	0.925918	0.919017	0.86836	0.97209
33.0991	0.848006	0.933945	0.922592	0.934812	0.928633	0.983693	0.913089	0.924086	0.936786	0.939421	0.918195	0.881085	0.926941	0.962158	0.897757	0.948139	0.887563	0.942102
33.6901	0.803029	0.930052	0.912216	0.945333	0.918431	0.90978	0.939015	0.923999	0.894965	0.905251	0.917429	0.867587	0.960381	0.947867	0.897826	0.956858	0.938247	0.957538
34.2812	0.811897	0.955176	0.900149	0.962747	0.87597	0.928609	0.908217	0.882523	0.942463	0.951231	0.91785	0.869618	0.955155	0.952324	0.887049	0.955376	0.928828	0.950736
35.0692	0.829721	0.937634	0.9359	0.918701	0.880655	0.925714	0.894384	0.918222	0.900824	0.963874	0.948716	0.85945	0.920453	0.94397	0.895194	0.939939	0.910289	0.951458
36.0543	0.835969	0.931361	0.928381	0.952366	0.929236	0.948772	0.908906	0.899291	0.932207	0.973953	0.955638	0.856323	0.927095	0.942779	0.889154	0.97214	0.928593	0.982787
37.0394	0.81679	0.935932	0.956387	0.919006	0.906891	0.932485	0.903256	0.926862	0.975058	0.960577	0.916317	0.852715	0.960948	0.949459	0.905406	0.993323	0.923208	0.994978
38.0245	0.862985	0.937766	0.951136	0.910093	0.881824	0.913368	0.906978	0.919281	0.911318	0.953213	0.92148	0.881603	0.942682	0.958874	0.913272	0.992087	0.928308	0.978572
39.0096	0.842403	0.982348	0.925259	0.91339	0.897037	0.961451	0.909298	0.940373	0.921482	0.976585	0.925468	0.891052	0.941322	0.962866	0.924099	0.958727	0.889729	0.969092
39.9947	0.879657	0.948247	0.959047	0.923444	0.91048	1.0028	0.912149	0.947303	0.892182	0.944761	0.925361	0.893976	0.933772	0.972649	0.913999	0.933119	0.90322	0.968376
40.9798	0.889769	0.929292	0.969154	0.919341	0.943584	1.00554	0.967041	0.961977	0.908173	0.978533	0.949803	0.850812	0.963512	0.965209	0.91603	0.953448	0.94648	0.976991
41.9649	0.887288	0.951503	0.964863	0.932526	0.910156	0.931898	0.957517	0.937176	0.911644	0.98446	0.956373	0.857356	0.975849	0.938724	0.93494	0.955756	0.927392	0.965427
42.95	0.884845	0.931218	0.981421	0.916888	0.896198	0.972596	0.925047	0.892698	0.937809	0.96931	0.93552	0.894143	0.922987	0.96549	0.933636	0.970141	0.909294	0.976989
43.935	0.872824	0.951506	0.97601	0.911606	0.895595	0.97839	0.942365	0.906823	0.920625	1.0035	0.965634	0.868119	0.948855	0.971271	0.954374	0.956825	0.905424	0.974748
44.9201	0.818379	0.976172	1.00186	0.954258	0.898733	0.995795	0.940174	0.921897	0.913047	1.00148	0.93052	0.883294	0.940956	0.962363	0.943688	0.966913	0.908373	1.0057
45.9052	0.877964	0.952776	0.976762	0.925209	0.894475	0.952275	0.938863	0.959275	0.951011	0.945948	0.939735	0.876975	0.934076	0.961895	0.961492	0.934207	0.924648	0.98174
46.8903	0.872825	0.936365	0.973916	0.949693	0.891982	0.941104	0.934944	0.943546	0.956827	0.952855	0.949417	0.86925	0.947976	0.969051	0.938805	1.00046	0.938308	0.96833
47.8754	0.847902	0.950053	0.974817	0.92263	0.910349	0.954333	0.919666	0.920694	0.936713	1.01853	0.941784	0.880845	0.948397	0.965534	0.956883	0.936882	0.929832	0.984352
48.8605	0.905413	0.928724	0.98263	0.941513	0.923769	0.944833	0.924705	0.963416	0.941903	0.957605	0.968612	0.839337	0.953439	0.955852	0.940198	0.968592	0.909264	0.988923
49.8456	0.895747	0.912478	0.991977	0.929413	0.944799	0.923624	0.956369	0.92008	0.930593	0.99047	0.956111	0.852179	0.929623	0.956439	0.951344	0.969891	0.927954	0.993983
50.8307	0.916761	0.924396	0.987975	0.963834	0.952899	0.931764	0.930465	0.95422	0.943778	0.991861	0.967845	0.889154	0.957496	0.946283	0.951577	0.938128	0.954729	0.960401
51.8158	0.869769	0.954854	0.983676	0.945921	0.946812	0.96294	0.946445	0.949994	0.931963	0.991199	0.958638	0.888823	0.970983	0.946288	0.954188	0.972236	0.953701	0.981469
52.8009	0.869379	0.94155	0.980442	0.939788	0.978448	0.927181	0.944623	0.926405	0.959334	0.989078	0.956149	0.893286	0.97276	0.950947	0.940607	0.938577	0.917608	0.982567
53.786	0.839768	0.946099	0.982137	0.941816	0.948743	0.928158	0.916945	0.945041	0.942547	0.97097	0.929326	0.897446	0.996167	0.959962	0.921396	0.957198	0.934249	0.982593
54.7711	0.893892	0.962038	0.976568	0.965107	0.932378	0.908444	0.95454	0.952599	0.940113	0.983372	0.92511	0.908688	0.956958	0.947035	0.887822	0.955908	0.94141	0.943443
55.7561	0.947613	0.976803	0.981285	0.950537	0.975047	0.952381	0.951397	0.933874	0.940923	1.01747	0.95199	0.926127	0.959276	0.965811	0.918036	1.00189	0.998267	0.960221
56.7412	0.896259	1.01223	0.982486	0.980891	0.950226	0.954572	0.962864	0.891674	0.961213	1.00436	0.953917	0.942727	0.971405	0.946422	0.933018	0.948643	0.942261	0.971448
57.7263	0.900228	0.949724	0.977718	0.979954	0.974451	0.950021	0.966655	0.897593	0.947522	1.00022	0.976211	0.903446	0.944848	0.968616	0.928279	0.974821	0.956196	0.954781
58.6129	0.871939	1.0099	0.963562	0.967051	0.960667	0.959033	0.941983	0.929888	0.959114	1.02928	0.971657	0.917001	0.948695	0.97342	0.941148	1.02012	0.97207	1.00595
