# Supplementary material for: Cohesin positions the epigenetic reader Phf2 within the genome
Source: EMBO J. 2025 Jan 2;44(3):736–66. doi: 10.1038/s44318-024-00348-2 (PMC11790891; doi:10.1038/s44318-024-00348-2)
Supplement: Supplementary file 8 — Source data Fig. 4 [file 44318_2024_348_MOESM8_ESM.zip › Figure 4/4B/numerical data Fig 4B left.xlsx]

## Sheet: Sheet1
time (s)	control																		Scc1 kd
-4.17928	1.03307	0.929787	1.01029	1.03809	1.01032	1.02839	0.984616	0.962226	0.995867	0.991133	0.997383	0.995516	0.990104	0.976072	0.995663	0.943691	1.03095	1.0056	1.0094	0.992277	0.9674	0.974555	0.979786	1.02395	0.99369	1.00561	1.01578	1.03162	0.998208	0.983849	1.01922	1.01545	1.0141	0.963322	1.01662	0.970364
-3.98226	1.01767	1.0098	0.979402	1.03338	1.07071	1.04968	0.980684	1.06466	0.969985	1.00886	0.985702	1.0164	1.03374	0.986097	0.980859	0.961947	1.00015	0.978186	1.01408	1.01047	0.937273	1.02	1.0376	0.988755	1.02781	0.997755	1.0129	0.997015	0.99158	0.974588	0.985198	1.00927	0.982073	1.02799	0.982304	0.970308
-3.78524	1.00283	1.04731	0.978955	1.01803	1.00987	1.02551	0.971407	1.01894	0.986732	1.01739	0.993891	1.02022	1.01364	0.994398	1.00094	1.02003	1.02268	0.955706	0.976064	0.99347	0.94146	1.0094	0.957481	1.02483	1.01794	0.997515	0.963171	0.992386	0.998507	0.982396	1.02041	0.941528	0.947103	0.973872	0.978805	1.01113
-3.58823	1.01743	1.02168	1.01597	1.0074	0.99887	1.01575	0.96378	1.02489	0.967294	0.974942	1.02053	0.962404	1.0068	0.999789	0.996013	0.953564	0.999181	1.0137	1.01757	0.999831	0.973031	1.03913	0.996777	0.997005	0.983113	1.0141	1.06672	0.972435	0.963146	0.982102	0.989499	1.02293	0.966508	1.00355	0.990746	0.944257
-3.39121	1.0018	0.96077	1.00689	0.990015	1.03118	0.994138	0.977731	0.98967	1.0018	1.0169	1.04768	0.967837	1.00972	1.01093	0.9962	0.992363	0.989892	1.00147	1.00523	1.0298	0.953408	1.05907	0.966936	0.983451	0.992735	1.01857	1.02282	0.986737	1.01314	0.993815	0.953073	0.992273	0.99474	0.951711	1.00114	0.978421
-3.19419	0.976253	0.975214	1.00701	0.97315	1.00056	1.015	0.984273	0.998864	1.00331	0.994525	1.00201	0.969829	0.990808	1.00351	0.976594	0.923245	1.01307	0.996571	0.980505	0.967128	1.0388	0.988009	1.01441	1.009	0.989137	1.03718	1.01378	0.969304	0.989758	1.0027	0.95455	1.02773	1.01612	1.02115	1.01096	1.04809
-2.99717	0.99884	0.956118	0.969744	1.03732	0.987087	0.981008	1.03779	1.01931	1.03486	1.0282	1.03352	0.989331	0.988357	0.999942	1.0207	1.01127	1.0074	0.956208	1.02948	1.00455	0.982504	1.02975	1.00171	0.987618	0.976039	1.05344	1.04694	0.992901	1.03516	0.995654	1.00804	0.937986	1.02096	0.987326	0.996304	0.99676
-2.80015	0.983737	1.02903	0.98099	0.980827	0.98326	0.969722	0.990083	0.982279	0.96893	1.0354	0.997043	1.01651	1.00441	0.992871	0.998317	1.01768	0.974696	1.02156	0.981378	1.02057	0.949322	0.990973	0.907519	0.981885	0.98654	0.996978	1.00006	1.05634	0.976918	0.994011	0.935777	1.00368	0.961032	1.01875	0.997216	1.06442
-2.60313	1.00799	0.98185	1.01794	0.98831	0.960431	1.02923	1.00605	0.98669	0.981596	0.983628	1.00571	0.982477	0.979372	1.00442	0.971806	1.03352	0.997034	0.981182	0.994334	0.996718	0.991463	1.0098	1.02597	0.987938	0.981181	1.04353	0.984419	1.03312	0.98656	0.97918	1.00151	1.02073	0.969869	0.963413	0.995014	1.01415
-2.40612	1.00512	1.00488	1.03205	1.06153	1.0033	0.943878	1.02401	0.999934	0.986631	0.989625	0.99913	1.04273	1.00395	1.0105	1.00627	0.983368	0.972246	1.03293	0.990566	0.997906	0.970164	1.05046	0.980491	0.958355	1.02011	0.960629	0.982687	0.957736	0.996092	1.00105	0.998596	0.976716	1.03261	0.962279	1.01401	0.97131
-2.2091	0.9891	0.970827	0.999559	0.97439	0.996631	1.03681	1.0289	1.0086	1.05372	0.973	1.00525	1.00907	0.964486	1.01571	1.00911	1.00328	0.961644	1.05549	1.01351	0.971875	1.03496	0.966592	1.00031	0.987435	1.02179	0.981824	1.01057	1.00341	0.985695	1.00753	1.01845	0.99103	1.03265	0.987904	1.02315	1.01334
-2.01208	1.00688	0.988953	0.993417	0.977451	1.04739	1.02397	1.01095	0.995375	0.993713	0.994237	0.97218	0.992297	0.985174	1.01333	1.03368	1.06905	1.02292	1.00383	0.959346	1.0107	1.02914	0.975695	0.994496	0.999537	0.991608	1.02182	1.01179	0.937803	1.03142	1.00329	1.00941	0.993483	1.01282	1.02573	1.00146	0.972114
-1.81506	0.972559	0.984564	0.985715	1.00684	1.01617	1.01114	1.03958	0.930309	1.041	1.0047	1.0085	1.06052	0.985509	0.994528	1.01489	1.04001	1.05747	0.990205	1.03091	1.02737	1.05724	0.975386	1.03597	0.987822	0.995402	0.966308	0.927175	1.00459	0.980606	1.01719	1.01134	0.984945	0.94956	0.997706	1.03048	0.991611
-1.61804	0.996618	1.05636	0.963676	1.00259	0.996412	0.995965	0.992586	0.972299	0.981038	0.98567	1.02766	1.06391	1.03798	1.01988	0.965171	0.98137	0.965471	1.00096	0.990463	0.981729	1.04448	0.943072	1.05602	1.03641	0.96942	0.954447	0.953755	0.988274	1.00538	1.02003	0.9952	1.0171	0.991934	1.02293	1.02384	0.994081
-1.42103	0.993256	1.02663	0.996069	0.988082	0.955286	0.967151	1.01631	0.974992	1.0316	1.00139	0.990579	0.986811	0.984978	0.981599	0.981894	1.00856	1.00576	1.01079	0.977056	0.993255	1.02483	0.976216	1.04224	1.0055	0.997644	1.03896	0.993171	0.96391	1.0296	1.0038	1.00363	1.02015	1.05475	1.00154	0.994256	0.976518
-1.22401	0.967329	1.01166	1.00027	1.00799	1.01525	0.977456	0.96948	0.96494	0.925375	1.01764	0.984524	1.03914	1.02028	0.999964	1.01086	0.994488	0.958153	1.00216	1.02127	0.990205	1.04004	0.994193	1.02959	0.966546	1.01993	0.989066	1.02258	0.995166	1.01267	1.03124	1.01308	0.98928	0.999525	1.01916	0.990829	1.01697
-1.02699	1.00857	1.04355	1.02948	0.972737	0.93917	1.00293	0.988822	0.95478	0.971634	0.982673	0.945319	0.95817	0.977173	1.01801	1.02286	1.02066	1.08274	0.969507	1.04465	0.976275	1.00594	0.994537	0.990539	1.03439	1.01949	1.01213	0.979377	1.02963	0.963603	0.999387	1.03709	1.02486	1.04337	0.998308	0.982299	1.0022
-0.829971	0.974336	0.983096	0.991378	0.998815	1.03001	0.994816	1.02506	1.05369	0.99367	0.959348	0.977258	0.980309	0.999993	0.993166	0.986653	0.999695	0.980361	0.994809	0.974889	1.013	1.04243	0.942508	0.967738	1.00101	1.01004	0.963004	1.07003	1.026	1.02114	1.00199	1.00616	1.01259	0.90784	1.0299	0.999389	1.05717
-0.632953	0.979766	0.99482	1.02379	0.996947	0.988983	0.943932	0.998628	1.02745	1.09307	0.982157	1.00453	0.978626	1.00252	0.974816	1.02634	0.989698	0.979239	1.01086	1.00631	0.998021	1.00332	1.02224	1.0328	0.999725	0.982472	0.976576	0.932311	1.00779	1.00786	0.998746	1.00246	1.04434	1.05866	0.992252	0.9679	0.988053
-0.435935	1.06684	1.02309	1.0174	0.946118	0.959118	0.993523	1.00925	1.07009	1.01817	1.05859	1.00161	0.967905	1.02101	1.01046	1.00518	1.05251	0.978944	1.01827	0.98298	1.02485	1.01279	1.03842	0.981611	1.03882	1.02391	0.970542	0.989969	1.05384	1.01295	1.02744	1.0373	0.973942	1.04379	1.05121	1.00329	1.01873
0	0	0	0	0	0	0	0	0	0	0	0	0	0	0	0	0	0	0	0	0	0	0	0	0	0	0	0	0	0	0	0	0	0	0	0	0
0.197018	0.0211363	0.168706	0.0608536	0.109934	0.130513	0.0686161	0.102553	0.0908031	0.008252	0.0970874	0.0567247	0.0764166	0.0715366	0.0718263	0.0452866	0.0851941	0.0521019	0.0782417	0.118068	0.103164	0.0548328	-0.0107092	0.102989	0.133089	0.115702	0.0478166	0.120471	0.0919235	0.0985189	0.0919878	0.0917867	0.103073	0.067404	0.10219	0.0566305	0.120433
0.394036	0.13676	0.166311	0.168932	0.13074	0.146191	0.0910653	0.172516	0.130118	0.107623	0.190097	0.115261	0.148078	0.117209	0.143741	0.140353	0.159202	0.0861991	0.174538	0.178191	0.154827	0.0841002	0.0675452	0.178695	0.221372	0.176521	0.180563	0.0922706	0.127794	0.156726	0.159592	0.153366	0.141221	0.141804	0.0953997	0.147921	0.193477
0.591055	0.174888	0.268943	0.209723	0.168905	0.162208	0.0994021	0.24761	0.174518	0.103092	0.216037	0.162565	0.138176	0.187106	0.193096	0.175812	0.19437	0.167566	0.171407	0.265764	0.195081	0.157067	0.111383	0.282862	0.269141	0.242779	0.210494	0.206375	0.174771	0.200309	0.191622	0.220686	0.161912	0.116492	0.190183	0.216167	0.232817
0.788073	0.181614	0.299996	0.223197	0.187402	0.236009	0.169251	0.315821	0.241316	0.147762	0.285825	0.182878	0.262745	0.188123	0.229523	0.213717	0.220379	0.221198	0.251427	0.348127	0.256381	0.177413	0.107796	0.299212	0.265108	0.27538	0.200565	0.173275	0.259559	0.227968	0.23251	0.24952	0.213524	0.211084	0.239563	0.269045	0.262768
0.985091	0.169657	0.321371	0.261414	0.272742	0.22814	0.211302	0.314564	0.263513	0.210319	0.306556	0.203318	0.213985	0.26218	0.244827	0.269586	0.333995	0.292851	0.31213	0.334443	0.304651	0.24023	0.271563	0.340112	0.290781	0.32868	0.290563	0.193972	0.259568	0.26252	0.271882	0.294616	0.23146	0.316694	0.305907	0.309723	0.341108
1.18211	0.270427	0.382603	0.293166	0.30199	0.320898	0.195655	0.356321	0.289393	0.331746	0.319572	0.276476	0.283507	0.303225	0.307573	0.333541	0.376738	0.275407	0.298422	0.390117	0.279026	0.307966	0.28481	0.346891	0.337466	0.399362	0.322893	0.291894	0.352766	0.281309	0.317574	0.322353	0.284217	0.355776	0.364875	0.337174	0.322719
1.37913	0.235802	0.32875	0.350842	0.323599	0.317169	0.320516	0.380478	0.335188	0.303312	0.374208	0.266281	0.292834	0.317078	0.334302	0.335248	0.378719	0.347999	0.341933	0.424662	0.323829	0.323633	0.26675	0.378849	0.369293	0.40678	0.373738	0.279974	0.384144	0.316344	0.344894	0.381641	0.331647	0.42664	0.331574	0.346644	0.360883
1.57615	0.320368	0.335227	0.36324	0.345978	0.367503	0.259987	0.373244	0.343721	0.37962	0.407225	0.344356	0.237191	0.354585	0.339302	0.439222	0.357057	0.365709	0.416402	0.46178	0.359564	0.349372	0.26144	0.429411	0.424277	0.450624	0.388834	0.368545	0.387937	0.378854	0.412477	0.385763	0.358445	0.396597	0.37466	0.41345	0.417705
1.77316	0.268946	0.413659	0.357553	0.329413	0.361854	0.22021	0.425256	0.35518	0.421334	0.445498	0.340841	0.366492	0.380698	0.383827	0.429882	0.464607	0.372761	0.403789	0.508378	0.408118	0.402731	0.401265	0.373279	0.424023	0.487676	0.406972	0.397973	0.500655	0.382442	0.394406	0.422817	0.40354	0.353955	0.446671	0.436881	0.447693
1.97018	0.345129	0.414726	0.374063	0.41576	0.414893	0.304287	0.436284	0.455425	0.393744	0.442516	0.35707	0.395986	0.403978	0.416147	0.438065	0.439877	0.376449	0.397343	0.539219	0.372237	0.43231	0.391005	0.423974	0.460354	0.499974	0.458943	0.336361	0.444293	0.431933	0.420099	0.439665	0.386725	0.375126	0.474363	0.465662	0.40063
2.1672	0.353278	0.464363	0.40907	0.386571	0.450885	0.326042	0.479783	0.407641	0.437803	0.424707	0.390573	0.395165	0.459033	0.445501	0.413348	0.467376	0.42771	0.438061	0.528632	0.448832	0.410574	0.37706	0.40704	0.555495	0.536964	0.486307	0.350407	0.483311	0.438108	0.452526	0.466157	0.402133	0.432126	0.480775	0.465838	0.467651
2.36422	0.368747	0.514955	0.405909	0.459373	0.427485	0.345273	0.505152	0.472845	0.487382	0.456002	0.419392	0.42748	0.426092	0.463645	0.46061	0.449564	0.42449	0.452268	0.536343	0.467102	0.406747	0.436054	0.541672	0.515256	0.566186	0.492785	0.358606	0.504352	0.499465	0.492198	0.493169	0.445881	0.419047	0.482129	0.505736	0.51292
2.56124	0.39182	0.499246	0.436467	0.445984	0.46183	0.374504	0.47368	0.505259	0.463928	0.433399	0.405223	0.384569	0.483817	0.472655	0.4993	0.51044	0.449113	0.458352	0.578143	0.508657	0.529994	0.409601	0.526199	0.554835	0.586055	0.4651	0.447895	0.544134	0.490857	0.517654	0.540433	0.436347	0.523999	0.485783	0.496619	0.515915
2.75826	0.407351	0.566827	0.449465	0.512704	0.508115	0.406204	0.51373	0.514984	0.517953	0.414254	0.393591	0.434993	0.530824	0.52153	0.523909	0.578546	0.475792	0.495667	0.606342	0.506609	0.518192	0.467622	0.496879	0.558479	0.58616	0.504411	0.41738	0.560875	0.487174	0.50816	0.566281	0.444251	0.471804	0.500613	0.546264	0.446966
2.95527	0.401367	0.54164	0.455446	0.514996	0.498621	0.457571	0.54635	0.477327	0.453287	0.49794	0.433056	0.444933	0.547073	0.506264	0.479481	0.565833	0.52469	0.539094	0.629047	0.549438	0.505325	0.403687	0.557434	0.591206	0.628199	0.541645	0.447323	0.573527	0.491511	0.547767	0.578526	0.475421	0.499959	0.54905	0.564118	0.565251
3.15229	0.466919	0.617516	0.486633	0.545264	0.562445	0.471752	0.548188	0.514582	0.51724	0.552181	0.490294	0.405885	0.556392	0.547199	0.55648	0.631089	0.566103	0.547284	0.648247	0.562725	0.577588	0.420256	0.568969	0.536954	0.629889	0.552252	0.48887	0.624179	0.55483	0.562137	0.580975	0.492122	0.438688	0.573374	0.572876	0.562898
3.34931	0.438584	0.594314	0.486577	0.52991	0.587961	0.482148	0.615418	0.540783	0.522958	0.546943	0.467426	0.528141	0.575362	0.569411	0.609033	0.603014	0.535267	0.59126	0.672362	0.568001	0.536142	0.446782	0.564642	0.587465	0.652464	0.544936	0.462845	0.581914	0.532203	0.586977	0.58621	0.550557	0.493518	0.641569	0.595241	0.560764
3.54633	0.479268	0.613316	0.518764	0.53502	0.623597	0.445372	0.586742	0.554014	0.544888	0.608957	0.503187	0.474876	0.550296	0.578432	0.589239	0.59811	0.595095	0.53341	0.666901	0.593165	0.557535	0.55438	0.591438	0.587152	0.640812	0.548175	0.56488	0.575979	0.591631	0.584197	0.634221	0.517807	0.531401	0.557121	0.61323	0.576959
3.74335	0.543514	0.62574	0.568619	0.56275	0.621626	0.479311	0.628584	0.553143	0.526822	0.555905	0.478926	0.493141	0.597041	0.61055	0.562772	0.649817	0.589628	0.602655	0.697622	0.598398	0.520885	0.501833	0.588579	0.636432	0.670585	0.60742	0.528533	0.619037	0.608836	0.576149	0.599327	0.575915	0.586273	0.597293	0.614658	0.633427
3.94036	0.453448	0.589741	0.550473	0.588935	0.606082	0.529691	0.617397	0.626301	0.49702	0.612914	0.49924	0.473319	0.582729	0.607395	0.615048	0.587805	0.570605	0.581168	0.682759	0.646967	0.56025	0.567026	0.592977	0.607058	0.68113	0.582046	0.625212	0.632514	0.615464	0.626631	0.650989	0.579078	0.575535	0.610512	0.623982	0.598928
4.13738	0.519599	0.608212	0.535659	0.582174	0.620605	0.479496	0.632613	0.563869	0.567638	0.624237	0.547511	0.505825	0.578089	0.578906	0.606739	0.585554	0.589719	0.580089	0.713996	0.587238	0.600005	0.522286	0.64303	0.584974	0.695547	0.590922	0.568148	0.622386	0.557315	0.643106	0.652235	0.627608	0.514107	0.604144	0.652425	0.581894
4.3344	0.561008	0.637308	0.616529	0.571855	0.573398	0.516553	0.631256	0.575645	0.555736	0.618351	0.553612	0.536717	0.624609	0.62792	0.586107	0.634223	0.579001	0.591745	0.694763	0.609114	0.629564	0.513459	0.655027	0.627035	0.698446	0.55002	0.599351	0.665052	0.664395	0.689116	0.690547	0.54151	0.629146	0.650348	0.685319	0.690698
4.53142	0.552544	0.721228	0.595466	0.614044	0.550529	0.530169	0.670524	0.631714	0.610673	0.646724	0.577444	0.538056	0.636132	0.658425	0.652765	0.712078	0.614973	0.655448	0.750459	0.658392	0.667353	0.50091	0.671684	0.686514	0.717197	0.617049	0.55995	0.738835	0.630107	0.682981	0.676737	0.593245	0.597059	0.675247	0.662803	0.655401
4.72844	0.59135	0.646706	0.645005	0.613132	0.616115	0.556219	0.632216	0.641928	0.651239	0.637544	0.604399	0.555825	0.66367	0.627103	0.642352	0.653339	0.634447	0.643938	0.739168	0.620597	0.614358	0.552504	0.667728	0.631676	0.740162	0.644683	0.530849	0.687383	0.646425	0.698891	0.703517	0.557195	0.723637	0.674717	0.656012	0.650381
4.92546	0.550019	0.695843	0.59657	0.645625	0.612685	0.566716	0.697683	0.660359	0.589342	0.622698	0.557052	0.526	0.62797	0.676341	0.646862	0.646974	0.663424	0.615069	0.771784	0.697676	0.669886	0.594617	0.66552	0.701896	0.752677	0.683964	0.574052	0.734447	0.669081	0.712493	0.697043	0.596666	0.704051	0.634917	0.658161	0.705468
5.12247	0.545897	0.632862	0.655491	0.649687	0.622233	0.561583	0.660636	0.619262	0.669456	0.729163	0.597458	0.581751	0.630522	0.640595	0.616544	0.701658	0.685566	0.61952	0.807033	0.66204	0.619749	0.613207	0.669476	0.71659	0.740755	0.632411	0.598378	0.770329	0.693836	0.726427	0.706167	0.651421	0.670911	0.710466	0.624092	0.677592
5.418	0.566518	0.70945	0.661986	0.677867	0.68874	0.535639	0.668059	0.658233	0.658581	0.66003	0.567755	0.549978	0.701873	0.681962	0.641334	0.679618	0.657769	0.678052	0.76626	0.684549	0.676169	0.593956	0.664155	0.710301	0.748318	0.655653	0.576132	0.742312	0.671974	0.723357	0.73531	0.654752	0.663963	0.667773	0.670609	0.766918
5.81204	0.594252	0.702135	0.633172	0.669385	0.652844	0.596469	0.672335	0.688636	0.667669	0.696953	0.610715	0.595688	0.704923	0.691268	0.659458	0.746962	0.708799	0.692836	0.766411	0.709066	0.707848	0.568523	0.719853	0.720832	0.782884	0.658638	0.618142	0.742639	0.680612	0.741904	0.737857	0.661756	0.736594	0.708596	0.703625	0.761325
6.20607	0.561039	0.69451	0.660372	0.690395	0.70344	0.581333	0.7322	0.730766	0.678936	0.69618	0.657731	0.59069	0.728578	0.722441	0.670215	0.758669	0.697404	0.677403	0.768624	0.735494	0.690105	0.562964	0.688136	0.701676	0.782181	0.678052	0.612913	0.722996	0.726112	0.760638	0.768014	0.661903	0.664961	0.71947	0.709957	0.722483
6.60011	0.639105	0.759764	0.702561	0.680486	0.628314	0.612542	0.698899	0.694046	0.683398	0.768573	0.640356	0.619845	0.76255	0.726579	0.67922	0.764601	0.710503	0.723736	0.785886	0.748439	0.68659	0.654005	0.687859	0.728546	0.772889	0.747382	0.635637	0.747929	0.714596	0.772457	0.789304	0.657838	0.739687	0.733044	0.701934	0.747672
6.99414	0.609528	0.706079	0.690322	0.748463	0.704304	0.696102	0.724352	0.714703	0.688138	0.75065	0.674071	0.621986	0.737476	0.755674	0.706494	0.806155	0.736002	0.75563	0.808647	0.755392	0.726507	0.680318	0.688172	0.730614	0.788485	0.699168	0.651674	0.764204	0.756599	0.774232	0.768616	0.696685	0.747294	0.706143	0.707539	0.755357
7.38818	0.638257	0.748743	0.693488	0.715213	0.699704	0.633544	0.715923	0.717769	0.692881	0.732887	0.711836	0.614985	0.750285	0.761819	0.725497	0.792744	0.730886	0.73291	0.821999	0.7195	0.738499	0.663072	0.734051	0.729228	0.793868	0.724702	0.743132	0.767189	0.728977	0.817993	0.796682	0.686453	0.735549	0.735023	0.711748	0.774762
7.78222	0.666318	0.826022	0.6951	0.725892	0.711981	0.677192	0.734521	0.757566	0.696326	0.722834	0.696862	0.689194	0.784105	0.762944	0.722796	0.818318	0.752737	0.729189	0.808767	0.712	0.718265	0.669027	0.731972	0.743645	0.815912	0.731722	0.673181	0.787245	0.742855	0.825005	0.788674	0.732872	0.731206	0.770704	0.743388	0.758108
8.17625	0.6621	0.770342	0.758698	0.77071	0.684727	0.715478	0.695112	0.727087	0.735894	0.744006	0.73082	0.64325	0.758763	0.787665	0.710874	0.814227	0.73206	0.788086	0.801942	0.782508	0.68452	0.64959	0.713427	0.745128	0.831864	0.702769	0.660441	0.79997	0.764793	0.812118	0.793434	0.715269	0.735714	0.789321	0.754116	0.842676
8.57029	0.633019	0.831316	0.753424	0.767841	0.71979	0.660139	0.732601	0.758776	0.763618	0.808369	0.700859	0.645957	0.80044	0.75583	0.748186	0.794501	0.772187	0.792349	0.80713	0.784464	0.724472	0.731333	0.770977	0.775209	0.808677	0.744026	0.682669	0.77694	0.760491	0.858451	0.817165	0.723083	0.738505	0.789995	0.748806	0.784533
8.96433	0.617551	0.805287	0.760221	0.77913	0.715187	0.685903	0.766871	0.805266	0.754453	0.752474	0.72731	0.633268	0.808923	0.785605	0.742632	0.839988	0.801288	0.780858	0.806349	0.774909	0.76281	0.702489	0.736084	0.767507	0.816148	0.756405	0.733787	0.808682	0.77234	0.829184	0.824502	0.738211	0.702108	0.750621	0.788313	0.78406
9.35836	0.685793	0.843813	0.758193	0.784072	0.751647	0.713638	0.800844	0.774778	0.792628	0.799432	0.752939	0.662187	0.806567	0.802549	0.752553	0.781043	0.821877	0.80896	0.829061	0.831473	0.773391	0.731726	0.707597	0.79444	0.829012	0.749107	0.714859	0.832359	0.750802	0.842147	0.842656	0.774505	0.809927	0.794031	0.750404	0.783353
9.7524	0.639947	0.825368	0.773449	0.770717	0.727279	0.712265	0.79794	0.785179	0.752437	0.7711	0.747829	0.671619	0.82055	0.794372	0.788859	0.823343	0.776501	0.799915	0.850056	0.806731	0.806526	0.765195	0.73651	0.746193	0.824563	0.790879	0.773848	0.820657	0.78173	0.8582	0.840632	0.722909	0.793758	0.789431	0.803535	0.834342
10.1464	0.613452	0.821447	0.791994	0.828606	0.732394	0.748878	0.778876	0.805606	0.793081	0.778092	0.782387	0.681699	0.799174	0.830695	0.792906	0.890688	0.79074	0.822745	0.884486	0.842321	0.799097	0.779609	0.787798	0.778156	0.825191	0.804276	0.783934	0.850332	0.769666	0.860665	0.819351	0.780065	0.764342	0.80176	0.808366	0.841669
10.5405	0.660448	0.803654	0.771306	0.808882	0.792377	0.77829	0.772654	0.797244	0.746869	0.821176	0.754372	0.714346	0.825066	0.827353	0.792616	0.864774	0.811379	0.783384	0.817178	0.835456	0.746694	0.788087	0.820476	0.744363	0.803468	0.776209	0.749833	0.865115	0.759112	0.854282	0.861994	0.775571	0.785216	0.812194	0.814218	0.821937
10.9345	0.716068	0.82603	0.798135	0.80236	0.776405	0.77223	0.735768	0.798296	0.810967	0.806219	0.77952	0.708771	0.85714	0.818461	0.767363	0.884402	0.814524	0.831	0.810221	0.814595	0.776446	0.785047	0.744052	0.791164	0.835378	0.769525	0.768158	0.789163	0.790962	0.866818	0.835631	0.773722	0.763478	0.81355	0.798416	0.82424
11.3285	0.737836	0.885088	0.82645	0.855918	0.779795	0.747702	0.778961	0.816	0.722654	0.782564	0.748611	0.713378	0.8189	0.83289	0.760933	0.89898	0.807837	0.840776	0.843905	0.818952	0.789037	0.739697	0.794306	0.823939	0.843289	0.813743	0.748687	0.841245	0.785757	0.851334	0.873547	0.776634	0.785149	0.798032	0.828376	0.840962
11.7226	0.717627	0.806898	0.834247	0.845293	0.752132	0.767914	0.849906	0.81343	0.785118	0.788045	0.796475	0.771719	0.829522	0.836898	0.77777	0.879338	0.790384	0.829774	0.84569	0.816374	0.818521	0.77778	0.813422	0.755235	0.85707	0.864479	0.723133	0.861069	0.806231	0.878445	0.861173	0.767428	0.78802	0.84725	0.832458	0.81636
12.1166	0.666415	0.81554	0.838801	0.809553	0.761714	0.762685	0.80983	0.850138	0.802816	0.770881	0.805568	0.754977	0.819945	0.824274	0.779415	0.890903	0.806499	0.846095	0.835197	0.844947	0.794646	0.760955	0.784524	0.785251	0.854778	0.824933	0.734707	0.857615	0.84754	0.869745	0.893474	0.815216	0.725422	0.809847	0.839245	0.803148
12.5107	0.70033	0.790057	0.837105	0.809229	0.797593	0.791322	0.80436	0.839235	0.780072	0.831996	0.809476	0.724697	0.872318	0.821303	0.814334	0.903974	0.821914	0.862027	0.868822	0.847831	0.886895	0.773247	0.806006	0.819156	0.860795	0.816452	0.757608	0.837621	0.817184	0.896622	0.902966	0.800978	0.811205	0.874303	0.81835	0.794086
12.9047	0.694174	0.808495	0.833771	0.803486	0.777711	0.804355	0.811463	0.833113	0.843576	0.808345	0.812949	0.743971	0.841659	0.843229	0.797445	0.9195	0.815963	0.846221	0.827883	0.875706	0.844654	0.822608	0.828251	0.795229	0.883834	0.808466	0.793441	0.893246	0.819307	0.886023	0.865988	0.802868	0.846622	0.814344	0.836165	0.834924
13.2987	0.725198	0.82409	0.839241	0.810292	0.800511	0.797337	0.807081	0.887155	0.804167	0.828966	0.785001	0.737938	0.849118	0.860894	0.824739	0.887542	0.830398	0.85288	0.841399	0.906639	0.81153	0.803275	0.824974	0.783468	0.883318	0.867451	0.807571	0.83548	0.84469	0.885907	0.854469	0.86673	0.834921	0.837813	0.825881	0.840685
13.6928	0.736939	0.85379	0.839026	0.821748	0.781546	0.781755	0.824087	0.839353	0.881797	0.802136	0.808334	0.776536	0.888929	0.886281	0.807184	0.90725	0.847901	0.849057	0.841517	0.884731	0.801416	0.811968	0.793104	0.847315	0.892427	0.80302	0.823377	0.853151	0.856795	0.877394	0.884282	0.801979	0.830429	0.810258	0.822677	0.843936
14.0868	0.748618	0.878237	0.838813	0.840961	0.812858	0.792315	0.84005	0.830061	0.829928	0.863675	0.775909	0.727069	0.85638	0.866587	0.843789	0.901563	0.859542	0.844813	0.820704	0.901227	0.816896	0.741977	0.819988	0.851077	0.873324	0.835055	0.753502	0.864356	0.84812	0.909813	0.919431	0.83775	0.823639	0.880425	0.84201	0.915054
14.4808	0.721568	0.867189	0.853914	0.840892	0.801081	0.785879	0.814834	0.847126	0.816989	0.802916	0.84156	0.745855	0.864487	0.842678	0.837687	0.885859	0.857716	0.841262	0.856681	0.867088	0.845732	0.782803	0.851748	0.797432	0.849039	0.835751	0.761596	0.860269	0.83688	0.882533	0.892531	0.805986	0.816345	0.852243	0.836639	0.880795
14.8749	0.747199	0.835128	0.811688	0.857942	0.834873	0.776915	0.837948	0.827812	0.812876	0.845852	0.849933	0.752304	0.875385	0.871632	0.82007	0.877066	0.827975	0.874288	0.846297	0.88418	0.84629	0.728379	0.875831	0.7964	0.88579	0.785708	0.738852	0.832817	0.896864	0.933609	0.895055	0.806119	0.859808	0.833859	0.818297	0.879569
15.3674	0.764343	0.839264	0.8343	0.831053	0.802734	0.830034	0.796603	0.811635	0.845354	0.833222	0.851877	0.76466	0.878019	0.882343	0.797433	0.900758	0.800856	0.90933	0.881358	0.908514	0.870449	0.779407	0.86058	0.830259	0.902377	0.825589	0.740278	0.871369	0.857257	0.924368	0.888877	0.849228	0.869653	0.847031	0.829937	0.836319
15.9585	0.753165	0.873101	0.835881	0.819653	0.823985	0.865654	0.821894	0.829369	0.821628	0.875406	0.814444	0.799324	0.877417	0.894402	0.82374	0.894192	0.878251	0.888244	0.856755	0.908486	0.873187	0.798626	0.824019	0.859193	0.894079	0.8761	0.773453	0.876814	0.873355	0.904166	0.887822	0.826069	0.845732	0.825428	0.834508	0.821946
16.5495	0.758858	0.846298	0.869465	0.844981	0.807257	0.794752	0.842267	0.835537	0.821968	0.881612	0.834149	0.782238	0.874147	0.904817	0.832976	0.874335	0.880191	0.881293	0.853527	0.893162	0.836557	0.772003	0.878563	0.877256	0.924083	0.828918	0.791548	0.862954	0.843271	0.919586	0.908314	0.872176	0.823906	0.889853	0.856322	0.829235
17.1406	0.794691	0.894503	0.880154	0.84391	0.79806	0.87515	0.845619	0.859905	0.834639	0.889565	0.837364	0.749491	0.887676	0.90428	0.841971	0.930518	0.874136	0.903669	0.849288	0.879518	0.891667	0.778245	0.836775	0.879608	0.896612	0.847512	0.829467	0.880695	0.861213	0.933108	0.897298	0.890577	0.839926	0.872652	0.860999	0.852861
17.7316	0.852647	0.889113	0.864426	0.872767	0.822318	0.838591	0.853132	0.867703	0.857116	0.89631	0.868653	0.777733	0.901801	0.908343	0.844863	0.959021	0.834693	0.869544	0.885609	0.905214	0.8923	0.788994	0.867735	0.847767	0.910637	0.83111	0.82857	0.869417	0.892074	0.918039	0.909987	0.870152	0.766667	0.885086	0.857637	0.864004
18.3227	0.810251	0.907259	0.857804	0.851049	0.819681	0.842626	0.880818	0.851132	0.848454	0.905212	0.877649	0.810153	0.891415	0.915637	0.82176	0.903662	0.859602	0.868054	0.894114	0.91646	0.918741	0.759255	0.86563	0.844483	0.916442	0.830518	0.87148	0.84578	0.881005	0.906669	0.936028	0.868243	0.79158	0.850178	0.873282	0.844811
18.9138	0.786986	0.907957	0.888459	0.868973	0.849412	0.861227	0.872928	0.863485	0.866558	0.934609	0.87847	0.828718	0.871248	0.891396	0.843019	0.929915	0.851359	0.862259	0.930084	0.879442	0.867594	0.798661	0.889539	0.832807	0.917974	0.813549	0.810033	0.899428	0.867097	0.938023	0.911039	0.867538	0.836967	0.879269	0.86683	0.831817
19.5048	0.763253	0.913969	0.869958	0.861318	0.850331	0.837744	0.859035	0.856619	0.865029	0.912804	0.898307	0.780767	0.858409	0.898257	0.829844	0.93444	0.888659	0.88693	0.889216	0.88547	0.884822	0.802084	0.929861	0.874981	0.914632	0.893977	0.824963	0.900332	0.877353	0.943212	0.913816	0.865506	0.820225	0.912253	0.871624	0.843448
20.0959	0.762309	0.898506	0.873212	0.911035	0.842317	0.879065	0.851532	0.853294	0.859841	0.9063	0.903153	0.812965	0.887079	0.894199	0.871871	0.903714	0.901434	0.890128	0.882647	0.903748	0.888871	0.768807	0.894988	0.886649	0.926138	0.886423	0.870195	0.915673	0.896929	0.947223	0.899703	0.888765	0.850936	0.898003	0.842371	0.858947
20.6869	0.782209	0.910378	0.85925	0.890256	0.85395	0.902665	0.863518	0.891678	0.856484	0.878569	0.89959	0.825108	0.874578	0.903729	0.859714	0.933595	0.847371	0.919365	0.862798	0.913199	0.901425	0.807204	0.931588	0.864006	0.938945	0.886181	0.876347	0.888919	0.893243	0.944805	0.923109	0.841929	0.804059	0.889616	0.821676	0.906371
21.278	0.760427	0.892982	0.890299	0.907966	0.854234	0.895147	0.853987	0.852536	0.867279	0.884796	0.903045	0.805684	0.865244	0.898312	0.910899	0.951582	0.921033	0.937364	0.870169	0.873747	0.888247	0.782965	0.900519	0.862496	0.933994	0.89351	0.877395	0.906142	0.918939	0.957107	0.935057	0.871522	0.815504	0.877586	0.885812	0.915657
21.869	0.753108	0.926685	0.9021	0.863243	0.855035	0.870342	0.834703	0.853217	0.857179	0.883295	0.910902	0.814715	0.907057	0.906697	0.865823	0.945801	0.89296	0.909046	0.882022	0.930591	0.911677	0.797478	0.938868	0.857451	0.925791	0.865579	0.87096	0.917698	0.913008	0.971134	0.938697	0.892822	0.876251	0.892194	0.864919	0.881499
22.4601	0.792866	0.961069	0.890773	0.902312	0.831744	0.848023	0.869946	0.892092	0.820355	0.904029	0.92052	0.844634	0.911104	0.931968	0.893771	0.917362	0.854515	0.946625	0.907315	0.941315	0.864589	0.811164	0.930542	0.858186	0.924341	0.903595	0.850143	0.917597	0.900367	0.969818	0.966657	0.881988	0.876047	0.917449	0.883143	0.882642
23.0511	0.817517	0.929694	0.88204	0.926667	0.847171	0.881718	0.860668	0.849852	0.84926	0.931105	0.923102	0.793605	0.892322	0.925464	0.900926	0.936437	0.90143	0.913454	0.904358	0.909051	0.916826	0.798247	0.939843	0.840293	0.938641	0.901074	0.917415	0.899114	0.860978	0.960418	0.937386	0.893208	0.84185	0.903537	0.89195	0.89437
23.6422	0.801597	0.966619	0.867505	0.881482	0.87125	0.866001	0.874214	0.889935	0.867953	0.917503	0.941248	0.836741	0.914665	0.935963	0.854467	0.949993	0.896787	0.900872	0.914141	0.914433	0.899767	0.769698	0.899483	0.864053	0.927934	0.914552	0.915767	0.911527	0.927501	0.961225	0.940397	0.912166	0.893062	0.891506	0.858778	0.893506
24.2332	0.826972	0.967818	0.889907	0.899003	0.824319	0.867	0.881695	0.915439	0.859681	0.964777	0.923348	0.846881	0.934017	0.936777	0.865212	0.9403	0.924217	0.928577	0.885657	0.949667	0.902205	0.793361	0.846464	0.827357	0.910665	0.876801	0.854061	0.88919	0.897758	0.974893	0.930398	0.893973	0.900696	0.848605	0.905231	0.903297
24.8243	0.789407	0.959859	0.901244	0.927819	0.852422	0.901618	0.882927	0.888392	0.884752	0.927703	0.866331	0.898903	0.944315	0.940808	0.863365	0.954677	0.91661	0.913705	0.896581	0.932393	0.900968	0.835489	0.888019	0.84887	0.916512	0.87391	0.913685	0.899921	0.939444	0.962954	0.961183	0.8838	0.890125	0.886159	0.887964	0.900682
25.4153	0.843175	0.921346	0.90508	0.91986	0.857559	0.873833	0.851389	0.929384	0.885041	0.940669	0.901112	0.857509	0.945092	0.95523	0.878165	0.921076	0.890191	0.950282	0.883385	0.941652	0.915475	0.811466	0.95846	0.850464	0.922256	0.87567	0.881976	0.926895	0.932725	0.995803	0.940823	0.910725	0.861606	0.903759	0.909191	0.876555
26.0064	0.770109	0.932055	0.877443	0.89557	0.849396	0.863786	0.870708	0.92827	0.883031	0.959505	0.890253	0.856084	0.920229	0.922691	0.886395	0.905733	0.884565	0.924074	0.903738	0.943777	0.924801	0.853484	0.906791	0.899365	0.943647	0.884668	0.927623	0.936843	0.919988	0.981973	0.949908	0.927626	0.855566	0.899365	0.875503	0.945327
26.5974	0.840447	0.885532	0.882324	0.909784	0.868005	0.901258	0.867096	0.851453	0.876416	0.925623	0.923531	0.869057	0.895591	0.926594	0.880565	0.968264	0.899686	0.914711	0.894265	0.958993	0.878749	0.837847	0.916516	0.899589	0.941272	0.897124	0.886475	0.932562	0.8862	0.990267	0.946217	0.908145	0.948894	0.932493	0.899823	0.914834
27.1885	0.818086	0.949612	0.910695	0.899846	0.859703	0.890001	0.900293	0.90563	0.911814	0.977499	0.926048	0.821787	0.924248	0.93313	0.915779	0.964854	0.888846	0.94474	0.920595	0.953682	0.883848	0.85661	0.883216	0.854429	0.953455	0.884304	0.878009	0.903356	0.937304	0.97872	0.941156	0.868399	0.882985	0.89123	0.899286	0.937899
27.7796	0.823037	0.919923	0.898587	0.893753	0.895094	0.903139	0.873582	0.862437	0.919443	0.896452	0.922952	0.850391	0.919931	0.969732	0.890109	0.959444	0.91893	0.956051	0.915783	0.95584	0.881219	0.832922	0.926701	0.868056	0.955514	0.919964	0.890532	0.906929	0.891788	0.994032	0.938641	0.891757	0.906273	0.865375	0.916262	0.943893
28.3706	0.804036	0.878414	0.928521	0.91706	0.856333	0.913684	0.922643	0.893264	0.934375	0.951735	0.911089	0.829288	0.945767	0.947204	0.888868	0.911856	0.914557	0.932585	0.89561	0.951952	0.878139	0.866433	0.934448	0.867056	0.96814	0.874807	0.789814	0.873123	0.884534	0.969014	0.972797	0.918619	0.869823	0.912116	0.896171	0.935573
28.9617	0.812666	0.944928	0.945409	0.912323	0.852865	0.939643	0.896802	0.923323	0.895166	0.935652	0.912311	0.838725	0.939263	0.948213	0.918112	0.95638	0.918538	0.930853	0.909319	0.960036	0.85504	0.882118	0.873127	0.866313	0.922082	0.889363	0.887917	0.90003	0.868129	0.980578	0.963994	0.916565	0.901747	0.904792	0.904835	0.931477
29.5527	0.823444	0.940627	0.953913	0.909077	0.901219	0.939155	0.915525	0.94587	0.881453	0.947303	0.915851	0.868717	0.940514	0.940224	0.90453	0.919601	0.88681	0.917149	0.901396	0.949742	0.888867	0.872355	0.904149	0.878989	0.93408	0.859232	0.854207	0.922221	0.897081	0.981649	0.973143	0.924147	0.86859	0.895567	0.903062	0.910702
30.1438	0.862982	0.945393	0.939334	0.894251	0.900091	0.927913	0.905828	0.916111	0.903541	0.920762	0.956494	0.86491	0.921183	0.95112	0.910465	0.936599	0.899268	0.945406	0.890599	0.965061	0.872383	0.875415	0.943611	0.911734	0.917943	0.903772	0.830761	0.880831	0.884253	0.986188	0.952569	0.924632	0.885323	0.927529	0.92491	0.943561
30.7348	0.850719	0.914118	0.925787	0.903263	0.876088	0.994912	0.893827	0.918077	0.901965	0.941365	0.941619	0.859964	0.944936	0.932922	0.91105	0.931826	0.906555	0.952277	0.903529	0.962039	0.89669	0.843423	0.963159	0.912583	0.937272	0.915706	0.814761	0.883213	0.923589	0.972552	0.939795	0.888938	0.927786	0.924561	0.912054	0.946113
31.3259	0.8499	0.91278	0.926931	0.897543	0.891049	0.953709	0.943289	0.90602	0.88755	0.899079	0.94236	0.873305	0.925335	0.932403	0.894226	0.953145	0.946857	0.960901	0.923216	0.974742	0.867133	0.826338	0.95665	0.876347	0.938446	0.896617	0.816699	0.905991	0.910914	0.98589	0.926665	0.907565	0.936004	0.938793	0.90848	0.912903
31.9169	0.848687	0.952131	0.92682	0.911074	0.893605	0.977053	0.906663	0.918728	0.898398	0.938746	0.918016	0.876639	0.94713	0.927187	0.9176	0.921186	0.900484	0.952631	0.896976	1.00252	0.879734	0.85912	0.933543	0.881614	0.950024	0.9486	0.855147	0.910546	0.930819	0.992181	0.938891	0.866728	0.899621	0.923166	0.889326	0.930597
32.508	0.865415	0.940869	0.932432	0.936438	0.888528	0.924965	0.884383	0.945294	0.912733	0.9201	0.928606	0.899377	0.901113	0.948921	0.925918	0.919017	0.86836	0.97209	0.926795	0.938755	0.900688	0.835924	0.927493	0.867112	0.948375	0.881127	0.825239	0.884267	0.924217	0.988642	0.942526	0.928209	0.877143	0.901089	0.914179	0.927422
33.0991	0.848006	0.933945	0.922592	0.934812	0.928633	0.983693	0.913089	0.924086	0.936786	0.939421	0.918195	0.881085	0.926941	0.962158	0.897757	0.948139	0.887563	0.942102	0.919282	0.956824	0.903852	0.83133	0.962276	0.906502	0.955539	0.903908	0.890127	0.887076	0.924213	0.98431	0.952018	0.937444	0.885638	0.918574	0.935426	0.972576
33.6901	0.803029	0.930052	0.912216	0.945333	0.918431	0.90978	0.939015	0.923999	0.894965	0.905251	0.917429	0.867587	0.960381	0.947867	0.897826	0.956858	0.938247	0.957538	0.917882	0.957857	0.888882	0.884059	0.936086	0.908069	0.968501	0.91644	0.932181	0.921903	0.9438	0.978413	0.920713	0.921621	0.877343	0.934059	0.922876	0.926697
34.2812	0.811897	0.955176	0.900149	0.962747	0.87597	0.928609	0.908217	0.882523	0.942463	0.951231	0.91785	0.869618	0.955155	0.952324	0.887049	0.955376	0.928828	0.950736	0.898973	0.953147	0.921777	0.829315	0.950177	0.93148	0.941045	0.924013	0.892973	0.913301	0.918757	0.976025	0.941822	0.94865	0.890939	0.8781	0.926372	0.913421
35.0692	0.829721	0.937634	0.9359	0.918701	0.880655	0.925714	0.894384	0.918222	0.900824	0.963874	0.948716	0.85945	0.920453	0.94397	0.895194	0.939939	0.910289	0.951458	0.919911	0.967162	0.941182	0.856699	0.915848	0.918681	0.953618	0.935699	0.839505	0.937503	0.931127	0.990948	0.945511	0.93216	0.902025	0.916377	0.913039	0.940057
36.0543	0.835969	0.931361	0.928381	0.952366	0.929236	0.948772	0.908906	0.899291	0.932207	0.973953	0.955638	0.856323	0.927095	0.942779	0.889154	0.97214	0.928593	0.982787	0.922812	0.927111	0.939537	0.867136	0.905192	0.86577	0.934887	0.887822	0.870073	0.921397	0.889401	0.991213	0.930698	0.926022	0.954882	0.926054	0.941235	0.950534
37.0394	0.81679	0.935932	0.956387	0.919006	0.906891	0.932485	0.903256	0.926862	0.975058	0.960577	0.916317	0.852715	0.960948	0.949459	0.905406	0.993323	0.923208	0.994978	0.909761	0.943322	0.918834	0.866271	0.943928	0.919144	0.940307	0.925404	0.880082	0.906387	0.924741	1.00197	0.948117	0.926334	0.895445	0.946518	0.946828	0.959937
38.0245	0.862985	0.937766	0.951136	0.910093	0.881824	0.913368	0.906978	0.919281	0.911318	0.953213	0.92148	0.881603	0.942682	0.958874	0.913272	0.992087	0.928308	0.978572	0.912106	0.969818	0.899485	0.87532	0.952136	0.939228	0.948954	0.908775	0.881372	0.934481	0.938749	0.998995	0.9173	0.908265	0.963912	0.947263	0.962797	0.925228
39.0096	0.842403	0.982348	0.925259	0.91339	0.897037	0.961451	0.909298	0.940373	0.921482	0.976585	0.925468	0.891052	0.941322	0.962866	0.924099	0.958727	0.889729	0.969092	0.949337	0.964722	0.924824	0.9123	0.921713	0.958677	0.954282	0.889522	0.91506	0.927281	0.924186	0.994693	0.915761	0.939844	0.9413	0.925703	0.958186	0.925502
39.9947	0.879657	0.948247	0.959047	0.923444	0.91048	1.0028	0.912149	0.947303	0.892182	0.944761	0.925361	0.893976	0.933772	0.972649	0.913999	0.933119	0.90322	0.968376	0.944543	0.980048	0.902322	0.905956	0.925727	0.964848	0.944112	0.887974	0.896949	0.947074	0.939014	1.00495	0.934005	0.919106	0.930944	0.927139	0.954132	0.945194
40.9798	0.889769	0.929292	0.969154	0.919341	0.943584	1.00554	0.967041	0.961977	0.908173	0.978533	0.949803	0.850812	0.963512	0.965209	0.91603	0.953448	0.94648	0.976991	0.963124	0.958069	0.851772	0.881976	0.969924	0.953124	0.957007	0.922603	0.902644	0.927111	0.916566	1.00316	0.951241	0.958967	0.886079	0.96088	0.942939	0.94995
41.9649	0.887288	0.951503	0.964863	0.932526	0.910156	0.931898	0.957517	0.937176	0.911644	0.98446	0.956373	0.857356	0.975849	0.938724	0.93494	0.955756	0.927392	0.965427	0.918258	0.973275	0.858162	0.866119	0.900495	0.934211	0.935381	0.924391	0.95977	0.941562	0.927566	0.983131	0.953876	0.940632	0.901667	0.962333	0.936378	0.939487
42.95	0.884845	0.931218	0.981421	0.916888	0.896198	0.972596	0.925047	0.892698	0.937809	0.96931	0.93552	0.894143	0.922987	0.96549	0.933636	0.970141	0.909294	0.976989	0.918191	0.971361	0.918354	0.888159	0.93277	0.956902	0.940727	0.910573	0.937304	0.933887	0.925311	0.992924	0.941363	0.930242	0.915812	0.957687	0.945291	0.96028
43.935	0.872824	0.951506	0.97601	0.911606	0.895595	0.97839	0.942365	0.906823	0.920625	1.0035	0.965634	0.868119	0.948855	0.971271	0.954374	0.956825	0.905424	0.974748	0.924248	0.970363	0.913156	0.883321	0.958222	0.931392	0.953049	0.906564	0.884665	0.949077	0.902096	1.00601	0.921733	0.94862	0.906764	0.972412	0.946951	0.966841
44.9201	0.818379	0.976172	1.00186	0.954258	0.898733	0.995795	0.940174	0.921897	0.913047	1.00148	0.93052	0.883294	0.940956	0.962363	0.943688	0.966913	0.908373	1.0057	0.916985	0.973866	0.919621	0.86437	0.881974	0.937949	0.947894	0.941915	0.939262	0.924198	0.885042	0.994986	0.941536	0.972868	0.925495	0.995902	0.95302	0.934557
45.9052	0.877964	0.952776	0.976762	0.925209	0.894475	0.952275	0.938863	0.959275	0.951011	0.945948	0.939735	0.876975	0.934076	0.961895	0.961492	0.934207	0.924648	0.98174	0.92118	0.959006	0.933774	0.858842	0.932175	0.916403	0.973798	0.908626	0.917861	0.947799	0.91483	0.998376	0.927405	0.976085	0.933693	0.936707	0.952926	0.9486
46.8903	0.872825	0.936365	0.973916	0.949693	0.891982	0.941104	0.934944	0.943546	0.956827	0.952855	0.949417	0.86925	0.947976	0.969051	0.938805	1.00046	0.938308	0.96833	0.919543	0.958216	0.933782	0.862202	0.933979	0.955398	0.969071	0.877972	0.900746	0.939866	0.915738	1.00369	0.929149	0.935106	0.933111	0.952955	0.953844	0.945398
47.8754	0.847902	0.950053	0.974817	0.92263	0.910349	0.954333	0.919666	0.920694	0.936713	1.01853	0.941784	0.880845	0.948397	0.965534	0.956883	0.936882	0.929832	0.984352	0.924731	0.939395	0.942332	0.870991	0.967628	0.941567	1.01136	0.901264	0.896946	0.923725	0.893373	0.985594	0.940416	0.967751	0.900826	0.974619	0.94898	0.941403
48.8605	0.905413	0.928724	0.98263	0.941513	0.923769	0.944833	0.924705	0.963416	0.941903	0.957605	0.968612	0.839337	0.953439	0.955852	0.940198	0.968592	0.909264	0.988923	0.937574	0.972722	0.94494	0.891162	0.94262	0.943221	0.992106	0.906098	0.841082	0.930528	0.895008	0.991187	0.966282	0.955942	0.91856	0.984722	0.950967	0.914509
49.8456	0.895747	0.912478	0.991977	0.929413	0.944799	0.923624	0.956369	0.92008	0.930593	0.99047	0.956111	0.852179	0.929623	0.956439	0.951344	0.969891	0.927954	0.993983	0.922048	0.979405	0.957613	0.861962	0.979804	0.955951	0.999893	0.911136	0.840307	0.940893	0.925838	0.979731	0.979776	0.941299	0.912419	0.981837	0.985193	0.920684
50.8307	0.916761	0.924396	0.987975	0.963834	0.952899	0.931764	0.930465	0.95422	0.943778	0.991861	0.967845	0.889154	0.957496	0.946283	0.951577	0.938128	0.954729	0.960401	0.938258	0.949771	0.95204	0.867104	0.980959	0.953635	1.01544	0.886232	0.852851	0.909958	0.924451	1.00231	0.965948	0.967297	0.878826	0.980339	0.987524	0.942537
51.8158	0.869769	0.954854	0.983676	0.945921	0.946812	0.96294	0.946445	0.949994	0.931963	0.991199	0.958638	0.888823	0.970983	0.946288	0.954188	0.972236	0.953701	0.981469	0.936558	0.95903	0.913212	0.918866	0.938924	0.928445	1.00992	0.883813	0.887006	0.890921	0.946013	0.999574	1.00123	0.950648	0.941771	1.01361	0.969253	0.951282
52.8009	0.869379	0.94155	0.980442	0.939788	0.978448	0.927181	0.944623	0.926405	0.959334	0.989078	0.956149	0.893286	0.97276	0.950947	0.940607	0.938577	0.917608	0.982567	0.935693	0.954844	0.892489	0.884821	0.964113	0.929097	1.00042	0.888039	0.93141	0.928407	0.926762	0.977802	0.97532	0.999713	0.914449	0.974116	0.96719	1.00765
53.786	0.839768	0.946099	0.982137	0.941816	0.948743	0.928158	0.916945	0.945041	0.942547	0.97097	0.929326	0.897446	0.996167	0.959962	0.921396	0.957198	0.934249	0.982593	0.969226	0.960325	0.958663	0.877444	0.937754	0.928544	0.976095	0.897304	0.900101	0.910018	0.952394	1.00946	0.967472	0.965279	0.881814	1.0187	0.963882	0.94862
54.7711	0.893892	0.962038	0.976568	0.965107	0.932378	0.908444	0.95454	0.952599	0.940113	0.983372	0.92511	0.908688	0.956958	0.947035	0.887822	0.955908	0.94141	0.943443	0.940405	0.988246	0.971975	0.888139	0.968736	0.922838	0.976898	0.942627	0.870738	0.928448	0.932683	0.971575	0.96723	0.958007	0.933001	0.962844	1.00399	0.983579
55.7561	0.947613	0.976803	0.981285	0.950537	0.975047	0.952381	0.951397	0.933874	0.940923	1.01747	0.95199	0.926127	0.959276	0.965811	0.918036	1.00189	0.998267	0.960221	0.963207	0.97418	0.959432	0.914509	0.956797	0.899881	0.965937	0.915499	0.951259	0.936035	0.945925	0.986482	0.978735	0.943752	0.906897	1.00025	0.98514	0.9522
56.7412	0.896259	1.01223	0.982486	0.980891	0.950226	0.954572	0.962864	0.891674	0.961213	1.00436	0.953917	0.942727	0.971405	0.946422	0.933018	0.948643	0.942261	0.971448	0.93393	0.96783	0.918992	0.911146	0.949814	0.915725	0.974552	0.894471	0.908118	0.914135	0.928124	0.969639	0.971805	0.942542	0.887816	0.955487	0.998087	0.959428
57.7263	0.900228	0.949724	0.977718	0.979954	0.974451	0.950021	0.966655	0.897593	0.947522	1.00022	0.976211	0.903446	0.944848	0.968616	0.928279	0.974821	0.956196	0.954781	0.927661	0.986641	0.948469	0.954456	0.931994	0.958799	0.976751	0.917692	0.949686	0.929111	0.967197	0.977047	0.958789	0.954242	0.92273	0.971351	0.978061	0.969325
58.6129	0.871939	1.0099	0.963562	0.967051	0.960667	0.959033	0.941983	0.929888	0.959114	1.02928	0.971657	0.917001	0.948695	0.97342	0.941148	1.02012	0.97207	1.00595	0.968252	0.991349	0.920084	0.944302	0.889167	0.957376	0.982033	0.914598	0.966089	0.92351	0.963415	0.979035	0.955356	0.996651	0.901664	0.986154	0.987341	0.940531
