# Supplementary material for: Cohesin positions the epigenetic reader Phf2 within the genome
Source: EMBO J. 2025 Jan 2;44(3):736–66. doi: 10.1038/s44318-024-00348-2 (PMC11790891; doi:10.1038/s44318-024-00348-2)
Supplement: Supplementary file 8 — Source data Fig. 4 [file 44318_2024_348_MOESM8_ESM.zip › Figure 4/4C/numerical data Fig 4C.xlsx]

## Sheet: Sheet1
control	Scc1 kd	Wapl ko	Wapl ko, Scc1 kd
36.72	26.19	70.62	38.84
33.1	37.01	71.76	39.66
27.84	33.64	55.79	31.48
30.92	30.08	39.61	48.26
35.58	39.75	72.77	33.18
33.87	25.82	59.99	52.97
47.47	32.83	61.78	53.73
48.66	31.24	46.42	43.9
34.96	20.17	73.86	37.18
36.4	39.83	51.99	47.36
33.13	28.82	49.92	31.86
28.77	19.41	45.51	35.04
55.4	27.27	58.54	32.33
34.5	30.28	47.45	40.48
36.7	38.13	55.73	15.63
40.74	32.89	48.67	40.86
28.05	35.02	59.12	76.38
47.84	16.25	60.78	21.38
