# Supplementary material for: Cohesin positions the epigenetic reader Phf2 within the genome
Source: EMBO J. 2025 Jan 2;44(3):736–66. doi: 10.1038/s44318-024-00348-2 (PMC11790891; doi:10.1038/s44318-024-00348-2)
Supplement: Supplementary file 8 — Source data Fig. 4 [file 44318_2024_348_MOESM8_ESM.zip › Figure 4/4D/numerical data Fig 4D.xlsx]

## Sheet: Sheet1
control	Scc1 kd	Wapl ko	Wapl ko, Scc1 kd
13.9552	17.3168	20.5384	16.1654
14.0983	16.1529	13.5005	15.6166
12.4932	15.4124	13.612	17.5993
19.5758	19.2673	12.493	17.5962
12.5001	14.9414	19.003	19.3268
12.4933	12.4931	18.147	12.4953
16.6175	12.4932	20.4043	12.493
12.4931	14.3031	13.5351	21.0938
19.7721	19.0041	21.2829	14.5837
15.3774	17.5488	14.0566	12.85
14.451	18.7491	21.2369	16.8511
16.9314	16.3511	17.787	17.3008
12.4936	17.2877	24.5029	15.1444
17.4722	17.2392	12.9321	17.5868
12.6381	22.1005	19.8652	21.1559
15.2675	14.9754	14.8752	12.4986
15.271	12.4931	17.1758	17.6591
20.4898	18.6458	13.6661	19.9514
