# Supplementary material for: Cohesin positions the epigenetic reader Phf2 within the genome
Source: EMBO J. 2025 Jan 2;44(3):736–66. doi: 10.1038/s44318-024-00348-2 (PMC11790891; doi:10.1038/s44318-024-00348-2)
Supplement: Supplementary file 9 — Source data Fig. 5 [file 44318_2024_348_MOESM9_ESM.zip]

Archive with 5 entries (2 files):
- Figure 5/
- Figure 5/5D/
- Figure 5/5A/
- Figure 5/5D/GEO.rtf
- Figure 5/5A/GEO.rtf
