# Supplementary material for: Cohesin positions the epigenetic reader Phf2 within the genome
Source: EMBO J. 2025 Jan 2;44(3):736–66. doi: 10.1038/s44318-024-00348-2 (PMC11790891; doi:10.1038/s44318-024-00348-2)
Supplement: Supplementary file 10 — Source data Fig. 6 [file 44318_2024_348_MOESM10_ESM.zip]

Archive with 18 entries (10 files):
- Figure 6/
- Figure 6/6B/
- Figure 6/6C/
- Figure 6/6A/
- Figure 6/6D/
- Figure 6/6E/
- Figure 6/6F/
- Figure 6/6G/
- Figure 6/6B/GEO.rtf
- Figure 6/6C/GEO.rtf
- Figure 6/6A/GEO.rtf
- __MACOSX/Figure 6/6A/._GEO.rtf
- Figure 6/6D/GEO.rtf
- Figure 6/6E/numerical data Fig.6E_AB_distribution.xlsx
- __MACOSX/Figure 6/6E/._numerical data Fig.6E_AB_distribution.xlsx
- Figure 6/6F/numerical data Fig_6F_AB_sum.xlsx
- __MACOSX/Figure 6/6F/._numerical data Fig_6F_AB_sum.xlsx
- Figure 6/6G/GEO.rtf
