# Supplementary material for: Cohesin positions the epigenetic reader Phf2 within the genome
Source: EMBO J. 2025 Jan 2;44(3):736–66. doi: 10.1038/s44318-024-00348-2 (PMC11790891; doi:10.1038/s44318-024-00348-2)
Supplement: Supplementary file 10 — Source data Fig. 6 [file 44318_2024_348_MOESM10_ESM.zip › Figure 6/6E/numerical data Fig.6E_AB_distribution.xlsx]

## Sheet: MEF_wt_hic_merged_1M_OKK.bed_si
chrom	start	end	group	value	symbol	size	file_name
1	1	10000000	B	-0.0406877	.	9999999	MEF_wt_hic_merged_1M_OKK.bed
1	10000001	11000000	A	0.0435387	.	999999	MEF_wt_hic_merged_1M_OKK.bed
1	11000001	12000000	B	-0.00638701	.	999999	MEF_wt_hic_merged_1M_OKK.bed
1	12000001	14000000	A	0.0490012	.	1999999	MEF_wt_hic_merged_1M_OKK.bed
1	14000001	16000000	B	-0.0433578	.	1999999	MEF_wt_hic_merged_1M_OKK.bed
1	16000001	17000000	A	0.0128425	.	999999	MEF_wt_hic_merged_1M_OKK.bed
1	17000001	21000000	B	-0.069061	.	3999999	MEF_wt_hic_merged_1M_OKK.bed
1	21000001	22000000	A	0.00875891	.	999999	MEF_wt_hic_merged_1M_OKK.bed
1	22000001	34000000	B	-0.0779263	.	11999999	MEF_wt_hic_merged_1M_OKK.bed
1	34000001	35000000	A	0.0241082	.	999999	MEF_wt_hic_merged_1M_OKK.bed
1	35000001	36000000	B	-0.00144932	.	999999	MEF_wt_hic_merged_1M_OKK.bed
1	36000001	41000000	A	0.0741411	.	4999999	MEF_wt_hic_merged_1M_OKK.bed
1	41000001	43000000	B	-0.0825174	.	1999999	MEF_wt_hic_merged_1M_OKK.bed
1	43000001	46000000	A	0.0752157	.	2999999	MEF_wt_hic_merged_1M_OKK.bed
1	46000001	51000000	B	-0.0705076	.	4999999	MEF_wt_hic_merged_1M_OKK.bed
1	51000001	53000000	A	0.0473591	.	1999999	MEF_wt_hic_merged_1M_OKK.bed
1	53000001	54000000	B	-0.0556259	.	999999	MEF_wt_hic_merged_1M_OKK.bed
1	54000001	56000000	A	0.0519678	.	1999999	MEF_wt_hic_merged_1M_OKK.bed
1	56000001	57000000	B	-0.0402262	.	999999	MEF_wt_hic_merged_1M_OKK.bed
1	57000001	65000000	A	0.0833295	.	7999999	MEF_wt_hic_merged_1M_OKK.bed
1	65000001	71000000	B	-0.0576866	.	5999999	MEF_wt_hic_merged_1M_OKK.bed
1	71000001	83000000	A	0.0697535	.	11999999	MEF_wt_hic_merged_1M_OKK.bed
1	83000001	84000000	B	-0.0466977	.	999999	MEF_wt_hic_merged_1M_OKK.bed
1	84000001	85000000	A	0.0199336	.	999999	MEF_wt_hic_merged_1M_OKK.bed
1	85000001	88000000	B	-0.0364473	.	2999999	MEF_wt_hic_merged_1M_OKK.bed
1	88000001	90000000	A	0.090106	.	1999999	MEF_wt_hic_merged_1M_OKK.bed
1	90000001	91000000	B	-0.00117441	.	999999	MEF_wt_hic_merged_1M_OKK.bed
1	91000001	96000000	A	0.0909516	.	4999999	MEF_wt_hic_merged_1M_OKK.bed
1	96000001	107000000	B	-0.0793679	.	10999999	MEF_wt_hic_merged_1M_OKK.bed
1	107000001	109000000	A	0.0327362	.	1999999	MEF_wt_hic_merged_1M_OKK.bed
1	109000001	120000000	B	-0.0878934	.	10999999	MEF_wt_hic_merged_1M_OKK.bed
1	120000001	123000000	A	0.0426159	.	2999999	MEF_wt_hic_merged_1M_OKK.bed
1	123000001	133000000	B	-0.0481021	.	9999999	MEF_wt_hic_merged_1M_OKK.bed
1	133000001	141000000	A	0.0809158	.	7999999	MEF_wt_hic_merged_1M_OKK.bed
1	141000001	152000000	B	-0.0673788	.	10999999	MEF_wt_hic_merged_1M_OKK.bed
1	152000001	156000000	A	0.086174	.	3999999	MEF_wt_hic_merged_1M_OKK.bed
1	156000001	157000000	B	-0.0766868	.	999999	MEF_wt_hic_merged_1M_OKK.bed
1	157000001	159000000	A	0.0650927	.	1999999	MEF_wt_hic_merged_1M_OKK.bed
1	159000001	161000000	B	-0.0741184	.	1999999	MEF_wt_hic_merged_1M_OKK.bed
1	161000001	168000000	A	0.0770576	.	6999999	MEF_wt_hic_merged_1M_OKK.bed
1	168000001	170000000	B	-0.0633032	.	1999999	MEF_wt_hic_merged_1M_OKK.bed
1	170000001	173000000	A	0.0752466	.	2999999	MEF_wt_hic_merged_1M_OKK.bed
1	173000001	180000000	B	-0.0569814	.	6999999	MEF_wt_hic_merged_1M_OKK.bed
1	180000001	192000000	A	0.0636369	.	11999999	MEF_wt_hic_merged_1M_OKK.bed
1	192000001	193000000	B	-0.0486343	.	999999	MEF_wt_hic_merged_1M_OKK.bed
1	193000001	197000000	A	0.0638452	.	3999999	MEF_wt_hic_merged_1M_OKK.bed
1	197000001	197195432	B	0	.	195431	MEF_wt_hic_merged_1M_OKK.bed
2	1	3000000	A	0	.	2999999	MEF_wt_hic_merged_1M_OKK.bed
2	3000001	4000000	B	-0.056344	.	999999	MEF_wt_hic_merged_1M_OKK.bed
2	4000001	7000000	A	0.0534326	.	2999999	MEF_wt_hic_merged_1M_OKK.bed
2	7000001	9000000	B	-0.0334375	.	1999999	MEF_wt_hic_merged_1M_OKK.bed
2	9000001	10000000	A	0.0087859	.	999999	MEF_wt_hic_merged_1M_OKK.bed
2	10000001	13000000	B	-0.0461259	.	2999999	MEF_wt_hic_merged_1M_OKK.bed
2	13000001	15000000	A	0.0149052	.	1999999	MEF_wt_hic_merged_1M_OKK.bed
2	15000001	18000000	B	-0.0511542	.	2999999	MEF_wt_hic_merged_1M_OKK.bed
2	18000001	19000000	A	0.0231684	.	999999	MEF_wt_hic_merged_1M_OKK.bed
2	19000001	24000000	B	-0.0771895	.	4999999	MEF_wt_hic_merged_1M_OKK.bed
2	24000001	36000000	A	0.0772042	.	11999999	MEF_wt_hic_merged_1M_OKK.bed
2	36000001	37000000	B	-0.0975564	.	999999	MEF_wt_hic_merged_1M_OKK.bed
2	37000001	39000000	A	0.0591972	.	1999999	MEF_wt_hic_merged_1M_OKK.bed
2	39000001	44000000	B	-0.0913947	.	4999999	MEF_wt_hic_merged_1M_OKK.bed
2	44000001	46000000	A	0.0372696	.	1999999	MEF_wt_hic_merged_1M_OKK.bed
2	46000001	48000000	B	-0.0587102	.	1999999	MEF_wt_hic_merged_1M_OKK.bed
2	48000001	53000000	A	0.0664805	.	4999999	MEF_wt_hic_merged_1M_OKK.bed
2	53000001	59000000	B	-0.0773141	.	5999999	MEF_wt_hic_merged_1M_OKK.bed
2	59000001	62000000	A	0.0720135	.	2999999	MEF_wt_hic_merged_1M_OKK.bed
2	62000001	69000000	B	-0.0814057	.	6999999	MEF_wt_hic_merged_1M_OKK.bed
2	69000001	76000000	A	0.0810551	.	6999999	MEF_wt_hic_merged_1M_OKK.bed
2	76000001	78000000	B	-0.0651388	.	1999999	MEF_wt_hic_merged_1M_OKK.bed
2	78000001	80000000	A	0.0554004	.	1999999	MEF_wt_hic_merged_1M_OKK.bed
2	80000001	84000000	B	-0.0775125	.	3999999	MEF_wt_hic_merged_1M_OKK.bed
2	84000001	85000000	A	0.043674	.	999999	MEF_wt_hic_merged_1M_OKK.bed
2	85000001	90000000	B	-0.105444	.	4999999	MEF_wt_hic_merged_1M_OKK.bed
2	90000001	94000000	A	0.0946138	.	3999999	MEF_wt_hic_merged_1M_OKK.bed
2	94000001	102000000	B	-0.0911511	.	7999999	MEF_wt_hic_merged_1M_OKK.bed
2	102000001	104000000	A	0.0810839	.	1999999	MEF_wt_hic_merged_1M_OKK.bed
2	104000001	115000000	B	-0.0723643	.	10999999	MEF_wt_hic_merged_1M_OKK.bed
2	115000001	116000000	A	0.0178269	.	999999	MEF_wt_hic_merged_1M_OKK.bed
2	116000001	117000000	B	-0.020667	.	999999	MEF_wt_hic_merged_1M_OKK.bed
2	117000001	122000000	A	0.100037	.	4999999	MEF_wt_hic_merged_1M_OKK.bed
2	122000001	125000000	B	-0.0770669	.	2999999	MEF_wt_hic_merged_1M_OKK.bed
2	125000001	129000000	A	0.0914545	.	3999999	MEF_wt_hic_merged_1M_OKK.bed
2	129000001	130000000	B	-0.0339692	.	999999	MEF_wt_hic_merged_1M_OKK.bed
2	130000001	132000000	A	0.10049	.	1999999	MEF_wt_hic_merged_1M_OKK.bed
2	132000001	137000000	B	-0.057661	.	4999999	MEF_wt_hic_merged_1M_OKK.bed
2	137000001	138000000	A	0.0345528	.	999999	MEF_wt_hic_merged_1M_OKK.bed
2	138000001	144000000	B	-0.0360664	.	5999999	MEF_wt_hic_merged_1M_OKK.bed
2	144000001	146000000	A	0.012267	.	1999999	MEF_wt_hic_merged_1M_OKK.bed
2	146000001	152000000	B	-0.0620058	.	5999999	MEF_wt_hic_merged_1M_OKK.bed
2	152000001	161000000	A	0.0690442	.	8999999	MEF_wt_hic_merged_1M_OKK.bed
2	161000001	163000000	B	-0.0726112	.	1999999	MEF_wt_hic_merged_1M_OKK.bed
2	163000001	169000000	A	0.0798455	.	5999999	MEF_wt_hic_merged_1M_OKK.bed
2	169000001	173000000	B	-0.0408301	.	3999999	MEF_wt_hic_merged_1M_OKK.bed
2	173000001	174000000	A	0.0441423	.	999999	MEF_wt_hic_merged_1M_OKK.bed
2	174000001	179000000	B	-0.0519013	.	4999999	MEF_wt_hic_merged_1M_OKK.bed
2	179000001	181748087	A	0.0103774	.	2748086	MEF_wt_hic_merged_1M_OKK.bed
3	1	8000000	B	-0.0424492	.	7999999	MEF_wt_hic_merged_1M_OKK.bed
3	8000001	11000000	A	0.0404622	.	2999999	MEF_wt_hic_merged_1M_OKK.bed
3	11000001	18000000	B	-0.095391	.	6999999	MEF_wt_hic_merged_1M_OKK.bed
3	18000001	19000000	A	0.0390707	.	999999	MEF_wt_hic_merged_1M_OKK.bed
3	19000001	21000000	B	-0.0117984	.	1999999	MEF_wt_hic_merged_1M_OKK.bed
3	21000001	22000000	A	0.0810971	.	999999	MEF_wt_hic_merged_1M_OKK.bed
3	22000001	27000000	B	-0.05769	.	4999999	MEF_wt_hic_merged_1M_OKK.bed
3	27000001	29000000	A	0.06297	.	1999999	MEF_wt_hic_merged_1M_OKK.bed
3	29000001	30000000	B	-0.0978485	.	999999	MEF_wt_hic_merged_1M_OKK.bed
3	30000001	31000000	A	0.0784397	.	999999	MEF_wt_hic_merged_1M_OKK.bed
3	31000001	36000000	B	-0.0873209	.	4999999	MEF_wt_hic_merged_1M_OKK.bed
3	36000001	41000000	A	0.0948437	.	4999999	MEF_wt_hic_merged_1M_OKK.bed
3	41000001	51000000	B	-0.0568082	.	9999999	MEF_wt_hic_merged_1M_OKK.bed
3	51000001	53000000	A	0.106459	.	1999999	MEF_wt_hic_merged_1M_OKK.bed
3	53000001	55000000	B	-0.0597686	.	1999999	MEF_wt_hic_merged_1M_OKK.bed
3	55000001	61000000	A	0.0516524	.	5999999	MEF_wt_hic_merged_1M_OKK.bed
3	61000001	65000000	B	-0.0898379	.	3999999	MEF_wt_hic_merged_1M_OKK.bed
3	65000001	66000000	A	0.0910004	.	999999	MEF_wt_hic_merged_1M_OKK.bed
3	66000001	68000000	B	-0.05405	.	1999999	MEF_wt_hic_merged_1M_OKK.bed
3	68000001	69000000	A	0.00557337	.	999999	MEF_wt_hic_merged_1M_OKK.bed
3	69000001	79000000	B	-0.0881783	.	9999999	MEF_wt_hic_merged_1M_OKK.bed
3	79000001	82000000	A	0.0420003	.	2999999	MEF_wt_hic_merged_1M_OKK.bed
3	82000001	83000000	B	-0.0736497	.	999999	MEF_wt_hic_merged_1M_OKK.bed
3	83000001	90000000	A	0.0818649	.	6999999	MEF_wt_hic_merged_1M_OKK.bed
3	90000001	94000000	B	-0.0806619	.	3999999	MEF_wt_hic_merged_1M_OKK.bed
3	94000001	98000000	A	0.0780874	.	3999999	MEF_wt_hic_merged_1M_OKK.bed
3	98000001	100000000	B	-0.0491268	.	1999999	MEF_wt_hic_merged_1M_OKK.bed
3	100000001	105000000	A	0.0971988	.	4999999	MEF_wt_hic_merged_1M_OKK.bed
3	105000001	107000000	B	-0.0889004	.	1999999	MEF_wt_hic_merged_1M_OKK.bed
3	107000001	109000000	A	0.0814315	.	1999999	MEF_wt_hic_merged_1M_OKK.bed
3	109000001	115000000	B	-0.0828374	.	5999999	MEF_wt_hic_merged_1M_OKK.bed
3	115000001	117000000	A	0.0643304	.	1999999	MEF_wt_hic_merged_1M_OKK.bed
3	117000001	121000000	B	-0.0692393	.	3999999	MEF_wt_hic_merged_1M_OKK.bed
3	121000001	123000000	A	0.0979465	.	1999999	MEF_wt_hic_merged_1M_OKK.bed
3	123000001	126000000	B	-0.0925765	.	2999999	MEF_wt_hic_merged_1M_OKK.bed
3	126000001	127000000	A	0.0478803	.	999999	MEF_wt_hic_merged_1M_OKK.bed
3	127000001	129000000	B	-0.073434	.	1999999	MEF_wt_hic_merged_1M_OKK.bed
3	129000001	132000000	A	0.0720845	.	2999999	MEF_wt_hic_merged_1M_OKK.bed
3	132000001	135000000	B	-0.0681425	.	2999999	MEF_wt_hic_merged_1M_OKK.bed
3	135000001	139000000	A	0.075134	.	3999999	MEF_wt_hic_merged_1M_OKK.bed
3	139000001	141000000	B	-0.094172	.	1999999	MEF_wt_hic_merged_1M_OKK.bed
3	141000001	153000000	A	0.0709909	.	11999999	MEF_wt_hic_merged_1M_OKK.bed
3	153000001	159599783	B	-0.0600006	.	6599782	MEF_wt_hic_merged_1M_OKK.bed
4	1	4000000	B	-0.00840639	.	3999999	MEF_wt_hic_merged_1M_OKK.bed
4	4000001	8000000	A	0.0666938	.	3999999	MEF_wt_hic_merged_1M_OKK.bed
4	8000001	10000000	B	-0.0123982	.	1999999	MEF_wt_hic_merged_1M_OKK.bed
4	10000001	15000000	A	0.0636812	.	4999999	MEF_wt_hic_merged_1M_OKK.bed
4	15000001	29000000	B	-0.0799202	.	13999999	MEF_wt_hic_merged_1M_OKK.bed
4	29000001	30000000	A	0.000179342	.	999999	MEF_wt_hic_merged_1M_OKK.bed
4	30000001	32000000	B	-0.0256502	.	1999999	MEF_wt_hic_merged_1M_OKK.bed
4	32000001	35000000	A	0.0764208	.	2999999	MEF_wt_hic_merged_1M_OKK.bed
4	35000001	40000000	B	-0.110529	.	4999999	MEF_wt_hic_merged_1M_OKK.bed
4	40000001	48000000	A	0.0558808	.	7999999	MEF_wt_hic_merged_1M_OKK.bed
4	48000001	53000000	B	-0.089927	.	4999999	MEF_wt_hic_merged_1M_OKK.bed
4	53000001	60000000	A	0.103473	.	6999999	MEF_wt_hic_merged_1M_OKK.bed
4	60000001	62000000	B	-0.0935186	.	1999999	MEF_wt_hic_merged_1M_OKK.bed
4	62000001	65000000	A	0.0966639	.	2999999	MEF_wt_hic_merged_1M_OKK.bed
4	65000001	81000000	B	-0.0904075	.	15999999	MEF_wt_hic_merged_1M_OKK.bed
4	81000001	84000000	A	0.0692011	.	2999999	MEF_wt_hic_merged_1M_OKK.bed
4	84000001	85000000	B	-0.00481295	.	999999	MEF_wt_hic_merged_1M_OKK.bed
4	85000001	89000000	A	0.0139165	.	3999999	MEF_wt_hic_merged_1M_OKK.bed
4	89000001	97000000	B	-0.0851862	.	7999999	MEF_wt_hic_merged_1M_OKK.bed
4	97000001	99000000	A	0.0469624	.	1999999	MEF_wt_hic_merged_1M_OKK.bed
4	99000001	100000000	B	-0.0316983	.	999999	MEF_wt_hic_merged_1M_OKK.bed
4	100000001	101000000	A	0.0586938	.	999999	MEF_wt_hic_merged_1M_OKK.bed
4	101000001	105000000	B	-0.0777596	.	3999999	MEF_wt_hic_merged_1M_OKK.bed
4	105000001	109000000	A	0.1046	.	3999999	MEF_wt_hic_merged_1M_OKK.bed
4	109000001	115000000	B	-0.0758633	.	5999999	MEF_wt_hic_merged_1M_OKK.bed
4	115000001	118000000	A	0.0564708	.	2999999	MEF_wt_hic_merged_1M_OKK.bed
4	118000001	119000000	B	-0.0242318	.	999999	MEF_wt_hic_merged_1M_OKK.bed
4	119000001	121000000	A	0.0717579	.	1999999	MEF_wt_hic_merged_1M_OKK.bed
4	121000001	123000000	B	-0.0550181	.	1999999	MEF_wt_hic_merged_1M_OKK.bed
4	123000001	125000000	A	0.0221736	.	1999999	MEF_wt_hic_merged_1M_OKK.bed
4	125000001	126000000	B	-0.0208214	.	999999	MEF_wt_hic_merged_1M_OKK.bed
4	126000001	127000000	A	0.0631822	.	999999	MEF_wt_hic_merged_1M_OKK.bed
4	127000001	128000000	B	-0.0749862	.	999999	MEF_wt_hic_merged_1M_OKK.bed
4	128000001	142000000	A	0.0738029	.	13999999	MEF_wt_hic_merged_1M_OKK.bed
4	142000001	147000000	B	-0.0673638	.	4999999	MEF_wt_hic_merged_1M_OKK.bed
4	147000001	152000000	A	0.0763404	.	4999999	MEF_wt_hic_merged_1M_OKK.bed
4	152000001	153000000	B	-0.0813213	.	999999	MEF_wt_hic_merged_1M_OKK.bed
4	153000001	155000000	A	0.0522362	.	1999999	MEF_wt_hic_merged_1M_OKK.bed
4	155000001	155630120	B	0	.	630119	MEF_wt_hic_merged_1M_OKK.bed
5	1	3000000	B	0	.	2999999	MEF_wt_hic_merged_1M_OKK.bed
5	3000001	6000000	A	0.0638228	.	2999999	MEF_wt_hic_merged_1M_OKK.bed
5	6000001	15000000	B	-0.0784741	.	8999999	MEF_wt_hic_merged_1M_OKK.bed
5	15000001	17000000	A	0.0383143	.	1999999	MEF_wt_hic_merged_1M_OKK.bed
5	17000001	20000000	B	-0.0803966	.	2999999	MEF_wt_hic_merged_1M_OKK.bed
5	20000001	21000000	A	0.0806806	.	999999	MEF_wt_hic_merged_1M_OKK.bed
5	21000001	23000000	B	-0.0571392	.	1999999	MEF_wt_hic_merged_1M_OKK.bed
5	23000001	26000000	A	0.0747814	.	2999999	MEF_wt_hic_merged_1M_OKK.bed
5	26000001	30000000	B	-0.0799009	.	3999999	MEF_wt_hic_merged_1M_OKK.bed
5	30000001	39000000	A	0.0790873	.	8999999	MEF_wt_hic_merged_1M_OKK.bed
5	39000001	44000000	B	-0.0706514	.	4999999	MEF_wt_hic_merged_1M_OKK.bed
5	44000001	46000000	A	0.0826039	.	1999999	MEF_wt_hic_merged_1M_OKK.bed
5	46000001	52000000	B	-0.0781943	.	5999999	MEF_wt_hic_merged_1M_OKK.bed
5	52000001	54000000	A	0.0445014	.	1999999	MEF_wt_hic_merged_1M_OKK.bed
5	54000001	64000000	B	-0.0940904	.	9999999	MEF_wt_hic_merged_1M_OKK.bed
5	64000001	68000000	A	0.0738554	.	3999999	MEF_wt_hic_merged_1M_OKK.bed
5	68000001	73000000	B	-0.104388	.	4999999	MEF_wt_hic_merged_1M_OKK.bed
5	73000001	78000000	A	0.0863571	.	4999999	MEF_wt_hic_merged_1M_OKK.bed
5	78000001	89000000	B	-0.0858266	.	10999999	MEF_wt_hic_merged_1M_OKK.bed
5	89000001	90000000	A	0.0233915	.	999999	MEF_wt_hic_merged_1M_OKK.bed
5	90000001	91000000	B	-0.000989037	.	999999	MEF_wt_hic_merged_1M_OKK.bed
5	91000001	94000000	A	0.0879147	.	2999999	MEF_wt_hic_merged_1M_OKK.bed
5	94000001	97000000	B	-0.0588894	.	2999999	MEF_wt_hic_merged_1M_OKK.bed
5	97000001	101000000	A	0.0424405	.	3999999	MEF_wt_hic_merged_1M_OKK.bed
5	101000001	102000000	B	-0.0394383	.	999999	MEF_wt_hic_merged_1M_OKK.bed
5	102000001	105000000	A	0.0872171	.	2999999	MEF_wt_hic_merged_1M_OKK.bed
5	105000001	107000000	B	-0.0491437	.	1999999	MEF_wt_hic_merged_1M_OKK.bed
5	107000001	109000000	A	0.0637611	.	1999999	MEF_wt_hic_merged_1M_OKK.bed
5	109000001	110000000	B	-0.0627499	.	999999	MEF_wt_hic_merged_1M_OKK.bed
5	110000001	116000000	A	0.087457	.	5999999	MEF_wt_hic_merged_1M_OKK.bed
5	116000001	118000000	B	-0.0282028	.	1999999	MEF_wt_hic_merged_1M_OKK.bed
5	118000001	120000000	A	0.0662228	.	1999999	MEF_wt_hic_merged_1M_OKK.bed
5	120000001	121000000	B	-0.00773198	.	999999	MEF_wt_hic_merged_1M_OKK.bed
5	121000001	126000000	A	0.0996238	.	4999999	MEF_wt_hic_merged_1M_OKK.bed
5	126000001	130000000	B	-0.0531361	.	3999999	MEF_wt_hic_merged_1M_OKK.bed
5	130000001	131000000	A	0.0666245	.	999999	MEF_wt_hic_merged_1M_OKK.bed
5	131000001	132000000	B	-0.0520191	.	999999	MEF_wt_hic_merged_1M_OKK.bed
5	132000001	133000000	A	0.0433389	.	999999	MEF_wt_hic_merged_1M_OKK.bed
5	133000001	134000000	B	-0.0233746	.	999999	MEF_wt_hic_merged_1M_OKK.bed
5	134000001	138000000	A	0.089198	.	3999999	MEF_wt_hic_merged_1M_OKK.bed
5	138000001	139000000	B	-0.0067985	.	999999	MEF_wt_hic_merged_1M_OKK.bed
5	139000001	142000000	A	0.085778	.	2999999	MEF_wt_hic_merged_1M_OKK.bed
5	142000001	143000000	B	-0.00689405	.	999999	MEF_wt_hic_merged_1M_OKK.bed
5	143000001	146000000	A	0.0933331	.	2999999	MEF_wt_hic_merged_1M_OKK.bed
5	146000001	148000000	B	-0.0386338	.	1999999	MEF_wt_hic_merged_1M_OKK.bed
5	148000001	152000000	A	0.0539187	.	3999999	MEF_wt_hic_merged_1M_OKK.bed
5	152000001	152537259	B	0	.	537258	MEF_wt_hic_merged_1M_OKK.bed
6	1	4000000	B	-0.0208687	.	3999999	MEF_wt_hic_merged_1M_OKK.bed
6	4000001	7000000	A	0.0356529	.	2999999	MEF_wt_hic_merged_1M_OKK.bed
6	7000001	15000000	B	-0.0728373	.	7999999	MEF_wt_hic_merged_1M_OKK.bed
6	15000001	16000000	A	0.0411623	.	999999	MEF_wt_hic_merged_1M_OKK.bed
6	16000001	17000000	B	-0.0214964	.	999999	MEF_wt_hic_merged_1M_OKK.bed
6	17000001	18000000	A	0.0999752	.	999999	MEF_wt_hic_merged_1M_OKK.bed
6	18000001	28000000	B	-0.0866855	.	9999999	MEF_wt_hic_merged_1M_OKK.bed
6	28000001	36000000	A	0.0708978	.	7999999	MEF_wt_hic_merged_1M_OKK.bed
6	36000001	37000000	B	-0.0794815	.	999999	MEF_wt_hic_merged_1M_OKK.bed
6	37000001	40000000	A	0.0880647	.	2999999	MEF_wt_hic_merged_1M_OKK.bed
6	40000001	47000000	B	-0.0896393	.	6999999	MEF_wt_hic_merged_1M_OKK.bed
6	47000001	48000000	A	0.065579	.	999999	MEF_wt_hic_merged_1M_OKK.bed
6	48000001	49000000	B	-0.0296047	.	999999	MEF_wt_hic_merged_1M_OKK.bed
6	49000001	55000000	A	0.0974097	.	5999999	MEF_wt_hic_merged_1M_OKK.bed
6	55000001	71000000	B	-0.0774249	.	15999999	MEF_wt_hic_merged_1M_OKK.bed
6	71000001	73000000	A	0.0758774	.	1999999	MEF_wt_hic_merged_1M_OKK.bed
6	73000001	82000000	B	-0.079029	.	8999999	MEF_wt_hic_merged_1M_OKK.bed
6	82000001	95000000	A	0.0854906	.	12999999	MEF_wt_hic_merged_1M_OKK.bed
6	95000001	97000000	B	-0.0790139	.	1999999	MEF_wt_hic_merged_1M_OKK.bed
6	97000001	101000000	A	0.0893117	.	3999999	MEF_wt_hic_merged_1M_OKK.bed
6	101000001	108000000	B	-0.0885438	.	6999999	MEF_wt_hic_merged_1M_OKK.bed
6	108000001	109000000	A	0.0405733	.	999999	MEF_wt_hic_merged_1M_OKK.bed
6	109000001	112000000	B	-0.0924512	.	2999999	MEF_wt_hic_merged_1M_OKK.bed
6	112000001	121000000	A	0.0742175	.	8999999	MEF_wt_hic_merged_1M_OKK.bed
6	121000001	124000000	B	-0.074548	.	2999999	MEF_wt_hic_merged_1M_OKK.bed
6	124000001	128000000	A	0.0607515	.	3999999	MEF_wt_hic_merged_1M_OKK.bed
6	128000001	134000000	B	-0.0803063	.	5999999	MEF_wt_hic_merged_1M_OKK.bed
6	134000001	138000000	A	0.0499263	.	3999999	MEF_wt_hic_merged_1M_OKK.bed
6	138000001	140000000	B	-0.10407	.	1999999	MEF_wt_hic_merged_1M_OKK.bed
6	140000001	141000000	A	0.0366711	.	999999	MEF_wt_hic_merged_1M_OKK.bed
6	141000001	143000000	B	-0.0533941	.	1999999	MEF_wt_hic_merged_1M_OKK.bed
6	143000001	147000000	A	0.0931608	.	3999999	MEF_wt_hic_merged_1M_OKK.bed
6	147000001	148000000	B	-0.0119736	.	999999	MEF_wt_hic_merged_1M_OKK.bed
6	148000001	149000000	A	0.0855828	.	999999	MEF_wt_hic_merged_1M_OKK.bed
6	149000001	149517037	B	0	.	517036	MEF_wt_hic_merged_1M_OKK.bed
7	1	5000000	A	0.0122992	.	4999999	MEF_wt_hic_merged_1M_OKK.bed
7	5000001	8000000	B	-0.0737953	.	2999999	MEF_wt_hic_merged_1M_OKK.bed
7	8000001	9000000	A	0	.	999999	MEF_wt_hic_merged_1M_OKK.bed
7	9000001	16000000	B	-0.091302	.	6999999	MEF_wt_hic_merged_1M_OKK.bed
7	16000001	18000000	A	0.0730907	.	1999999	MEF_wt_hic_merged_1M_OKK.bed
7	18000001	19000000	B	-0.112702	.	999999	MEF_wt_hic_merged_1M_OKK.bed
7	19000001	21000000	A	0.0659566	.	1999999	MEF_wt_hic_merged_1M_OKK.bed
7	21000001	22000000	B	-0.0647372	.	999999	MEF_wt_hic_merged_1M_OKK.bed
7	22000001	23000000	A	0	.	999999	MEF_wt_hic_merged_1M_OKK.bed
7	23000001	25000000	B	-0.0929655	.	1999999	MEF_wt_hic_merged_1M_OKK.bed
7	25000001	27000000	A	0.0407815	.	1999999	MEF_wt_hic_merged_1M_OKK.bed
7	27000001	28000000	B	-0.0968033	.	999999	MEF_wt_hic_merged_1M_OKK.bed
7	28000001	32000000	A	0.0641436	.	3999999	MEF_wt_hic_merged_1M_OKK.bed
7	32000001	35000000	B	-0.102087	.	2999999	MEF_wt_hic_merged_1M_OKK.bed
7	35000001	37000000	A	0.0508764	.	1999999	MEF_wt_hic_merged_1M_OKK.bed
7	37000001	40000000	B	-0.0358828	.	2999999	MEF_wt_hic_merged_1M_OKK.bed
7	40000001	46000000	A	0	.	5999999	MEF_wt_hic_merged_1M_OKK.bed
7	46000001	52000000	B	-0.0664418	.	5999999	MEF_wt_hic_merged_1M_OKK.bed
7	52000001	54000000	A	0.0560205	.	1999999	MEF_wt_hic_merged_1M_OKK.bed
7	54000001	56000000	B	-0.0715787	.	1999999	MEF_wt_hic_merged_1M_OKK.bed
7	56000001	57000000	A	0.0427974	.	999999	MEF_wt_hic_merged_1M_OKK.bed
7	57000001	71000000	B	-0.101688	.	13999999	MEF_wt_hic_merged_1M_OKK.bed
7	71000001	76000000	A	0.0529597	.	4999999	MEF_wt_hic_merged_1M_OKK.bed
7	76000001	77000000	B	-0.0704836	.	999999	MEF_wt_hic_merged_1M_OKK.bed
7	77000001	78000000	A	0.0363327	.	999999	MEF_wt_hic_merged_1M_OKK.bed
7	78000001	79000000	B	-0.0325932	.	999999	MEF_wt_hic_merged_1M_OKK.bed
7	79000001	83000000	A	0.0497244	.	3999999	MEF_wt_hic_merged_1M_OKK.bed
7	83000001	86000000	B	-0.105277	.	2999999	MEF_wt_hic_merged_1M_OKK.bed
7	86000001	92000000	A	0.100397	.	5999999	MEF_wt_hic_merged_1M_OKK.bed
7	92000001	96000000	B	-0.102605	.	3999999	MEF_wt_hic_merged_1M_OKK.bed
7	96000001	98000000	A	0.0585715	.	1999999	MEF_wt_hic_merged_1M_OKK.bed
7	98000001	103000000	B	-0.0954339	.	4999999	MEF_wt_hic_merged_1M_OKK.bed
7	103000001	110000000	A	0.0890841	.	6999999	MEF_wt_hic_merged_1M_OKK.bed
7	110000001	117000000	B	-0.0929178	.	6999999	MEF_wt_hic_merged_1M_OKK.bed
7	117000001	122000000	A	0.095512	.	4999999	MEF_wt_hic_merged_1M_OKK.bed
7	122000001	123000000	B	-0.0056318	.	999999	MEF_wt_hic_merged_1M_OKK.bed
7	123000001	124000000	A	0.0280506	.	999999	MEF_wt_hic_merged_1M_OKK.bed
7	124000001	133000000	B	-0.0666843	.	8999999	MEF_wt_hic_merged_1M_OKK.bed
7	133000001	136000000	A	0.0911821	.	2999999	MEF_wt_hic_merged_1M_OKK.bed
7	136000001	137000000	B	-0.104721	.	999999	MEF_wt_hic_merged_1M_OKK.bed
7	137000001	138000000	A	0.0899283	.	999999	MEF_wt_hic_merged_1M_OKK.bed
7	138000001	139000000	B	-0.0659048	.	999999	MEF_wt_hic_merged_1M_OKK.bed
7	139000001	145000000	A	0.0600411	.	5999999	MEF_wt_hic_merged_1M_OKK.bed
7	145000001	146000000	B	-0.104814	.	999999	MEF_wt_hic_merged_1M_OKK.bed
7	146000001	147000000	A	0.0364365	.	999999	MEF_wt_hic_merged_1M_OKK.bed
7	147000001	148000000	B	-0.093927	.	999999	MEF_wt_hic_merged_1M_OKK.bed
7	148000001	149000000	A	0.0714279	.	999999	MEF_wt_hic_merged_1M_OKK.bed
7	149000001	150000000	B	-0.0155712	.	999999	MEF_wt_hic_merged_1M_OKK.bed
7	150000001	151000000	A	0.0334726	.	999999	MEF_wt_hic_merged_1M_OKK.bed
7	151000001	152000000	B	-0.0124486	.	999999	MEF_wt_hic_merged_1M_OKK.bed
7	152000001	152524553	A	0	.	524552	MEF_wt_hic_merged_1M_OKK.bed
8	1	7000000	B	-0.0298143	.	6999999	MEF_wt_hic_merged_1M_OKK.bed
8	7000001	9000000	A	0.0304786	.	1999999	MEF_wt_hic_merged_1M_OKK.bed
8	9000001	10000000	B	-0.0824566	.	999999	MEF_wt_hic_merged_1M_OKK.bed
8	10000001	15000000	A	0.0776079	.	4999999	MEF_wt_hic_merged_1M_OKK.bed
8	15000001	23000000	B	-0.0751606	.	7999999	MEF_wt_hic_merged_1M_OKK.bed
8	23000001	25000000	A	0.0396569	.	1999999	MEF_wt_hic_merged_1M_OKK.bed
8	25000001	26000000	B	-0.0538488	.	999999	MEF_wt_hic_merged_1M_OKK.bed
8	26000001	28000000	A	0.114764	.	1999999	MEF_wt_hic_merged_1M_OKK.bed
8	28000001	32000000	B	-0.109721	.	3999999	MEF_wt_hic_merged_1M_OKK.bed
8	32000001	33000000	A	0.0254536	.	999999	MEF_wt_hic_merged_1M_OKK.bed
8	33000001	34000000	B	-0.0822628	.	999999	MEF_wt_hic_merged_1M_OKK.bed
8	34000001	38000000	A	0.101561	.	3999999	MEF_wt_hic_merged_1M_OKK.bed
8	38000001	42000000	B	-0.096132	.	3999999	MEF_wt_hic_merged_1M_OKK.bed
8	42000001	44000000	A	0.0533634	.	1999999	MEF_wt_hic_merged_1M_OKK.bed
8	44000001	45000000	B	-0.0104373	.	999999	MEF_wt_hic_merged_1M_OKK.bed
8	45000001	49000000	A	0.0895392	.	3999999	MEF_wt_hic_merged_1M_OKK.bed
8	49000001	63000000	B	-0.0981812	.	13999999	MEF_wt_hic_merged_1M_OKK.bed
8	63000001	64000000	A	0.019693	.	999999	MEF_wt_hic_merged_1M_OKK.bed
8	64000001	70000000	B	-0.0916563	.	5999999	MEF_wt_hic_merged_1M_OKK.bed
8	70000001	76000000	A	0.0513988	.	5999999	MEF_wt_hic_merged_1M_OKK.bed
8	76000001	80000000	B	-0.113944	.	3999999	MEF_wt_hic_merged_1M_OKK.bed
8	80000001	82000000	A	0.0865518	.	1999999	MEF_wt_hic_merged_1M_OKK.bed
8	82000001	86000000	B	-0.0450002	.	3999999	MEF_wt_hic_merged_1M_OKK.bed
8	86000001	89000000	A	0.0914356	.	2999999	MEF_wt_hic_merged_1M_OKK.bed
8	89000001	90000000	B	-0.011922	.	999999	MEF_wt_hic_merged_1M_OKK.bed
8	90000001	91000000	A	0.0613313	.	999999	MEF_wt_hic_merged_1M_OKK.bed
8	91000001	93000000	B	-0.0929451	.	1999999	MEF_wt_hic_merged_1M_OKK.bed
8	93000001	95000000	A	0.0223899	.	1999999	MEF_wt_hic_merged_1M_OKK.bed
8	95000001	96000000	B	-0.0857505	.	999999	MEF_wt_hic_merged_1M_OKK.bed
8	96000001	98000000	A	0.0628425	.	1999999	MEF_wt_hic_merged_1M_OKK.bed
8	98000001	106000000	B	-0.102622	.	7999999	MEF_wt_hic_merged_1M_OKK.bed
8	106000001	107000000	A	0.0272397	.	999999	MEF_wt_hic_merged_1M_OKK.bed
8	107000001	108000000	B	-0.00583139	.	999999	MEF_wt_hic_merged_1M_OKK.bed
8	108000001	114000000	A	0.0872687	.	5999999	MEF_wt_hic_merged_1M_OKK.bed
8	114000001	117000000	B	-0.0688534	.	2999999	MEF_wt_hic_merged_1M_OKK.bed
8	117000001	120000000	A	0.0465164	.	2999999	MEF_wt_hic_merged_1M_OKK.bed
8	120000001	122000000	B	-0.0868863	.	1999999	MEF_wt_hic_merged_1M_OKK.bed
8	122000001	131000000	A	0.0970394	.	8999999	MEF_wt_hic_merged_1M_OKK.bed
8	131000001	131738871	B	0	.	738870	MEF_wt_hic_merged_1M_OKK.bed
9	1	21000000	B	-0.082321	.	20999999	MEF_wt_hic_merged_1M_OKK.bed
9	21000001	23000000	A	0.0549102	.	1999999	MEF_wt_hic_merged_1M_OKK.bed
9	23000001	41000000	B	-0.0944982	.	17999999	MEF_wt_hic_merged_1M_OKK.bed
9	41000001	45000000	A	0.0425864	.	3999999	MEF_wt_hic_merged_1M_OKK.bed
9	45000001	50000000	B	-0.0899345	.	4999999	MEF_wt_hic_merged_1M_OKK.bed
9	50000001	52000000	A	0.0332463	.	1999999	MEF_wt_hic_merged_1M_OKK.bed
9	52000001	56000000	B	-0.069526	.	3999999	MEF_wt_hic_merged_1M_OKK.bed
9	56000001	73000000	A	0.0997377	.	16999999	MEF_wt_hic_merged_1M_OKK.bed
9	73000001	78000000	B	-0.0868705	.	4999999	MEF_wt_hic_merged_1M_OKK.bed
9	78000001	80000000	A	0.0558127	.	1999999	MEF_wt_hic_merged_1M_OKK.bed
9	80000001	84000000	B	-0.0845316	.	3999999	MEF_wt_hic_merged_1M_OKK.bed
9	84000001	86000000	A	0.0247113	.	1999999	MEF_wt_hic_merged_1M_OKK.bed
9	86000001	96000000	B	-0.0830166	.	9999999	MEF_wt_hic_merged_1M_OKK.bed
9	96000001	97000000	A	0.019945	.	999999	MEF_wt_hic_merged_1M_OKK.bed
9	97000001	107000000	B	-0.105745	.	9999999	MEF_wt_hic_merged_1M_OKK.bed
9	107000001	109000000	A	0.0336974	.	1999999	MEF_wt_hic_merged_1M_OKK.bed
9	109000001	110000000	B	-0.114054	.	999999	MEF_wt_hic_merged_1M_OKK.bed
9	110000001	111000000	A	0.0588972	.	999999	MEF_wt_hic_merged_1M_OKK.bed
9	111000001	116000000	B	-0.0564114	.	4999999	MEF_wt_hic_merged_1M_OKK.bed
9	116000001	117000000	A	0.000615703	.	999999	MEF_wt_hic_merged_1M_OKK.bed
9	117000001	121000000	B	-0.0557674	.	3999999	MEF_wt_hic_merged_1M_OKK.bed
9	121000001	123000000	A	0.0827486	.	1999999	MEF_wt_hic_merged_1M_OKK.bed
9	123000001	124076172	B	-0.00412403	.	1076171	MEF_wt_hic_merged_1M_OKK.bed
10	1	5000000	B	-0.0332972	.	4999999	MEF_wt_hic_merged_1M_OKK.bed
10	5000001	10000000	A	0.0470033	.	4999999	MEF_wt_hic_merged_1M_OKK.bed
10	10000001	12000000	B	-0.0790062	.	1999999	MEF_wt_hic_merged_1M_OKK.bed
10	12000001	27000000	A	0.0872431	.	14999999	MEF_wt_hic_merged_1M_OKK.bed
10	27000001	37000000	B	-0.0788851	.	9999999	MEF_wt_hic_merged_1M_OKK.bed
10	37000001	45000000	A	0.0809496	.	7999999	MEF_wt_hic_merged_1M_OKK.bed
10	45000001	58000000	B	-0.0931838	.	12999999	MEF_wt_hic_merged_1M_OKK.bed
10	58000001	63000000	A	0.0883717	.	4999999	MEF_wt_hic_merged_1M_OKK.bed
10	63000001	66000000	B	-0.109279	.	2999999	MEF_wt_hic_merged_1M_OKK.bed
10	66000001	70000000	A	0.0781613	.	3999999	MEF_wt_hic_merged_1M_OKK.bed
10	70000001	75000000	B	-0.0793607	.	4999999	MEF_wt_hic_merged_1M_OKK.bed
10	75000001	78000000	A	0.0818991	.	2999999	MEF_wt_hic_merged_1M_OKK.bed
10	78000001	79000000	B	-0.0960591	.	999999	MEF_wt_hic_merged_1M_OKK.bed
10	79000001	81000000	A	0.0856465	.	1999999	MEF_wt_hic_merged_1M_OKK.bed
10	81000001	82000000	B	-0.0938187	.	999999	MEF_wt_hic_merged_1M_OKK.bed
10	82000001	86000000	A	0.0559416	.	3999999	MEF_wt_hic_merged_1M_OKK.bed
10	86000001	93000000	B	-0.0768439	.	6999999	MEF_wt_hic_merged_1M_OKK.bed
10	93000001	100000000	A	0.0973836	.	6999999	MEF_wt_hic_merged_1M_OKK.bed
10	100000001	110000000	B	-0.103517	.	9999999	MEF_wt_hic_merged_1M_OKK.bed
10	110000001	111000000	A	0.0286664	.	999999	MEF_wt_hic_merged_1M_OKK.bed
10	111000001	115000000	B	-0.101227	.	3999999	MEF_wt_hic_merged_1M_OKK.bed
10	115000001	118000000	A	0.0558605	.	2999999	MEF_wt_hic_merged_1M_OKK.bed
10	118000001	120000000	B	-0.0606508	.	1999999	MEF_wt_hic_merged_1M_OKK.bed
10	120000001	123000000	A	0.0784042	.	2999999	MEF_wt_hic_merged_1M_OKK.bed
10	123000001	126000000	B	-0.0582414	.	2999999	MEF_wt_hic_merged_1M_OKK.bed
10	126000001	128000000	A	0.0722309	.	1999999	MEF_wt_hic_merged_1M_OKK.bed
10	128000001	129993255	B	-0.0338631	.	1993254	MEF_wt_hic_merged_1M_OKK.bed
11	1	3000000	B	0	.	2999999	MEF_wt_hic_merged_1M_OKK.bed
11	3000001	7000000	A	0.0955077	.	3999999	MEF_wt_hic_merged_1M_OKK.bed
11	7000001	20000000	B	-0.0907596	.	12999999	MEF_wt_hic_merged_1M_OKK.bed
11	20000001	21000000	A	0.0931452	.	999999	MEF_wt_hic_merged_1M_OKK.bed
11	21000001	22000000	B	-0.100136	.	999999	MEF_wt_hic_merged_1M_OKK.bed
11	22000001	23000000	A	0.0470094	.	999999	MEF_wt_hic_merged_1M_OKK.bed
11	23000001	30000000	B	-0.0836803	.	6999999	MEF_wt_hic_merged_1M_OKK.bed
11	30000001	33000000	A	0.0340691	.	2999999	MEF_wt_hic_merged_1M_OKK.bed
11	33000001	44000000	B	-0.0982743	.	10999999	MEF_wt_hic_merged_1M_OKK.bed
11	44000001	46000000	A	0.0288069	.	1999999	MEF_wt_hic_merged_1M_OKK.bed
11	46000001	50000000	B	-0.101037	.	3999999	MEF_wt_hic_merged_1M_OKK.bed
11	50000001	52000000	A	0.0471645	.	1999999	MEF_wt_hic_merged_1M_OKK.bed
11	52000001	53000000	B	-0.0816974	.	999999	MEF_wt_hic_merged_1M_OKK.bed
11	53000001	55000000	A	0.103765	.	1999999	MEF_wt_hic_merged_1M_OKK.bed
11	55000001	59000000	B	-0.0945696	.	3999999	MEF_wt_hic_merged_1M_OKK.bed
11	59000001	63000000	A	0.109188	.	3999999	MEF_wt_hic_merged_1M_OKK.bed
11	63000001	68000000	B	-0.082662	.	4999999	MEF_wt_hic_merged_1M_OKK.bed
11	68000001	71000000	A	0.0951446	.	2999999	MEF_wt_hic_merged_1M_OKK.bed
11	71000001	72000000	B	-0.0995898	.	999999	MEF_wt_hic_merged_1M_OKK.bed
11	72000001	73000000	A	0.0150097	.	999999	MEF_wt_hic_merged_1M_OKK.bed
11	73000001	74000000	B	-0.113404	.	999999	MEF_wt_hic_merged_1M_OKK.bed
11	74000001	80000000	A	0.0955243	.	5999999	MEF_wt_hic_merged_1M_OKK.bed
11	80000001	83000000	B	-0.0851808	.	2999999	MEF_wt_hic_merged_1M_OKK.bed
11	83000001	89000000	A	0.0837433	.	5999999	MEF_wt_hic_merged_1M_OKK.bed
11	89000001	94000000	B	-0.101362	.	4999999	MEF_wt_hic_merged_1M_OKK.bed
11	94000001	99000000	A	0.108386	.	4999999	MEF_wt_hic_merged_1M_OKK.bed
11	99000001	100000000	B	-0.0942534	.	999999	MEF_wt_hic_merged_1M_OKK.bed
11	100000001	103000000	A	0.103769	.	2999999	MEF_wt_hic_merged_1M_OKK.bed
11	103000001	105000000	B	-0.0842623	.	1999999	MEF_wt_hic_merged_1M_OKK.bed
11	105000001	108000000	A	0.0737862	.	2999999	MEF_wt_hic_merged_1M_OKK.bed
11	108000001	109000000	B	-0.0168453	.	999999	MEF_wt_hic_merged_1M_OKK.bed
11	109000001	110000000	A	0.0327649	.	999999	MEF_wt_hic_merged_1M_OKK.bed
11	110000001	115000000	B	-0.043516	.	4999999	MEF_wt_hic_merged_1M_OKK.bed
11	115000001	118000000	A	0.108115	.	2999999	MEF_wt_hic_merged_1M_OKK.bed
11	118000001	119000000	B	-0.0524219	.	999999	MEF_wt_hic_merged_1M_OKK.bed
11	119000001	121000000	A	0.106674	.	1999999	MEF_wt_hic_merged_1M_OKK.bed
11	121000001	121843856	B	0	.	843855	MEF_wt_hic_merged_1M_OKK.bed
12	1	3000000	B	0	.	2999999	MEF_wt_hic_merged_1M_OKK.bed
12	3000001	5000000	A	0.0958155	.	1999999	MEF_wt_hic_merged_1M_OKK.bed
12	5000001	8000000	B	-0.104629	.	2999999	MEF_wt_hic_merged_1M_OKK.bed
12	8000001	10000000	A	0.0960204	.	1999999	MEF_wt_hic_merged_1M_OKK.bed
12	10000001	16000000	B	-0.0748269	.	5999999	MEF_wt_hic_merged_1M_OKK.bed
12	16000001	18000000	A	0.0720806	.	1999999	MEF_wt_hic_merged_1M_OKK.bed
12	18000001	21000000	B	-0.122654	.	2999999	MEF_wt_hic_merged_1M_OKK.bed
12	21000001	22000000	A	0.00649131	.	999999	MEF_wt_hic_merged_1M_OKK.bed
12	22000001	25000000	B	-0.105579	.	2999999	MEF_wt_hic_merged_1M_OKK.bed
12	25000001	29000000	A	0.046647	.	3999999	MEF_wt_hic_merged_1M_OKK.bed
12	29000001	32000000	B	-0.080552	.	2999999	MEF_wt_hic_merged_1M_OKK.bed
12	32000001	37000000	A	0.112337	.	4999999	MEF_wt_hic_merged_1M_OKK.bed
12	37000001	41000000	B	-0.0813395	.	3999999	MEF_wt_hic_merged_1M_OKK.bed
12	41000001	42000000	A	0.0251801	.	999999	MEF_wt_hic_merged_1M_OKK.bed
12	42000001	53000000	B	-0.0895797	.	10999999	MEF_wt_hic_merged_1M_OKK.bed
12	53000001	57000000	A	0.0842052	.	3999999	MEF_wt_hic_merged_1M_OKK.bed
12	57000001	70000000	B	-0.112742	.	12999999	MEF_wt_hic_merged_1M_OKK.bed
12	70000001	73000000	A	0.103934	.	2999999	MEF_wt_hic_merged_1M_OKK.bed
12	73000001	74000000	B	-0.0529018	.	999999	MEF_wt_hic_merged_1M_OKK.bed
12	74000001	75000000	A	0.0942323	.	999999	MEF_wt_hic_merged_1M_OKK.bed
12	75000001	76000000	B	-0.103895	.	999999	MEF_wt_hic_merged_1M_OKK.bed
12	76000001	79000000	A	0.0405366	.	2999999	MEF_wt_hic_merged_1M_OKK.bed
12	79000001	80000000	B	-0.0472381	.	999999	MEF_wt_hic_merged_1M_OKK.bed
12	80000001	89000000	A	0.0860361	.	8999999	MEF_wt_hic_merged_1M_OKK.bed
12	89000001	96000000	B	-0.0788833	.	6999999	MEF_wt_hic_merged_1M_OKK.bed
12	96000001	97000000	A	0.0500747	.	999999	MEF_wt_hic_merged_1M_OKK.bed
12	97000001	100000000	B	-0.0453155	.	2999999	MEF_wt_hic_merged_1M_OKK.bed
12	100000001	102000000	A	0.0985811	.	1999999	MEF_wt_hic_merged_1M_OKK.bed
12	102000001	103000000	B	-0.109898	.	999999	MEF_wt_hic_merged_1M_OKK.bed
12	103000001	104000000	A	0.047693	.	999999	MEF_wt_hic_merged_1M_OKK.bed
12	104000001	105000000	B	-0.103549	.	999999	MEF_wt_hic_merged_1M_OKK.bed
12	105000001	106000000	A	0.0239182	.	999999	MEF_wt_hic_merged_1M_OKK.bed
12	106000001	109000000	B	-0.0773281	.	2999999	MEF_wt_hic_merged_1M_OKK.bed
12	109000001	110000000	A	0.0850884	.	999999	MEF_wt_hic_merged_1M_OKK.bed
12	110000001	111000000	B	-0.0248851	.	999999	MEF_wt_hic_merged_1M_OKK.bed
12	111000001	115000000	A	0.0852333	.	3999999	MEF_wt_hic_merged_1M_OKK.bed
12	115000001	120000000	B	-0.0916741	.	4999999	MEF_wt_hic_merged_1M_OKK.bed
12	120000001	121000000	A	0.0312751	.	999999	MEF_wt_hic_merged_1M_OKK.bed
12	121000001	121257530	B	0	.	257529	MEF_wt_hic_merged_1M_OKK.bed
13	1	3000000	A	0	.	2999999	MEF_wt_hic_merged_1M_OKK.bed
13	3000001	5000000	B	-0.10612	.	1999999	MEF_wt_hic_merged_1M_OKK.bed
13	5000001	6000000	A	0.0886004	.	999999	MEF_wt_hic_merged_1M_OKK.bed
13	6000001	15000000	B	-0.0857209	.	8999999	MEF_wt_hic_merged_1M_OKK.bed
13	15000001	18000000	A	0.0464039	.	2999999	MEF_wt_hic_merged_1M_OKK.bed
13	18000001	24000000	B	-0.0927522	.	5999999	MEF_wt_hic_merged_1M_OKK.bed
13	24000001	33000000	A	0.0897537	.	8999999	MEF_wt_hic_merged_1M_OKK.bed
13	33000001	34000000	B	-0.115646	.	999999	MEF_wt_hic_merged_1M_OKK.bed
13	34000001	39000000	A	0.0942863	.	4999999	MEF_wt_hic_merged_1M_OKK.bed
13	39000001	41000000	B	-0.0895782	.	1999999	MEF_wt_hic_merged_1M_OKK.bed
13	41000001	50000000	A	0.103179	.	8999999	MEF_wt_hic_merged_1M_OKK.bed
13	50000001	51000000	B	-0.102447	.	999999	MEF_wt_hic_merged_1M_OKK.bed
13	51000001	54000000	A	0.0673796	.	2999999	MEF_wt_hic_merged_1M_OKK.bed
13	54000001	55000000	B	-0.00461964	.	999999	MEF_wt_hic_merged_1M_OKK.bed
13	55000001	56000000	A	0.0744169	.	999999	MEF_wt_hic_merged_1M_OKK.bed
13	56000001	60000000	B	-0.0533796	.	3999999	MEF_wt_hic_merged_1M_OKK.bed
13	60000001	61000000	A	0.000761506	.	999999	MEF_wt_hic_merged_1M_OKK.bed
13	61000001	63000000	B	-0.104664	.	1999999	MEF_wt_hic_merged_1M_OKK.bed
13	63000001	64000000	A	0.05494	.	999999	MEF_wt_hic_merged_1M_OKK.bed
13	64000001	90000000	B	-0.0822829	.	25999999	MEF_wt_hic_merged_1M_OKK.bed
13	90000001	100000000	A	0.0961987	.	9999999	MEF_wt_hic_merged_1M_OKK.bed
13	100000001	101000000	B	-0.00864596	.	999999	MEF_wt_hic_merged_1M_OKK.bed
13	101000001	105000000	A	0.100942	.	3999999	MEF_wt_hic_merged_1M_OKK.bed
13	105000001	108000000	B	-0.100098	.	2999999	MEF_wt_hic_merged_1M_OKK.bed
13	108000001	116000000	A	0.101941	.	7999999	MEF_wt_hic_merged_1M_OKK.bed
13	116000001	120000000	B	-0.0984995	.	3999999	MEF_wt_hic_merged_1M_OKK.bed
13	120000001	120284312	A	0	.	284311	MEF_wt_hic_merged_1M_OKK.bed
14	1	8000000	B	-0.0311041	.	7999999	MEF_wt_hic_merged_1M_OKK.bed
14	8000001	9000000	A	0.049891	.	999999	MEF_wt_hic_merged_1M_OKK.bed
14	9000001	10000000	B	-0.0524464	.	999999	MEF_wt_hic_merged_1M_OKK.bed
14	10000001	11000000	A	0.0173407	.	999999	MEF_wt_hic_merged_1M_OKK.bed
14	11000001	17000000	B	-0.0875605	.	5999999	MEF_wt_hic_merged_1M_OKK.bed
14	17000001	18000000	A	0.0237436	.	999999	MEF_wt_hic_merged_1M_OKK.bed
14	18000001	21000000	B	-0.0580187	.	2999999	MEF_wt_hic_merged_1M_OKK.bed
14	21000001	33000000	A	0.0894437	.	11999999	MEF_wt_hic_merged_1M_OKK.bed
14	33000001	34000000	B	-0.0122152	.	999999	MEF_wt_hic_merged_1M_OKK.bed
14	34000001	35000000	A	0.00413749	.	999999	MEF_wt_hic_merged_1M_OKK.bed
14	35000001	46000000	B	-0.0831749	.	10999999	MEF_wt_hic_merged_1M_OKK.bed
14	46000001	49000000	A	0.103699	.	2999999	MEF_wt_hic_merged_1M_OKK.bed
14	49000001	55000000	B	-0.080756	.	5999999	MEF_wt_hic_merged_1M_OKK.bed
14	55000001	64000000	A	0.0973972	.	8999999	MEF_wt_hic_merged_1M_OKK.bed
14	64000001	65000000	B	-0.00628314	.	999999	MEF_wt_hic_merged_1M_OKK.bed
14	65000001	68000000	A	0.0552058	.	2999999	MEF_wt_hic_merged_1M_OKK.bed
14	68000001	70000000	B	-0.0140098	.	1999999	MEF_wt_hic_merged_1M_OKK.bed
14	70000001	71000000	A	0.112161	.	999999	MEF_wt_hic_merged_1M_OKK.bed
14	71000001	73000000	B	-0.0653599	.	1999999	MEF_wt_hic_merged_1M_OKK.bed
14	73000001	75000000	A	0.0968951	.	1999999	MEF_wt_hic_merged_1M_OKK.bed
14	75000001	76000000	B	-0.0020624	.	999999	MEF_wt_hic_merged_1M_OKK.bed
14	76000001	80000000	A	0.109651	.	3999999	MEF_wt_hic_merged_1M_OKK.bed
14	80000001	99000000	B	-0.103801	.	18999999	MEF_wt_hic_merged_1M_OKK.bed
14	99000001	104000000	A	0.052946	.	4999999	MEF_wt_hic_merged_1M_OKK.bed
14	104000001	106000000	B	-0.0964725	.	1999999	MEF_wt_hic_merged_1M_OKK.bed
14	106000001	107000000	A	0.0637689	.	999999	MEF_wt_hic_merged_1M_OKK.bed
14	107000001	121000000	B	-0.0963592	.	13999999	MEF_wt_hic_merged_1M_OKK.bed
14	121000001	124000000	A	0.0806065	.	2999999	MEF_wt_hic_merged_1M_OKK.bed
14	124000001	125194864	B	-0.0566869	.	1194863	MEF_wt_hic_merged_1M_OKK.bed
15	1	3000000	B	0	.	2999999	MEF_wt_hic_merged_1M_OKK.bed
15	3000001	4000000	A	0.00163647	.	999999	MEF_wt_hic_merged_1M_OKK.bed
15	4000001	5000000	B	-0.126271	.	999999	MEF_wt_hic_merged_1M_OKK.bed
15	5000001	9000000	A	0.103594	.	3999999	MEF_wt_hic_merged_1M_OKK.bed
15	9000001	10000000	B	-0.0977577	.	999999	MEF_wt_hic_merged_1M_OKK.bed
15	10000001	13000000	A	0.0812628	.	2999999	MEF_wt_hic_merged_1M_OKK.bed
15	13000001	25000000	B	-0.13108	.	11999999	MEF_wt_hic_merged_1M_OKK.bed
15	25000001	26000000	A	0.0280828	.	999999	MEF_wt_hic_merged_1M_OKK.bed
15	26000001	27000000	B	-0.10748	.	999999	MEF_wt_hic_merged_1M_OKK.bed
15	27000001	28000000	A	0.0174679	.	999999	MEF_wt_hic_merged_1M_OKK.bed
15	28000001	31000000	B	-0.125895	.	2999999	MEF_wt_hic_merged_1M_OKK.bed
15	31000001	39000000	A	0.097055	.	7999999	MEF_wt_hic_merged_1M_OKK.bed
15	39000001	54000000	B	-0.0843781	.	14999999	MEF_wt_hic_merged_1M_OKK.bed
15	54000001	64000000	A	0.0904875	.	9999999	MEF_wt_hic_merged_1M_OKK.bed
15	64000001	67000000	B	-0.0873064	.	2999999	MEF_wt_hic_merged_1M_OKK.bed
15	67000001	68000000	A	0.0675826	.	999999	MEF_wt_hic_merged_1M_OKK.bed
15	68000001	73000000	B	-0.119141	.	4999999	MEF_wt_hic_merged_1M_OKK.bed
15	73000001	74000000	A	0.00763388	.	999999	MEF_wt_hic_merged_1M_OKK.bed
15	74000001	75000000	B	-0.0493437	.	999999	MEF_wt_hic_merged_1M_OKK.bed
15	75000001	82000000	A	0.0977425	.	6999999	MEF_wt_hic_merged_1M_OKK.bed
15	82000001	84000000	B	-0.0612809	.	1999999	MEF_wt_hic_merged_1M_OKK.bed
15	84000001	86000000	A	0.0594126	.	1999999	MEF_wt_hic_merged_1M_OKK.bed
15	86000001	93000000	B	-0.0896959	.	6999999	MEF_wt_hic_merged_1M_OKK.bed
15	93000001	103000000	A	0.0713222	.	9999999	MEF_wt_hic_merged_1M_OKK.bed
15	103000001	103494974	B	0	.	494973	MEF_wt_hic_merged_1M_OKK.bed
16	1	3000000	A	0	.	2999999	MEF_wt_hic_merged_1M_OKK.bed
16	3000001	4000000	B	-0.0876625	.	999999	MEF_wt_hic_merged_1M_OKK.bed
16	4000001	5000000	A	0.126192	.	999999	MEF_wt_hic_merged_1M_OKK.bed
16	5000001	10000000	B	-0.0987325	.	4999999	MEF_wt_hic_merged_1M_OKK.bed
16	10000001	12000000	A	0.0459334	.	1999999	MEF_wt_hic_merged_1M_OKK.bed
16	12000001	13000000	B	-0.128226	.	999999	MEF_wt_hic_merged_1M_OKK.bed
16	13000001	14000000	A	0.052327	.	999999	MEF_wt_hic_merged_1M_OKK.bed
16	14000001	17000000	B	-0.0467302	.	2999999	MEF_wt_hic_merged_1M_OKK.bed
16	17000001	19000000	A	0.11788	.	1999999	MEF_wt_hic_merged_1M_OKK.bed
16	19000001	20000000	B	-0.133468	.	999999	MEF_wt_hic_merged_1M_OKK.bed
16	20000001	26000000	A	0.111241	.	5999999	MEF_wt_hic_merged_1M_OKK.bed
16	26000001	30000000	B	-0.0966687	.	3999999	MEF_wt_hic_merged_1M_OKK.bed
16	30000001	36000000	A	0.124789	.	5999999	MEF_wt_hic_merged_1M_OKK.bed
16	36000001	38000000	B	-0.091529	.	1999999	MEF_wt_hic_merged_1M_OKK.bed
16	38000001	39000000	A	0.0336548	.	999999	MEF_wt_hic_merged_1M_OKK.bed
16	39000001	43000000	B	-0.121912	.	3999999	MEF_wt_hic_merged_1M_OKK.bed
16	43000001	46000000	A	0.0426109	.	2999999	MEF_wt_hic_merged_1M_OKK.bed
16	46000001	50000000	B	-0.0921302	.	3999999	MEF_wt_hic_merged_1M_OKK.bed
16	50000001	51000000	A	0.022045	.	999999	MEF_wt_hic_merged_1M_OKK.bed
16	51000001	55000000	B	-0.0677715	.	3999999	MEF_wt_hic_merged_1M_OKK.bed
16	55000001	58000000	A	0.072743	.	2999999	MEF_wt_hic_merged_1M_OKK.bed
16	58000001	63000000	B	-0.117119	.	4999999	MEF_wt_hic_merged_1M_OKK.bed
16	63000001	66000000	A	0.0549996	.	2999999	MEF_wt_hic_merged_1M_OKK.bed
16	66000001	77000000	B	-0.0995969	.	10999999	MEF_wt_hic_merged_1M_OKK.bed
16	77000001	78000000	A	0.0840328	.	999999	MEF_wt_hic_merged_1M_OKK.bed
16	78000001	85000000	B	-0.112742	.	6999999	MEF_wt_hic_merged_1M_OKK.bed
16	85000001	88000000	A	0.107499	.	2999999	MEF_wt_hic_merged_1M_OKK.bed
16	88000001	90000000	B	-0.128625	.	1999999	MEF_wt_hic_merged_1M_OKK.bed
16	90000001	95000000	A	0.106578	.	4999999	MEF_wt_hic_merged_1M_OKK.bed
16	95000001	98000000	B	-0.0145061	.	2999999	MEF_wt_hic_merged_1M_OKK.bed
16	98000001	98319150	A	0	.	319149	MEF_wt_hic_merged_1M_OKK.bed
17	1	3000000	B	0	.	2999999	MEF_wt_hic_merged_1M_OKK.bed
17	3000001	9000000	A	0.10606	.	5999999	MEF_wt_hic_merged_1M_OKK.bed
17	9000001	10000000	B	-0.0733522	.	999999	MEF_wt_hic_merged_1M_OKK.bed
17	10000001	11000000	A	0.0264605	.	999999	MEF_wt_hic_merged_1M_OKK.bed
17	11000001	14000000	B	-0.0521109	.	2999999	MEF_wt_hic_merged_1M_OKK.bed
17	14000001	16000000	A	0.076284	.	1999999	MEF_wt_hic_merged_1M_OKK.bed
17	16000001	24000000	B	-0.10326	.	7999999	MEF_wt_hic_merged_1M_OKK.bed
17	24000001	32000000	A	0.107309	.	7999999	MEF_wt_hic_merged_1M_OKK.bed
17	32000001	34000000	B	-0.0396495	.	1999999	MEF_wt_hic_merged_1M_OKK.bed
17	34000001	36000000	A	0.0728869	.	1999999	MEF_wt_hic_merged_1M_OKK.bed
17	36000001	43000000	B	-0.103988	.	6999999	MEF_wt_hic_merged_1M_OKK.bed
17	43000001	48000000	A	0.114429	.	4999999	MEF_wt_hic_merged_1M_OKK.bed
17	48000001	56000000	B	-0.103121	.	7999999	MEF_wt_hic_merged_1M_OKK.bed
17	56000001	57000000	A	0.0805319	.	999999	MEF_wt_hic_merged_1M_OKK.bed
17	57000001	63000000	B	-0.0875393	.	5999999	MEF_wt_hic_merged_1M_OKK.bed
17	63000001	65000000	A	0.0380753	.	1999999	MEF_wt_hic_merged_1M_OKK.bed
17	65000001	66000000	B	-0.106254	.	999999	MEF_wt_hic_merged_1M_OKK.bed
17	66000001	68000000	A	0.0482825	.	1999999	MEF_wt_hic_merged_1M_OKK.bed
17	68000001	71000000	B	-0.131027	.	2999999	MEF_wt_hic_merged_1M_OKK.bed
17	71000001	72000000	A	0.0750797	.	999999	MEF_wt_hic_merged_1M_OKK.bed
17	72000001	74000000	B	-0.0971701	.	1999999	MEF_wt_hic_merged_1M_OKK.bed
17	74000001	76000000	A	0.0781847	.	1999999	MEF_wt_hic_merged_1M_OKK.bed
17	76000001	79000000	B	-0.1265	.	2999999	MEF_wt_hic_merged_1M_OKK.bed
17	79000001	82000000	A	0.121468	.	2999999	MEF_wt_hic_merged_1M_OKK.bed
17	82000001	83000000	B	-0.0578809	.	999999	MEF_wt_hic_merged_1M_OKK.bed
17	83000001	85000000	A	0.108997	.	1999999	MEF_wt_hic_merged_1M_OKK.bed
17	85000001	86000000	B	-0.0957953	.	999999	MEF_wt_hic_merged_1M_OKK.bed
17	86000001	89000000	A	0.0863309	.	2999999	MEF_wt_hic_merged_1M_OKK.bed
17	89000001	95272651	B	-0.117463	.	6272650	MEF_wt_hic_merged_1M_OKK.bed
18	1	4000000	B	-0.0232559	.	3999999	MEF_wt_hic_merged_1M_OKK.bed
18	4000001	15000000	A	0.102845	.	10999999	MEF_wt_hic_merged_1M_OKK.bed
18	15000001	24000000	B	-0.118976	.	8999999	MEF_wt_hic_merged_1M_OKK.bed
18	24000001	25000000	A	0.0331972	.	999999	MEF_wt_hic_merged_1M_OKK.bed
18	25000001	32000000	B	-0.121444	.	6999999	MEF_wt_hic_merged_1M_OKK.bed
18	32000001	37000000	A	0.0930567	.	4999999	MEF_wt_hic_merged_1M_OKK.bed
18	37000001	38000000	B	-0.133016	.	999999	MEF_wt_hic_merged_1M_OKK.bed
18	38000001	40000000	A	0.0700529	.	1999999	MEF_wt_hic_merged_1M_OKK.bed
18	40000001	47000000	B	-0.100995	.	6999999	MEF_wt_hic_merged_1M_OKK.bed
18	47000001	49000000	A	0.0345166	.	1999999	MEF_wt_hic_merged_1M_OKK.bed
18	49000001	50000000	B	-0.0162191	.	999999	MEF_wt_hic_merged_1M_OKK.bed
18	50000001	51000000	A	0.0658732	.	999999	MEF_wt_hic_merged_1M_OKK.bed
18	51000001	52000000	B	-0.0190251	.	999999	MEF_wt_hic_merged_1M_OKK.bed
18	52000001	58000000	A	0.123579	.	5999999	MEF_wt_hic_merged_1M_OKK.bed
18	58000001	61000000	B	-0.107218	.	2999999	MEF_wt_hic_merged_1M_OKK.bed
18	61000001	64000000	A	0.0862396	.	2999999	MEF_wt_hic_merged_1M_OKK.bed
18	64000001	65000000	B	-0.118329	.	999999	MEF_wt_hic_merged_1M_OKK.bed
18	65000001	66000000	A	0.0836667	.	999999	MEF_wt_hic_merged_1M_OKK.bed
18	66000001	68000000	B	-0.0643544	.	1999999	MEF_wt_hic_merged_1M_OKK.bed
18	68000001	70000000	A	0.0841614	.	1999999	MEF_wt_hic_merged_1M_OKK.bed
18	70000001	75000000	B	-0.128852	.	4999999	MEF_wt_hic_merged_1M_OKK.bed
18	75000001	76000000	A	0.0877073	.	999999	MEF_wt_hic_merged_1M_OKK.bed
18	76000001	78000000	B	-0.0869062	.	1999999	MEF_wt_hic_merged_1M_OKK.bed
18	78000001	81000000	A	0.114526	.	2999999	MEF_wt_hic_merged_1M_OKK.bed
18	81000001	90772031	B	-0.0910962	.	9772030	MEF_wt_hic_merged_1M_OKK.bed
19	1	3000000	B	0	.	2999999	MEF_wt_hic_merged_1M_OKK.bed
19	3000001	7000000	A	0.129495	.	3999999	MEF_wt_hic_merged_1M_OKK.bed
19	7000001	10000000	B	-0.114909	.	2999999	MEF_wt_hic_merged_1M_OKK.bed
19	10000001	11000000	A	0.097289	.	999999	MEF_wt_hic_merged_1M_OKK.bed
19	11000001	27000000	B	-0.140172	.	15999999	MEF_wt_hic_merged_1M_OKK.bed
19	27000001	31000000	A	0.0933268	.	3999999	MEF_wt_hic_merged_1M_OKK.bed
19	31000001	32000000	B	-0.00328579	.	999999	MEF_wt_hic_merged_1M_OKK.bed
19	32000001	33000000	A	0.0958377	.	999999	MEF_wt_hic_merged_1M_OKK.bed
19	33000001	37000000	B	-0.0865581	.	3999999	MEF_wt_hic_merged_1M_OKK.bed
19	37000001	39000000	A	0.0880799	.	1999999	MEF_wt_hic_merged_1M_OKK.bed
19	39000001	41000000	B	-0.135748	.	1999999	MEF_wt_hic_merged_1M_OKK.bed
19	41000001	48000000	A	0.10185	.	6999999	MEF_wt_hic_merged_1M_OKK.bed
19	48000001	53000000	B	-0.16953	.	4999999	MEF_wt_hic_merged_1M_OKK.bed
19	53000001	54000000	A	0.0942373	.	999999	MEF_wt_hic_merged_1M_OKK.bed
19	54000001	55000000	B	-0.0984965	.	999999	MEF_wt_hic_merged_1M_OKK.bed
19	55000001	59000000	A	0.145286	.	3999999	MEF_wt_hic_merged_1M_OKK.bed
19	59000001	60000000	B	-0.0319525	.	999999	MEF_wt_hic_merged_1M_OKK.bed
19	60000001	61000000	A	0.00930397	.	999999	MEF_wt_hic_merged_1M_OKK.bed
19	61000001	61342430	B	0	.	342429	MEF_wt_hic_merged_1M_OKK.bed

## Sheet: MEF_Wapl_KO_hic_merged_1M_OKK.b
chrom	start	end	group	value	symbol	size	file_name
1	1	8000000	A	0.00665209	.	7999999	MEF_Wapl_KO_hic_merged_1M_OKK.bed
1	8000001	9000000	B	-0.00611388	.	999999	MEF_Wapl_KO_hic_merged_1M_OKK.bed
1	9000001	15000000	A	0.0565232	.	5999999	MEF_Wapl_KO_hic_merged_1M_OKK.bed
1	15000001	16000000	B	-0.0102072	.	999999	MEF_Wapl_KO_hic_merged_1M_OKK.bed
1	16000001	18000000	A	0.0441443	.	1999999	MEF_Wapl_KO_hic_merged_1M_OKK.bed
1	18000001	20000000	B	-0.0488001	.	1999999	MEF_Wapl_KO_hic_merged_1M_OKK.bed
1	20000001	22000000	A	0.0384864	.	1999999	MEF_Wapl_KO_hic_merged_1M_OKK.bed
1	22000001	23000000	B	-0.00998606	.	999999	MEF_Wapl_KO_hic_merged_1M_OKK.bed
1	23000001	25000000	A	0.0148283	.	1999999	MEF_Wapl_KO_hic_merged_1M_OKK.bed
1	25000001	34000000	B	-0.0530608	.	8999999	MEF_Wapl_KO_hic_merged_1M_OKK.bed
1	34000001	41000000	A	0.0803821	.	6999999	MEF_Wapl_KO_hic_merged_1M_OKK.bed
1	41000001	43000000	B	-0.0433317	.	1999999	MEF_Wapl_KO_hic_merged_1M_OKK.bed
1	43000001	47000000	A	0.0751372	.	3999999	MEF_Wapl_KO_hic_merged_1M_OKK.bed
1	47000001	51000000	B	-0.0732484	.	3999999	MEF_Wapl_KO_hic_merged_1M_OKK.bed
1	51000001	56000000	A	0.0605932	.	4999999	MEF_Wapl_KO_hic_merged_1M_OKK.bed
1	56000001	57000000	B	-0.0203416	.	999999	MEF_Wapl_KO_hic_merged_1M_OKK.bed
1	57000001	67000000	A	0.0872598	.	9999999	MEF_Wapl_KO_hic_merged_1M_OKK.bed
1	67000001	69000000	B	-0.0367743	.	1999999	MEF_Wapl_KO_hic_merged_1M_OKK.bed
1	69000001	70000000	A	0.0420306	.	999999	MEF_Wapl_KO_hic_merged_1M_OKK.bed
1	70000001	71000000	B	-0.0338614	.	999999	MEF_Wapl_KO_hic_merged_1M_OKK.bed
1	71000001	83000000	A	0.0803552	.	11999999	MEF_Wapl_KO_hic_merged_1M_OKK.bed
1	83000001	84000000	B	-0.0112163	.	999999	MEF_Wapl_KO_hic_merged_1M_OKK.bed
1	84000001	85000000	A	0.0507738	.	999999	MEF_Wapl_KO_hic_merged_1M_OKK.bed
1	85000001	86000000	B	-0.0739956	.	999999	MEF_Wapl_KO_hic_merged_1M_OKK.bed
1	86000001	87000000	A	0	.	999999	MEF_Wapl_KO_hic_merged_1M_OKK.bed
1	87000001	88000000	B	-0.00768848	.	999999	MEF_Wapl_KO_hic_merged_1M_OKK.bed
1	88000001	90000000	A	0.0887531	.	1999999	MEF_Wapl_KO_hic_merged_1M_OKK.bed
1	90000001	91000000	B	-0.00907018	.	999999	MEF_Wapl_KO_hic_merged_1M_OKK.bed
1	91000001	96000000	A	0.0958097	.	4999999	MEF_Wapl_KO_hic_merged_1M_OKK.bed
1	96000001	99000000	B	-0.0795872	.	2999999	MEF_Wapl_KO_hic_merged_1M_OKK.bed
1	99000001	100000000	A	0.00441094	.	999999	MEF_Wapl_KO_hic_merged_1M_OKK.bed
1	100000001	107000000	B	-0.083058	.	6999999	MEF_Wapl_KO_hic_merged_1M_OKK.bed
1	107000001	109000000	A	0.0634956	.	1999999	MEF_Wapl_KO_hic_merged_1M_OKK.bed
1	109000001	120000000	B	-0.0724641	.	10999999	MEF_Wapl_KO_hic_merged_1M_OKK.bed
1	120000001	124000000	A	0.0523778	.	3999999	MEF_Wapl_KO_hic_merged_1M_OKK.bed
1	124000001	127000000	B	-0.0845895	.	2999999	MEF_Wapl_KO_hic_merged_1M_OKK.bed
1	127000001	130000000	A	0.0502583	.	2999999	MEF_Wapl_KO_hic_merged_1M_OKK.bed
1	130000001	132000000	B	-0.0438396	.	1999999	MEF_Wapl_KO_hic_merged_1M_OKK.bed
1	132000001	141000000	A	0.0731148	.	8999999	MEF_Wapl_KO_hic_merged_1M_OKK.bed
1	141000001	152000000	B	-0.0571738	.	10999999	MEF_Wapl_KO_hic_merged_1M_OKK.bed
1	152000001	156000000	A	0.0648279	.	3999999	MEF_Wapl_KO_hic_merged_1M_OKK.bed
1	156000001	157000000	B	-0.0488311	.	999999	MEF_Wapl_KO_hic_merged_1M_OKK.bed
1	157000001	160000000	A	0.0628907	.	2999999	MEF_Wapl_KO_hic_merged_1M_OKK.bed
1	160000001	161000000	B	-0.0292552	.	999999	MEF_Wapl_KO_hic_merged_1M_OKK.bed
1	161000001	168000000	A	0.0912956	.	6999999	MEF_Wapl_KO_hic_merged_1M_OKK.bed
1	168000001	170000000	B	-0.0379578	.	1999999	MEF_Wapl_KO_hic_merged_1M_OKK.bed
1	170000001	173000000	A	0.0744801	.	2999999	MEF_Wapl_KO_hic_merged_1M_OKK.bed
1	173000001	179000000	B	-0.0608034	.	5999999	MEF_Wapl_KO_hic_merged_1M_OKK.bed
1	179000001	192000000	A	0.076775	.	12999999	MEF_Wapl_KO_hic_merged_1M_OKK.bed
1	192000001	193000000	B	-0.0148017	.	999999	MEF_Wapl_KO_hic_merged_1M_OKK.bed
1	193000001	197195432	A	0.0578654	.	4195431	MEF_Wapl_KO_hic_merged_1M_OKK.bed
2	1	3000000	A	0	.	2999999	MEF_Wapl_KO_hic_merged_1M_OKK.bed
2	3000001	4000000	B	-0.0149834	.	999999	MEF_Wapl_KO_hic_merged_1M_OKK.bed
2	4000001	8000000	A	0.0476764	.	3999999	MEF_Wapl_KO_hic_merged_1M_OKK.bed
2	8000001	9000000	B	-0.0334388	.	999999	MEF_Wapl_KO_hic_merged_1M_OKK.bed
2	9000001	10000000	A	0.0125394	.	999999	MEF_Wapl_KO_hic_merged_1M_OKK.bed
2	10000001	11000000	B	-0.0265423	.	999999	MEF_Wapl_KO_hic_merged_1M_OKK.bed
2	11000001	15000000	A	0.0283319	.	3999999	MEF_Wapl_KO_hic_merged_1M_OKK.bed
2	15000001	16000000	B	-0.0939975	.	999999	MEF_Wapl_KO_hic_merged_1M_OKK.bed
2	16000001	19000000	A	0.0351672	.	2999999	MEF_Wapl_KO_hic_merged_1M_OKK.bed
2	19000001	20000000	B	-0.058271	.	999999	MEF_Wapl_KO_hic_merged_1M_OKK.bed
2	20000001	21000000	A	0.0155768	.	999999	MEF_Wapl_KO_hic_merged_1M_OKK.bed
2	21000001	25000000	B	-0.0628315	.	3999999	MEF_Wapl_KO_hic_merged_1M_OKK.bed
2	25000001	36000000	A	0.0968947	.	10999999	MEF_Wapl_KO_hic_merged_1M_OKK.bed
2	36000001	37000000	B	-0.0954785	.	999999	MEF_Wapl_KO_hic_merged_1M_OKK.bed
2	37000001	39000000	A	0.0530485	.	1999999	MEF_Wapl_KO_hic_merged_1M_OKK.bed
2	39000001	44000000	B	-0.0872926	.	4999999	MEF_Wapl_KO_hic_merged_1M_OKK.bed
2	44000001	46000000	A	0.0463874	.	1999999	MEF_Wapl_KO_hic_merged_1M_OKK.bed
2	46000001	48000000	B	-0.0360747	.	1999999	MEF_Wapl_KO_hic_merged_1M_OKK.bed
2	48000001	53000000	A	0.0645263	.	4999999	MEF_Wapl_KO_hic_merged_1M_OKK.bed
2	53000001	58000000	B	-0.0840627	.	4999999	MEF_Wapl_KO_hic_merged_1M_OKK.bed
2	58000001	62000000	A	0.0798678	.	3999999	MEF_Wapl_KO_hic_merged_1M_OKK.bed
2	62000001	68000000	B	-0.0478059	.	5999999	MEF_Wapl_KO_hic_merged_1M_OKK.bed
2	68000001	76000000	A	0.0911646	.	7999999	MEF_Wapl_KO_hic_merged_1M_OKK.bed
2	76000001	77000000	B	-0.00608972	.	999999	MEF_Wapl_KO_hic_merged_1M_OKK.bed
2	77000001	80000000	A	0.0649588	.	2999999	MEF_Wapl_KO_hic_merged_1M_OKK.bed
2	80000001	84000000	B	-0.0537535	.	3999999	MEF_Wapl_KO_hic_merged_1M_OKK.bed
2	84000001	85000000	A	0.0614528	.	999999	MEF_Wapl_KO_hic_merged_1M_OKK.bed
2	85000001	90000000	B	-0.115085	.	4999999	MEF_Wapl_KO_hic_merged_1M_OKK.bed
2	90000001	94000000	A	0.0845338	.	3999999	MEF_Wapl_KO_hic_merged_1M_OKK.bed
2	94000001	101000000	B	-0.0819007	.	6999999	MEF_Wapl_KO_hic_merged_1M_OKK.bed
2	101000001	105000000	A	0.0463292	.	3999999	MEF_Wapl_KO_hic_merged_1M_OKK.bed
2	105000001	106000000	B	-0.0586118	.	999999	MEF_Wapl_KO_hic_merged_1M_OKK.bed
2	106000001	107000000	A	0.0160449	.	999999	MEF_Wapl_KO_hic_merged_1M_OKK.bed
2	107000001	109000000	B	-0.0596236	.	1999999	MEF_Wapl_KO_hic_merged_1M_OKK.bed
2	109000001	111000000	A	0.00551866	.	1999999	MEF_Wapl_KO_hic_merged_1M_OKK.bed
2	111000001	113000000	B	-0.0760848	.	1999999	MEF_Wapl_KO_hic_merged_1M_OKK.bed
2	113000001	122000000	A	0.0742148	.	8999999	MEF_Wapl_KO_hic_merged_1M_OKK.bed
2	122000001	125000000	B	-0.0403551	.	2999999	MEF_Wapl_KO_hic_merged_1M_OKK.bed
2	125000001	133000000	A	0.0904343	.	7999999	MEF_Wapl_KO_hic_merged_1M_OKK.bed
2	133000001	134000000	B	-0.0635964	.	999999	MEF_Wapl_KO_hic_merged_1M_OKK.bed
2	134000001	136000000	A	0.0357204	.	1999999	MEF_Wapl_KO_hic_merged_1M_OKK.bed
2	136000001	137000000	B	-0.0124742	.	999999	MEF_Wapl_KO_hic_merged_1M_OKK.bed
2	137000001	138000000	A	0.0823887	.	999999	MEF_Wapl_KO_hic_merged_1M_OKK.bed
2	138000001	139000000	B	-0.0345581	.	999999	MEF_Wapl_KO_hic_merged_1M_OKK.bed
2	139000001	140000000	A	0.0195335	.	999999	MEF_Wapl_KO_hic_merged_1M_OKK.bed
2	140000001	142000000	B	-0.0141075	.	1999999	MEF_Wapl_KO_hic_merged_1M_OKK.bed
2	142000001	146000000	A	0.0219529	.	3999999	MEF_Wapl_KO_hic_merged_1M_OKK.bed
2	146000001	148000000	B	-0.0453042	.	1999999	MEF_Wapl_KO_hic_merged_1M_OKK.bed
2	148000001	149000000	A	0.0437296	.	999999	MEF_Wapl_KO_hic_merged_1M_OKK.bed
2	149000001	152000000	B	-0.0478556	.	2999999	MEF_Wapl_KO_hic_merged_1M_OKK.bed
2	152000001	161000000	A	0.0843847	.	8999999	MEF_Wapl_KO_hic_merged_1M_OKK.bed
2	161000001	163000000	B	-0.0684614	.	1999999	MEF_Wapl_KO_hic_merged_1M_OKK.bed
2	163000001	169000000	A	0.0995738	.	5999999	MEF_Wapl_KO_hic_merged_1M_OKK.bed
2	169000001	172000000	B	-0.0385975	.	2999999	MEF_Wapl_KO_hic_merged_1M_OKK.bed
2	172000001	174000000	A	0.0301222	.	1999999	MEF_Wapl_KO_hic_merged_1M_OKK.bed
2	174000001	175000000	B	-0.0536635	.	999999	MEF_Wapl_KO_hic_merged_1M_OKK.bed
2	175000001	176000000	A	0.00639521	.	999999	MEF_Wapl_KO_hic_merged_1M_OKK.bed
2	176000001	179000000	B	-0.0523042	.	2999999	MEF_Wapl_KO_hic_merged_1M_OKK.bed
2	179000001	181748087	A	0.00833598	.	2748086	MEF_Wapl_KO_hic_merged_1M_OKK.bed
3	1	3000000	A	0	.	2999999	MEF_Wapl_KO_hic_merged_1M_OKK.bed
3	3000001	5000000	B	-0.090698	.	1999999	MEF_Wapl_KO_hic_merged_1M_OKK.bed
3	5000001	6000000	A	0.032216	.	999999	MEF_Wapl_KO_hic_merged_1M_OKK.bed
3	6000001	8000000	B	-0.0469057	.	1999999	MEF_Wapl_KO_hic_merged_1M_OKK.bed
3	8000001	11000000	A	0.0503484	.	2999999	MEF_Wapl_KO_hic_merged_1M_OKK.bed
3	11000001	18000000	B	-0.0806768	.	6999999	MEF_Wapl_KO_hic_merged_1M_OKK.bed
3	18000001	23000000	A	0.049043	.	4999999	MEF_Wapl_KO_hic_merged_1M_OKK.bed
3	23000001	27000000	B	-0.0471479	.	3999999	MEF_Wapl_KO_hic_merged_1M_OKK.bed
3	27000001	29000000	A	0.100176	.	1999999	MEF_Wapl_KO_hic_merged_1M_OKK.bed
3	29000001	30000000	B	-0.0247013	.	999999	MEF_Wapl_KO_hic_merged_1M_OKK.bed
3	30000001	31000000	A	0.103554	.	999999	MEF_Wapl_KO_hic_merged_1M_OKK.bed
3	31000001	36000000	B	-0.0655801	.	4999999	MEF_Wapl_KO_hic_merged_1M_OKK.bed
3	36000001	42000000	A	0.0786714	.	5999999	MEF_Wapl_KO_hic_merged_1M_OKK.bed
3	42000001	49000000	B	-0.0709425	.	6999999	MEF_Wapl_KO_hic_merged_1M_OKK.bed
3	49000001	61000000	A	0.0679336	.	11999999	MEF_Wapl_KO_hic_merged_1M_OKK.bed
3	61000001	65000000	B	-0.0495919	.	3999999	MEF_Wapl_KO_hic_merged_1M_OKK.bed
3	65000001	67000000	A	0.0774799	.	1999999	MEF_Wapl_KO_hic_merged_1M_OKK.bed
3	67000001	68000000	B	-0.0399091	.	999999	MEF_Wapl_KO_hic_merged_1M_OKK.bed
3	68000001	70000000	A	0.020509	.	1999999	MEF_Wapl_KO_hic_merged_1M_OKK.bed
3	70000001	79000000	B	-0.0952948	.	8999999	MEF_Wapl_KO_hic_merged_1M_OKK.bed
3	79000001	90000000	A	0.0766355	.	10999999	MEF_Wapl_KO_hic_merged_1M_OKK.bed
3	90000001	94000000	B	-0.0819738	.	3999999	MEF_Wapl_KO_hic_merged_1M_OKK.bed
3	94000001	105000000	A	0.102351	.	10999999	MEF_Wapl_KO_hic_merged_1M_OKK.bed
3	105000001	107000000	B	-0.0713341	.	1999999	MEF_Wapl_KO_hic_merged_1M_OKK.bed
3	107000001	109000000	A	0.068545	.	1999999	MEF_Wapl_KO_hic_merged_1M_OKK.bed
3	109000001	113000000	B	-0.0809025	.	3999999	MEF_Wapl_KO_hic_merged_1M_OKK.bed
3	113000001	114000000	A	0.0423791	.	999999	MEF_Wapl_KO_hic_merged_1M_OKK.bed
3	114000001	115000000	B	-0.0492711	.	999999	MEF_Wapl_KO_hic_merged_1M_OKK.bed
3	115000001	117000000	A	0.0487691	.	1999999	MEF_Wapl_KO_hic_merged_1M_OKK.bed
3	117000001	121000000	B	-0.0463592	.	3999999	MEF_Wapl_KO_hic_merged_1M_OKK.bed
3	121000001	123000000	A	0.103445	.	1999999	MEF_Wapl_KO_hic_merged_1M_OKK.bed
3	123000001	126000000	B	-0.050991	.	2999999	MEF_Wapl_KO_hic_merged_1M_OKK.bed
3	126000001	128000000	A	0.0625384	.	1999999	MEF_Wapl_KO_hic_merged_1M_OKK.bed
3	128000001	129000000	B	-0.0386829	.	999999	MEF_Wapl_KO_hic_merged_1M_OKK.bed
3	129000001	133000000	A	0.0965648	.	3999999	MEF_Wapl_KO_hic_merged_1M_OKK.bed
3	133000001	135000000	B	-0.0299405	.	1999999	MEF_Wapl_KO_hic_merged_1M_OKK.bed
3	135000001	139000000	A	0.106659	.	3999999	MEF_Wapl_KO_hic_merged_1M_OKK.bed
3	139000001	141000000	B	-0.0272746	.	1999999	MEF_Wapl_KO_hic_merged_1M_OKK.bed
3	141000001	154000000	A	0.0901235	.	12999999	MEF_Wapl_KO_hic_merged_1M_OKK.bed
3	154000001	157000000	B	-0.0334061	.	2999999	MEF_Wapl_KO_hic_merged_1M_OKK.bed
3	157000001	158000000	A	0.0171622	.	999999	MEF_Wapl_KO_hic_merged_1M_OKK.bed
3	158000001	159000000	B	-0.0628135	.	999999	MEF_Wapl_KO_hic_merged_1M_OKK.bed
3	159000001	159599783	A	0	.	599782	MEF_Wapl_KO_hic_merged_1M_OKK.bed
4	1	4000000	B	-0.00420694	.	3999999	MEF_Wapl_KO_hic_merged_1M_OKK.bed
4	4000001	15000000	A	0.0730824	.	10999999	MEF_Wapl_KO_hic_merged_1M_OKK.bed
4	15000001	19000000	B	-0.0275357	.	3999999	MEF_Wapl_KO_hic_merged_1M_OKK.bed
4	19000001	20000000	A	0.0208768	.	999999	MEF_Wapl_KO_hic_merged_1M_OKK.bed
4	20000001	21000000	B	-0.0526541	.	999999	MEF_Wapl_KO_hic_merged_1M_OKK.bed
4	21000001	22000000	A	0.00049214	.	999999	MEF_Wapl_KO_hic_merged_1M_OKK.bed
4	22000001	26000000	B	-0.0468072	.	3999999	MEF_Wapl_KO_hic_merged_1M_OKK.bed
4	26000001	27000000	A	0.00965768	.	999999	MEF_Wapl_KO_hic_merged_1M_OKK.bed
4	27000001	28000000	B	-0.0701188	.	999999	MEF_Wapl_KO_hic_merged_1M_OKK.bed
4	28000001	35000000	A	0.0573291	.	6999999	MEF_Wapl_KO_hic_merged_1M_OKK.bed
4	35000001	40000000	B	-0.0873426	.	4999999	MEF_Wapl_KO_hic_merged_1M_OKK.bed
4	40000001	49000000	A	0.0783092	.	8999999	MEF_Wapl_KO_hic_merged_1M_OKK.bed
4	49000001	53000000	B	-0.0755526	.	3999999	MEF_Wapl_KO_hic_merged_1M_OKK.bed
4	53000001	60000000	A	0.109377	.	6999999	MEF_Wapl_KO_hic_merged_1M_OKK.bed
4	60000001	62000000	B	-0.0705754	.	1999999	MEF_Wapl_KO_hic_merged_1M_OKK.bed
4	62000001	65000000	A	0.0727212	.	2999999	MEF_Wapl_KO_hic_merged_1M_OKK.bed
4	65000001	70000000	B	-0.0612036	.	4999999	MEF_Wapl_KO_hic_merged_1M_OKK.bed
4	70000001	72000000	A	0.0083702	.	1999999	MEF_Wapl_KO_hic_merged_1M_OKK.bed
4	72000001	75000000	B	-0.0418885	.	2999999	MEF_Wapl_KO_hic_merged_1M_OKK.bed
4	75000001	77000000	A	0.0279077	.	1999999	MEF_Wapl_KO_hic_merged_1M_OKK.bed
4	77000001	81000000	B	-0.0746912	.	3999999	MEF_Wapl_KO_hic_merged_1M_OKK.bed
4	81000001	89000000	A	0.0773564	.	7999999	MEF_Wapl_KO_hic_merged_1M_OKK.bed
4	89000001	94000000	B	-0.080614	.	4999999	MEF_Wapl_KO_hic_merged_1M_OKK.bed
4	94000001	96000000	A	0.0786168	.	1999999	MEF_Wapl_KO_hic_merged_1M_OKK.bed
4	96000001	97000000	B	-0.00439576	.	999999	MEF_Wapl_KO_hic_merged_1M_OKK.bed
4	97000001	101000000	A	0.0883311	.	3999999	MEF_Wapl_KO_hic_merged_1M_OKK.bed
4	101000001	102000000	B	-0.0447494	.	999999	MEF_Wapl_KO_hic_merged_1M_OKK.bed
4	102000001	103000000	A	0.0495206	.	999999	MEF_Wapl_KO_hic_merged_1M_OKK.bed
4	103000001	104000000	B	-0.0966509	.	999999	MEF_Wapl_KO_hic_merged_1M_OKK.bed
4	104000001	110000000	A	0.0992981	.	5999999	MEF_Wapl_KO_hic_merged_1M_OKK.bed
4	110000001	114000000	B	-0.0951978	.	3999999	MEF_Wapl_KO_hic_merged_1M_OKK.bed
4	114000001	118000000	A	0.0667643	.	3999999	MEF_Wapl_KO_hic_merged_1M_OKK.bed
4	118000001	119000000	B	-0.00511215	.	999999	MEF_Wapl_KO_hic_merged_1M_OKK.bed
4	119000001	121000000	A	0.103575	.	1999999	MEF_Wapl_KO_hic_merged_1M_OKK.bed
4	121000001	123000000	B	-0.0588536	.	1999999	MEF_Wapl_KO_hic_merged_1M_OKK.bed
4	123000001	125000000	A	0.0442431	.	1999999	MEF_Wapl_KO_hic_merged_1M_OKK.bed
4	125000001	126000000	B	-0.0203338	.	999999	MEF_Wapl_KO_hic_merged_1M_OKK.bed
4	126000001	127000000	A	0.0796111	.	999999	MEF_Wapl_KO_hic_merged_1M_OKK.bed
4	127000001	128000000	B	-0.0646173	.	999999	MEF_Wapl_KO_hic_merged_1M_OKK.bed
4	128000001	143000000	A	0.093043	.	14999999	MEF_Wapl_KO_hic_merged_1M_OKK.bed
4	143000001	144000000	B	-0.0902479	.	999999	MEF_Wapl_KO_hic_merged_1M_OKK.bed
4	144000001	145000000	A	0.0131855	.	999999	MEF_Wapl_KO_hic_merged_1M_OKK.bed
4	145000001	147000000	B	-0.0978814	.	1999999	MEF_Wapl_KO_hic_merged_1M_OKK.bed
4	147000001	152000000	A	0.101099	.	4999999	MEF_Wapl_KO_hic_merged_1M_OKK.bed
4	152000001	153000000	B	-0.0810765	.	999999	MEF_Wapl_KO_hic_merged_1M_OKK.bed
4	153000001	155000000	A	0.0703904	.	1999999	MEF_Wapl_KO_hic_merged_1M_OKK.bed
4	155000001	155630120	B	0	.	630119	MEF_Wapl_KO_hic_merged_1M_OKK.bed
5	1	6000000	A	0.0541034	.	5999999	MEF_Wapl_KO_hic_merged_1M_OKK.bed
5	6000001	8000000	B	-0.100446	.	1999999	MEF_Wapl_KO_hic_merged_1M_OKK.bed
5	8000001	9000000	A	0.0565006	.	999999	MEF_Wapl_KO_hic_merged_1M_OKK.bed
5	9000001	12000000	B	-0.0483848	.	2999999	MEF_Wapl_KO_hic_merged_1M_OKK.bed
5	12000001	14000000	A	0.0606458	.	1999999	MEF_Wapl_KO_hic_merged_1M_OKK.bed
5	14000001	15000000	B	-0.0741589	.	999999	MEF_Wapl_KO_hic_merged_1M_OKK.bed
5	15000001	18000000	A	0.0882809	.	2999999	MEF_Wapl_KO_hic_merged_1M_OKK.bed
5	18000001	20000000	B	-0.0485129	.	1999999	MEF_Wapl_KO_hic_merged_1M_OKK.bed
5	20000001	21000000	A	0.0994361	.	999999	MEF_Wapl_KO_hic_merged_1M_OKK.bed
5	21000001	23000000	B	-0.00965918	.	1999999	MEF_Wapl_KO_hic_merged_1M_OKK.bed
5	23000001	26000000	A	0.0946457	.	2999999	MEF_Wapl_KO_hic_merged_1M_OKK.bed
5	26000001	30000000	B	-0.0674477	.	3999999	MEF_Wapl_KO_hic_merged_1M_OKK.bed
5	30000001	40000000	A	0.0813	.	9999999	MEF_Wapl_KO_hic_merged_1M_OKK.bed
5	40000001	43000000	B	-0.0477912	.	2999999	MEF_Wapl_KO_hic_merged_1M_OKK.bed
5	43000001	46000000	A	0.0724466	.	2999999	MEF_Wapl_KO_hic_merged_1M_OKK.bed
5	46000001	47000000	B	-0.00191033	.	999999	MEF_Wapl_KO_hic_merged_1M_OKK.bed
5	47000001	49000000	A	0.061599	.	1999999	MEF_Wapl_KO_hic_merged_1M_OKK.bed
5	49000001	52000000	B	-0.049535	.	2999999	MEF_Wapl_KO_hic_merged_1M_OKK.bed
5	52000001	55000000	A	0.0569043	.	2999999	MEF_Wapl_KO_hic_merged_1M_OKK.bed
5	55000001	58000000	B	-0.0796385	.	2999999	MEF_Wapl_KO_hic_merged_1M_OKK.bed
5	58000001	59000000	A	0.087416	.	999999	MEF_Wapl_KO_hic_merged_1M_OKK.bed
5	59000001	64000000	B	-0.0669206	.	4999999	MEF_Wapl_KO_hic_merged_1M_OKK.bed
5	64000001	68000000	A	0.0836385	.	3999999	MEF_Wapl_KO_hic_merged_1M_OKK.bed
5	68000001	73000000	B	-0.071212	.	4999999	MEF_Wapl_KO_hic_merged_1M_OKK.bed
5	73000001	78000000	A	0.0797599	.	4999999	MEF_Wapl_KO_hic_merged_1M_OKK.bed
5	78000001	81000000	B	-0.034314	.	2999999	MEF_Wapl_KO_hic_merged_1M_OKK.bed
5	81000001	83000000	A	0.0585276	.	1999999	MEF_Wapl_KO_hic_merged_1M_OKK.bed
5	83000001	89000000	B	-0.0559957	.	5999999	MEF_Wapl_KO_hic_merged_1M_OKK.bed
5	89000001	94000000	A	0.0898765	.	4999999	MEF_Wapl_KO_hic_merged_1M_OKK.bed
5	94000001	96000000	B	-0.0535101	.	1999999	MEF_Wapl_KO_hic_merged_1M_OKK.bed
5	96000001	105000000	A	0.0814313	.	8999999	MEF_Wapl_KO_hic_merged_1M_OKK.bed
5	105000001	106000000	B	-0.0214976	.	999999	MEF_Wapl_KO_hic_merged_1M_OKK.bed
5	106000001	109000000	A	0.0794837	.	2999999	MEF_Wapl_KO_hic_merged_1M_OKK.bed
5	109000001	110000000	B	-0.0529153	.	999999	MEF_Wapl_KO_hic_merged_1M_OKK.bed
5	110000001	116000000	A	0.106167	.	5999999	MEF_Wapl_KO_hic_merged_1M_OKK.bed
5	116000001	117000000	B	-0.00127905	.	999999	MEF_Wapl_KO_hic_merged_1M_OKK.bed
5	117000001	126000000	A	0.0887224	.	8999999	MEF_Wapl_KO_hic_merged_1M_OKK.bed
5	126000001	130000000	B	-0.0624637	.	3999999	MEF_Wapl_KO_hic_merged_1M_OKK.bed
5	130000001	146000000	A	0.0792087	.	15999999	MEF_Wapl_KO_hic_merged_1M_OKK.bed
5	146000001	147000000	B	-0.0878281	.	999999	MEF_Wapl_KO_hic_merged_1M_OKK.bed
5	147000001	152537259	A	0.0800048	.	5537258	MEF_Wapl_KO_hic_merged_1M_OKK.bed
6	1	4000000	B	-0.0175509	.	3999999	MEF_Wapl_KO_hic_merged_1M_OKK.bed
6	4000001	9000000	A	0.0376184	.	4999999	MEF_Wapl_KO_hic_merged_1M_OKK.bed
6	9000001	12000000	B	-0.0832674	.	2999999	MEF_Wapl_KO_hic_merged_1M_OKK.bed
6	12000001	19000000	A	0.0449615	.	6999999	MEF_Wapl_KO_hic_merged_1M_OKK.bed
6	19000001	22000000	B	-0.0685454	.	2999999	MEF_Wapl_KO_hic_merged_1M_OKK.bed
6	22000001	23000000	A	0.0363067	.	999999	MEF_Wapl_KO_hic_merged_1M_OKK.bed
6	23000001	28000000	B	-0.0799509	.	4999999	MEF_Wapl_KO_hic_merged_1M_OKK.bed
6	28000001	40000000	A	0.0892482	.	11999999	MEF_Wapl_KO_hic_merged_1M_OKK.bed
6	40000001	47000000	B	-0.0795896	.	6999999	MEF_Wapl_KO_hic_merged_1M_OKK.bed
6	47000001	55000000	A	0.100646	.	7999999	MEF_Wapl_KO_hic_merged_1M_OKK.bed
6	55000001	65000000	B	-0.0512919	.	9999999	MEF_Wapl_KO_hic_merged_1M_OKK.bed
6	65000001	67000000	A	0.0424818	.	1999999	MEF_Wapl_KO_hic_merged_1M_OKK.bed
6	67000001	71000000	B	-0.061785	.	3999999	MEF_Wapl_KO_hic_merged_1M_OKK.bed
6	71000001	73000000	A	0.0850173	.	1999999	MEF_Wapl_KO_hic_merged_1M_OKK.bed
6	73000001	82000000	B	-0.067775	.	8999999	MEF_Wapl_KO_hic_merged_1M_OKK.bed
6	82000001	95000000	A	0.0958363	.	12999999	MEF_Wapl_KO_hic_merged_1M_OKK.bed
6	95000001	97000000	B	-0.0325952	.	1999999	MEF_Wapl_KO_hic_merged_1M_OKK.bed
6	97000001	102000000	A	0.0848801	.	4999999	MEF_Wapl_KO_hic_merged_1M_OKK.bed
6	102000001	108000000	B	-0.0847947	.	5999999	MEF_Wapl_KO_hic_merged_1M_OKK.bed
6	108000001	109000000	A	0.0658882	.	999999	MEF_Wapl_KO_hic_merged_1M_OKK.bed
6	109000001	112000000	B	-0.0858597	.	2999999	MEF_Wapl_KO_hic_merged_1M_OKK.bed
6	112000001	121000000	A	0.0950312	.	8999999	MEF_Wapl_KO_hic_merged_1M_OKK.bed
6	121000001	124000000	B	-0.0608602	.	2999999	MEF_Wapl_KO_hic_merged_1M_OKK.bed
6	124000001	129000000	A	0.0542914	.	4999999	MEF_Wapl_KO_hic_merged_1M_OKK.bed
6	129000001	134000000	B	-0.0860966	.	4999999	MEF_Wapl_KO_hic_merged_1M_OKK.bed
6	134000001	138000000	A	0.0736922	.	3999999	MEF_Wapl_KO_hic_merged_1M_OKK.bed
6	138000001	140000000	B	-0.0661409	.	1999999	MEF_Wapl_KO_hic_merged_1M_OKK.bed
6	140000001	141000000	A	0.0843716	.	999999	MEF_Wapl_KO_hic_merged_1M_OKK.bed
6	141000001	142000000	B	-0.0255756	.	999999	MEF_Wapl_KO_hic_merged_1M_OKK.bed
6	142000001	149000000	A	0.0852654	.	6999999	MEF_Wapl_KO_hic_merged_1M_OKK.bed
6	149000001	149517037	B	0	.	517036	MEF_Wapl_KO_hic_merged_1M_OKK.bed
7	1	5000000	A	0.0182086	.	4999999	MEF_Wapl_KO_hic_merged_1M_OKK.bed
7	5000001	6000000	B	-0.0987476	.	999999	MEF_Wapl_KO_hic_merged_1M_OKK.bed
7	6000001	7000000	A	0.0193546	.	999999	MEF_Wapl_KO_hic_merged_1M_OKK.bed
7	7000001	8000000	B	-0.00777334	.	999999	MEF_Wapl_KO_hic_merged_1M_OKK.bed
7	8000001	9000000	A	0	.	999999	MEF_Wapl_KO_hic_merged_1M_OKK.bed
7	9000001	13000000	B	-0.0882332	.	3999999	MEF_Wapl_KO_hic_merged_1M_OKK.bed
7	13000001	14000000	A	0.00951139	.	999999	MEF_Wapl_KO_hic_merged_1M_OKK.bed
7	14000001	16000000	B	-0.0967438	.	1999999	MEF_Wapl_KO_hic_merged_1M_OKK.bed
7	16000001	18000000	A	0.0469003	.	1999999	MEF_Wapl_KO_hic_merged_1M_OKK.bed
7	18000001	19000000	B	-0.110753	.	999999	MEF_Wapl_KO_hic_merged_1M_OKK.bed
7	19000001	23000000	A	0.0236078	.	3999999	MEF_Wapl_KO_hic_merged_1M_OKK.bed
7	23000001	25000000	B	-0.0764661	.	1999999	MEF_Wapl_KO_hic_merged_1M_OKK.bed
7	25000001	27000000	A	0.0632534	.	1999999	MEF_Wapl_KO_hic_merged_1M_OKK.bed
7	27000001	28000000	B	-0.104472	.	999999	MEF_Wapl_KO_hic_merged_1M_OKK.bed
7	28000001	32000000	A	0.0970901	.	3999999	MEF_Wapl_KO_hic_merged_1M_OKK.bed
7	32000001	35000000	B	-0.0817964	.	2999999	MEF_Wapl_KO_hic_merged_1M_OKK.bed
7	35000001	37000000	A	0.050713	.	1999999	MEF_Wapl_KO_hic_merged_1M_OKK.bed
7	37000001	38000000	B	-0.0218397	.	999999	MEF_Wapl_KO_hic_merged_1M_OKK.bed
7	38000001	39000000	A	0.013779	.	999999	MEF_Wapl_KO_hic_merged_1M_OKK.bed
7	39000001	40000000	B	-0.0147719	.	999999	MEF_Wapl_KO_hic_merged_1M_OKK.bed
7	40000001	46000000	A	0	.	5999999	MEF_Wapl_KO_hic_merged_1M_OKK.bed
7	46000001	50000000	B	-0.0315089	.	3999999	MEF_Wapl_KO_hic_merged_1M_OKK.bed
7	50000001	54000000	A	0.0390148	.	3999999	MEF_Wapl_KO_hic_merged_1M_OKK.bed
7	54000001	56000000	B	-0.0754934	.	1999999	MEF_Wapl_KO_hic_merged_1M_OKK.bed
7	56000001	57000000	A	0.0875664	.	999999	MEF_Wapl_KO_hic_merged_1M_OKK.bed
7	57000001	63000000	B	-0.0861346	.	5999999	MEF_Wapl_KO_hic_merged_1M_OKK.bed
7	63000001	64000000	A	0.0134038	.	999999	MEF_Wapl_KO_hic_merged_1M_OKK.bed
7	64000001	71000000	B	-0.0875784	.	6999999	MEF_Wapl_KO_hic_merged_1M_OKK.bed
7	71000001	76000000	A	0.0916243	.	4999999	MEF_Wapl_KO_hic_merged_1M_OKK.bed
7	76000001	77000000	B	-0.0600253	.	999999	MEF_Wapl_KO_hic_merged_1M_OKK.bed
7	77000001	78000000	A	0.0330653	.	999999	MEF_Wapl_KO_hic_merged_1M_OKK.bed
7	78000001	79000000	B	-0.0210655	.	999999	MEF_Wapl_KO_hic_merged_1M_OKK.bed
7	79000001	83000000	A	0.0840132	.	3999999	MEF_Wapl_KO_hic_merged_1M_OKK.bed
7	83000001	86000000	B	-0.102791	.	2999999	MEF_Wapl_KO_hic_merged_1M_OKK.bed
7	86000001	92000000	A	0.113666	.	5999999	MEF_Wapl_KO_hic_merged_1M_OKK.bed
7	92000001	96000000	B	-0.105503	.	3999999	MEF_Wapl_KO_hic_merged_1M_OKK.bed
7	96000001	98000000	A	0.0711655	.	1999999	MEF_Wapl_KO_hic_merged_1M_OKK.bed
7	98000001	99000000	B	-0.0858743	.	999999	MEF_Wapl_KO_hic_merged_1M_OKK.bed
7	99000001	100000000	A	0.0432606	.	999999	MEF_Wapl_KO_hic_merged_1M_OKK.bed
7	100000001	103000000	B	-0.0794196	.	2999999	MEF_Wapl_KO_hic_merged_1M_OKK.bed
7	103000001	110000000	A	0.0922804	.	6999999	MEF_Wapl_KO_hic_merged_1M_OKK.bed
7	110000001	116000000	B	-0.108487	.	5999999	MEF_Wapl_KO_hic_merged_1M_OKK.bed
7	116000001	124000000	A	0.0802056	.	7999999	MEF_Wapl_KO_hic_merged_1M_OKK.bed
7	124000001	125000000	B	-0.0426218	.	999999	MEF_Wapl_KO_hic_merged_1M_OKK.bed
7	125000001	126000000	A	0.0231972	.	999999	MEF_Wapl_KO_hic_merged_1M_OKK.bed
7	126000001	130000000	B	-0.0774928	.	3999999	MEF_Wapl_KO_hic_merged_1M_OKK.bed
7	130000001	131000000	A	0.000959806	.	999999	MEF_Wapl_KO_hic_merged_1M_OKK.bed
7	131000001	133000000	B	-0.0698893	.	1999999	MEF_Wapl_KO_hic_merged_1M_OKK.bed
7	133000001	136000000	A	0.119938	.	2999999	MEF_Wapl_KO_hic_merged_1M_OKK.bed
7	136000001	137000000	B	-0.0682789	.	999999	MEF_Wapl_KO_hic_merged_1M_OKK.bed
7	137000001	138000000	A	0.108169	.	999999	MEF_Wapl_KO_hic_merged_1M_OKK.bed
7	138000001	139000000	B	-0.00913911	.	999999	MEF_Wapl_KO_hic_merged_1M_OKK.bed
7	139000001	145000000	A	0.0671986	.	5999999	MEF_Wapl_KO_hic_merged_1M_OKK.bed
7	145000001	146000000	B	-0.0772136	.	999999	MEF_Wapl_KO_hic_merged_1M_OKK.bed
7	146000001	147000000	A	0.0806219	.	999999	MEF_Wapl_KO_hic_merged_1M_OKK.bed
7	147000001	148000000	B	-0.0773342	.	999999	MEF_Wapl_KO_hic_merged_1M_OKK.bed
7	148000001	152524553	A	0.0428955	.	4524552	MEF_Wapl_KO_hic_merged_1M_OKK.bed
8	1	4000000	A	0.00732501	.	3999999	MEF_Wapl_KO_hic_merged_1M_OKK.bed
8	4000001	7000000	B	-0.0377135	.	2999999	MEF_Wapl_KO_hic_merged_1M_OKK.bed
8	7000001	9000000	A	0.044516	.	1999999	MEF_Wapl_KO_hic_merged_1M_OKK.bed
8	9000001	10000000	B	-0.0312675	.	999999	MEF_Wapl_KO_hic_merged_1M_OKK.bed
8	10000001	15000000	A	0.101536	.	4999999	MEF_Wapl_KO_hic_merged_1M_OKK.bed
8	15000001	18000000	B	-0.0568149	.	2999999	MEF_Wapl_KO_hic_merged_1M_OKK.bed
8	18000001	19000000	A	0.0425329	.	999999	MEF_Wapl_KO_hic_merged_1M_OKK.bed
8	19000001	20000000	B	-0.083972	.	999999	MEF_Wapl_KO_hic_merged_1M_OKK.bed
8	20000001	22000000	A	0	.	1999999	MEF_Wapl_KO_hic_merged_1M_OKK.bed
8	22000001	23000000	B	-0.12576	.	999999	MEF_Wapl_KO_hic_merged_1M_OKK.bed
8	23000001	28000000	A	0.0850028	.	4999999	MEF_Wapl_KO_hic_merged_1M_OKK.bed
8	28000001	32000000	B	-0.0875817	.	3999999	MEF_Wapl_KO_hic_merged_1M_OKK.bed
8	32000001	38000000	A	0.0985979	.	5999999	MEF_Wapl_KO_hic_merged_1M_OKK.bed
8	38000001	41000000	B	-0.103567	.	2999999	MEF_Wapl_KO_hic_merged_1M_OKK.bed
8	41000001	51000000	A	0.0541345	.	9999999	MEF_Wapl_KO_hic_merged_1M_OKK.bed
8	51000001	55000000	B	-0.0940696	.	3999999	MEF_Wapl_KO_hic_merged_1M_OKK.bed
8	55000001	56000000	A	0.0128623	.	999999	MEF_Wapl_KO_hic_merged_1M_OKK.bed
8	56000001	59000000	B	-0.0405422	.	2999999	MEF_Wapl_KO_hic_merged_1M_OKK.bed
8	59000001	60000000	A	0.0194336	.	999999	MEF_Wapl_KO_hic_merged_1M_OKK.bed
8	60000001	63000000	B	-0.104991	.	2999999	MEF_Wapl_KO_hic_merged_1M_OKK.bed
8	63000001	65000000	A	0.06248	.	1999999	MEF_Wapl_KO_hic_merged_1M_OKK.bed
8	65000001	66000000	B	-0.0983982	.	999999	MEF_Wapl_KO_hic_merged_1M_OKK.bed
8	66000001	68000000	A	0.0181102	.	1999999	MEF_Wapl_KO_hic_merged_1M_OKK.bed
8	68000001	70000000	B	-0.0725422	.	1999999	MEF_Wapl_KO_hic_merged_1M_OKK.bed
8	70000001	76000000	A	0.0950171	.	5999999	MEF_Wapl_KO_hic_merged_1M_OKK.bed
8	76000001	80000000	B	-0.0627667	.	3999999	MEF_Wapl_KO_hic_merged_1M_OKK.bed
8	80000001	92000000	A	0.0869092	.	11999999	MEF_Wapl_KO_hic_merged_1M_OKK.bed
8	92000001	93000000	B	-0.0651733	.	999999	MEF_Wapl_KO_hic_merged_1M_OKK.bed
8	93000001	98000000	A	0.0683288	.	4999999	MEF_Wapl_KO_hic_merged_1M_OKK.bed
8	98000001	105000000	B	-0.0868674	.	6999999	MEF_Wapl_KO_hic_merged_1M_OKK.bed
8	105000001	107000000	A	0.0359337	.	1999999	MEF_Wapl_KO_hic_merged_1M_OKK.bed
8	107000001	108000000	B	-0.0143003	.	999999	MEF_Wapl_KO_hic_merged_1M_OKK.bed
8	108000001	115000000	A	0.0970936	.	6999999	MEF_Wapl_KO_hic_merged_1M_OKK.bed
8	115000001	116000000	B	-0.0919107	.	999999	MEF_Wapl_KO_hic_merged_1M_OKK.bed
8	116000001	120000000	A	0.0622418	.	3999999	MEF_Wapl_KO_hic_merged_1M_OKK.bed
8	120000001	122000000	B	-0.0298512	.	1999999	MEF_Wapl_KO_hic_merged_1M_OKK.bed
8	122000001	131738871	A	0.117633	.	9738870	MEF_Wapl_KO_hic_merged_1M_OKK.bed
9	1	3000000	A	0	.	2999999	MEF_Wapl_KO_hic_merged_1M_OKK.bed
9	3000001	6000000	B	-0.0784533	.	2999999	MEF_Wapl_KO_hic_merged_1M_OKK.bed
9	6000001	8000000	A	0.0305934	.	1999999	MEF_Wapl_KO_hic_merged_1M_OKK.bed
9	8000001	13000000	B	-0.0866461	.	4999999	MEF_Wapl_KO_hic_merged_1M_OKK.bed
9	13000001	15000000	A	0.0707188	.	1999999	MEF_Wapl_KO_hic_merged_1M_OKK.bed
9	15000001	20000000	B	-0.0885012	.	4999999	MEF_Wapl_KO_hic_merged_1M_OKK.bed
9	20000001	24000000	A	0.0768888	.	3999999	MEF_Wapl_KO_hic_merged_1M_OKK.bed
9	24000001	27000000	B	-0.051265	.	2999999	MEF_Wapl_KO_hic_merged_1M_OKK.bed
9	27000001	28000000	A	0.00370154	.	999999	MEF_Wapl_KO_hic_merged_1M_OKK.bed
9	28000001	30000000	B	-0.110528	.	1999999	MEF_Wapl_KO_hic_merged_1M_OKK.bed
9	30000001	33000000	A	0.084543	.	2999999	MEF_Wapl_KO_hic_merged_1M_OKK.bed
9	33000001	34000000	B	-0.0352017	.	999999	MEF_Wapl_KO_hic_merged_1M_OKK.bed
9	34000001	35000000	A	0.0332779	.	999999	MEF_Wapl_KO_hic_merged_1M_OKK.bed
9	35000001	36000000	B	-0.0205012	.	999999	MEF_Wapl_KO_hic_merged_1M_OKK.bed
9	36000001	37000000	A	0.00257227	.	999999	MEF_Wapl_KO_hic_merged_1M_OKK.bed
9	37000001	40000000	B	-0.109069	.	2999999	MEF_Wapl_KO_hic_merged_1M_OKK.bed
9	40000001	46000000	A	0.0880079	.	5999999	MEF_Wapl_KO_hic_merged_1M_OKK.bed
9	46000001	49000000	B	-0.0610719	.	2999999	MEF_Wapl_KO_hic_merged_1M_OKK.bed
9	49000001	52000000	A	0.066765	.	2999999	MEF_Wapl_KO_hic_merged_1M_OKK.bed
9	52000001	53000000	B	-0.0358659	.	999999	MEF_Wapl_KO_hic_merged_1M_OKK.bed
9	53000001	73000000	A	0.121177	.	19999999	MEF_Wapl_KO_hic_merged_1M_OKK.bed
9	73000001	75000000	B	-0.111586	.	1999999	MEF_Wapl_KO_hic_merged_1M_OKK.bed
9	75000001	76000000	A	0.0240714	.	999999	MEF_Wapl_KO_hic_merged_1M_OKK.bed
9	76000001	77000000	B	-0.102344	.	999999	MEF_Wapl_KO_hic_merged_1M_OKK.bed
9	77000001	80000000	A	0.0713635	.	2999999	MEF_Wapl_KO_hic_merged_1M_OKK.bed
9	80000001	83000000	B	-0.0836758	.	2999999	MEF_Wapl_KO_hic_merged_1M_OKK.bed
9	83000001	86000000	A	0.0463125	.	2999999	MEF_Wapl_KO_hic_merged_1M_OKK.bed
9	86000001	87000000	B	-0.00902219	.	999999	MEF_Wapl_KO_hic_merged_1M_OKK.bed
9	87000001	89000000	A	0.0533297	.	1999999	MEF_Wapl_KO_hic_merged_1M_OKK.bed
9	89000001	92000000	B	-0.120554	.	2999999	MEF_Wapl_KO_hic_merged_1M_OKK.bed
9	92000001	93000000	A	0.0125017	.	999999	MEF_Wapl_KO_hic_merged_1M_OKK.bed
9	93000001	95000000	B	-0.0727169	.	1999999	MEF_Wapl_KO_hic_merged_1M_OKK.bed
9	95000001	97000000	A	0.0316235	.	1999999	MEF_Wapl_KO_hic_merged_1M_OKK.bed
9	97000001	107000000	B	-0.0807936	.	9999999	MEF_Wapl_KO_hic_merged_1M_OKK.bed
9	107000001	109000000	A	0.0807579	.	1999999	MEF_Wapl_KO_hic_merged_1M_OKK.bed
9	109000001	110000000	B	-0.0787135	.	999999	MEF_Wapl_KO_hic_merged_1M_OKK.bed
9	110000001	112000000	A	0.0936357	.	1999999	MEF_Wapl_KO_hic_merged_1M_OKK.bed
9	112000001	113000000	B	-0.0617957	.	999999	MEF_Wapl_KO_hic_merged_1M_OKK.bed
9	113000001	124076172	A	0.0527379	.	11076171	MEF_Wapl_KO_hic_merged_1M_OKK.bed
10	1	3000000	A	0	.	2999999	MEF_Wapl_KO_hic_merged_1M_OKK.bed
10	3000001	6000000	B	-0.0409099	.	2999999	MEF_Wapl_KO_hic_merged_1M_OKK.bed
10	6000001	10000000	A	0.0533693	.	3999999	MEF_Wapl_KO_hic_merged_1M_OKK.bed
10	10000001	12000000	B	-0.0486616	.	1999999	MEF_Wapl_KO_hic_merged_1M_OKK.bed
10	12000001	28000000	A	0.0855512	.	15999999	MEF_Wapl_KO_hic_merged_1M_OKK.bed
10	28000001	29000000	B	-0.0181628	.	999999	MEF_Wapl_KO_hic_merged_1M_OKK.bed
10	29000001	31000000	A	0.0376796	.	1999999	MEF_Wapl_KO_hic_merged_1M_OKK.bed
10	31000001	37000000	B	-0.0726355	.	5999999	MEF_Wapl_KO_hic_merged_1M_OKK.bed
10	37000001	45000000	A	0.0780619	.	7999999	MEF_Wapl_KO_hic_merged_1M_OKK.bed
10	45000001	53000000	B	-0.0845822	.	7999999	MEF_Wapl_KO_hic_merged_1M_OKK.bed
10	53000001	54000000	A	0.0185497	.	999999	MEF_Wapl_KO_hic_merged_1M_OKK.bed
10	54000001	56000000	B	-0.100499	.	1999999	MEF_Wapl_KO_hic_merged_1M_OKK.bed
10	56000001	57000000	A	0.0370787	.	999999	MEF_Wapl_KO_hic_merged_1M_OKK.bed
10	57000001	58000000	B	-0.00682544	.	999999	MEF_Wapl_KO_hic_merged_1M_OKK.bed
10	58000001	63000000	A	0.109515	.	4999999	MEF_Wapl_KO_hic_merged_1M_OKK.bed
10	63000001	66000000	B	-0.1115	.	2999999	MEF_Wapl_KO_hic_merged_1M_OKK.bed
10	66000001	71000000	A	0.0984993	.	4999999	MEF_Wapl_KO_hic_merged_1M_OKK.bed
10	71000001	74000000	B	-0.113524	.	2999999	MEF_Wapl_KO_hic_merged_1M_OKK.bed
10	74000001	78000000	A	0.105788	.	3999999	MEF_Wapl_KO_hic_merged_1M_OKK.bed
10	78000001	79000000	B	-0.0608555	.	999999	MEF_Wapl_KO_hic_merged_1M_OKK.bed
10	79000001	81000000	A	0.123533	.	1999999	MEF_Wapl_KO_hic_merged_1M_OKK.bed
10	81000001	82000000	B	-0.0574791	.	999999	MEF_Wapl_KO_hic_merged_1M_OKK.bed
10	82000001	86000000	A	0.10408	.	3999999	MEF_Wapl_KO_hic_merged_1M_OKK.bed
10	86000001	87000000	B	-0.0660796	.	999999	MEF_Wapl_KO_hic_merged_1M_OKK.bed
10	87000001	88000000	A	0.0605553	.	999999	MEF_Wapl_KO_hic_merged_1M_OKK.bed
10	88000001	92000000	B	-0.0560353	.	3999999	MEF_Wapl_KO_hic_merged_1M_OKK.bed
10	92000001	100000000	A	0.0836305	.	7999999	MEF_Wapl_KO_hic_merged_1M_OKK.bed
10	100000001	107000000	B	-0.0941063	.	6999999	MEF_Wapl_KO_hic_merged_1M_OKK.bed
10	107000001	108000000	A	0.0606882	.	999999	MEF_Wapl_KO_hic_merged_1M_OKK.bed
10	108000001	110000000	B	-0.0733155	.	1999999	MEF_Wapl_KO_hic_merged_1M_OKK.bed
10	110000001	112000000	A	0.0447946	.	1999999	MEF_Wapl_KO_hic_merged_1M_OKK.bed
10	112000001	115000000	B	-0.10411	.	2999999	MEF_Wapl_KO_hic_merged_1M_OKK.bed
10	115000001	123000000	A	0.0827778	.	7999999	MEF_Wapl_KO_hic_merged_1M_OKK.bed
10	123000001	125000000	B	-0.0729208	.	1999999	MEF_Wapl_KO_hic_merged_1M_OKK.bed
10	125000001	128000000	A	0.0685193	.	2999999	MEF_Wapl_KO_hic_merged_1M_OKK.bed
10	128000001	129000000	B	-0.0712432	.	999999	MEF_Wapl_KO_hic_merged_1M_OKK.bed
10	129000001	129993255	A	0	.	993254	MEF_Wapl_KO_hic_merged_1M_OKK.bed
11	1	3000000	B	0	.	2999999	MEF_Wapl_KO_hic_merged_1M_OKK.bed
11	3000001	7000000	A	0.0889223	.	3999999	MEF_Wapl_KO_hic_merged_1M_OKK.bed
11	7000001	8000000	B	-0.0687155	.	999999	MEF_Wapl_KO_hic_merged_1M_OKK.bed
11	8000001	9000000	A	0.052645	.	999999	MEF_Wapl_KO_hic_merged_1M_OKK.bed
11	9000001	16000000	B	-0.103269	.	6999999	MEF_Wapl_KO_hic_merged_1M_OKK.bed
11	16000001	17000000	A	0.0112668	.	999999	MEF_Wapl_KO_hic_merged_1M_OKK.bed
11	17000001	19000000	B	-0.0163527	.	1999999	MEF_Wapl_KO_hic_merged_1M_OKK.bed
11	19000001	24000000	A	0.0677601	.	4999999	MEF_Wapl_KO_hic_merged_1M_OKK.bed
11	24000001	29000000	B	-0.109667	.	4999999	MEF_Wapl_KO_hic_merged_1M_OKK.bed
11	29000001	33000000	A	0.0652722	.	3999999	MEF_Wapl_KO_hic_merged_1M_OKK.bed
11	33000001	35000000	B	-0.0299597	.	1999999	MEF_Wapl_KO_hic_merged_1M_OKK.bed
11	35000001	36000000	A	0.0142505	.	999999	MEF_Wapl_KO_hic_merged_1M_OKK.bed
11	36000001	43000000	B	-0.1156	.	6999999	MEF_Wapl_KO_hic_merged_1M_OKK.bed
11	43000001	46000000	A	0.0391701	.	2999999	MEF_Wapl_KO_hic_merged_1M_OKK.bed
11	46000001	50000000	B	-0.0838037	.	3999999	MEF_Wapl_KO_hic_merged_1M_OKK.bed
11	50000001	52000000	A	0.084095	.	1999999	MEF_Wapl_KO_hic_merged_1M_OKK.bed
11	52000001	53000000	B	-0.0662292	.	999999	MEF_Wapl_KO_hic_merged_1M_OKK.bed
11	53000001	55000000	A	0.125165	.	1999999	MEF_Wapl_KO_hic_merged_1M_OKK.bed
11	55000001	57000000	B	-0.0633939	.	1999999	MEF_Wapl_KO_hic_merged_1M_OKK.bed
11	57000001	58000000	A	0.00957658	.	999999	MEF_Wapl_KO_hic_merged_1M_OKK.bed
11	58000001	59000000	B	-0.0666832	.	999999	MEF_Wapl_KO_hic_merged_1M_OKK.bed
11	59000001	63000000	A	0.128604	.	3999999	MEF_Wapl_KO_hic_merged_1M_OKK.bed
11	63000001	67000000	B	-0.0507884	.	3999999	MEF_Wapl_KO_hic_merged_1M_OKK.bed
11	67000001	71000000	A	0.079457	.	3999999	MEF_Wapl_KO_hic_merged_1M_OKK.bed
11	71000001	72000000	B	-0.102861	.	999999	MEF_Wapl_KO_hic_merged_1M_OKK.bed
11	72000001	73000000	A	0.0506522	.	999999	MEF_Wapl_KO_hic_merged_1M_OKK.bed
11	73000001	74000000	B	-0.122658	.	999999	MEF_Wapl_KO_hic_merged_1M_OKK.bed
11	74000001	80000000	A	0.105106	.	5999999	MEF_Wapl_KO_hic_merged_1M_OKK.bed
11	80000001	83000000	B	-0.0572251	.	2999999	MEF_Wapl_KO_hic_merged_1M_OKK.bed
11	83000001	89000000	A	0.0971448	.	5999999	MEF_Wapl_KO_hic_merged_1M_OKK.bed
11	89000001	94000000	B	-0.0741862	.	4999999	MEF_Wapl_KO_hic_merged_1M_OKK.bed
11	94000001	99000000	A	0.113903	.	4999999	MEF_Wapl_KO_hic_merged_1M_OKK.bed
11	99000001	100000000	B	-0.000673529	.	999999	MEF_Wapl_KO_hic_merged_1M_OKK.bed
11	100000001	104000000	A	0.104368	.	3999999	MEF_Wapl_KO_hic_merged_1M_OKK.bed
11	104000001	105000000	B	-0.0119502	.	999999	MEF_Wapl_KO_hic_merged_1M_OKK.bed
11	105000001	110000000	A	0.0615337	.	4999999	MEF_Wapl_KO_hic_merged_1M_OKK.bed
11	110000001	113000000	B	-0.0127714	.	2999999	MEF_Wapl_KO_hic_merged_1M_OKK.bed
11	113000001	114000000	A	0.0114489	.	999999	MEF_Wapl_KO_hic_merged_1M_OKK.bed
11	114000001	115000000	B	-0.0149616	.	999999	MEF_Wapl_KO_hic_merged_1M_OKK.bed
11	115000001	121000000	A	0.121799	.	5999999	MEF_Wapl_KO_hic_merged_1M_OKK.bed
11	121000001	121843856	B	0	.	843855	MEF_Wapl_KO_hic_merged_1M_OKK.bed
12	1	3000000	B	0	.	2999999	MEF_Wapl_KO_hic_merged_1M_OKK.bed
12	3000001	6000000	A	0.0872515	.	2999999	MEF_Wapl_KO_hic_merged_1M_OKK.bed
12	6000001	8000000	B	-0.0673302	.	1999999	MEF_Wapl_KO_hic_merged_1M_OKK.bed
12	8000001	11000000	A	0.128353	.	2999999	MEF_Wapl_KO_hic_merged_1M_OKK.bed
12	11000001	12000000	B	-0.0609599	.	999999	MEF_Wapl_KO_hic_merged_1M_OKK.bed
12	12000001	14000000	A	0.0344226	.	1999999	MEF_Wapl_KO_hic_merged_1M_OKK.bed
12	14000001	15000000	B	-0.106012	.	999999	MEF_Wapl_KO_hic_merged_1M_OKK.bed
12	15000001	18000000	A	0.110955	.	2999999	MEF_Wapl_KO_hic_merged_1M_OKK.bed
12	18000001	21000000	B	-0.0775823	.	2999999	MEF_Wapl_KO_hic_merged_1M_OKK.bed
12	21000001	22000000	A	0.0983782	.	999999	MEF_Wapl_KO_hic_merged_1M_OKK.bed
12	22000001	25000000	B	-0.0477019	.	2999999	MEF_Wapl_KO_hic_merged_1M_OKK.bed
12	25000001	30000000	A	0.0819649	.	4999999	MEF_Wapl_KO_hic_merged_1M_OKK.bed
12	30000001	31000000	B	-0.0380607	.	999999	MEF_Wapl_KO_hic_merged_1M_OKK.bed
12	31000001	38000000	A	0.11368	.	6999999	MEF_Wapl_KO_hic_merged_1M_OKK.bed
12	38000001	40000000	B	-0.0592477	.	1999999	MEF_Wapl_KO_hic_merged_1M_OKK.bed
12	40000001	43000000	A	0.0547529	.	2999999	MEF_Wapl_KO_hic_merged_1M_OKK.bed
12	43000001	46000000	B	-0.0316837	.	2999999	MEF_Wapl_KO_hic_merged_1M_OKK.bed
12	46000001	47000000	A	0.00844025	.	999999	MEF_Wapl_KO_hic_merged_1M_OKK.bed
12	47000001	52000000	B	-0.0659181	.	4999999	MEF_Wapl_KO_hic_merged_1M_OKK.bed
12	52000001	57000000	A	0.103659	.	4999999	MEF_Wapl_KO_hic_merged_1M_OKK.bed
12	57000001	70000000	B	-0.0730136	.	12999999	MEF_Wapl_KO_hic_merged_1M_OKK.bed
12	70000001	89000000	A	0.103851	.	18999999	MEF_Wapl_KO_hic_merged_1M_OKK.bed
12	89000001	95000000	B	-0.0659877	.	5999999	MEF_Wapl_KO_hic_merged_1M_OKK.bed
12	95000001	97000000	A	0.0325047	.	1999999	MEF_Wapl_KO_hic_merged_1M_OKK.bed
12	97000001	100000000	B	-0.0444343	.	2999999	MEF_Wapl_KO_hic_merged_1M_OKK.bed
12	100000001	102000000	A	0.0727279	.	1999999	MEF_Wapl_KO_hic_merged_1M_OKK.bed
12	102000001	103000000	B	-0.0708569	.	999999	MEF_Wapl_KO_hic_merged_1M_OKK.bed
12	103000001	104000000	A	0.077771	.	999999	MEF_Wapl_KO_hic_merged_1M_OKK.bed
12	104000001	105000000	B	-0.0162779	.	999999	MEF_Wapl_KO_hic_merged_1M_OKK.bed
12	105000001	107000000	A	0.0852706	.	1999999	MEF_Wapl_KO_hic_merged_1M_OKK.bed
12	107000001	109000000	B	-0.0689808	.	1999999	MEF_Wapl_KO_hic_merged_1M_OKK.bed
12	109000001	115000000	A	0.108557	.	5999999	MEF_Wapl_KO_hic_merged_1M_OKK.bed
12	115000001	117000000	B	-0.120035	.	1999999	MEF_Wapl_KO_hic_merged_1M_OKK.bed
12	117000001	118000000	A	0.0669922	.	999999	MEF_Wapl_KO_hic_merged_1M_OKK.bed
12	118000001	120000000	B	-0.0505282	.	1999999	MEF_Wapl_KO_hic_merged_1M_OKK.bed
12	120000001	121000000	A	0.0763873	.	999999	MEF_Wapl_KO_hic_merged_1M_OKK.bed
12	121000001	121257530	B	0	.	257529	MEF_Wapl_KO_hic_merged_1M_OKK.bed
13	1	3000000	A	0	.	2999999	MEF_Wapl_KO_hic_merged_1M_OKK.bed
13	3000001	5000000	B	-0.031314	.	1999999	MEF_Wapl_KO_hic_merged_1M_OKK.bed
13	5000001	7000000	A	0.0897977	.	1999999	MEF_Wapl_KO_hic_merged_1M_OKK.bed
13	7000001	9000000	B	-0.0895944	.	1999999	MEF_Wapl_KO_hic_merged_1M_OKK.bed
13	9000001	10000000	A	0.0943715	.	999999	MEF_Wapl_KO_hic_merged_1M_OKK.bed
13	10000001	13000000	B	-0.0728674	.	2999999	MEF_Wapl_KO_hic_merged_1M_OKK.bed
13	13000001	14000000	A	0.0414072	.	999999	MEF_Wapl_KO_hic_merged_1M_OKK.bed
13	14000001	15000000	B	-0.00585142	.	999999	MEF_Wapl_KO_hic_merged_1M_OKK.bed
13	15000001	18000000	A	0.112424	.	2999999	MEF_Wapl_KO_hic_merged_1M_OKK.bed
13	18000001	23000000	B	-0.0503946	.	4999999	MEF_Wapl_KO_hic_merged_1M_OKK.bed
13	23000001	33000000	A	0.116371	.	9999999	MEF_Wapl_KO_hic_merged_1M_OKK.bed
13	33000001	34000000	B	-0.0128731	.	999999	MEF_Wapl_KO_hic_merged_1M_OKK.bed
13	34000001	50000000	A	0.120399	.	15999999	MEF_Wapl_KO_hic_merged_1M_OKK.bed
13	50000001	51000000	B	-0.0371273	.	999999	MEF_Wapl_KO_hic_merged_1M_OKK.bed
13	51000001	57000000	A	0.113274	.	5999999	MEF_Wapl_KO_hic_merged_1M_OKK.bed
13	57000001	58000000	B	-0.0668604	.	999999	MEF_Wapl_KO_hic_merged_1M_OKK.bed
13	58000001	61000000	A	0.0425946	.	2999999	MEF_Wapl_KO_hic_merged_1M_OKK.bed
13	61000001	63000000	B	-0.0698559	.	1999999	MEF_Wapl_KO_hic_merged_1M_OKK.bed
13	63000001	64000000	A	0.134097	.	999999	MEF_Wapl_KO_hic_merged_1M_OKK.bed
13	64000001	67000000	B	-0.0716023	.	2999999	MEF_Wapl_KO_hic_merged_1M_OKK.bed
13	67000001	68000000	A	0.0504363	.	999999	MEF_Wapl_KO_hic_merged_1M_OKK.bed
13	68000001	71000000	B	-0.0247212	.	2999999	MEF_Wapl_KO_hic_merged_1M_OKK.bed
13	71000001	73000000	A	0.0264244	.	1999999	MEF_Wapl_KO_hic_merged_1M_OKK.bed
13	73000001	74000000	B	-0.0628236	.	999999	MEF_Wapl_KO_hic_merged_1M_OKK.bed
13	74000001	76000000	A	0.0360563	.	1999999	MEF_Wapl_KO_hic_merged_1M_OKK.bed
13	76000001	78000000	B	-0.0151776	.	1999999	MEF_Wapl_KO_hic_merged_1M_OKK.bed
13	78000001	79000000	A	0.0115092	.	999999	MEF_Wapl_KO_hic_merged_1M_OKK.bed
13	79000001	81000000	B	-0.0520505	.	1999999	MEF_Wapl_KO_hic_merged_1M_OKK.bed
13	81000001	82000000	A	0.0232586	.	999999	MEF_Wapl_KO_hic_merged_1M_OKK.bed
13	82000001	83000000	B	-0.0132194	.	999999	MEF_Wapl_KO_hic_merged_1M_OKK.bed
13	83000001	84000000	A	0.0205086	.	999999	MEF_Wapl_KO_hic_merged_1M_OKK.bed
13	84000001	90000000	B	-0.0557089	.	5999999	MEF_Wapl_KO_hic_merged_1M_OKK.bed
13	90000001	106000000	A	0.0904255	.	15999999	MEF_Wapl_KO_hic_merged_1M_OKK.bed
13	106000001	108000000	B	-0.0844012	.	1999999	MEF_Wapl_KO_hic_merged_1M_OKK.bed
13	108000001	116000000	A	0.118938	.	7999999	MEF_Wapl_KO_hic_merged_1M_OKK.bed
13	116000001	117000000	B	-0.0857586	.	999999	MEF_Wapl_KO_hic_merged_1M_OKK.bed
13	117000001	118000000	A	0.0330463	.	999999	MEF_Wapl_KO_hic_merged_1M_OKK.bed
13	118000001	119000000	B	-0.0307292	.	999999	MEF_Wapl_KO_hic_merged_1M_OKK.bed
13	119000001	120284312	A	0.0138204	.	1284311	MEF_Wapl_KO_hic_merged_1M_OKK.bed
14	1	4000000	A	0	.	3999999	MEF_Wapl_KO_hic_merged_1M_OKK.bed
14	4000001	5000000	B	-0.0106917	.	999999	MEF_Wapl_KO_hic_merged_1M_OKK.bed
14	5000001	6000000	A	0	.	999999	MEF_Wapl_KO_hic_merged_1M_OKK.bed
14	6000001	7000000	B	-0.00726778	.	999999	MEF_Wapl_KO_hic_merged_1M_OKK.bed
14	7000001	16000000	A	0.0480571	.	8999999	MEF_Wapl_KO_hic_merged_1M_OKK.bed
14	16000001	17000000	B	-0.015306	.	999999	MEF_Wapl_KO_hic_merged_1M_OKK.bed
14	17000001	38000000	A	0.0994916	.	20999999	MEF_Wapl_KO_hic_merged_1M_OKK.bed
14	38000001	40000000	B	-0.0163572	.	1999999	MEF_Wapl_KO_hic_merged_1M_OKK.bed
14	40000001	43000000	A	0.00946442	.	2999999	MEF_Wapl_KO_hic_merged_1M_OKK.bed
14	43000001	45000000	B	-0.0220199	.	1999999	MEF_Wapl_KO_hic_merged_1M_OKK.bed
14	45000001	50000000	A	0.110081	.	4999999	MEF_Wapl_KO_hic_merged_1M_OKK.bed
14	50000001	51000000	B	-0.0262232	.	999999	MEF_Wapl_KO_hic_merged_1M_OKK.bed
14	51000001	53000000	A	0.0387963	.	1999999	MEF_Wapl_KO_hic_merged_1M_OKK.bed
14	53000001	54000000	B	-0.06136	.	999999	MEF_Wapl_KO_hic_merged_1M_OKK.bed
14	54000001	72000000	A	0.141527	.	17999999	MEF_Wapl_KO_hic_merged_1M_OKK.bed
14	72000001	73000000	B	-0.0334144	.	999999	MEF_Wapl_KO_hic_merged_1M_OKK.bed
14	73000001	80000000	A	0.099352	.	6999999	MEF_Wapl_KO_hic_merged_1M_OKK.bed
14	80000001	100000000	B	-0.0500773	.	19999999	MEF_Wapl_KO_hic_merged_1M_OKK.bed
14	100000001	104000000	A	0.0558172	.	3999999	MEF_Wapl_KO_hic_merged_1M_OKK.bed
14	104000001	105000000	B	-0.0220154	.	999999	MEF_Wapl_KO_hic_merged_1M_OKK.bed
14	105000001	107000000	A	0.0666788	.	1999999	MEF_Wapl_KO_hic_merged_1M_OKK.bed
14	107000001	117000000	B	-0.0489218	.	9999999	MEF_Wapl_KO_hic_merged_1M_OKK.bed
14	117000001	124000000	A	0.0715753	.	6999999	MEF_Wapl_KO_hic_merged_1M_OKK.bed
14	124000001	125000000	B	-0.0205375	.	999999	MEF_Wapl_KO_hic_merged_1M_OKK.bed
14	125000001	125194864	A	0	.	194863	MEF_Wapl_KO_hic_merged_1M_OKK.bed
15	1	4000000	A	0.0197599	.	3999999	MEF_Wapl_KO_hic_merged_1M_OKK.bed
15	4000001	5000000	B	-0.112935	.	999999	MEF_Wapl_KO_hic_merged_1M_OKK.bed
15	5000001	9000000	A	0.120965	.	3999999	MEF_Wapl_KO_hic_merged_1M_OKK.bed
15	9000001	10000000	B	-0.0537677	.	999999	MEF_Wapl_KO_hic_merged_1M_OKK.bed
15	10000001	13000000	A	0.0645517	.	2999999	MEF_Wapl_KO_hic_merged_1M_OKK.bed
15	13000001	25000000	B	-0.100668	.	11999999	MEF_Wapl_KO_hic_merged_1M_OKK.bed
15	25000001	28000000	A	0.0531708	.	2999999	MEF_Wapl_KO_hic_merged_1M_OKK.bed
15	28000001	31000000	B	-0.129517	.	2999999	MEF_Wapl_KO_hic_merged_1M_OKK.bed
15	31000001	44000000	A	0.0810671	.	12999999	MEF_Wapl_KO_hic_merged_1M_OKK.bed
15	44000001	50000000	B	-0.110253	.	5999999	MEF_Wapl_KO_hic_merged_1M_OKK.bed
15	50000001	51000000	A	0.00783288	.	999999	MEF_Wapl_KO_hic_merged_1M_OKK.bed
15	51000001	52000000	B	-0.00570505	.	999999	MEF_Wapl_KO_hic_merged_1M_OKK.bed
15	52000001	65000000	A	0.0758908	.	12999999	MEF_Wapl_KO_hic_merged_1M_OKK.bed
15	65000001	66000000	B	-0.124151	.	999999	MEF_Wapl_KO_hic_merged_1M_OKK.bed
15	66000001	68000000	A	0.0362875	.	1999999	MEF_Wapl_KO_hic_merged_1M_OKK.bed
15	68000001	73000000	B	-0.107742	.	4999999	MEF_Wapl_KO_hic_merged_1M_OKK.bed
15	73000001	86000000	A	0.105958	.	12999999	MEF_Wapl_KO_hic_merged_1M_OKK.bed
15	86000001	93000000	B	-0.0669239	.	6999999	MEF_Wapl_KO_hic_merged_1M_OKK.bed
15	93000001	103494974	A	0.098004	.	10494973	MEF_Wapl_KO_hic_merged_1M_OKK.bed
16	1	3000000	B	0	.	2999999	MEF_Wapl_KO_hic_merged_1M_OKK.bed
16	3000001	5000000	A	0.0723194	.	1999999	MEF_Wapl_KO_hic_merged_1M_OKK.bed
16	5000001	8000000	B	-0.0556737	.	2999999	MEF_Wapl_KO_hic_merged_1M_OKK.bed
16	8000001	9000000	A	0.00169207	.	999999	MEF_Wapl_KO_hic_merged_1M_OKK.bed
16	9000001	10000000	B	-0.0853381	.	999999	MEF_Wapl_KO_hic_merged_1M_OKK.bed
16	10000001	12000000	A	0.0971197	.	1999999	MEF_Wapl_KO_hic_merged_1M_OKK.bed
16	12000001	13000000	B	-0.109125	.	999999	MEF_Wapl_KO_hic_merged_1M_OKK.bed
16	13000001	19000000	A	0.102493	.	5999999	MEF_Wapl_KO_hic_merged_1M_OKK.bed
16	19000001	20000000	B	-0.101421	.	999999	MEF_Wapl_KO_hic_merged_1M_OKK.bed
16	20000001	27000000	A	0.118015	.	6999999	MEF_Wapl_KO_hic_merged_1M_OKK.bed
16	27000001	29000000	B	-0.0724733	.	1999999	MEF_Wapl_KO_hic_merged_1M_OKK.bed
16	29000001	36000000	A	0.144058	.	6999999	MEF_Wapl_KO_hic_merged_1M_OKK.bed
16	36000001	37000000	B	-0.014915	.	999999	MEF_Wapl_KO_hic_merged_1M_OKK.bed
16	37000001	39000000	A	0.104989	.	1999999	MEF_Wapl_KO_hic_merged_1M_OKK.bed
16	39000001	42000000	B	-0.130839	.	2999999	MEF_Wapl_KO_hic_merged_1M_OKK.bed
16	42000001	46000000	A	0.0938988	.	3999999	MEF_Wapl_KO_hic_merged_1M_OKK.bed
16	46000001	49000000	B	-0.072142	.	2999999	MEF_Wapl_KO_hic_merged_1M_OKK.bed
16	49000001	53000000	A	0.101369	.	3999999	MEF_Wapl_KO_hic_merged_1M_OKK.bed
16	53000001	55000000	B	-0.1009	.	1999999	MEF_Wapl_KO_hic_merged_1M_OKK.bed
16	55000001	59000000	A	0.078155	.	3999999	MEF_Wapl_KO_hic_merged_1M_OKK.bed
16	59000001	63000000	B	-0.113296	.	3999999	MEF_Wapl_KO_hic_merged_1M_OKK.bed
16	63000001	66000000	A	0.06743	.	2999999	MEF_Wapl_KO_hic_merged_1M_OKK.bed
16	66000001	72000000	B	-0.0872405	.	5999999	MEF_Wapl_KO_hic_merged_1M_OKK.bed
16	72000001	75000000	A	0.0320108	.	2999999	MEF_Wapl_KO_hic_merged_1M_OKK.bed
16	75000001	76000000	B	-0.0577664	.	999999	MEF_Wapl_KO_hic_merged_1M_OKK.bed
16	76000001	79000000	A	0.0756966	.	2999999	MEF_Wapl_KO_hic_merged_1M_OKK.bed
16	79000001	85000000	B	-0.111785	.	5999999	MEF_Wapl_KO_hic_merged_1M_OKK.bed
16	85000001	88000000	A	0.0853457	.	2999999	MEF_Wapl_KO_hic_merged_1M_OKK.bed
16	88000001	90000000	B	-0.109878	.	1999999	MEF_Wapl_KO_hic_merged_1M_OKK.bed
16	90000001	98000000	A	0.0905492	.	7999999	MEF_Wapl_KO_hic_merged_1M_OKK.bed
16	98000001	98319150	B	0	.	319149	MEF_Wapl_KO_hic_merged_1M_OKK.bed
17	1	4000000	A	0.00551546	.	3999999	MEF_Wapl_KO_hic_merged_1M_OKK.bed
17	4000001	5000000	B	-0.0186115	.	999999	MEF_Wapl_KO_hic_merged_1M_OKK.bed
17	5000001	9000000	A	0.118706	.	3999999	MEF_Wapl_KO_hic_merged_1M_OKK.bed
17	9000001	10000000	B	-0.0467567	.	999999	MEF_Wapl_KO_hic_merged_1M_OKK.bed
17	10000001	11000000	A	0.0294957	.	999999	MEF_Wapl_KO_hic_merged_1M_OKK.bed
17	11000001	12000000	B	-0.0810952	.	999999	MEF_Wapl_KO_hic_merged_1M_OKK.bed
17	12000001	16000000	A	0.0580219	.	3999999	MEF_Wapl_KO_hic_merged_1M_OKK.bed
17	16000001	24000000	B	-0.106272	.	7999999	MEF_Wapl_KO_hic_merged_1M_OKK.bed
17	24000001	36000000	A	0.111145	.	11999999	MEF_Wapl_KO_hic_merged_1M_OKK.bed
17	36000001	44000000	B	-0.0933162	.	7999999	MEF_Wapl_KO_hic_merged_1M_OKK.bed
17	44000001	48000000	A	0.102492	.	3999999	MEF_Wapl_KO_hic_merged_1M_OKK.bed
17	48000001	50000000	B	-0.0803046	.	1999999	MEF_Wapl_KO_hic_merged_1M_OKK.bed
17	50000001	51000000	A	0.0223246	.	999999	MEF_Wapl_KO_hic_merged_1M_OKK.bed
17	51000001	56000000	B	-0.117612	.	4999999	MEF_Wapl_KO_hic_merged_1M_OKK.bed
17	56000001	57000000	A	0.0610641	.	999999	MEF_Wapl_KO_hic_merged_1M_OKK.bed
17	57000001	63000000	B	-0.0665621	.	5999999	MEF_Wapl_KO_hic_merged_1M_OKK.bed
17	63000001	65000000	A	0.060437	.	1999999	MEF_Wapl_KO_hic_merged_1M_OKK.bed
17	65000001	66000000	B	-0.0242476	.	999999	MEF_Wapl_KO_hic_merged_1M_OKK.bed
17	66000001	68000000	A	0.0811298	.	1999999	MEF_Wapl_KO_hic_merged_1M_OKK.bed
17	68000001	71000000	B	-0.0993474	.	2999999	MEF_Wapl_KO_hic_merged_1M_OKK.bed
17	71000001	72000000	A	0.103175	.	999999	MEF_Wapl_KO_hic_merged_1M_OKK.bed
17	72000001	73000000	B	-0.103306	.	999999	MEF_Wapl_KO_hic_merged_1M_OKK.bed
17	73000001	76000000	A	0.0875454	.	2999999	MEF_Wapl_KO_hic_merged_1M_OKK.bed
17	76000001	79000000	B	-0.127862	.	2999999	MEF_Wapl_KO_hic_merged_1M_OKK.bed
17	79000001	82000000	A	0.128936	.	2999999	MEF_Wapl_KO_hic_merged_1M_OKK.bed
17	82000001	83000000	B	-0.075215	.	999999	MEF_Wapl_KO_hic_merged_1M_OKK.bed
17	83000001	85000000	A	0.12159	.	1999999	MEF_Wapl_KO_hic_merged_1M_OKK.bed
17	85000001	86000000	B	-0.0250684	.	999999	MEF_Wapl_KO_hic_merged_1M_OKK.bed
17	86000001	89000000	A	0.0952855	.	2999999	MEF_Wapl_KO_hic_merged_1M_OKK.bed
17	89000001	95000000	B	-0.135014	.	5999999	MEF_Wapl_KO_hic_merged_1M_OKK.bed
17	95000001	95272651	A	0	.	272650	MEF_Wapl_KO_hic_merged_1M_OKK.bed
18	1	15000000	A	0.0875531	.	14999999	MEF_Wapl_KO_hic_merged_1M_OKK.bed
18	15000001	24000000	B	-0.0731245	.	8999999	MEF_Wapl_KO_hic_merged_1M_OKK.bed
18	24000001	25000000	A	0.0720213	.	999999	MEF_Wapl_KO_hic_merged_1M_OKK.bed
18	25000001	32000000	B	-0.103757	.	6999999	MEF_Wapl_KO_hic_merged_1M_OKK.bed
18	32000001	37000000	A	0.108284	.	4999999	MEF_Wapl_KO_hic_merged_1M_OKK.bed
18	37000001	38000000	B	-0.127879	.	999999	MEF_Wapl_KO_hic_merged_1M_OKK.bed
18	38000001	40000000	A	0.109025	.	1999999	MEF_Wapl_KO_hic_merged_1M_OKK.bed
18	40000001	44000000	B	-0.0885263	.	3999999	MEF_Wapl_KO_hic_merged_1M_OKK.bed
18	44000001	45000000	A	0.0210185	.	999999	MEF_Wapl_KO_hic_merged_1M_OKK.bed
18	45000001	46000000	B	-0.123735	.	999999	MEF_Wapl_KO_hic_merged_1M_OKK.bed
18	46000001	49000000	A	0.0370472	.	2999999	MEF_Wapl_KO_hic_merged_1M_OKK.bed
18	49000001	50000000	B	-0.000199533	.	999999	MEF_Wapl_KO_hic_merged_1M_OKK.bed
18	50000001	51000000	A	0.0324015	.	999999	MEF_Wapl_KO_hic_merged_1M_OKK.bed
18	51000001	52000000	B	-0.0396552	.	999999	MEF_Wapl_KO_hic_merged_1M_OKK.bed
18	52000001	59000000	A	0.127088	.	6999999	MEF_Wapl_KO_hic_merged_1M_OKK.bed
18	59000001	61000000	B	-0.0562304	.	1999999	MEF_Wapl_KO_hic_merged_1M_OKK.bed
18	61000001	64000000	A	0.140588	.	2999999	MEF_Wapl_KO_hic_merged_1M_OKK.bed
18	64000001	65000000	B	-0.00664452	.	999999	MEF_Wapl_KO_hic_merged_1M_OKK.bed
18	65000001	70000000	A	0.0880371	.	4999999	MEF_Wapl_KO_hic_merged_1M_OKK.bed
18	70000001	75000000	B	-0.102654	.	4999999	MEF_Wapl_KO_hic_merged_1M_OKK.bed
18	75000001	77000000	A	0.0639984	.	1999999	MEF_Wapl_KO_hic_merged_1M_OKK.bed
18	77000001	78000000	B	-0.0481062	.	999999	MEF_Wapl_KO_hic_merged_1M_OKK.bed
18	78000001	81000000	A	0.13642	.	2999999	MEF_Wapl_KO_hic_merged_1M_OKK.bed
18	81000001	83000000	B	-0.108742	.	1999999	MEF_Wapl_KO_hic_merged_1M_OKK.bed
18	83000001	85000000	A	0.0509631	.	1999999	MEF_Wapl_KO_hic_merged_1M_OKK.bed
18	85000001	90000000	B	-0.13741	.	4999999	MEF_Wapl_KO_hic_merged_1M_OKK.bed
18	90000001	90772031	A	0	.	772030	MEF_Wapl_KO_hic_merged_1M_OKK.bed
19	1	3000000	B	0	.	2999999	MEF_Wapl_KO_hic_merged_1M_OKK.bed
19	3000001	8000000	A	0.158122	.	4999999	MEF_Wapl_KO_hic_merged_1M_OKK.bed
19	8000001	10000000	B	-0.0782627	.	1999999	MEF_Wapl_KO_hic_merged_1M_OKK.bed
19	10000001	11000000	A	0.133471	.	999999	MEF_Wapl_KO_hic_merged_1M_OKK.bed
19	11000001	16000000	B	-0.166817	.	4999999	MEF_Wapl_KO_hic_merged_1M_OKK.bed
19	16000001	17000000	A	0.0152004	.	999999	MEF_Wapl_KO_hic_merged_1M_OKK.bed
19	17000001	23000000	B	-0.127727	.	5999999	MEF_Wapl_KO_hic_merged_1M_OKK.bed
19	23000001	24000000	A	0.067395	.	999999	MEF_Wapl_KO_hic_merged_1M_OKK.bed
19	24000001	27000000	B	-0.0506803	.	2999999	MEF_Wapl_KO_hic_merged_1M_OKK.bed
19	27000001	33000000	A	0.112051	.	5999999	MEF_Wapl_KO_hic_merged_1M_OKK.bed
19	33000001	36000000	B	-0.0832804	.	2999999	MEF_Wapl_KO_hic_merged_1M_OKK.bed
19	36000001	39000000	A	0.0339509	.	2999999	MEF_Wapl_KO_hic_merged_1M_OKK.bed
19	39000001	41000000	B	-0.141285	.	1999999	MEF_Wapl_KO_hic_merged_1M_OKK.bed
19	41000001	48000000	A	0.11572	.	6999999	MEF_Wapl_KO_hic_merged_1M_OKK.bed
19	48000001	53000000	B	-0.144638	.	4999999	MEF_Wapl_KO_hic_merged_1M_OKK.bed
19	53000001	54000000	A	0.0854358	.	999999	MEF_Wapl_KO_hic_merged_1M_OKK.bed
19	54000001	55000000	B	-0.106838	.	999999	MEF_Wapl_KO_hic_merged_1M_OKK.bed
19	55000001	61000000	A	0.149916	.	5999999	MEF_Wapl_KO_hic_merged_1M_OKK.bed
19	61000001	61342430	B	0	.	342429	MEF_Wapl_KO_hic_merged_1M_OKK.bed

## Sheet: MEF_Phf2-Wapl_KO_hic_1_1M_OKK.b
chrom	start	end	group	value	symbol	size	file_name
1	1	18000000	A	0.0232524	.	17999999	MEF_Phf2-Wapl_KO_hic_1_1M_OKK.bed
1	18000001	20000000	B	-0.0388755	.	1999999	MEF_Phf2-Wapl_KO_hic_1_1M_OKK.bed
1	20000001	22000000	A	0.00215968	.	1999999	MEF_Phf2-Wapl_KO_hic_1_1M_OKK.bed
1	22000001	23000000	B	-0.0256166	.	999999	MEF_Phf2-Wapl_KO_hic_1_1M_OKK.bed
1	23000001	24000000	A	0.00119688	.	999999	MEF_Phf2-Wapl_KO_hic_1_1M_OKK.bed
1	24000001	34000000	B	-0.0434216	.	9999999	MEF_Phf2-Wapl_KO_hic_1_1M_OKK.bed
1	34000001	41000000	A	0.075758	.	6999999	MEF_Phf2-Wapl_KO_hic_1_1M_OKK.bed
1	41000001	43000000	B	-0.0196145	.	1999999	MEF_Phf2-Wapl_KO_hic_1_1M_OKK.bed
1	43000001	46000000	A	0.0920876	.	2999999	MEF_Phf2-Wapl_KO_hic_1_1M_OKK.bed
1	46000001	51000000	B	-0.0613085	.	4999999	MEF_Phf2-Wapl_KO_hic_1_1M_OKK.bed
1	51000001	56000000	A	0.0589346	.	4999999	MEF_Phf2-Wapl_KO_hic_1_1M_OKK.bed
1	56000001	57000000	B	-0.035862	.	999999	MEF_Phf2-Wapl_KO_hic_1_1M_OKK.bed
1	57000001	65000000	A	0.110809	.	7999999	MEF_Phf2-Wapl_KO_hic_1_1M_OKK.bed
1	65000001	69000000	B	-0.0515776	.	3999999	MEF_Phf2-Wapl_KO_hic_1_1M_OKK.bed
1	69000001	70000000	A	0.000188008	.	999999	MEF_Phf2-Wapl_KO_hic_1_1M_OKK.bed
1	70000001	71000000	B	-0.0635529	.	999999	MEF_Phf2-Wapl_KO_hic_1_1M_OKK.bed
1	71000001	83000000	A	0.0810498	.	11999999	MEF_Phf2-Wapl_KO_hic_1_1M_OKK.bed
1	83000001	84000000	B	-0.0403323	.	999999	MEF_Phf2-Wapl_KO_hic_1_1M_OKK.bed
1	84000001	85000000	A	0.0226665	.	999999	MEF_Phf2-Wapl_KO_hic_1_1M_OKK.bed
1	85000001	86000000	B	-0.0845104	.	999999	MEF_Phf2-Wapl_KO_hic_1_1M_OKK.bed
1	86000001	87000000	A	0	.	999999	MEF_Phf2-Wapl_KO_hic_1_1M_OKK.bed
1	87000001	88000000	B	-0.0540202	.	999999	MEF_Phf2-Wapl_KO_hic_1_1M_OKK.bed
1	88000001	90000000	A	0.0661894	.	1999999	MEF_Phf2-Wapl_KO_hic_1_1M_OKK.bed
1	90000001	91000000	B	-0.0190873	.	999999	MEF_Phf2-Wapl_KO_hic_1_1M_OKK.bed
1	91000001	96000000	A	0.0958906	.	4999999	MEF_Phf2-Wapl_KO_hic_1_1M_OKK.bed
1	96000001	107000000	B	-0.0854545	.	10999999	MEF_Phf2-Wapl_KO_hic_1_1M_OKK.bed
1	107000001	109000000	A	0.032309	.	1999999	MEF_Phf2-Wapl_KO_hic_1_1M_OKK.bed
1	109000001	120000000	B	-0.0660549	.	10999999	MEF_Phf2-Wapl_KO_hic_1_1M_OKK.bed
1	120000001	124000000	A	0.0505996	.	3999999	MEF_Phf2-Wapl_KO_hic_1_1M_OKK.bed
1	124000001	128000000	B	-0.075038	.	3999999	MEF_Phf2-Wapl_KO_hic_1_1M_OKK.bed
1	128000001	130000000	A	0.0121783	.	1999999	MEF_Phf2-Wapl_KO_hic_1_1M_OKK.bed
1	130000001	133000000	B	-0.0412253	.	2999999	MEF_Phf2-Wapl_KO_hic_1_1M_OKK.bed
1	133000001	141000000	A	0.0824222	.	7999999	MEF_Phf2-Wapl_KO_hic_1_1M_OKK.bed
1	141000001	152000000	B	-0.0581102	.	10999999	MEF_Phf2-Wapl_KO_hic_1_1M_OKK.bed
1	152000001	156000000	A	0.05544	.	3999999	MEF_Phf2-Wapl_KO_hic_1_1M_OKK.bed
1	156000001	157000000	B	-0.0441369	.	999999	MEF_Phf2-Wapl_KO_hic_1_1M_OKK.bed
1	157000001	159000000	A	0.0744703	.	1999999	MEF_Phf2-Wapl_KO_hic_1_1M_OKK.bed
1	159000001	162000000	B	-0.0174618	.	2999999	MEF_Phf2-Wapl_KO_hic_1_1M_OKK.bed
1	162000001	168000000	A	0.0929884	.	5999999	MEF_Phf2-Wapl_KO_hic_1_1M_OKK.bed
1	168000001	170000000	B	-0.0664482	.	1999999	MEF_Phf2-Wapl_KO_hic_1_1M_OKK.bed
1	170000001	172000000	A	0.0553565	.	1999999	MEF_Phf2-Wapl_KO_hic_1_1M_OKK.bed
1	172000001	180000000	B	-0.0519163	.	7999999	MEF_Phf2-Wapl_KO_hic_1_1M_OKK.bed
1	180000001	189000000	A	0.10755	.	8999999	MEF_Phf2-Wapl_KO_hic_1_1M_OKK.bed
1	189000001	191000000	B	-0.011269	.	1999999	MEF_Phf2-Wapl_KO_hic_1_1M_OKK.bed
1	191000001	192000000	A	0.0296156	.	999999	MEF_Phf2-Wapl_KO_hic_1_1M_OKK.bed
1	192000001	193000000	B	-0.0212241	.	999999	MEF_Phf2-Wapl_KO_hic_1_1M_OKK.bed
1	193000001	194000000	A	0.112151	.	999999	MEF_Phf2-Wapl_KO_hic_1_1M_OKK.bed
1	194000001	196000000	B	-0.00391029	.	1999999	MEF_Phf2-Wapl_KO_hic_1_1M_OKK.bed
1	196000001	197195432	A	0.00536604	.	1195431	MEF_Phf2-Wapl_KO_hic_1_1M_OKK.bed
2	1	3000000	A	0	.	2999999	MEF_Phf2-Wapl_KO_hic_1_1M_OKK.bed
2	3000001	5000000	B	-0.05016	.	1999999	MEF_Phf2-Wapl_KO_hic_1_1M_OKK.bed
2	5000001	8000000	A	0.0305037	.	2999999	MEF_Phf2-Wapl_KO_hic_1_1M_OKK.bed
2	8000001	13000000	B	-0.0357154	.	4999999	MEF_Phf2-Wapl_KO_hic_1_1M_OKK.bed
2	13000001	15000000	A	0.0325556	.	1999999	MEF_Phf2-Wapl_KO_hic_1_1M_OKK.bed
2	15000001	18000000	B	-0.0585552	.	2999999	MEF_Phf2-Wapl_KO_hic_1_1M_OKK.bed
2	18000001	19000000	A	0.0726121	.	999999	MEF_Phf2-Wapl_KO_hic_1_1M_OKK.bed
2	19000001	20000000	B	-0.0619457	.	999999	MEF_Phf2-Wapl_KO_hic_1_1M_OKK.bed
2	20000001	21000000	A	0.0106176	.	999999	MEF_Phf2-Wapl_KO_hic_1_1M_OKK.bed
2	21000001	25000000	B	-0.0749062	.	3999999	MEF_Phf2-Wapl_KO_hic_1_1M_OKK.bed
2	25000001	36000000	A	0.0943766	.	10999999	MEF_Phf2-Wapl_KO_hic_1_1M_OKK.bed
2	36000001	37000000	B	-0.0956417	.	999999	MEF_Phf2-Wapl_KO_hic_1_1M_OKK.bed
2	37000001	39000000	A	0.0300388	.	1999999	MEF_Phf2-Wapl_KO_hic_1_1M_OKK.bed
2	39000001	45000000	B	-0.0775559	.	5999999	MEF_Phf2-Wapl_KO_hic_1_1M_OKK.bed
2	45000001	46000000	A	0.00819063	.	999999	MEF_Phf2-Wapl_KO_hic_1_1M_OKK.bed
2	46000001	48000000	B	-0.0681289	.	1999999	MEF_Phf2-Wapl_KO_hic_1_1M_OKK.bed
2	48000001	53000000	A	0.0449129	.	4999999	MEF_Phf2-Wapl_KO_hic_1_1M_OKK.bed
2	53000001	59000000	B	-0.0867184	.	5999999	MEF_Phf2-Wapl_KO_hic_1_1M_OKK.bed
2	59000001	62000000	A	0.0858334	.	2999999	MEF_Phf2-Wapl_KO_hic_1_1M_OKK.bed
2	62000001	68000000	B	-0.0717413	.	5999999	MEF_Phf2-Wapl_KO_hic_1_1M_OKK.bed
2	68000001	80000000	A	0.0644194	.	11999999	MEF_Phf2-Wapl_KO_hic_1_1M_OKK.bed
2	80000001	84000000	B	-0.052943	.	3999999	MEF_Phf2-Wapl_KO_hic_1_1M_OKK.bed
2	84000001	85000000	A	0.0494079	.	999999	MEF_Phf2-Wapl_KO_hic_1_1M_OKK.bed
2	85000001	90000000	B	-0.117506	.	4999999	MEF_Phf2-Wapl_KO_hic_1_1M_OKK.bed
2	90000001	94000000	A	0.0627308	.	3999999	MEF_Phf2-Wapl_KO_hic_1_1M_OKK.bed
2	94000001	102000000	B	-0.0844409	.	7999999	MEF_Phf2-Wapl_KO_hic_1_1M_OKK.bed
2	102000001	105000000	A	0.0403338	.	2999999	MEF_Phf2-Wapl_KO_hic_1_1M_OKK.bed
2	105000001	106000000	B	-0.0597272	.	999999	MEF_Phf2-Wapl_KO_hic_1_1M_OKK.bed
2	106000001	107000000	A	0.000112256	.	999999	MEF_Phf2-Wapl_KO_hic_1_1M_OKK.bed
2	107000001	110000000	B	-0.0727405	.	2999999	MEF_Phf2-Wapl_KO_hic_1_1M_OKK.bed
2	110000001	111000000	A	0.0280137	.	999999	MEF_Phf2-Wapl_KO_hic_1_1M_OKK.bed
2	111000001	113000000	B	-0.0651561	.	1999999	MEF_Phf2-Wapl_KO_hic_1_1M_OKK.bed
2	113000001	122000000	A	0.0793725	.	8999999	MEF_Phf2-Wapl_KO_hic_1_1M_OKK.bed
2	122000001	125000000	B	-0.0713456	.	2999999	MEF_Phf2-Wapl_KO_hic_1_1M_OKK.bed
2	125000001	129000000	A	0.0830666	.	3999999	MEF_Phf2-Wapl_KO_hic_1_1M_OKK.bed
2	129000001	130000000	B	-0.0020869	.	999999	MEF_Phf2-Wapl_KO_hic_1_1M_OKK.bed
2	130000001	132000000	A	0.0932796	.	1999999	MEF_Phf2-Wapl_KO_hic_1_1M_OKK.bed
2	132000001	135000000	B	-0.0657135	.	2999999	MEF_Phf2-Wapl_KO_hic_1_1M_OKK.bed
2	135000001	136000000	A	0.025978	.	999999	MEF_Phf2-Wapl_KO_hic_1_1M_OKK.bed
2	136000001	137000000	B	-0.0320321	.	999999	MEF_Phf2-Wapl_KO_hic_1_1M_OKK.bed
2	137000001	138000000	A	0.0714294	.	999999	MEF_Phf2-Wapl_KO_hic_1_1M_OKK.bed
2	138000001	148000000	B	-0.0500102	.	9999999	MEF_Phf2-Wapl_KO_hic_1_1M_OKK.bed
2	148000001	149000000	A	0.0263659	.	999999	MEF_Phf2-Wapl_KO_hic_1_1M_OKK.bed
2	149000001	152000000	B	-0.0522719	.	2999999	MEF_Phf2-Wapl_KO_hic_1_1M_OKK.bed
2	152000001	159000000	A	0.080285	.	6999999	MEF_Phf2-Wapl_KO_hic_1_1M_OKK.bed
2	159000001	163000000	B	-0.0776537	.	3999999	MEF_Phf2-Wapl_KO_hic_1_1M_OKK.bed
2	163000001	169000000	A	0.0859385	.	5999999	MEF_Phf2-Wapl_KO_hic_1_1M_OKK.bed
2	169000001	172000000	B	-0.043419	.	2999999	MEF_Phf2-Wapl_KO_hic_1_1M_OKK.bed
2	172000001	174000000	A	0.00892853	.	1999999	MEF_Phf2-Wapl_KO_hic_1_1M_OKK.bed
2	174000001	175000000	B	-0.0583136	.	999999	MEF_Phf2-Wapl_KO_hic_1_1M_OKK.bed
2	175000001	176000000	A	0.00508387	.	999999	MEF_Phf2-Wapl_KO_hic_1_1M_OKK.bed
2	176000001	181000000	B	-0.042723	.	4999999	MEF_Phf2-Wapl_KO_hic_1_1M_OKK.bed
2	181000001	181748087	A	0	.	748086	MEF_Phf2-Wapl_KO_hic_1_1M_OKK.bed
3	1	5000000	B	-0.0297982	.	4999999	MEF_Phf2-Wapl_KO_hic_1_1M_OKK.bed
3	5000001	7000000	A	0.0451359	.	1999999	MEF_Phf2-Wapl_KO_hic_1_1M_OKK.bed
3	7000001	8000000	B	-0.0128977	.	999999	MEF_Phf2-Wapl_KO_hic_1_1M_OKK.bed
3	8000001	10000000	A	0.045352	.	1999999	MEF_Phf2-Wapl_KO_hic_1_1M_OKK.bed
3	10000001	20000000	B	-0.065225	.	9999999	MEF_Phf2-Wapl_KO_hic_1_1M_OKK.bed
3	20000001	22000000	A	0.0634565	.	1999999	MEF_Phf2-Wapl_KO_hic_1_1M_OKK.bed
3	22000001	27000000	B	-0.0824816	.	4999999	MEF_Phf2-Wapl_KO_hic_1_1M_OKK.bed
3	27000001	29000000	A	0.0747522	.	1999999	MEF_Phf2-Wapl_KO_hic_1_1M_OKK.bed
3	29000001	30000000	B	-0.0568801	.	999999	MEF_Phf2-Wapl_KO_hic_1_1M_OKK.bed
3	30000001	31000000	A	0.0620304	.	999999	MEF_Phf2-Wapl_KO_hic_1_1M_OKK.bed
3	31000001	36000000	B	-0.0856534	.	4999999	MEF_Phf2-Wapl_KO_hic_1_1M_OKK.bed
3	36000001	42000000	A	0.0784967	.	5999999	MEF_Phf2-Wapl_KO_hic_1_1M_OKK.bed
3	42000001	49000000	B	-0.0563458	.	6999999	MEF_Phf2-Wapl_KO_hic_1_1M_OKK.bed
3	49000001	61000000	A	0.0729731	.	11999999	MEF_Phf2-Wapl_KO_hic_1_1M_OKK.bed
3	61000001	64000000	B	-0.0538545	.	2999999	MEF_Phf2-Wapl_KO_hic_1_1M_OKK.bed
3	64000001	67000000	A	0.0586698	.	2999999	MEF_Phf2-Wapl_KO_hic_1_1M_OKK.bed
3	67000001	69000000	B	-0.0102966	.	1999999	MEF_Phf2-Wapl_KO_hic_1_1M_OKK.bed
3	69000001	70000000	A	0.000750615	.	999999	MEF_Phf2-Wapl_KO_hic_1_1M_OKK.bed
3	70000001	79000000	B	-0.0986071	.	8999999	MEF_Phf2-Wapl_KO_hic_1_1M_OKK.bed
3	79000001	80000000	A	0.0391323	.	999999	MEF_Phf2-Wapl_KO_hic_1_1M_OKK.bed
3	80000001	81000000	B	-0.0133926	.	999999	MEF_Phf2-Wapl_KO_hic_1_1M_OKK.bed
3	81000001	82000000	A	0.0293935	.	999999	MEF_Phf2-Wapl_KO_hic_1_1M_OKK.bed
3	82000001	83000000	B	-0.0260561	.	999999	MEF_Phf2-Wapl_KO_hic_1_1M_OKK.bed
3	83000001	90000000	A	0.0891029	.	6999999	MEF_Phf2-Wapl_KO_hic_1_1M_OKK.bed
3	90000001	95000000	B	-0.0792457	.	4999999	MEF_Phf2-Wapl_KO_hic_1_1M_OKK.bed
3	95000001	105000000	A	0.10236	.	9999999	MEF_Phf2-Wapl_KO_hic_1_1M_OKK.bed
3	105000001	107000000	B	-0.0863786	.	1999999	MEF_Phf2-Wapl_KO_hic_1_1M_OKK.bed
3	107000001	109000000	A	0.0592463	.	1999999	MEF_Phf2-Wapl_KO_hic_1_1M_OKK.bed
3	109000001	113000000	B	-0.0904479	.	3999999	MEF_Phf2-Wapl_KO_hic_1_1M_OKK.bed
3	113000001	114000000	A	0.0382654	.	999999	MEF_Phf2-Wapl_KO_hic_1_1M_OKK.bed
3	114000001	115000000	B	-0.0730969	.	999999	MEF_Phf2-Wapl_KO_hic_1_1M_OKK.bed
3	115000001	117000000	A	0.0282505	.	1999999	MEF_Phf2-Wapl_KO_hic_1_1M_OKK.bed
3	117000001	121000000	B	-0.0507087	.	3999999	MEF_Phf2-Wapl_KO_hic_1_1M_OKK.bed
3	121000001	123000000	A	0.0958948	.	1999999	MEF_Phf2-Wapl_KO_hic_1_1M_OKK.bed
3	123000001	126000000	B	-0.0667402	.	2999999	MEF_Phf2-Wapl_KO_hic_1_1M_OKK.bed
3	126000001	128000000	A	0.0600578	.	1999999	MEF_Phf2-Wapl_KO_hic_1_1M_OKK.bed
3	128000001	129000000	B	-0.0342733	.	999999	MEF_Phf2-Wapl_KO_hic_1_1M_OKK.bed
3	129000001	134000000	A	0.0782295	.	4999999	MEF_Phf2-Wapl_KO_hic_1_1M_OKK.bed
3	134000001	135000000	B	-0.0200899	.	999999	MEF_Phf2-Wapl_KO_hic_1_1M_OKK.bed
3	135000001	139000000	A	0.0995252	.	3999999	MEF_Phf2-Wapl_KO_hic_1_1M_OKK.bed
3	139000001	141000000	B	-0.0266011	.	1999999	MEF_Phf2-Wapl_KO_hic_1_1M_OKK.bed
3	141000001	149000000	A	0.106939	.	7999999	MEF_Phf2-Wapl_KO_hic_1_1M_OKK.bed
3	149000001	150000000	B	-0.00400553	.	999999	MEF_Phf2-Wapl_KO_hic_1_1M_OKK.bed
3	150000001	154000000	A	0.0584904	.	3999999	MEF_Phf2-Wapl_KO_hic_1_1M_OKK.bed
3	154000001	157000000	B	-0.0396435	.	2999999	MEF_Phf2-Wapl_KO_hic_1_1M_OKK.bed
3	157000001	158000000	A	0.031988	.	999999	MEF_Phf2-Wapl_KO_hic_1_1M_OKK.bed
3	158000001	159599783	B	-0.0195536	.	1599782	MEF_Phf2-Wapl_KO_hic_1_1M_OKK.bed
4	1	5000000	B	-0.0111345	.	4999999	MEF_Phf2-Wapl_KO_hic_1_1M_OKK.bed
4	5000001	15000000	A	0.0702712	.	9999999	MEF_Phf2-Wapl_KO_hic_1_1M_OKK.bed
4	15000001	19000000	B	-0.062928	.	3999999	MEF_Phf2-Wapl_KO_hic_1_1M_OKK.bed
4	19000001	20000000	A	0.0177106	.	999999	MEF_Phf2-Wapl_KO_hic_1_1M_OKK.bed
4	20000001	21000000	B	-0.0378098	.	999999	MEF_Phf2-Wapl_KO_hic_1_1M_OKK.bed
4	21000001	22000000	A	0.00379967	.	999999	MEF_Phf2-Wapl_KO_hic_1_1M_OKK.bed
4	22000001	26000000	B	-0.0513874	.	3999999	MEF_Phf2-Wapl_KO_hic_1_1M_OKK.bed
4	26000001	27000000	A	0.0145425	.	999999	MEF_Phf2-Wapl_KO_hic_1_1M_OKK.bed
4	27000001	29000000	B	-0.0539542	.	1999999	MEF_Phf2-Wapl_KO_hic_1_1M_OKK.bed
4	29000001	35000000	A	0.0540992	.	5999999	MEF_Phf2-Wapl_KO_hic_1_1M_OKK.bed
4	35000001	40000000	B	-0.0577792	.	4999999	MEF_Phf2-Wapl_KO_hic_1_1M_OKK.bed
4	40000001	48000000	A	0.0658887	.	7999999	MEF_Phf2-Wapl_KO_hic_1_1M_OKK.bed
4	48000001	53000000	B	-0.0795039	.	4999999	MEF_Phf2-Wapl_KO_hic_1_1M_OKK.bed
4	53000001	60000000	A	0.1212	.	6999999	MEF_Phf2-Wapl_KO_hic_1_1M_OKK.bed
4	60000001	62000000	B	-0.0826814	.	1999999	MEF_Phf2-Wapl_KO_hic_1_1M_OKK.bed
4	62000001	66000000	A	0.056531	.	3999999	MEF_Phf2-Wapl_KO_hic_1_1M_OKK.bed
4	66000001	74000000	B	-0.055827	.	7999999	MEF_Phf2-Wapl_KO_hic_1_1M_OKK.bed
4	74000001	77000000	A	0.0455253	.	2999999	MEF_Phf2-Wapl_KO_hic_1_1M_OKK.bed
4	77000001	80000000	B	-0.0800996	.	2999999	MEF_Phf2-Wapl_KO_hic_1_1M_OKK.bed
4	80000001	89000000	A	0.0678687	.	8999999	MEF_Phf2-Wapl_KO_hic_1_1M_OKK.bed
4	89000001	94000000	B	-0.0921892	.	4999999	MEF_Phf2-Wapl_KO_hic_1_1M_OKK.bed
4	94000001	96000000	A	0.0515328	.	1999999	MEF_Phf2-Wapl_KO_hic_1_1M_OKK.bed
4	96000001	97000000	B	-0.0407002	.	999999	MEF_Phf2-Wapl_KO_hic_1_1M_OKK.bed
4	97000001	101000000	A	0.0885632	.	3999999	MEF_Phf2-Wapl_KO_hic_1_1M_OKK.bed
4	101000001	105000000	B	-0.0572768	.	3999999	MEF_Phf2-Wapl_KO_hic_1_1M_OKK.bed
4	105000001	110000000	A	0.1146	.	4999999	MEF_Phf2-Wapl_KO_hic_1_1M_OKK.bed
4	110000001	116000000	B	-0.0752789	.	5999999	MEF_Phf2-Wapl_KO_hic_1_1M_OKK.bed
4	116000001	118000000	A	0.0722202	.	1999999	MEF_Phf2-Wapl_KO_hic_1_1M_OKK.bed
4	118000001	119000000	B	-0.0408634	.	999999	MEF_Phf2-Wapl_KO_hic_1_1M_OKK.bed
4	119000001	121000000	A	0.0631426	.	1999999	MEF_Phf2-Wapl_KO_hic_1_1M_OKK.bed
4	121000001	123000000	B	-0.0676789	.	1999999	MEF_Phf2-Wapl_KO_hic_1_1M_OKK.bed
4	123000001	124000000	A	0.0545997	.	999999	MEF_Phf2-Wapl_KO_hic_1_1M_OKK.bed
4	124000001	126000000	B	-0.0535983	.	1999999	MEF_Phf2-Wapl_KO_hic_1_1M_OKK.bed
4	126000001	127000000	A	0.0447356	.	999999	MEF_Phf2-Wapl_KO_hic_1_1M_OKK.bed
4	127000001	128000000	B	-0.0943295	.	999999	MEF_Phf2-Wapl_KO_hic_1_1M_OKK.bed
4	128000001	139000000	A	0.102968	.	10999999	MEF_Phf2-Wapl_KO_hic_1_1M_OKK.bed
4	139000001	140000000	B	-0.024137	.	999999	MEF_Phf2-Wapl_KO_hic_1_1M_OKK.bed
4	140000001	142000000	A	0.0606519	.	1999999	MEF_Phf2-Wapl_KO_hic_1_1M_OKK.bed
4	142000001	147000000	B	-0.0646761	.	4999999	MEF_Phf2-Wapl_KO_hic_1_1M_OKK.bed
4	147000001	151000000	A	0.0835538	.	3999999	MEF_Phf2-Wapl_KO_hic_1_1M_OKK.bed
4	151000001	154000000	B	-0.0689788	.	2999999	MEF_Phf2-Wapl_KO_hic_1_1M_OKK.bed
4	154000001	155000000	A	0.0490449	.	999999	MEF_Phf2-Wapl_KO_hic_1_1M_OKK.bed
4	155000001	155630120	B	0	.	630119	MEF_Phf2-Wapl_KO_hic_1_1M_OKK.bed
5	1	6000000	A	0.0576124	.	5999999	MEF_Phf2-Wapl_KO_hic_1_1M_OKK.bed
5	6000001	8000000	B	-0.0876867	.	1999999	MEF_Phf2-Wapl_KO_hic_1_1M_OKK.bed
5	8000001	9000000	A	0.0265031	.	999999	MEF_Phf2-Wapl_KO_hic_1_1M_OKK.bed
5	9000001	11000000	B	-0.0322059	.	1999999	MEF_Phf2-Wapl_KO_hic_1_1M_OKK.bed
5	11000001	14000000	A	0.0562755	.	2999999	MEF_Phf2-Wapl_KO_hic_1_1M_OKK.bed
5	14000001	15000000	B	-0.0604489	.	999999	MEF_Phf2-Wapl_KO_hic_1_1M_OKK.bed
5	15000001	18000000	A	0.0866323	.	2999999	MEF_Phf2-Wapl_KO_hic_1_1M_OKK.bed
5	18000001	20000000	B	-0.0363481	.	1999999	MEF_Phf2-Wapl_KO_hic_1_1M_OKK.bed
5	20000001	21000000	A	0.0947972	.	999999	MEF_Phf2-Wapl_KO_hic_1_1M_OKK.bed
5	21000001	23000000	B	-0.0304789	.	1999999	MEF_Phf2-Wapl_KO_hic_1_1M_OKK.bed
5	23000001	26000000	A	0.0717996	.	2999999	MEF_Phf2-Wapl_KO_hic_1_1M_OKK.bed
5	26000001	30000000	B	-0.0650986	.	3999999	MEF_Phf2-Wapl_KO_hic_1_1M_OKK.bed
5	30000001	39000000	A	0.0936972	.	8999999	MEF_Phf2-Wapl_KO_hic_1_1M_OKK.bed
5	39000001	43000000	B	-0.0367018	.	3999999	MEF_Phf2-Wapl_KO_hic_1_1M_OKK.bed
5	43000001	49000000	A	0.0888575	.	5999999	MEF_Phf2-Wapl_KO_hic_1_1M_OKK.bed
5	49000001	52000000	B	-0.0661911	.	2999999	MEF_Phf2-Wapl_KO_hic_1_1M_OKK.bed
5	52000001	55000000	A	0.022027	.	2999999	MEF_Phf2-Wapl_KO_hic_1_1M_OKK.bed
5	55000001	58000000	B	-0.0741579	.	2999999	MEF_Phf2-Wapl_KO_hic_1_1M_OKK.bed
5	58000001	59000000	A	0.0870416	.	999999	MEF_Phf2-Wapl_KO_hic_1_1M_OKK.bed
5	59000001	64000000	B	-0.0640534	.	4999999	MEF_Phf2-Wapl_KO_hic_1_1M_OKK.bed
5	64000001	68000000	A	0.0543829	.	3999999	MEF_Phf2-Wapl_KO_hic_1_1M_OKK.bed
5	68000001	73000000	B	-0.0706271	.	4999999	MEF_Phf2-Wapl_KO_hic_1_1M_OKK.bed
5	73000001	77000000	A	0.105697	.	3999999	MEF_Phf2-Wapl_KO_hic_1_1M_OKK.bed
5	77000001	79000000	B	-0.0297592	.	1999999	MEF_Phf2-Wapl_KO_hic_1_1M_OKK.bed
5	79000001	83000000	A	0.0486893	.	3999999	MEF_Phf2-Wapl_KO_hic_1_1M_OKK.bed
5	83000001	89000000	B	-0.0557575	.	5999999	MEF_Phf2-Wapl_KO_hic_1_1M_OKK.bed
5	89000001	90000000	A	0.0573031	.	999999	MEF_Phf2-Wapl_KO_hic_1_1M_OKK.bed
5	90000001	91000000	B	-0.000933775	.	999999	MEF_Phf2-Wapl_KO_hic_1_1M_OKK.bed
5	91000001	94000000	A	0.109797	.	2999999	MEF_Phf2-Wapl_KO_hic_1_1M_OKK.bed
5	94000001	95000000	B	-0.0519533	.	999999	MEF_Phf2-Wapl_KO_hic_1_1M_OKK.bed
5	95000001	101000000	A	0.0756785	.	5999999	MEF_Phf2-Wapl_KO_hic_1_1M_OKK.bed
5	101000001	102000000	B	-0.025544	.	999999	MEF_Phf2-Wapl_KO_hic_1_1M_OKK.bed
5	102000001	105000000	A	0.0737388	.	2999999	MEF_Phf2-Wapl_KO_hic_1_1M_OKK.bed
5	105000001	106000000	B	-0.0240802	.	999999	MEF_Phf2-Wapl_KO_hic_1_1M_OKK.bed
5	106000001	109000000	A	0.0718612	.	2999999	MEF_Phf2-Wapl_KO_hic_1_1M_OKK.bed
5	109000001	110000000	B	-0.0546064	.	999999	MEF_Phf2-Wapl_KO_hic_1_1M_OKK.bed
5	110000001	117000000	A	0.0942369	.	6999999	MEF_Phf2-Wapl_KO_hic_1_1M_OKK.bed
5	117000001	118000000	B	-0.00158321	.	999999	MEF_Phf2-Wapl_KO_hic_1_1M_OKK.bed
5	118000001	126000000	A	0.0963384	.	7999999	MEF_Phf2-Wapl_KO_hic_1_1M_OKK.bed
5	126000001	130000000	B	-0.0379651	.	3999999	MEF_Phf2-Wapl_KO_hic_1_1M_OKK.bed
5	130000001	142000000	A	0.0903861	.	11999999	MEF_Phf2-Wapl_KO_hic_1_1M_OKK.bed
5	142000001	143000000	B	-0.011273	.	999999	MEF_Phf2-Wapl_KO_hic_1_1M_OKK.bed
5	143000001	146000000	A	0.0843113	.	2999999	MEF_Phf2-Wapl_KO_hic_1_1M_OKK.bed
5	146000001	147000000	B	-0.068599	.	999999	MEF_Phf2-Wapl_KO_hic_1_1M_OKK.bed
5	147000001	152537259	A	0.0785736	.	5537258	MEF_Phf2-Wapl_KO_hic_1_1M_OKK.bed
6	1	3000000	A	0	.	2999999	MEF_Phf2-Wapl_KO_hic_1_1M_OKK.bed
6	3000001	4000000	B	-0.0622706	.	999999	MEF_Phf2-Wapl_KO_hic_1_1M_OKK.bed
6	4000001	5000000	A	0.00569994	.	999999	MEF_Phf2-Wapl_KO_hic_1_1M_OKK.bed
6	5000001	6000000	B	-0.0122355	.	999999	MEF_Phf2-Wapl_KO_hic_1_1M_OKK.bed
6	6000001	7000000	A	0.0111309	.	999999	MEF_Phf2-Wapl_KO_hic_1_1M_OKK.bed
6	7000001	12000000	B	-0.0647553	.	4999999	MEF_Phf2-Wapl_KO_hic_1_1M_OKK.bed
6	12000001	18000000	A	0.0393168	.	5999999	MEF_Phf2-Wapl_KO_hic_1_1M_OKK.bed
6	18000001	22000000	B	-0.067198	.	3999999	MEF_Phf2-Wapl_KO_hic_1_1M_OKK.bed
6	22000001	23000000	A	0.00461496	.	999999	MEF_Phf2-Wapl_KO_hic_1_1M_OKK.bed
6	23000001	28000000	B	-0.0861929	.	4999999	MEF_Phf2-Wapl_KO_hic_1_1M_OKK.bed
6	28000001	40000000	A	0.0847126	.	11999999	MEF_Phf2-Wapl_KO_hic_1_1M_OKK.bed
6	40000001	47000000	B	-0.100358	.	6999999	MEF_Phf2-Wapl_KO_hic_1_1M_OKK.bed
6	47000001	55000000	A	0.0985018	.	7999999	MEF_Phf2-Wapl_KO_hic_1_1M_OKK.bed
6	55000001	65000000	B	-0.0602624	.	9999999	MEF_Phf2-Wapl_KO_hic_1_1M_OKK.bed
6	65000001	67000000	A	0.020526	.	1999999	MEF_Phf2-Wapl_KO_hic_1_1M_OKK.bed
6	67000001	71000000	B	-0.0650611	.	3999999	MEF_Phf2-Wapl_KO_hic_1_1M_OKK.bed
6	71000001	73000000	A	0.0937169	.	1999999	MEF_Phf2-Wapl_KO_hic_1_1M_OKK.bed
6	73000001	77000000	B	-0.0565698	.	3999999	MEF_Phf2-Wapl_KO_hic_1_1M_OKK.bed
6	77000001	78000000	A	0.0297721	.	999999	MEF_Phf2-Wapl_KO_hic_1_1M_OKK.bed
6	78000001	83000000	B	-0.0701293	.	4999999	MEF_Phf2-Wapl_KO_hic_1_1M_OKK.bed
6	83000001	95000000	A	0.110724	.	11999999	MEF_Phf2-Wapl_KO_hic_1_1M_OKK.bed
6	95000001	97000000	B	-0.0415482	.	1999999	MEF_Phf2-Wapl_KO_hic_1_1M_OKK.bed
6	97000001	102000000	A	0.0957714	.	4999999	MEF_Phf2-Wapl_KO_hic_1_1M_OKK.bed
6	102000001	108000000	B	-0.081678	.	5999999	MEF_Phf2-Wapl_KO_hic_1_1M_OKK.bed
6	108000001	109000000	A	0.0462315	.	999999	MEF_Phf2-Wapl_KO_hic_1_1M_OKK.bed
6	109000001	112000000	B	-0.0673283	.	2999999	MEF_Phf2-Wapl_KO_hic_1_1M_OKK.bed
6	112000001	121000000	A	0.084827	.	8999999	MEF_Phf2-Wapl_KO_hic_1_1M_OKK.bed
6	121000001	125000000	B	-0.0600761	.	3999999	MEF_Phf2-Wapl_KO_hic_1_1M_OKK.bed
6	125000001	128000000	A	0.00980989	.	2999999	MEF_Phf2-Wapl_KO_hic_1_1M_OKK.bed
6	128000001	134000000	B	-0.0674423	.	5999999	MEF_Phf2-Wapl_KO_hic_1_1M_OKK.bed
6	134000001	138000000	A	0.0435282	.	3999999	MEF_Phf2-Wapl_KO_hic_1_1M_OKK.bed
6	138000001	139000000	B	-0.109544	.	999999	MEF_Phf2-Wapl_KO_hic_1_1M_OKK.bed
6	139000001	141000000	A	0.0676818	.	1999999	MEF_Phf2-Wapl_KO_hic_1_1M_OKK.bed
6	141000001	145000000	B	-0.0542564	.	3999999	MEF_Phf2-Wapl_KO_hic_1_1M_OKK.bed
6	145000001	147000000	A	0.124247	.	1999999	MEF_Phf2-Wapl_KO_hic_1_1M_OKK.bed
6	147000001	148000000	B	-0.0573417	.	999999	MEF_Phf2-Wapl_KO_hic_1_1M_OKK.bed
6	148000001	149517037	A	0.0494413	.	1517036	MEF_Phf2-Wapl_KO_hic_1_1M_OKK.bed
7	1	5000000	A	0.0154555	.	4999999	MEF_Phf2-Wapl_KO_hic_1_1M_OKK.bed
7	5000001	6000000	B	-0.101685	.	999999	MEF_Phf2-Wapl_KO_hic_1_1M_OKK.bed
7	6000001	7000000	A	0.0214257	.	999999	MEF_Phf2-Wapl_KO_hic_1_1M_OKK.bed
7	7000001	8000000	B	-0.00298636	.	999999	MEF_Phf2-Wapl_KO_hic_1_1M_OKK.bed
7	8000001	9000000	A	0	.	999999	MEF_Phf2-Wapl_KO_hic_1_1M_OKK.bed
7	9000001	16000000	B	-0.0659932	.	6999999	MEF_Phf2-Wapl_KO_hic_1_1M_OKK.bed
7	16000001	18000000	A	0.049541	.	1999999	MEF_Phf2-Wapl_KO_hic_1_1M_OKK.bed
7	18000001	19000000	B	-0.131527	.	999999	MEF_Phf2-Wapl_KO_hic_1_1M_OKK.bed
7	19000001	21000000	A	0.0534516	.	1999999	MEF_Phf2-Wapl_KO_hic_1_1M_OKK.bed
7	21000001	22000000	B	-0.0390207	.	999999	MEF_Phf2-Wapl_KO_hic_1_1M_OKK.bed
7	22000001	23000000	A	0	.	999999	MEF_Phf2-Wapl_KO_hic_1_1M_OKK.bed
7	23000001	25000000	B	-0.0747361	.	1999999	MEF_Phf2-Wapl_KO_hic_1_1M_OKK.bed
7	25000001	27000000	A	0.0566112	.	1999999	MEF_Phf2-Wapl_KO_hic_1_1M_OKK.bed
7	27000001	28000000	B	-0.107698	.	999999	MEF_Phf2-Wapl_KO_hic_1_1M_OKK.bed
7	28000001	32000000	A	0.101716	.	3999999	MEF_Phf2-Wapl_KO_hic_1_1M_OKK.bed
7	32000001	35000000	B	-0.0687554	.	2999999	MEF_Phf2-Wapl_KO_hic_1_1M_OKK.bed
7	35000001	37000000	A	0.0576242	.	1999999	MEF_Phf2-Wapl_KO_hic_1_1M_OKK.bed
7	37000001	38000000	B	-0.00932337	.	999999	MEF_Phf2-Wapl_KO_hic_1_1M_OKK.bed
7	38000001	39000000	A	0.01322	.	999999	MEF_Phf2-Wapl_KO_hic_1_1M_OKK.bed
7	39000001	40000000	B	-0.00251454	.	999999	MEF_Phf2-Wapl_KO_hic_1_1M_OKK.bed
7	40000001	46000000	A	0	.	5999999	MEF_Phf2-Wapl_KO_hic_1_1M_OKK.bed
7	46000001	50000000	B	-0.0461134	.	3999999	MEF_Phf2-Wapl_KO_hic_1_1M_OKK.bed
7	50000001	54000000	A	0.0347	.	3999999	MEF_Phf2-Wapl_KO_hic_1_1M_OKK.bed
7	54000001	56000000	B	-0.0675404	.	1999999	MEF_Phf2-Wapl_KO_hic_1_1M_OKK.bed
7	56000001	57000000	A	0.0537486	.	999999	MEF_Phf2-Wapl_KO_hic_1_1M_OKK.bed
7	57000001	73000000	B	-0.0835671	.	15999999	MEF_Phf2-Wapl_KO_hic_1_1M_OKK.bed
7	73000001	76000000	A	0.115323	.	2999999	MEF_Phf2-Wapl_KO_hic_1_1M_OKK.bed
7	76000001	79000000	B	-0.055461	.	2999999	MEF_Phf2-Wapl_KO_hic_1_1M_OKK.bed
7	79000001	83000000	A	0.0616063	.	3999999	MEF_Phf2-Wapl_KO_hic_1_1M_OKK.bed
7	83000001	86000000	B	-0.126837	.	2999999	MEF_Phf2-Wapl_KO_hic_1_1M_OKK.bed
7	86000001	92000000	A	0.101322	.	5999999	MEF_Phf2-Wapl_KO_hic_1_1M_OKK.bed
7	92000001	96000000	B	-0.126179	.	3999999	MEF_Phf2-Wapl_KO_hic_1_1M_OKK.bed
7	96000001	98000000	A	0.0492412	.	1999999	MEF_Phf2-Wapl_KO_hic_1_1M_OKK.bed
7	98000001	99000000	B	-0.111439	.	999999	MEF_Phf2-Wapl_KO_hic_1_1M_OKK.bed
7	99000001	100000000	A	0.0391824	.	999999	MEF_Phf2-Wapl_KO_hic_1_1M_OKK.bed
7	100000001	103000000	B	-0.0400652	.	2999999	MEF_Phf2-Wapl_KO_hic_1_1M_OKK.bed
7	103000001	110000000	A	0.0803763	.	6999999	MEF_Phf2-Wapl_KO_hic_1_1M_OKK.bed
7	110000001	116000000	B	-0.112059	.	5999999	MEF_Phf2-Wapl_KO_hic_1_1M_OKK.bed
7	116000001	122000000	A	0.0857009	.	5999999	MEF_Phf2-Wapl_KO_hic_1_1M_OKK.bed
7	122000001	133000000	B	-0.0730062	.	10999999	MEF_Phf2-Wapl_KO_hic_1_1M_OKK.bed
7	133000001	136000000	A	0.113081	.	2999999	MEF_Phf2-Wapl_KO_hic_1_1M_OKK.bed
7	136000001	137000000	B	-0.0970943	.	999999	MEF_Phf2-Wapl_KO_hic_1_1M_OKK.bed
7	137000001	138000000	A	0.0939099	.	999999	MEF_Phf2-Wapl_KO_hic_1_1M_OKK.bed
7	138000001	139000000	B	-0.0383436	.	999999	MEF_Phf2-Wapl_KO_hic_1_1M_OKK.bed
7	139000001	140000000	A	0.0108865	.	999999	MEF_Phf2-Wapl_KO_hic_1_1M_OKK.bed
7	140000001	141000000	B	-0.0205696	.	999999	MEF_Phf2-Wapl_KO_hic_1_1M_OKK.bed
7	141000001	143000000	A	0.0806384	.	1999999	MEF_Phf2-Wapl_KO_hic_1_1M_OKK.bed
7	143000001	146000000	B	-0.0715377	.	2999999	MEF_Phf2-Wapl_KO_hic_1_1M_OKK.bed
7	146000001	147000000	A	0.0541936	.	999999	MEF_Phf2-Wapl_KO_hic_1_1M_OKK.bed
7	147000001	148000000	B	-0.0962784	.	999999	MEF_Phf2-Wapl_KO_hic_1_1M_OKK.bed
7	148000001	151000000	A	0.0554593	.	2999999	MEF_Phf2-Wapl_KO_hic_1_1M_OKK.bed
7	151000001	152000000	B	-0.0124266	.	999999	MEF_Phf2-Wapl_KO_hic_1_1M_OKK.bed
7	152000001	152524553	A	0	.	524552	MEF_Phf2-Wapl_KO_hic_1_1M_OKK.bed
8	1	3000000	B	0	.	2999999	MEF_Phf2-Wapl_KO_hic_1_1M_OKK.bed
8	3000001	4000000	A	0.0209261	.	999999	MEF_Phf2-Wapl_KO_hic_1_1M_OKK.bed
8	4000001	7000000	B	-0.0356947	.	2999999	MEF_Phf2-Wapl_KO_hic_1_1M_OKK.bed
8	7000001	9000000	A	0.061481	.	1999999	MEF_Phf2-Wapl_KO_hic_1_1M_OKK.bed
8	9000001	10000000	B	-0.0371839	.	999999	MEF_Phf2-Wapl_KO_hic_1_1M_OKK.bed
8	10000001	15000000	A	0.0883203	.	4999999	MEF_Phf2-Wapl_KO_hic_1_1M_OKK.bed
8	15000001	18000000	B	-0.0819774	.	2999999	MEF_Phf2-Wapl_KO_hic_1_1M_OKK.bed
8	18000001	19000000	A	0.0104599	.	999999	MEF_Phf2-Wapl_KO_hic_1_1M_OKK.bed
8	19000001	23000000	B	-0.0423719	.	3999999	MEF_Phf2-Wapl_KO_hic_1_1M_OKK.bed
8	23000001	25000000	A	0.0519425	.	1999999	MEF_Phf2-Wapl_KO_hic_1_1M_OKK.bed
8	25000001	26000000	B	-0.0517555	.	999999	MEF_Phf2-Wapl_KO_hic_1_1M_OKK.bed
8	26000001	29000000	A	0.10634	.	2999999	MEF_Phf2-Wapl_KO_hic_1_1M_OKK.bed
8	29000001	32000000	B	-0.113208	.	2999999	MEF_Phf2-Wapl_KO_hic_1_1M_OKK.bed
8	32000001	38000000	A	0.111038	.	5999999	MEF_Phf2-Wapl_KO_hic_1_1M_OKK.bed
8	38000001	42000000	B	-0.0865253	.	3999999	MEF_Phf2-Wapl_KO_hic_1_1M_OKK.bed
8	42000001	51000000	A	0.0887319	.	8999999	MEF_Phf2-Wapl_KO_hic_1_1M_OKK.bed
8	51000001	55000000	B	-0.0759741	.	3999999	MEF_Phf2-Wapl_KO_hic_1_1M_OKK.bed
8	55000001	56000000	A	0.0344672	.	999999	MEF_Phf2-Wapl_KO_hic_1_1M_OKK.bed
8	56000001	63000000	B	-0.0640736	.	6999999	MEF_Phf2-Wapl_KO_hic_1_1M_OKK.bed
8	63000001	65000000	A	0.0643625	.	1999999	MEF_Phf2-Wapl_KO_hic_1_1M_OKK.bed
8	65000001	66000000	B	-0.0919195	.	999999	MEF_Phf2-Wapl_KO_hic_1_1M_OKK.bed
8	66000001	68000000	A	0.0345255	.	1999999	MEF_Phf2-Wapl_KO_hic_1_1M_OKK.bed
8	68000001	69000000	B	-0.0843704	.	999999	MEF_Phf2-Wapl_KO_hic_1_1M_OKK.bed
8	69000001	76000000	A	0.0790662	.	6999999	MEF_Phf2-Wapl_KO_hic_1_1M_OKK.bed
8	76000001	80000000	B	-0.0745133	.	3999999	MEF_Phf2-Wapl_KO_hic_1_1M_OKK.bed
8	80000001	82000000	A	0.0978239	.	1999999	MEF_Phf2-Wapl_KO_hic_1_1M_OKK.bed
8	82000001	83000000	B	-0.0357666	.	999999	MEF_Phf2-Wapl_KO_hic_1_1M_OKK.bed
8	83000001	88000000	A	0.074811	.	4999999	MEF_Phf2-Wapl_KO_hic_1_1M_OKK.bed
8	88000001	90000000	B	-0.0194844	.	1999999	MEF_Phf2-Wapl_KO_hic_1_1M_OKK.bed
8	90000001	91000000	A	0.10275	.	999999	MEF_Phf2-Wapl_KO_hic_1_1M_OKK.bed
8	91000001	93000000	B	-0.0858974	.	1999999	MEF_Phf2-Wapl_KO_hic_1_1M_OKK.bed
8	93000001	95000000	A	0.0684182	.	1999999	MEF_Phf2-Wapl_KO_hic_1_1M_OKK.bed
8	95000001	97000000	B	-0.0261959	.	1999999	MEF_Phf2-Wapl_KO_hic_1_1M_OKK.bed
8	97000001	98000000	A	0.0337745	.	999999	MEF_Phf2-Wapl_KO_hic_1_1M_OKK.bed
8	98000001	105000000	B	-0.0838633	.	6999999	MEF_Phf2-Wapl_KO_hic_1_1M_OKK.bed
8	105000001	107000000	A	0.0676999	.	1999999	MEF_Phf2-Wapl_KO_hic_1_1M_OKK.bed
8	107000001	108000000	B	-0.030426	.	999999	MEF_Phf2-Wapl_KO_hic_1_1M_OKK.bed
8	108000001	114000000	A	0.0972547	.	5999999	MEF_Phf2-Wapl_KO_hic_1_1M_OKK.bed
8	114000001	119000000	B	-0.0306174	.	4999999	MEF_Phf2-Wapl_KO_hic_1_1M_OKK.bed
8	119000001	120000000	A	0.0529192	.	999999	MEF_Phf2-Wapl_KO_hic_1_1M_OKK.bed
8	120000001	122000000	B	-0.0930154	.	1999999	MEF_Phf2-Wapl_KO_hic_1_1M_OKK.bed
8	122000001	131000000	A	0.132636	.	8999999	MEF_Phf2-Wapl_KO_hic_1_1M_OKK.bed
8	131000001	131738871	B	0	.	738870	MEF_Phf2-Wapl_KO_hic_1_1M_OKK.bed
9	1	13000000	B	-0.0817246	.	12999999	MEF_Phf2-Wapl_KO_hic_1_1M_OKK.bed
9	13000001	14000000	A	0.011942	.	999999	MEF_Phf2-Wapl_KO_hic_1_1M_OKK.bed
9	14000001	21000000	B	-0.076269	.	6999999	MEF_Phf2-Wapl_KO_hic_1_1M_OKK.bed
9	21000001	22000000	A	0.0153019	.	999999	MEF_Phf2-Wapl_KO_hic_1_1M_OKK.bed
9	22000001	41000000	B	-0.104013	.	18999999	MEF_Phf2-Wapl_KO_hic_1_1M_OKK.bed
9	41000001	42000000	A	0.00232313	.	999999	MEF_Phf2-Wapl_KO_hic_1_1M_OKK.bed
9	42000001	57000000	B	-0.0716676	.	14999999	MEF_Phf2-Wapl_KO_hic_1_1M_OKK.bed
9	57000001	68000000	A	0.0495148	.	10999999	MEF_Phf2-Wapl_KO_hic_1_1M_OKK.bed
9	68000001	70000000	B	-0.0427692	.	1999999	MEF_Phf2-Wapl_KO_hic_1_1M_OKK.bed
9	70000001	72000000	A	0.0156384	.	1999999	MEF_Phf2-Wapl_KO_hic_1_1M_OKK.bed
9	72000001	108000000	B	-0.0981186	.	35999999	MEF_Phf2-Wapl_KO_hic_1_1M_OKK.bed
9	108000001	109000000	A	0.0291668	.	999999	MEF_Phf2-Wapl_KO_hic_1_1M_OKK.bed
9	109000001	116000000	B	-0.0696588	.	6999999	MEF_Phf2-Wapl_KO_hic_1_1M_OKK.bed
9	116000001	118000000	A	0.0193261	.	1999999	MEF_Phf2-Wapl_KO_hic_1_1M_OKK.bed
9	118000001	120000000	B	-0.0147635	.	1999999	MEF_Phf2-Wapl_KO_hic_1_1M_OKK.bed
9	120000001	123000000	A	0.0233052	.	2999999	MEF_Phf2-Wapl_KO_hic_1_1M_OKK.bed
9	123000001	124076172	B	-0.00931791	.	1076171	MEF_Phf2-Wapl_KO_hic_1_1M_OKK.bed
10	1	6000000	B	-0.0289968	.	5999999	MEF_Phf2-Wapl_KO_hic_1_1M_OKK.bed
10	6000001	9000000	A	0.037209	.	2999999	MEF_Phf2-Wapl_KO_hic_1_1M_OKK.bed
10	9000001	12000000	B	-0.067553	.	2999999	MEF_Phf2-Wapl_KO_hic_1_1M_OKK.bed
10	12000001	15000000	A	0.0696128	.	2999999	MEF_Phf2-Wapl_KO_hic_1_1M_OKK.bed
10	15000001	16000000	B	-0.0276484	.	999999	MEF_Phf2-Wapl_KO_hic_1_1M_OKK.bed
10	16000001	31000000	A	0.060061	.	14999999	MEF_Phf2-Wapl_KO_hic_1_1M_OKK.bed
10	31000001	36000000	B	-0.0928987	.	4999999	MEF_Phf2-Wapl_KO_hic_1_1M_OKK.bed
10	36000001	43000000	A	0.0697651	.	6999999	MEF_Phf2-Wapl_KO_hic_1_1M_OKK.bed
10	43000001	44000000	B	-0.013112	.	999999	MEF_Phf2-Wapl_KO_hic_1_1M_OKK.bed
10	44000001	45000000	A	0.0338249	.	999999	MEF_Phf2-Wapl_KO_hic_1_1M_OKK.bed
10	45000001	58000000	B	-0.0836331	.	12999999	MEF_Phf2-Wapl_KO_hic_1_1M_OKK.bed
10	58000001	63000000	A	0.0951919	.	4999999	MEF_Phf2-Wapl_KO_hic_1_1M_OKK.bed
10	63000001	66000000	B	-0.130681	.	2999999	MEF_Phf2-Wapl_KO_hic_1_1M_OKK.bed
10	66000001	71000000	A	0.101864	.	4999999	MEF_Phf2-Wapl_KO_hic_1_1M_OKK.bed
10	71000001	74000000	B	-0.127034	.	2999999	MEF_Phf2-Wapl_KO_hic_1_1M_OKK.bed
10	74000001	78000000	A	0.0869836	.	3999999	MEF_Phf2-Wapl_KO_hic_1_1M_OKK.bed
10	78000001	79000000	B	-0.0829735	.	999999	MEF_Phf2-Wapl_KO_hic_1_1M_OKK.bed
10	79000001	81000000	A	0.11769	.	1999999	MEF_Phf2-Wapl_KO_hic_1_1M_OKK.bed
10	81000001	82000000	B	-0.0884884	.	999999	MEF_Phf2-Wapl_KO_hic_1_1M_OKK.bed
10	82000001	86000000	A	0.0971535	.	3999999	MEF_Phf2-Wapl_KO_hic_1_1M_OKK.bed
10	86000001	87000000	B	-0.105486	.	999999	MEF_Phf2-Wapl_KO_hic_1_1M_OKK.bed
10	87000001	88000000	A	0.0274297	.	999999	MEF_Phf2-Wapl_KO_hic_1_1M_OKK.bed
10	88000001	93000000	B	-0.0801434	.	4999999	MEF_Phf2-Wapl_KO_hic_1_1M_OKK.bed
10	93000001	100000000	A	0.0821421	.	6999999	MEF_Phf2-Wapl_KO_hic_1_1M_OKK.bed
10	100000001	107000000	B	-0.0936116	.	6999999	MEF_Phf2-Wapl_KO_hic_1_1M_OKK.bed
10	107000001	108000000	A	0.0347776	.	999999	MEF_Phf2-Wapl_KO_hic_1_1M_OKK.bed
10	108000001	110000000	B	-0.06356	.	1999999	MEF_Phf2-Wapl_KO_hic_1_1M_OKK.bed
10	110000001	112000000	A	0.0312592	.	1999999	MEF_Phf2-Wapl_KO_hic_1_1M_OKK.bed
10	112000001	115000000	B	-0.110405	.	2999999	MEF_Phf2-Wapl_KO_hic_1_1M_OKK.bed
10	115000001	122000000	A	0.0761254	.	6999999	MEF_Phf2-Wapl_KO_hic_1_1M_OKK.bed
10	122000001	126000000	B	-0.0782649	.	3999999	MEF_Phf2-Wapl_KO_hic_1_1M_OKK.bed
10	126000001	128000000	A	0.051897	.	1999999	MEF_Phf2-Wapl_KO_hic_1_1M_OKK.bed
10	128000001	129993255	B	-0.041749	.	1993254	MEF_Phf2-Wapl_KO_hic_1_1M_OKK.bed
11	1	3000000	A	0	.	2999999	MEF_Phf2-Wapl_KO_hic_1_1M_OKK.bed
11	3000001	4000000	B	-0.0390054	.	999999	MEF_Phf2-Wapl_KO_hic_1_1M_OKK.bed
11	4000001	6000000	A	0.0799359	.	1999999	MEF_Phf2-Wapl_KO_hic_1_1M_OKK.bed
11	6000001	8000000	B	-0.0480514	.	1999999	MEF_Phf2-Wapl_KO_hic_1_1M_OKK.bed
11	8000001	9000000	A	0.0207623	.	999999	MEF_Phf2-Wapl_KO_hic_1_1M_OKK.bed
11	9000001	20000000	B	-0.0936677	.	10999999	MEF_Phf2-Wapl_KO_hic_1_1M_OKK.bed
11	20000001	21000000	A	0.00639209	.	999999	MEF_Phf2-Wapl_KO_hic_1_1M_OKK.bed
11	21000001	22000000	B	-0.0468849	.	999999	MEF_Phf2-Wapl_KO_hic_1_1M_OKK.bed
11	22000001	23000000	A	0.0162951	.	999999	MEF_Phf2-Wapl_KO_hic_1_1M_OKK.bed
11	23000001	30000000	B	-0.102048	.	6999999	MEF_Phf2-Wapl_KO_hic_1_1M_OKK.bed
11	30000001	31000000	A	0.0233968	.	999999	MEF_Phf2-Wapl_KO_hic_1_1M_OKK.bed
11	31000001	32000000	B	-0.078408	.	999999	MEF_Phf2-Wapl_KO_hic_1_1M_OKK.bed
11	32000001	33000000	A	0.036724	.	999999	MEF_Phf2-Wapl_KO_hic_1_1M_OKK.bed
11	33000001	44000000	B	-0.107438	.	10999999	MEF_Phf2-Wapl_KO_hic_1_1M_OKK.bed
11	44000001	45000000	A	0.00143228	.	999999	MEF_Phf2-Wapl_KO_hic_1_1M_OKK.bed
11	45000001	51000000	B	-0.0862767	.	5999999	MEF_Phf2-Wapl_KO_hic_1_1M_OKK.bed
11	51000001	52000000	A	0.038964	.	999999	MEF_Phf2-Wapl_KO_hic_1_1M_OKK.bed
11	52000001	53000000	B	-0.127343	.	999999	MEF_Phf2-Wapl_KO_hic_1_1M_OKK.bed
11	53000001	55000000	A	0.0347146	.	1999999	MEF_Phf2-Wapl_KO_hic_1_1M_OKK.bed
11	55000001	59000000	B	-0.0972302	.	3999999	MEF_Phf2-Wapl_KO_hic_1_1M_OKK.bed
11	59000001	63000000	A	0.0901607	.	3999999	MEF_Phf2-Wapl_KO_hic_1_1M_OKK.bed
11	63000001	68000000	B	-0.0543063	.	4999999	MEF_Phf2-Wapl_KO_hic_1_1M_OKK.bed
11	68000001	70000000	A	0.0792539	.	1999999	MEF_Phf2-Wapl_KO_hic_1_1M_OKK.bed
11	70000001	75000000	B	-0.080755	.	4999999	MEF_Phf2-Wapl_KO_hic_1_1M_OKK.bed
11	75000001	80000000	A	0.0548398	.	4999999	MEF_Phf2-Wapl_KO_hic_1_1M_OKK.bed
11	80000001	85000000	B	-0.0807443	.	4999999	MEF_Phf2-Wapl_KO_hic_1_1M_OKK.bed
11	85000001	89000000	A	0.0587767	.	3999999	MEF_Phf2-Wapl_KO_hic_1_1M_OKK.bed
11	89000001	94000000	B	-0.10324	.	4999999	MEF_Phf2-Wapl_KO_hic_1_1M_OKK.bed
11	94000001	99000000	A	0.0918431	.	4999999	MEF_Phf2-Wapl_KO_hic_1_1M_OKK.bed
11	99000001	100000000	B	-0.0251917	.	999999	MEF_Phf2-Wapl_KO_hic_1_1M_OKK.bed
11	100000001	104000000	A	0.0765948	.	3999999	MEF_Phf2-Wapl_KO_hic_1_1M_OKK.bed
11	104000001	105000000	B	-0.0679261	.	999999	MEF_Phf2-Wapl_KO_hic_1_1M_OKK.bed
11	105000001	108000000	A	0.0477157	.	2999999	MEF_Phf2-Wapl_KO_hic_1_1M_OKK.bed
11	108000001	115000000	B	-0.0964506	.	6999999	MEF_Phf2-Wapl_KO_hic_1_1M_OKK.bed
11	115000001	121843856	A	0.0752283	.	6843855	MEF_Phf2-Wapl_KO_hic_1_1M_OKK.bed
12	1	14000000	A	0.0791258	.	13999999	MEF_Phf2-Wapl_KO_hic_1_1M_OKK.bed
12	14000001	15000000	B	-0.0448944	.	999999	MEF_Phf2-Wapl_KO_hic_1_1M_OKK.bed
12	15000001	18000000	A	0.108945	.	2999999	MEF_Phf2-Wapl_KO_hic_1_1M_OKK.bed
12	18000001	21000000	B	-0.0346879	.	2999999	MEF_Phf2-Wapl_KO_hic_1_1M_OKK.bed
12	21000001	22000000	A	0.0833535	.	999999	MEF_Phf2-Wapl_KO_hic_1_1M_OKK.bed
12	22000001	25000000	B	-0.043371	.	2999999	MEF_Phf2-Wapl_KO_hic_1_1M_OKK.bed
12	25000001	30000000	A	0.101922	.	4999999	MEF_Phf2-Wapl_KO_hic_1_1M_OKK.bed
12	30000001	31000000	B	-0.0339687	.	999999	MEF_Phf2-Wapl_KO_hic_1_1M_OKK.bed
12	31000001	39000000	A	0.108472	.	7999999	MEF_Phf2-Wapl_KO_hic_1_1M_OKK.bed
12	39000001	40000000	B	-0.0632055	.	999999	MEF_Phf2-Wapl_KO_hic_1_1M_OKK.bed
12	40000001	44000000	A	0.0456424	.	3999999	MEF_Phf2-Wapl_KO_hic_1_1M_OKK.bed
12	44000001	47000000	B	-0.0114236	.	2999999	MEF_Phf2-Wapl_KO_hic_1_1M_OKK.bed
12	47000001	49000000	A	0.0259309	.	1999999	MEF_Phf2-Wapl_KO_hic_1_1M_OKK.bed
12	49000001	52000000	B	-0.032218	.	2999999	MEF_Phf2-Wapl_KO_hic_1_1M_OKK.bed
12	52000001	57000000	A	0.0821464	.	4999999	MEF_Phf2-Wapl_KO_hic_1_1M_OKK.bed
12	57000001	70000000	B	-0.0382544	.	12999999	MEF_Phf2-Wapl_KO_hic_1_1M_OKK.bed
12	70000001	89000000	A	0.130083	.	18999999	MEF_Phf2-Wapl_KO_hic_1_1M_OKK.bed
12	89000001	95000000	B	-0.0476617	.	5999999	MEF_Phf2-Wapl_KO_hic_1_1M_OKK.bed
12	95000001	97000000	A	0.0881044	.	1999999	MEF_Phf2-Wapl_KO_hic_1_1M_OKK.bed
12	97000001	100000000	B	-0.0345782	.	2999999	MEF_Phf2-Wapl_KO_hic_1_1M_OKK.bed
12	100000001	102000000	A	0.0349304	.	1999999	MEF_Phf2-Wapl_KO_hic_1_1M_OKK.bed
12	102000001	103000000	B	-0.0881555	.	999999	MEF_Phf2-Wapl_KO_hic_1_1M_OKK.bed
12	103000001	104000000	A	0.0133562	.	999999	MEF_Phf2-Wapl_KO_hic_1_1M_OKK.bed
12	104000001	105000000	B	-0.046736	.	999999	MEF_Phf2-Wapl_KO_hic_1_1M_OKK.bed
12	105000001	115000000	A	0.0861622	.	9999999	MEF_Phf2-Wapl_KO_hic_1_1M_OKK.bed
12	115000001	117000000	B	-0.0688234	.	1999999	MEF_Phf2-Wapl_KO_hic_1_1M_OKK.bed
12	117000001	118000000	A	0.0670577	.	999999	MEF_Phf2-Wapl_KO_hic_1_1M_OKK.bed
12	118000001	120000000	B	-0.0205495	.	1999999	MEF_Phf2-Wapl_KO_hic_1_1M_OKK.bed
12	120000001	121257530	A	0.00954022	.	1257529	MEF_Phf2-Wapl_KO_hic_1_1M_OKK.bed
13	1	3000000	A	0	.	2999999	MEF_Phf2-Wapl_KO_hic_1_1M_OKK.bed
13	3000001	4000000	B	-0.0352155	.	999999	MEF_Phf2-Wapl_KO_hic_1_1M_OKK.bed
13	4000001	7000000	A	0.0930262	.	2999999	MEF_Phf2-Wapl_KO_hic_1_1M_OKK.bed
13	7000001	9000000	B	-0.0622217	.	1999999	MEF_Phf2-Wapl_KO_hic_1_1M_OKK.bed
13	9000001	10000000	A	0.0813688	.	999999	MEF_Phf2-Wapl_KO_hic_1_1M_OKK.bed
13	10000001	13000000	B	-0.0466644	.	2999999	MEF_Phf2-Wapl_KO_hic_1_1M_OKK.bed
13	13000001	18000000	A	0.0725515	.	4999999	MEF_Phf2-Wapl_KO_hic_1_1M_OKK.bed
13	18000001	21000000	B	-0.0420172	.	2999999	MEF_Phf2-Wapl_KO_hic_1_1M_OKK.bed
13	21000001	22000000	A	0.00249371	.	999999	MEF_Phf2-Wapl_KO_hic_1_1M_OKK.bed
13	22000001	23000000	B	-0.0310101	.	999999	MEF_Phf2-Wapl_KO_hic_1_1M_OKK.bed
13	23000001	50000000	A	0.121559	.	26999999	MEF_Phf2-Wapl_KO_hic_1_1M_OKK.bed
13	50000001	51000000	B	-0.0122256	.	999999	MEF_Phf2-Wapl_KO_hic_1_1M_OKK.bed
13	51000001	57000000	A	0.0995323	.	5999999	MEF_Phf2-Wapl_KO_hic_1_1M_OKK.bed
13	57000001	58000000	B	-0.0473968	.	999999	MEF_Phf2-Wapl_KO_hic_1_1M_OKK.bed
13	58000001	61000000	A	0.0519997	.	2999999	MEF_Phf2-Wapl_KO_hic_1_1M_OKK.bed
13	61000001	63000000	B	-0.0498122	.	1999999	MEF_Phf2-Wapl_KO_hic_1_1M_OKK.bed
13	63000001	64000000	A	0.137883	.	999999	MEF_Phf2-Wapl_KO_hic_1_1M_OKK.bed
13	64000001	67000000	B	-0.0541091	.	2999999	MEF_Phf2-Wapl_KO_hic_1_1M_OKK.bed
13	67000001	68000000	A	0.0341032	.	999999	MEF_Phf2-Wapl_KO_hic_1_1M_OKK.bed
13	68000001	70000000	B	-0.0599519	.	1999999	MEF_Phf2-Wapl_KO_hic_1_1M_OKK.bed
13	70000001	73000000	A	0.085604	.	2999999	MEF_Phf2-Wapl_KO_hic_1_1M_OKK.bed
13	73000001	75000000	B	-0.0191979	.	1999999	MEF_Phf2-Wapl_KO_hic_1_1M_OKK.bed
13	75000001	76000000	A	0.0216964	.	999999	MEF_Phf2-Wapl_KO_hic_1_1M_OKK.bed
13	76000001	90000000	B	-0.0365978	.	13999999	MEF_Phf2-Wapl_KO_hic_1_1M_OKK.bed
13	90000001	106000000	A	0.0911365	.	15999999	MEF_Phf2-Wapl_KO_hic_1_1M_OKK.bed
13	106000001	108000000	B	-0.0594096	.	1999999	MEF_Phf2-Wapl_KO_hic_1_1M_OKK.bed
13	108000001	116000000	A	0.110036	.	7999999	MEF_Phf2-Wapl_KO_hic_1_1M_OKK.bed
13	116000001	117000000	B	-0.0365983	.	999999	MEF_Phf2-Wapl_KO_hic_1_1M_OKK.bed
13	117000001	118000000	A	0.064075	.	999999	MEF_Phf2-Wapl_KO_hic_1_1M_OKK.bed
13	118000001	119000000	B	-0.0402859	.	999999	MEF_Phf2-Wapl_KO_hic_1_1M_OKK.bed
13	119000001	120284312	A	0.0415959	.	1284311	MEF_Phf2-Wapl_KO_hic_1_1M_OKK.bed
14	1	4000000	A	0	.	3999999	MEF_Phf2-Wapl_KO_hic_1_1M_OKK.bed
14	4000001	5000000	B	-0.00536418	.	999999	MEF_Phf2-Wapl_KO_hic_1_1M_OKK.bed
14	5000001	6000000	A	0	.	999999	MEF_Phf2-Wapl_KO_hic_1_1M_OKK.bed
14	6000001	8000000	B	-0.0133965	.	1999999	MEF_Phf2-Wapl_KO_hic_1_1M_OKK.bed
14	8000001	36000000	A	0.102213	.	27999999	MEF_Phf2-Wapl_KO_hic_1_1M_OKK.bed
14	36000001	37000000	B	-0.000460431	.	999999	MEF_Phf2-Wapl_KO_hic_1_1M_OKK.bed
14	37000001	38000000	A	0.0415735	.	999999	MEF_Phf2-Wapl_KO_hic_1_1M_OKK.bed
14	38000001	39000000	B	-0.00157772	.	999999	MEF_Phf2-Wapl_KO_hic_1_1M_OKK.bed
14	39000001	42000000	A	0.0367837	.	2999999	MEF_Phf2-Wapl_KO_hic_1_1M_OKK.bed
14	42000001	43000000	B	-0.00778631	.	999999	MEF_Phf2-Wapl_KO_hic_1_1M_OKK.bed
14	43000001	53000000	A	0.0691754	.	9999999	MEF_Phf2-Wapl_KO_hic_1_1M_OKK.bed
14	53000001	54000000	B	-0.00759918	.	999999	MEF_Phf2-Wapl_KO_hic_1_1M_OKK.bed
14	54000001	80000000	A	0.125565	.	25999999	MEF_Phf2-Wapl_KO_hic_1_1M_OKK.bed
14	80000001	86000000	B	-0.0322073	.	5999999	MEF_Phf2-Wapl_KO_hic_1_1M_OKK.bed
14	86000001	87000000	A	0.0139695	.	999999	MEF_Phf2-Wapl_KO_hic_1_1M_OKK.bed
14	87000001	90000000	B	-0.0130258	.	2999999	MEF_Phf2-Wapl_KO_hic_1_1M_OKK.bed
14	90000001	94000000	A	0.0384036	.	3999999	MEF_Phf2-Wapl_KO_hic_1_1M_OKK.bed
14	94000001	100000000	B	-0.0411984	.	5999999	MEF_Phf2-Wapl_KO_hic_1_1M_OKK.bed
14	100000001	104000000	A	0.0748708	.	3999999	MEF_Phf2-Wapl_KO_hic_1_1M_OKK.bed
14	104000001	105000000	B	-0.0187526	.	999999	MEF_Phf2-Wapl_KO_hic_1_1M_OKK.bed
14	105000001	109000000	A	0.0579816	.	3999999	MEF_Phf2-Wapl_KO_hic_1_1M_OKK.bed
14	109000001	110000000	B	-0.0218981	.	999999	MEF_Phf2-Wapl_KO_hic_1_1M_OKK.bed
14	110000001	112000000	A	0.00801221	.	1999999	MEF_Phf2-Wapl_KO_hic_1_1M_OKK.bed
14	112000001	113000000	B	-0.000417038	.	999999	MEF_Phf2-Wapl_KO_hic_1_1M_OKK.bed
14	113000001	124000000	A	0.0492631	.	10999999	MEF_Phf2-Wapl_KO_hic_1_1M_OKK.bed
14	124000001	125000000	B	-0.00247058	.	999999	MEF_Phf2-Wapl_KO_hic_1_1M_OKK.bed
14	125000001	125194864	A	0	.	194863	MEF_Phf2-Wapl_KO_hic_1_1M_OKK.bed
15	1	4000000	A	0.0231453	.	3999999	MEF_Phf2-Wapl_KO_hic_1_1M_OKK.bed
15	4000001	5000000	B	-0.0907279	.	999999	MEF_Phf2-Wapl_KO_hic_1_1M_OKK.bed
15	5000001	13000000	A	0.08624	.	7999999	MEF_Phf2-Wapl_KO_hic_1_1M_OKK.bed
15	13000001	25000000	B	-0.09253	.	11999999	MEF_Phf2-Wapl_KO_hic_1_1M_OKK.bed
15	25000001	28000000	A	0.0631336	.	2999999	MEF_Phf2-Wapl_KO_hic_1_1M_OKK.bed
15	28000001	31000000	B	-0.141258	.	2999999	MEF_Phf2-Wapl_KO_hic_1_1M_OKK.bed
15	31000001	44000000	A	0.0835006	.	12999999	MEF_Phf2-Wapl_KO_hic_1_1M_OKK.bed
15	44000001	52000000	B	-0.0941019	.	7999999	MEF_Phf2-Wapl_KO_hic_1_1M_OKK.bed
15	52000001	65000000	A	0.0820139	.	12999999	MEF_Phf2-Wapl_KO_hic_1_1M_OKK.bed
15	65000001	66000000	B	-0.112914	.	999999	MEF_Phf2-Wapl_KO_hic_1_1M_OKK.bed
15	66000001	68000000	A	0.0156182	.	1999999	MEF_Phf2-Wapl_KO_hic_1_1M_OKK.bed
15	68000001	73000000	B	-0.106011	.	4999999	MEF_Phf2-Wapl_KO_hic_1_1M_OKK.bed
15	73000001	82000000	A	0.117631	.	8999999	MEF_Phf2-Wapl_KO_hic_1_1M_OKK.bed
15	82000001	83000000	B	-0.0182992	.	999999	MEF_Phf2-Wapl_KO_hic_1_1M_OKK.bed
15	83000001	86000000	A	0.0749505	.	2999999	MEF_Phf2-Wapl_KO_hic_1_1M_OKK.bed
15	86000001	93000000	B	-0.0906557	.	6999999	MEF_Phf2-Wapl_KO_hic_1_1M_OKK.bed
15	93000001	103494974	A	0.0842047	.	10494973	MEF_Phf2-Wapl_KO_hic_1_1M_OKK.bed
16	1	3000000	A	0	.	2999999	MEF_Phf2-Wapl_KO_hic_1_1M_OKK.bed
16	3000001	4000000	B	-0.0447219	.	999999	MEF_Phf2-Wapl_KO_hic_1_1M_OKK.bed
16	4000001	5000000	A	0.132368	.	999999	MEF_Phf2-Wapl_KO_hic_1_1M_OKK.bed
16	5000001	10000000	B	-0.0867034	.	4999999	MEF_Phf2-Wapl_KO_hic_1_1M_OKK.bed
16	10000001	12000000	A	0.0414115	.	1999999	MEF_Phf2-Wapl_KO_hic_1_1M_OKK.bed
16	12000001	13000000	B	-0.133937	.	999999	MEF_Phf2-Wapl_KO_hic_1_1M_OKK.bed
16	13000001	16000000	A	0.087791	.	2999999	MEF_Phf2-Wapl_KO_hic_1_1M_OKK.bed
16	16000001	17000000	B	-0.0443402	.	999999	MEF_Phf2-Wapl_KO_hic_1_1M_OKK.bed
16	17000001	19000000	A	0.123895	.	1999999	MEF_Phf2-Wapl_KO_hic_1_1M_OKK.bed
16	19000001	20000000	B	-0.112051	.	999999	MEF_Phf2-Wapl_KO_hic_1_1M_OKK.bed
16	20000001	27000000	A	0.0722016	.	6999999	MEF_Phf2-Wapl_KO_hic_1_1M_OKK.bed
16	27000001	30000000	B	-0.0712625	.	2999999	MEF_Phf2-Wapl_KO_hic_1_1M_OKK.bed
16	30000001	36000000	A	0.163314	.	5999999	MEF_Phf2-Wapl_KO_hic_1_1M_OKK.bed
16	36000001	37000000	B	-0.0563787	.	999999	MEF_Phf2-Wapl_KO_hic_1_1M_OKK.bed
16	37000001	39000000	A	0.105478	.	1999999	MEF_Phf2-Wapl_KO_hic_1_1M_OKK.bed
16	39000001	42000000	B	-0.130734	.	2999999	MEF_Phf2-Wapl_KO_hic_1_1M_OKK.bed
16	42000001	46000000	A	0.0822669	.	3999999	MEF_Phf2-Wapl_KO_hic_1_1M_OKK.bed
16	46000001	49000000	B	-0.089118	.	2999999	MEF_Phf2-Wapl_KO_hic_1_1M_OKK.bed
16	49000001	53000000	A	0.112195	.	3999999	MEF_Phf2-Wapl_KO_hic_1_1M_OKK.bed
16	53000001	55000000	B	-0.104988	.	1999999	MEF_Phf2-Wapl_KO_hic_1_1M_OKK.bed
16	55000001	59000000	A	0.0728207	.	3999999	MEF_Phf2-Wapl_KO_hic_1_1M_OKK.bed
16	59000001	63000000	B	-0.107367	.	3999999	MEF_Phf2-Wapl_KO_hic_1_1M_OKK.bed
16	63000001	66000000	A	0.0616344	.	2999999	MEF_Phf2-Wapl_KO_hic_1_1M_OKK.bed
16	66000001	72000000	B	-0.0860344	.	5999999	MEF_Phf2-Wapl_KO_hic_1_1M_OKK.bed
16	72000001	75000000	A	0.028368	.	2999999	MEF_Phf2-Wapl_KO_hic_1_1M_OKK.bed
16	75000001	76000000	B	-0.0508472	.	999999	MEF_Phf2-Wapl_KO_hic_1_1M_OKK.bed
16	76000001	79000000	A	0.056267	.	2999999	MEF_Phf2-Wapl_KO_hic_1_1M_OKK.bed
16	79000001	85000000	B	-0.110666	.	5999999	MEF_Phf2-Wapl_KO_hic_1_1M_OKK.bed
16	85000001	88000000	A	0.0962897	.	2999999	MEF_Phf2-Wapl_KO_hic_1_1M_OKK.bed
16	88000001	90000000	B	-0.136704	.	1999999	MEF_Phf2-Wapl_KO_hic_1_1M_OKK.bed
16	90000001	95000000	A	0.130174	.	4999999	MEF_Phf2-Wapl_KO_hic_1_1M_OKK.bed
16	95000001	98000000	B	-0.053466	.	2999999	MEF_Phf2-Wapl_KO_hic_1_1M_OKK.bed
16	98000001	98319150	A	0	.	319149	MEF_Phf2-Wapl_KO_hic_1_1M_OKK.bed
17	1	5000000	B	-0.0339709	.	4999999	MEF_Phf2-Wapl_KO_hic_1_1M_OKK.bed
17	5000001	9000000	A	0.0997225	.	3999999	MEF_Phf2-Wapl_KO_hic_1_1M_OKK.bed
17	9000001	12000000	B	-0.0764573	.	2999999	MEF_Phf2-Wapl_KO_hic_1_1M_OKK.bed
17	12000001	15000000	A	0.0551968	.	2999999	MEF_Phf2-Wapl_KO_hic_1_1M_OKK.bed
17	15000001	24000000	B	-0.0992438	.	8999999	MEF_Phf2-Wapl_KO_hic_1_1M_OKK.bed
17	24000001	33000000	A	0.119663	.	8999999	MEF_Phf2-Wapl_KO_hic_1_1M_OKK.bed
17	33000001	34000000	B	-0.00605398	.	999999	MEF_Phf2-Wapl_KO_hic_1_1M_OKK.bed
17	34000001	36000000	A	0.0779361	.	1999999	MEF_Phf2-Wapl_KO_hic_1_1M_OKK.bed
17	36000001	44000000	B	-0.100947	.	7999999	MEF_Phf2-Wapl_KO_hic_1_1M_OKK.bed
17	44000001	48000000	A	0.107755	.	3999999	MEF_Phf2-Wapl_KO_hic_1_1M_OKK.bed
17	48000001	56000000	B	-0.106357	.	7999999	MEF_Phf2-Wapl_KO_hic_1_1M_OKK.bed
17	56000001	57000000	A	0.0630983	.	999999	MEF_Phf2-Wapl_KO_hic_1_1M_OKK.bed
17	57000001	63000000	B	-0.0706397	.	5999999	MEF_Phf2-Wapl_KO_hic_1_1M_OKK.bed
17	63000001	68000000	A	0.0572152	.	4999999	MEF_Phf2-Wapl_KO_hic_1_1M_OKK.bed
17	68000001	71000000	B	-0.0853988	.	2999999	MEF_Phf2-Wapl_KO_hic_1_1M_OKK.bed
17	71000001	72000000	A	0.0889902	.	999999	MEF_Phf2-Wapl_KO_hic_1_1M_OKK.bed
17	72000001	73000000	B	-0.108211	.	999999	MEF_Phf2-Wapl_KO_hic_1_1M_OKK.bed
17	73000001	76000000	A	0.0588305	.	2999999	MEF_Phf2-Wapl_KO_hic_1_1M_OKK.bed
17	76000001	79000000	B	-0.147918	.	2999999	MEF_Phf2-Wapl_KO_hic_1_1M_OKK.bed
17	79000001	82000000	A	0.10739	.	2999999	MEF_Phf2-Wapl_KO_hic_1_1M_OKK.bed
17	82000001	83000000	B	-0.116093	.	999999	MEF_Phf2-Wapl_KO_hic_1_1M_OKK.bed
17	83000001	85000000	A	0.1005	.	1999999	MEF_Phf2-Wapl_KO_hic_1_1M_OKK.bed
17	85000001	86000000	B	-0.0764562	.	999999	MEF_Phf2-Wapl_KO_hic_1_1M_OKK.bed
17	86000001	89000000	A	0.0557805	.	2999999	MEF_Phf2-Wapl_KO_hic_1_1M_OKK.bed
17	89000001	95272651	B	-0.119644	.	6272650	MEF_Phf2-Wapl_KO_hic_1_1M_OKK.bed
18	1	4000000	B	-0.00343665	.	3999999	MEF_Phf2-Wapl_KO_hic_1_1M_OKK.bed
18	4000001	15000000	A	0.112088	.	10999999	MEF_Phf2-Wapl_KO_hic_1_1M_OKK.bed
18	15000001	24000000	B	-0.0636593	.	8999999	MEF_Phf2-Wapl_KO_hic_1_1M_OKK.bed
18	24000001	25000000	A	0.037814	.	999999	MEF_Phf2-Wapl_KO_hic_1_1M_OKK.bed
18	25000001	31000000	B	-0.095562	.	5999999	MEF_Phf2-Wapl_KO_hic_1_1M_OKK.bed
18	31000001	37000000	A	0.0850023	.	5999999	MEF_Phf2-Wapl_KO_hic_1_1M_OKK.bed
18	37000001	38000000	B	-0.123365	.	999999	MEF_Phf2-Wapl_KO_hic_1_1M_OKK.bed
18	38000001	40000000	A	0.120593	.	1999999	MEF_Phf2-Wapl_KO_hic_1_1M_OKK.bed
18	40000001	44000000	B	-0.0577444	.	3999999	MEF_Phf2-Wapl_KO_hic_1_1M_OKK.bed
18	44000001	45000000	A	0.0506291	.	999999	MEF_Phf2-Wapl_KO_hic_1_1M_OKK.bed
18	45000001	46000000	B	-0.052153	.	999999	MEF_Phf2-Wapl_KO_hic_1_1M_OKK.bed
18	46000001	64000000	A	0.131449	.	17999999	MEF_Phf2-Wapl_KO_hic_1_1M_OKK.bed
18	64000001	65000000	B	-0.0737602	.	999999	MEF_Phf2-Wapl_KO_hic_1_1M_OKK.bed
18	65000001	66000000	A	0.062148	.	999999	MEF_Phf2-Wapl_KO_hic_1_1M_OKK.bed
18	66000001	68000000	B	-0.0285573	.	1999999	MEF_Phf2-Wapl_KO_hic_1_1M_OKK.bed
18	68000001	70000000	A	0.0890011	.	1999999	MEF_Phf2-Wapl_KO_hic_1_1M_OKK.bed
18	70000001	75000000	B	-0.117874	.	4999999	MEF_Phf2-Wapl_KO_hic_1_1M_OKK.bed
18	75000001	76000000	A	0.041708	.	999999	MEF_Phf2-Wapl_KO_hic_1_1M_OKK.bed
18	76000001	78000000	B	-0.0520004	.	1999999	MEF_Phf2-Wapl_KO_hic_1_1M_OKK.bed
18	78000001	81000000	A	0.128232	.	2999999	MEF_Phf2-Wapl_KO_hic_1_1M_OKK.bed
18	81000001	84000000	B	-0.0765569	.	2999999	MEF_Phf2-Wapl_KO_hic_1_1M_OKK.bed
18	84000001	85000000	A	0.0620841	.	999999	MEF_Phf2-Wapl_KO_hic_1_1M_OKK.bed
18	85000001	90772031	B	-0.100034	.	5772030	MEF_Phf2-Wapl_KO_hic_1_1M_OKK.bed
19	1	3000000	B	0	.	2999999	MEF_Phf2-Wapl_KO_hic_1_1M_OKK.bed
19	3000001	8000000	A	0.139547	.	4999999	MEF_Phf2-Wapl_KO_hic_1_1M_OKK.bed
19	8000001	10000000	B	-0.0701066	.	1999999	MEF_Phf2-Wapl_KO_hic_1_1M_OKK.bed
19	10000001	11000000	A	0.0716787	.	999999	MEF_Phf2-Wapl_KO_hic_1_1M_OKK.bed
19	11000001	23000000	B	-0.14043	.	11999999	MEF_Phf2-Wapl_KO_hic_1_1M_OKK.bed
19	23000001	34000000	A	0.113459	.	10999999	MEF_Phf2-Wapl_KO_hic_1_1M_OKK.bed
19	34000001	36000000	B	-0.0948555	.	1999999	MEF_Phf2-Wapl_KO_hic_1_1M_OKK.bed
19	36000001	38000000	A	0.0229298	.	1999999	MEF_Phf2-Wapl_KO_hic_1_1M_OKK.bed
19	38000001	44000000	B	-0.0900892	.	5999999	MEF_Phf2-Wapl_KO_hic_1_1M_OKK.bed
19	44000001	48000000	A	0.121257	.	3999999	MEF_Phf2-Wapl_KO_hic_1_1M_OKK.bed
19	48000001	53000000	B	-0.144526	.	4999999	MEF_Phf2-Wapl_KO_hic_1_1M_OKK.bed
19	53000001	54000000	A	0.0652135	.	999999	MEF_Phf2-Wapl_KO_hic_1_1M_OKK.bed
19	54000001	55000000	B	-0.0882229	.	999999	MEF_Phf2-Wapl_KO_hic_1_1M_OKK.bed
19	55000001	61000000	A	0.158238	.	5999999	MEF_Phf2-Wapl_KO_hic_1_1M_OKK.bed
19	61000001	61342430	B	0	.	342429	MEF_Phf2-Wapl_KO_hic_1_1M_OKK.bed

## Sheet: MEF_Phf2_KO_hic_merged_1M_OKK.b
chrom	start	end	group	value	symbol	size	file_name
1	1	10000000	B	-0.0499276	.	9999999	MEF_Phf2_KO_hic_merged_1M_OKK.bed
1	10000001	13000000	A	0.055157	.	2999999	MEF_Phf2_KO_hic_merged_1M_OKK.bed
1	13000001	36000000	B	-0.0700227	.	22999999	MEF_Phf2_KO_hic_merged_1M_OKK.bed
1	36000001	37000000	A	0.046783	.	999999	MEF_Phf2_KO_hic_merged_1M_OKK.bed
1	37000001	38000000	B	-0.0332806	.	999999	MEF_Phf2_KO_hic_merged_1M_OKK.bed
1	38000001	41000000	A	0.0530155	.	2999999	MEF_Phf2_KO_hic_merged_1M_OKK.bed
1	41000001	43000000	B	-0.083455	.	1999999	MEF_Phf2_KO_hic_merged_1M_OKK.bed
1	43000001	46000000	A	0.0694797	.	2999999	MEF_Phf2_KO_hic_merged_1M_OKK.bed
1	46000001	55000000	B	-0.0555816	.	8999999	MEF_Phf2_KO_hic_merged_1M_OKK.bed
1	55000001	56000000	A	0.0376787	.	999999	MEF_Phf2_KO_hic_merged_1M_OKK.bed
1	56000001	57000000	B	-0.0886882	.	999999	MEF_Phf2_KO_hic_merged_1M_OKK.bed
1	57000001	65000000	A	0.0813843	.	7999999	MEF_Phf2_KO_hic_merged_1M_OKK.bed
1	65000001	72000000	B	-0.0672021	.	6999999	MEF_Phf2_KO_hic_merged_1M_OKK.bed
1	72000001	83000000	A	0.0787606	.	10999999	MEF_Phf2_KO_hic_merged_1M_OKK.bed
1	83000001	88000000	B	-0.0420471	.	4999999	MEF_Phf2_KO_hic_merged_1M_OKK.bed
1	88000001	90000000	A	0.0739928	.	1999999	MEF_Phf2_KO_hic_merged_1M_OKK.bed
1	90000001	91000000	B	-0.0147679	.	999999	MEF_Phf2_KO_hic_merged_1M_OKK.bed
1	91000001	96000000	A	0.0834305	.	4999999	MEF_Phf2_KO_hic_merged_1M_OKK.bed
1	96000001	121000000	B	-0.080214	.	24999999	MEF_Phf2_KO_hic_merged_1M_OKK.bed
1	121000001	122000000	A	0.00221285	.	999999	MEF_Phf2_KO_hic_merged_1M_OKK.bed
1	122000001	133000000	B	-0.0672638	.	10999999	MEF_Phf2_KO_hic_merged_1M_OKK.bed
1	133000001	141000000	A	0.0603265	.	7999999	MEF_Phf2_KO_hic_merged_1M_OKK.bed
1	141000001	152000000	B	-0.0680558	.	10999999	MEF_Phf2_KO_hic_merged_1M_OKK.bed
1	152000001	155000000	A	0.0728358	.	2999999	MEF_Phf2_KO_hic_merged_1M_OKK.bed
1	155000001	158000000	B	-0.0305005	.	2999999	MEF_Phf2_KO_hic_merged_1M_OKK.bed
1	158000001	159000000	A	0.0526993	.	999999	MEF_Phf2_KO_hic_merged_1M_OKK.bed
1	159000001	162000000	B	-0.0719141	.	2999999	MEF_Phf2_KO_hic_merged_1M_OKK.bed
1	162000001	168000000	A	0.0823136	.	5999999	MEF_Phf2_KO_hic_merged_1M_OKK.bed
1	168000001	170000000	B	-0.0855688	.	1999999	MEF_Phf2_KO_hic_merged_1M_OKK.bed
1	170000001	172000000	A	0.0355764	.	1999999	MEF_Phf2_KO_hic_merged_1M_OKK.bed
1	172000001	180000000	B	-0.0654792	.	7999999	MEF_Phf2_KO_hic_merged_1M_OKK.bed
1	180000001	189000000	A	0.0766944	.	8999999	MEF_Phf2_KO_hic_merged_1M_OKK.bed
1	189000001	193000000	B	-0.0286619	.	3999999	MEF_Phf2_KO_hic_merged_1M_OKK.bed
1	193000001	194000000	A	0.0767195	.	999999	MEF_Phf2_KO_hic_merged_1M_OKK.bed
1	194000001	197195432	B	-0.0213253	.	3195431	MEF_Phf2_KO_hic_merged_1M_OKK.bed
2	1	5000000	B	-0.0328102	.	4999999	MEF_Phf2_KO_hic_merged_1M_OKK.bed
2	5000001	8000000	A	0.0471564	.	2999999	MEF_Phf2_KO_hic_merged_1M_OKK.bed
2	8000001	18000000	B	-0.0582417	.	9999999	MEF_Phf2_KO_hic_merged_1M_OKK.bed
2	18000001	19000000	A	0.018018	.	999999	MEF_Phf2_KO_hic_merged_1M_OKK.bed
2	19000001	25000000	B	-0.0756896	.	5999999	MEF_Phf2_KO_hic_merged_1M_OKK.bed
2	25000001	36000000	A	0.071968	.	10999999	MEF_Phf2_KO_hic_merged_1M_OKK.bed
2	36000001	37000000	B	-0.0972056	.	999999	MEF_Phf2_KO_hic_merged_1M_OKK.bed
2	37000001	39000000	A	0.036059	.	1999999	MEF_Phf2_KO_hic_merged_1M_OKK.bed
2	39000001	48000000	B	-0.0635556	.	8999999	MEF_Phf2_KO_hic_merged_1M_OKK.bed
2	48000001	53000000	A	0.0616774	.	4999999	MEF_Phf2_KO_hic_merged_1M_OKK.bed
2	53000001	59000000	B	-0.0878569	.	5999999	MEF_Phf2_KO_hic_merged_1M_OKK.bed
2	59000001	62000000	A	0.0580042	.	2999999	MEF_Phf2_KO_hic_merged_1M_OKK.bed
2	62000001	71000000	B	-0.0733816	.	8999999	MEF_Phf2_KO_hic_merged_1M_OKK.bed
2	71000001	76000000	A	0.0779549	.	4999999	MEF_Phf2_KO_hic_merged_1M_OKK.bed
2	76000001	78000000	B	-0.064446	.	1999999	MEF_Phf2_KO_hic_merged_1M_OKK.bed
2	78000001	81000000	A	0.0184042	.	2999999	MEF_Phf2_KO_hic_merged_1M_OKK.bed
2	81000001	90000000	B	-0.0867175	.	8999999	MEF_Phf2_KO_hic_merged_1M_OKK.bed
2	90000001	94000000	A	0.0754439	.	3999999	MEF_Phf2_KO_hic_merged_1M_OKK.bed
2	94000001	102000000	B	-0.0904012	.	7999999	MEF_Phf2_KO_hic_merged_1M_OKK.bed
2	102000001	103000000	A	0.0269369	.	999999	MEF_Phf2_KO_hic_merged_1M_OKK.bed
2	103000001	114000000	B	-0.0844775	.	10999999	MEF_Phf2_KO_hic_merged_1M_OKK.bed
2	114000001	122000000	A	0.0810188	.	7999999	MEF_Phf2_KO_hic_merged_1M_OKK.bed
2	122000001	125000000	B	-0.0983981	.	2999999	MEF_Phf2_KO_hic_merged_1M_OKK.bed
2	125000001	129000000	A	0.0609984	.	3999999	MEF_Phf2_KO_hic_merged_1M_OKK.bed
2	129000001	130000000	B	-0.0838828	.	999999	MEF_Phf2_KO_hic_merged_1M_OKK.bed
2	130000001	132000000	A	0.0706423	.	1999999	MEF_Phf2_KO_hic_merged_1M_OKK.bed
2	132000001	152000000	B	-0.0774339	.	19999999	MEF_Phf2_KO_hic_merged_1M_OKK.bed
2	152000001	153000000	A	0.0576117	.	999999	MEF_Phf2_KO_hic_merged_1M_OKK.bed
2	153000001	154000000	B	-0.0434862	.	999999	MEF_Phf2_KO_hic_merged_1M_OKK.bed
2	154000001	158000000	A	0.0756332	.	3999999	MEF_Phf2_KO_hic_merged_1M_OKK.bed
2	158000001	163000000	B	-0.0484414	.	4999999	MEF_Phf2_KO_hic_merged_1M_OKK.bed
2	163000001	170000000	A	0.0659252	.	6999999	MEF_Phf2_KO_hic_merged_1M_OKK.bed
2	170000001	173000000	B	-0.0593165	.	2999999	MEF_Phf2_KO_hic_merged_1M_OKK.bed
2	173000001	174000000	A	0.00496783	.	999999	MEF_Phf2_KO_hic_merged_1M_OKK.bed
2	174000001	181748087	B	-0.0460066	.	7748086	MEF_Phf2_KO_hic_merged_1M_OKK.bed
3	1	8000000	B	-0.038433	.	7999999	MEF_Phf2_KO_hic_merged_1M_OKK.bed
3	8000001	10000000	A	0.0318254	.	1999999	MEF_Phf2_KO_hic_merged_1M_OKK.bed
3	10000001	21000000	B	-0.0842842	.	10999999	MEF_Phf2_KO_hic_merged_1M_OKK.bed
3	21000001	22000000	A	0.0252242	.	999999	MEF_Phf2_KO_hic_merged_1M_OKK.bed
3	22000001	27000000	B	-0.0738266	.	4999999	MEF_Phf2_KO_hic_merged_1M_OKK.bed
3	27000001	28000000	A	0.0514772	.	999999	MEF_Phf2_KO_hic_merged_1M_OKK.bed
3	28000001	36000000	B	-0.0869534	.	7999999	MEF_Phf2_KO_hic_merged_1M_OKK.bed
3	36000001	42000000	A	0.0779112	.	5999999	MEF_Phf2_KO_hic_merged_1M_OKK.bed
3	42000001	49000000	B	-0.0343899	.	6999999	MEF_Phf2_KO_hic_merged_1M_OKK.bed
3	49000001	53000000	A	0.0599916	.	3999999	MEF_Phf2_KO_hic_merged_1M_OKK.bed
3	53000001	55000000	B	-0.0905118	.	1999999	MEF_Phf2_KO_hic_merged_1M_OKK.bed
3	55000001	58000000	A	0.0751767	.	2999999	MEF_Phf2_KO_hic_merged_1M_OKK.bed
3	58000001	65000000	B	-0.0709516	.	6999999	MEF_Phf2_KO_hic_merged_1M_OKK.bed
3	65000001	67000000	A	0.0703203	.	1999999	MEF_Phf2_KO_hic_merged_1M_OKK.bed
3	67000001	79000000	B	-0.0896612	.	11999999	MEF_Phf2_KO_hic_merged_1M_OKK.bed
3	79000001	80000000	A	0.0117351	.	999999	MEF_Phf2_KO_hic_merged_1M_OKK.bed
3	80000001	83000000	B	-0.0910769	.	2999999	MEF_Phf2_KO_hic_merged_1M_OKK.bed
3	83000001	90000000	A	0.0722415	.	6999999	MEF_Phf2_KO_hic_merged_1M_OKK.bed
3	90000001	94000000	B	-0.0971824	.	3999999	MEF_Phf2_KO_hic_merged_1M_OKK.bed
3	94000001	97000000	A	0.0708118	.	2999999	MEF_Phf2_KO_hic_merged_1M_OKK.bed
3	97000001	100000000	B	-0.0608135	.	2999999	MEF_Phf2_KO_hic_merged_1M_OKK.bed
3	100000001	105000000	A	0.0743584	.	4999999	MEF_Phf2_KO_hic_merged_1M_OKK.bed
3	105000001	107000000	B	-0.106783	.	1999999	MEF_Phf2_KO_hic_merged_1M_OKK.bed
3	107000001	109000000	A	0.0466584	.	1999999	MEF_Phf2_KO_hic_merged_1M_OKK.bed
3	109000001	115000000	B	-0.096963	.	5999999	MEF_Phf2_KO_hic_merged_1M_OKK.bed
3	115000001	117000000	A	0.0159116	.	1999999	MEF_Phf2_KO_hic_merged_1M_OKK.bed
3	117000001	121000000	B	-0.0688605	.	3999999	MEF_Phf2_KO_hic_merged_1M_OKK.bed
3	121000001	123000000	A	0.0876266	.	1999999	MEF_Phf2_KO_hic_merged_1M_OKK.bed
3	123000001	126000000	B	-0.107657	.	2999999	MEF_Phf2_KO_hic_merged_1M_OKK.bed
3	126000001	127000000	A	0.0067131	.	999999	MEF_Phf2_KO_hic_merged_1M_OKK.bed
3	127000001	131000000	B	-0.0630718	.	3999999	MEF_Phf2_KO_hic_merged_1M_OKK.bed
3	131000001	132000000	A	0.080625	.	999999	MEF_Phf2_KO_hic_merged_1M_OKK.bed
3	132000001	135000000	B	-0.0814836	.	2999999	MEF_Phf2_KO_hic_merged_1M_OKK.bed
3	135000001	139000000	A	0.0640903	.	3999999	MEF_Phf2_KO_hic_merged_1M_OKK.bed
3	139000001	142000000	B	-0.070791	.	2999999	MEF_Phf2_KO_hic_merged_1M_OKK.bed
3	142000001	153000000	A	0.0669284	.	10999999	MEF_Phf2_KO_hic_merged_1M_OKK.bed
3	153000001	159599783	B	-0.0692871	.	6599782	MEF_Phf2_KO_hic_merged_1M_OKK.bed
4	1	5000000	B	-0.0259673	.	4999999	MEF_Phf2_KO_hic_merged_1M_OKK.bed
4	5000001	8000000	A	0.0530367	.	2999999	MEF_Phf2_KO_hic_merged_1M_OKK.bed
4	8000001	11000000	B	-0.0579355	.	2999999	MEF_Phf2_KO_hic_merged_1M_OKK.bed
4	11000001	12000000	A	0.0511192	.	999999	MEF_Phf2_KO_hic_merged_1M_OKK.bed
4	12000001	13000000	B	-0.0138611	.	999999	MEF_Phf2_KO_hic_merged_1M_OKK.bed
4	13000001	14000000	A	0.0551943	.	999999	MEF_Phf2_KO_hic_merged_1M_OKK.bed
4	14000001	31000000	B	-0.0743135	.	16999999	MEF_Phf2_KO_hic_merged_1M_OKK.bed
4	31000001	35000000	A	0.0651564	.	3999999	MEF_Phf2_KO_hic_merged_1M_OKK.bed
4	35000001	40000000	B	-0.0619617	.	4999999	MEF_Phf2_KO_hic_merged_1M_OKK.bed
4	40000001	42000000	A	0.0666116	.	1999999	MEF_Phf2_KO_hic_merged_1M_OKK.bed
4	42000001	43000000	B	-0.0184251	.	999999	MEF_Phf2_KO_hic_merged_1M_OKK.bed
4	43000001	44000000	A	0.0586318	.	999999	MEF_Phf2_KO_hic_merged_1M_OKK.bed
4	44000001	53000000	B	-0.0823657	.	8999999	MEF_Phf2_KO_hic_merged_1M_OKK.bed
4	53000001	60000000	A	0.0939522	.	6999999	MEF_Phf2_KO_hic_merged_1M_OKK.bed
4	60000001	62000000	B	-0.103751	.	1999999	MEF_Phf2_KO_hic_merged_1M_OKK.bed
4	62000001	65000000	A	0.0922176	.	2999999	MEF_Phf2_KO_hic_merged_1M_OKK.bed
4	65000001	81000000	B	-0.0899407	.	15999999	MEF_Phf2_KO_hic_merged_1M_OKK.bed
4	81000001	84000000	A	0.0702889	.	2999999	MEF_Phf2_KO_hic_merged_1M_OKK.bed
4	84000001	97000000	B	-0.0861902	.	12999999	MEF_Phf2_KO_hic_merged_1M_OKK.bed
4	97000001	99000000	A	0.00554624	.	1999999	MEF_Phf2_KO_hic_merged_1M_OKK.bed
4	99000001	100000000	B	-0.073386	.	999999	MEF_Phf2_KO_hic_merged_1M_OKK.bed
4	100000001	101000000	A	0.0167738	.	999999	MEF_Phf2_KO_hic_merged_1M_OKK.bed
4	101000001	105000000	B	-0.112505	.	3999999	MEF_Phf2_KO_hic_merged_1M_OKK.bed
4	105000001	109000000	A	0.0900061	.	3999999	MEF_Phf2_KO_hic_merged_1M_OKK.bed
4	109000001	116000000	B	-0.0900181	.	6999999	MEF_Phf2_KO_hic_merged_1M_OKK.bed
4	116000001	118000000	A	0.0552119	.	1999999	MEF_Phf2_KO_hic_merged_1M_OKK.bed
4	118000001	119000000	B	-0.0705812	.	999999	MEF_Phf2_KO_hic_merged_1M_OKK.bed
4	119000001	120000000	A	0.022378	.	999999	MEF_Phf2_KO_hic_merged_1M_OKK.bed
4	120000001	129000000	B	-0.0521628	.	8999999	MEF_Phf2_KO_hic_merged_1M_OKK.bed
4	129000001	130000000	A	0.0963342	.	999999	MEF_Phf2_KO_hic_merged_1M_OKK.bed
4	130000001	132000000	B	-0.0433074	.	1999999	MEF_Phf2_KO_hic_merged_1M_OKK.bed
4	132000001	139000000	A	0.0886417	.	6999999	MEF_Phf2_KO_hic_merged_1M_OKK.bed
4	139000001	140000000	B	-0.0588207	.	999999	MEF_Phf2_KO_hic_merged_1M_OKK.bed
4	140000001	142000000	A	0.0369506	.	1999999	MEF_Phf2_KO_hic_merged_1M_OKK.bed
4	142000001	148000000	B	-0.0669802	.	5999999	MEF_Phf2_KO_hic_merged_1M_OKK.bed
4	148000001	151000000	A	0.0820524	.	2999999	MEF_Phf2_KO_hic_merged_1M_OKK.bed
4	151000001	154000000	B	-0.0489642	.	2999999	MEF_Phf2_KO_hic_merged_1M_OKK.bed
4	154000001	155000000	A	0.0322148	.	999999	MEF_Phf2_KO_hic_merged_1M_OKK.bed
4	155000001	155630120	B	0	.	630119	MEF_Phf2_KO_hic_merged_1M_OKK.bed
5	1	3000000	B	0	.	2999999	MEF_Phf2_KO_hic_merged_1M_OKK.bed
5	3000001	6000000	A	0.0500999	.	2999999	MEF_Phf2_KO_hic_merged_1M_OKK.bed
5	6000001	16000000	B	-0.073391	.	9999999	MEF_Phf2_KO_hic_merged_1M_OKK.bed
5	16000001	17000000	A	0.0390422	.	999999	MEF_Phf2_KO_hic_merged_1M_OKK.bed
5	17000001	20000000	B	-0.0644629	.	2999999	MEF_Phf2_KO_hic_merged_1M_OKK.bed
5	20000001	21000000	A	0.051713	.	999999	MEF_Phf2_KO_hic_merged_1M_OKK.bed
5	21000001	23000000	B	-0.104155	.	1999999	MEF_Phf2_KO_hic_merged_1M_OKK.bed
5	23000001	25000000	A	0.0839775	.	1999999	MEF_Phf2_KO_hic_merged_1M_OKK.bed
5	25000001	30000000	B	-0.0983467	.	4999999	MEF_Phf2_KO_hic_merged_1M_OKK.bed
5	30000001	37000000	A	0.0968757	.	6999999	MEF_Phf2_KO_hic_merged_1M_OKK.bed
5	37000001	44000000	B	-0.0837605	.	6999999	MEF_Phf2_KO_hic_merged_1M_OKK.bed
5	44000001	49000000	A	0.0668644	.	4999999	MEF_Phf2_KO_hic_merged_1M_OKK.bed
5	49000001	65000000	B	-0.0837276	.	15999999	MEF_Phf2_KO_hic_merged_1M_OKK.bed
5	65000001	67000000	A	0.107412	.	1999999	MEF_Phf2_KO_hic_merged_1M_OKK.bed
5	67000001	73000000	B	-0.0994792	.	5999999	MEF_Phf2_KO_hic_merged_1M_OKK.bed
5	73000001	76000000	A	0.0699251	.	2999999	MEF_Phf2_KO_hic_merged_1M_OKK.bed
5	76000001	91000000	B	-0.0782437	.	14999999	MEF_Phf2_KO_hic_merged_1M_OKK.bed
5	91000001	93000000	A	0.0832568	.	1999999	MEF_Phf2_KO_hic_merged_1M_OKK.bed
5	93000001	97000000	B	-0.061324	.	3999999	MEF_Phf2_KO_hic_merged_1M_OKK.bed
5	97000001	101000000	A	0.0466684	.	3999999	MEF_Phf2_KO_hic_merged_1M_OKK.bed
5	101000001	103000000	B	-0.0479852	.	1999999	MEF_Phf2_KO_hic_merged_1M_OKK.bed
5	103000001	105000000	A	0.0275822	.	1999999	MEF_Phf2_KO_hic_merged_1M_OKK.bed
5	105000001	108000000	B	-0.0606382	.	2999999	MEF_Phf2_KO_hic_merged_1M_OKK.bed
5	108000001	109000000	A	0.00422333	.	999999	MEF_Phf2_KO_hic_merged_1M_OKK.bed
5	109000001	110000000	B	-0.0875187	.	999999	MEF_Phf2_KO_hic_merged_1M_OKK.bed
5	110000001	113000000	A	0.0731749	.	2999999	MEF_Phf2_KO_hic_merged_1M_OKK.bed
5	113000001	114000000	B	-0.0185878	.	999999	MEF_Phf2_KO_hic_merged_1M_OKK.bed
5	114000001	116000000	A	0.112759	.	1999999	MEF_Phf2_KO_hic_merged_1M_OKK.bed
5	116000001	119000000	B	-0.0537314	.	2999999	MEF_Phf2_KO_hic_merged_1M_OKK.bed
5	119000001	120000000	A	0.0150605	.	999999	MEF_Phf2_KO_hic_merged_1M_OKK.bed
5	120000001	121000000	B	-0.0558764	.	999999	MEF_Phf2_KO_hic_merged_1M_OKK.bed
5	121000001	126000000	A	0.0870934	.	4999999	MEF_Phf2_KO_hic_merged_1M_OKK.bed
5	126000001	130000000	B	-0.0725622	.	3999999	MEF_Phf2_KO_hic_merged_1M_OKK.bed
5	130000001	133000000	A	0.0281719	.	2999999	MEF_Phf2_KO_hic_merged_1M_OKK.bed
5	133000001	134000000	B	-0.0262579	.	999999	MEF_Phf2_KO_hic_merged_1M_OKK.bed
5	134000001	138000000	A	0.0877329	.	3999999	MEF_Phf2_KO_hic_merged_1M_OKK.bed
5	138000001	139000000	B	-0.066785	.	999999	MEF_Phf2_KO_hic_merged_1M_OKK.bed
5	139000001	141000000	A	0.0831811	.	1999999	MEF_Phf2_KO_hic_merged_1M_OKK.bed
5	141000001	143000000	B	-0.0605544	.	1999999	MEF_Phf2_KO_hic_merged_1M_OKK.bed
5	143000001	145000000	A	0.101819	.	1999999	MEF_Phf2_KO_hic_merged_1M_OKK.bed
5	145000001	149000000	B	-0.0520338	.	3999999	MEF_Phf2_KO_hic_merged_1M_OKK.bed
5	149000001	150000000	A	0.0556485	.	999999	MEF_Phf2_KO_hic_merged_1M_OKK.bed
5	150000001	152537259	B	-0.0234769	.	2537258	MEF_Phf2_KO_hic_merged_1M_OKK.bed
6	1	15000000	B	-0.0537615	.	14999999	MEF_Phf2_KO_hic_merged_1M_OKK.bed
6	15000001	16000000	A	0.0413564	.	999999	MEF_Phf2_KO_hic_merged_1M_OKK.bed
6	16000001	17000000	B	-0.0196699	.	999999	MEF_Phf2_KO_hic_merged_1M_OKK.bed
6	17000001	18000000	A	0.081138	.	999999	MEF_Phf2_KO_hic_merged_1M_OKK.bed
6	18000001	28000000	B	-0.084044	.	9999999	MEF_Phf2_KO_hic_merged_1M_OKK.bed
6	28000001	32000000	A	0.0674669	.	3999999	MEF_Phf2_KO_hic_merged_1M_OKK.bed
6	32000001	33000000	B	-0.060806	.	999999	MEF_Phf2_KO_hic_merged_1M_OKK.bed
6	33000001	40000000	A	0.0806089	.	6999999	MEF_Phf2_KO_hic_merged_1M_OKK.bed
6	40000001	49000000	B	-0.0875257	.	8999999	MEF_Phf2_KO_hic_merged_1M_OKK.bed
6	49000001	55000000	A	0.0916114	.	5999999	MEF_Phf2_KO_hic_merged_1M_OKK.bed
6	55000001	71000000	B	-0.090393	.	15999999	MEF_Phf2_KO_hic_merged_1M_OKK.bed
6	71000001	73000000	A	0.0518632	.	1999999	MEF_Phf2_KO_hic_merged_1M_OKK.bed
6	73000001	83000000	B	-0.0681085	.	9999999	MEF_Phf2_KO_hic_merged_1M_OKK.bed
6	83000001	89000000	A	0.0986598	.	5999999	MEF_Phf2_KO_hic_merged_1M_OKK.bed
6	89000001	91000000	B	-0.0215323	.	1999999	MEF_Phf2_KO_hic_merged_1M_OKK.bed
6	91000001	95000000	A	0.0978805	.	3999999	MEF_Phf2_KO_hic_merged_1M_OKK.bed
6	95000001	97000000	B	-0.0976373	.	1999999	MEF_Phf2_KO_hic_merged_1M_OKK.bed
6	97000001	101000000	A	0.094335	.	3999999	MEF_Phf2_KO_hic_merged_1M_OKK.bed
6	101000001	113000000	B	-0.0760624	.	11999999	MEF_Phf2_KO_hic_merged_1M_OKK.bed
6	113000001	114000000	A	0.0144425	.	999999	MEF_Phf2_KO_hic_merged_1M_OKK.bed
6	114000001	115000000	B	-0.0377103	.	999999	MEF_Phf2_KO_hic_merged_1M_OKK.bed
6	115000001	116000000	A	0.0864328	.	999999	MEF_Phf2_KO_hic_merged_1M_OKK.bed
6	116000001	117000000	B	-0.00503362	.	999999	MEF_Phf2_KO_hic_merged_1M_OKK.bed
6	117000001	121000000	A	0.0886143	.	3999999	MEF_Phf2_KO_hic_merged_1M_OKK.bed
6	121000001	125000000	B	-0.0789113	.	3999999	MEF_Phf2_KO_hic_merged_1M_OKK.bed
6	125000001	128000000	A	0.0450964	.	2999999	MEF_Phf2_KO_hic_merged_1M_OKK.bed
6	128000001	134000000	B	-0.097121	.	5999999	MEF_Phf2_KO_hic_merged_1M_OKK.bed
6	134000001	137000000	A	0.0362826	.	2999999	MEF_Phf2_KO_hic_merged_1M_OKK.bed
6	137000001	143000000	B	-0.076162	.	5999999	MEF_Phf2_KO_hic_merged_1M_OKK.bed
6	143000001	147000000	A	0.0548845	.	3999999	MEF_Phf2_KO_hic_merged_1M_OKK.bed
6	147000001	148000000	B	-0.100001	.	999999	MEF_Phf2_KO_hic_merged_1M_OKK.bed
6	148000001	149000000	A	0.00371726	.	999999	MEF_Phf2_KO_hic_merged_1M_OKK.bed
6	149000001	149517037	B	0	.	517036	MEF_Phf2_KO_hic_merged_1M_OKK.bed
7	1	16000000	B	-0.0626395	.	15999999	MEF_Phf2_KO_hic_merged_1M_OKK.bed
7	16000001	18000000	A	0.0189558	.	1999999	MEF_Phf2_KO_hic_merged_1M_OKK.bed
7	18000001	20000000	B	-0.0553633	.	1999999	MEF_Phf2_KO_hic_merged_1M_OKK.bed
7	20000001	21000000	A	0.0412312	.	999999	MEF_Phf2_KO_hic_merged_1M_OKK.bed
7	21000001	28000000	B	-0.0585535	.	6999999	MEF_Phf2_KO_hic_merged_1M_OKK.bed
7	28000001	31000000	A	0.0382043	.	2999999	MEF_Phf2_KO_hic_merged_1M_OKK.bed
7	31000001	35000000	B	-0.0772027	.	3999999	MEF_Phf2_KO_hic_merged_1M_OKK.bed
7	35000001	37000000	A	0.0214627	.	1999999	MEF_Phf2_KO_hic_merged_1M_OKK.bed
7	37000001	52000000	B	-0.0464222	.	14999999	MEF_Phf2_KO_hic_merged_1M_OKK.bed
7	52000001	53000000	A	0.0846165	.	999999	MEF_Phf2_KO_hic_merged_1M_OKK.bed
7	53000001	73000000	B	-0.0969713	.	19999999	MEF_Phf2_KO_hic_merged_1M_OKK.bed
7	73000001	75000000	A	0.0952047	.	1999999	MEF_Phf2_KO_hic_merged_1M_OKK.bed
7	75000001	80000000	B	-0.0310259	.	4999999	MEF_Phf2_KO_hic_merged_1M_OKK.bed
7	80000001	83000000	A	0.0439035	.	2999999	MEF_Phf2_KO_hic_merged_1M_OKK.bed
7	83000001	86000000	B	-0.10958	.	2999999	MEF_Phf2_KO_hic_merged_1M_OKK.bed
7	86000001	92000000	A	0.0757465	.	5999999	MEF_Phf2_KO_hic_merged_1M_OKK.bed
7	92000001	96000000	B	-0.101796	.	3999999	MEF_Phf2_KO_hic_merged_1M_OKK.bed
7	96000001	97000000	A	0.0329561	.	999999	MEF_Phf2_KO_hic_merged_1M_OKK.bed
7	97000001	103000000	B	-0.0688106	.	5999999	MEF_Phf2_KO_hic_merged_1M_OKK.bed
7	103000001	110000000	A	0.063028	.	6999999	MEF_Phf2_KO_hic_merged_1M_OKK.bed
7	110000001	117000000	B	-0.104447	.	6999999	MEF_Phf2_KO_hic_merged_1M_OKK.bed
7	117000001	122000000	A	0.0861702	.	4999999	MEF_Phf2_KO_hic_merged_1M_OKK.bed
7	122000001	133000000	B	-0.0982013	.	10999999	MEF_Phf2_KO_hic_merged_1M_OKK.bed
7	133000001	136000000	A	0.0792596	.	2999999	MEF_Phf2_KO_hic_merged_1M_OKK.bed
7	136000001	137000000	B	-0.11426	.	999999	MEF_Phf2_KO_hic_merged_1M_OKK.bed
7	137000001	138000000	A	0.0399168	.	999999	MEF_Phf2_KO_hic_merged_1M_OKK.bed
7	138000001	141000000	B	-0.04724	.	2999999	MEF_Phf2_KO_hic_merged_1M_OKK.bed
7	141000001	143000000	A	0.0910414	.	1999999	MEF_Phf2_KO_hic_merged_1M_OKK.bed
7	143000001	148000000	B	-0.0661305	.	4999999	MEF_Phf2_KO_hic_merged_1M_OKK.bed
7	148000001	149000000	A	0.0296717	.	999999	MEF_Phf2_KO_hic_merged_1M_OKK.bed
7	149000001	152524553	B	-0.0221247	.	3524552	MEF_Phf2_KO_hic_merged_1M_OKK.bed
8	1	7000000	B	-0.0396217	.	6999999	MEF_Phf2_KO_hic_merged_1M_OKK.bed
8	7000001	8000000	A	0.00191188	.	999999	MEF_Phf2_KO_hic_merged_1M_OKK.bed
8	8000001	11000000	B	-0.0554544	.	2999999	MEF_Phf2_KO_hic_merged_1M_OKK.bed
8	11000001	12000000	A	0.00511372	.	999999	MEF_Phf2_KO_hic_merged_1M_OKK.bed
8	12000001	13000000	B	-0.0646849	.	999999	MEF_Phf2_KO_hic_merged_1M_OKK.bed
8	13000001	14000000	A	0.0393699	.	999999	MEF_Phf2_KO_hic_merged_1M_OKK.bed
8	14000001	26000000	B	-0.0661991	.	11999999	MEF_Phf2_KO_hic_merged_1M_OKK.bed
8	26000001	28000000	A	0.0806483	.	1999999	MEF_Phf2_KO_hic_merged_1M_OKK.bed
8	28000001	34000000	B	-0.0827665	.	5999999	MEF_Phf2_KO_hic_merged_1M_OKK.bed
8	34000001	38000000	A	0.067664	.	3999999	MEF_Phf2_KO_hic_merged_1M_OKK.bed
8	38000001	42000000	B	-0.113425	.	3999999	MEF_Phf2_KO_hic_merged_1M_OKK.bed
8	42000001	50000000	A	0.0769637	.	7999999	MEF_Phf2_KO_hic_merged_1M_OKK.bed
8	50000001	70000000	B	-0.100874	.	19999999	MEF_Phf2_KO_hic_merged_1M_OKK.bed
8	70000001	71000000	A	0.0342492	.	999999	MEF_Phf2_KO_hic_merged_1M_OKK.bed
8	71000001	72000000	B	-0.0220523	.	999999	MEF_Phf2_KO_hic_merged_1M_OKK.bed
8	72000001	73000000	A	0.031001	.	999999	MEF_Phf2_KO_hic_merged_1M_OKK.bed
8	73000001	81000000	B	-0.0758707	.	7999999	MEF_Phf2_KO_hic_merged_1M_OKK.bed
8	81000001	82000000	A	0.0144959	.	999999	MEF_Phf2_KO_hic_merged_1M_OKK.bed
8	82000001	86000000	B	-0.11291	.	3999999	MEF_Phf2_KO_hic_merged_1M_OKK.bed
8	86000001	88000000	A	0.0687723	.	1999999	MEF_Phf2_KO_hic_merged_1M_OKK.bed
8	88000001	97000000	B	-0.0921029	.	8999999	MEF_Phf2_KO_hic_merged_1M_OKK.bed
8	97000001	98000000	A	0.0547381	.	999999	MEF_Phf2_KO_hic_merged_1M_OKK.bed
8	98000001	105000000	B	-0.108521	.	6999999	MEF_Phf2_KO_hic_merged_1M_OKK.bed
8	105000001	106000000	A	0.017627	.	999999	MEF_Phf2_KO_hic_merged_1M_OKK.bed
8	106000001	108000000	B	-0.0429414	.	1999999	MEF_Phf2_KO_hic_merged_1M_OKK.bed
8	108000001	112000000	A	0.0981783	.	3999999	MEF_Phf2_KO_hic_merged_1M_OKK.bed
8	112000001	113000000	B	-0.0570918	.	999999	MEF_Phf2_KO_hic_merged_1M_OKK.bed
8	113000001	114000000	A	0.0275755	.	999999	MEF_Phf2_KO_hic_merged_1M_OKK.bed
8	114000001	122000000	B	-0.0897625	.	7999999	MEF_Phf2_KO_hic_merged_1M_OKK.bed
8	122000001	128000000	A	0.0886896	.	5999999	MEF_Phf2_KO_hic_merged_1M_OKK.bed
8	128000001	129000000	B	-0.0784277	.	999999	MEF_Phf2_KO_hic_merged_1M_OKK.bed
8	129000001	131000000	A	0.0493981	.	1999999	MEF_Phf2_KO_hic_merged_1M_OKK.bed
8	131000001	131738871	B	0	.	738870	MEF_Phf2_KO_hic_merged_1M_OKK.bed
9	1	21000000	B	-0.0868892	.	20999999	MEF_Phf2_KO_hic_merged_1M_OKK.bed
9	21000001	22000000	A	0.0611647	.	999999	MEF_Phf2_KO_hic_merged_1M_OKK.bed
9	22000001	41000000	B	-0.100319	.	18999999	MEF_Phf2_KO_hic_merged_1M_OKK.bed
9	41000001	42000000	A	0.0270251	.	999999	MEF_Phf2_KO_hic_merged_1M_OKK.bed
9	42000001	51000000	B	-0.0689912	.	8999999	MEF_Phf2_KO_hic_merged_1M_OKK.bed
9	51000001	52000000	A	0.0353089	.	999999	MEF_Phf2_KO_hic_merged_1M_OKK.bed
9	52000001	56000000	B	-0.0996954	.	3999999	MEF_Phf2_KO_hic_merged_1M_OKK.bed
9	56000001	69000000	A	0.088373	.	12999999	MEF_Phf2_KO_hic_merged_1M_OKK.bed
9	69000001	70000000	B	-0.0382292	.	999999	MEF_Phf2_KO_hic_merged_1M_OKK.bed
9	70000001	73000000	A	0.0742193	.	2999999	MEF_Phf2_KO_hic_merged_1M_OKK.bed
9	73000001	75000000	B	-0.120996	.	1999999	MEF_Phf2_KO_hic_merged_1M_OKK.bed
9	75000001	80000000	A	0.0532426	.	4999999	MEF_Phf2_KO_hic_merged_1M_OKK.bed
9	80000001	83000000	B	-0.0379675	.	2999999	MEF_Phf2_KO_hic_merged_1M_OKK.bed
9	83000001	86000000	A	0.0504272	.	2999999	MEF_Phf2_KO_hic_merged_1M_OKK.bed
9	86000001	108000000	B	-0.0906065	.	21999999	MEF_Phf2_KO_hic_merged_1M_OKK.bed
9	108000001	109000000	A	0.0440066	.	999999	MEF_Phf2_KO_hic_merged_1M_OKK.bed
9	109000001	110000000	B	-0.108123	.	999999	MEF_Phf2_KO_hic_merged_1M_OKK.bed
9	110000001	111000000	A	0.0170648	.	999999	MEF_Phf2_KO_hic_merged_1M_OKK.bed
9	111000001	116000000	B	-0.10407	.	4999999	MEF_Phf2_KO_hic_merged_1M_OKK.bed
9	116000001	118000000	A	0.0566053	.	1999999	MEF_Phf2_KO_hic_merged_1M_OKK.bed
9	118000001	121000000	B	-0.0777266	.	2999999	MEF_Phf2_KO_hic_merged_1M_OKK.bed
9	121000001	123000000	A	0.0417596	.	1999999	MEF_Phf2_KO_hic_merged_1M_OKK.bed
9	123000001	124076172	B	-0.0218651	.	1076171	MEF_Phf2_KO_hic_merged_1M_OKK.bed
10	1	7000000	B	-0.023077	.	6999999	MEF_Phf2_KO_hic_merged_1M_OKK.bed
10	7000001	10000000	A	0.0685287	.	2999999	MEF_Phf2_KO_hic_merged_1M_OKK.bed
10	10000001	12000000	B	-0.105148	.	1999999	MEF_Phf2_KO_hic_merged_1M_OKK.bed
10	12000001	19000000	A	0.0659243	.	6999999	MEF_Phf2_KO_hic_merged_1M_OKK.bed
10	19000001	23000000	B	-0.0604233	.	3999999	MEF_Phf2_KO_hic_merged_1M_OKK.bed
10	23000001	27000000	A	0.0763238	.	3999999	MEF_Phf2_KO_hic_merged_1M_OKK.bed
10	27000001	36000000	B	-0.0851878	.	8999999	MEF_Phf2_KO_hic_merged_1M_OKK.bed
10	36000001	40000000	A	0.0794894	.	3999999	MEF_Phf2_KO_hic_merged_1M_OKK.bed
10	40000001	41000000	B	-0.0388028	.	999999	MEF_Phf2_KO_hic_merged_1M_OKK.bed
10	41000001	43000000	A	0.0519654	.	1999999	MEF_Phf2_KO_hic_merged_1M_OKK.bed
10	43000001	58000000	B	-0.0974642	.	14999999	MEF_Phf2_KO_hic_merged_1M_OKK.bed
10	58000001	63000000	A	0.0691038	.	4999999	MEF_Phf2_KO_hic_merged_1M_OKK.bed
10	63000001	67000000	B	-0.0883714	.	3999999	MEF_Phf2_KO_hic_merged_1M_OKK.bed
10	67000001	70000000	A	0.0972713	.	2999999	MEF_Phf2_KO_hic_merged_1M_OKK.bed
10	70000001	75000000	B	-0.0849203	.	4999999	MEF_Phf2_KO_hic_merged_1M_OKK.bed
10	75000001	77000000	A	0.0830291	.	1999999	MEF_Phf2_KO_hic_merged_1M_OKK.bed
10	77000001	79000000	B	-0.0612272	.	1999999	MEF_Phf2_KO_hic_merged_1M_OKK.bed
10	79000001	81000000	A	0.0722812	.	1999999	MEF_Phf2_KO_hic_merged_1M_OKK.bed
10	81000001	82000000	B	-0.107009	.	999999	MEF_Phf2_KO_hic_merged_1M_OKK.bed
10	82000001	84000000	A	0.0642604	.	1999999	MEF_Phf2_KO_hic_merged_1M_OKK.bed
10	84000001	93000000	B	-0.083761	.	8999999	MEF_Phf2_KO_hic_merged_1M_OKK.bed
10	93000001	100000000	A	0.0976457	.	6999999	MEF_Phf2_KO_hic_merged_1M_OKK.bed
10	100000001	115000000	B	-0.102965	.	14999999	MEF_Phf2_KO_hic_merged_1M_OKK.bed
10	115000001	117000000	A	0.0845061	.	1999999	MEF_Phf2_KO_hic_merged_1M_OKK.bed
10	117000001	120000000	B	-0.0793885	.	2999999	MEF_Phf2_KO_hic_merged_1M_OKK.bed
10	120000001	122000000	A	0.0734724	.	1999999	MEF_Phf2_KO_hic_merged_1M_OKK.bed
10	122000001	126000000	B	-0.0702039	.	3999999	MEF_Phf2_KO_hic_merged_1M_OKK.bed
10	126000001	128000000	A	0.0552648	.	1999999	MEF_Phf2_KO_hic_merged_1M_OKK.bed
10	128000001	129993255	B	-0.0449046	.	1993254	MEF_Phf2_KO_hic_merged_1M_OKK.bed
11	1	3000000	B	0	.	2999999	MEF_Phf2_KO_hic_merged_1M_OKK.bed
11	3000001	7000000	A	0.0969799	.	3999999	MEF_Phf2_KO_hic_merged_1M_OKK.bed
11	7000001	17000000	B	-0.0948793	.	9999999	MEF_Phf2_KO_hic_merged_1M_OKK.bed
11	17000001	21000000	A	0.0475847	.	3999999	MEF_Phf2_KO_hic_merged_1M_OKK.bed
11	21000001	30000000	B	-0.094135	.	8999999	MEF_Phf2_KO_hic_merged_1M_OKK.bed
11	30000001	31000000	A	0.0249396	.	999999	MEF_Phf2_KO_hic_merged_1M_OKK.bed
11	31000001	32000000	B	-0.0432626	.	999999	MEF_Phf2_KO_hic_merged_1M_OKK.bed
11	32000001	33000000	A	0.0553595	.	999999	MEF_Phf2_KO_hic_merged_1M_OKK.bed
11	33000001	44000000	B	-0.104381	.	10999999	MEF_Phf2_KO_hic_merged_1M_OKK.bed
11	44000001	46000000	A	0.0329449	.	1999999	MEF_Phf2_KO_hic_merged_1M_OKK.bed
11	46000001	51000000	B	-0.0907809	.	4999999	MEF_Phf2_KO_hic_merged_1M_OKK.bed
11	51000001	52000000	A	0.0158534	.	999999	MEF_Phf2_KO_hic_merged_1M_OKK.bed
11	52000001	53000000	B	-0.0845093	.	999999	MEF_Phf2_KO_hic_merged_1M_OKK.bed
11	53000001	55000000	A	0.0753831	.	1999999	MEF_Phf2_KO_hic_merged_1M_OKK.bed
11	55000001	59000000	B	-0.102787	.	3999999	MEF_Phf2_KO_hic_merged_1M_OKK.bed
11	59000001	65000000	A	0.0840654	.	5999999	MEF_Phf2_KO_hic_merged_1M_OKK.bed
11	65000001	68000000	B	-0.103305	.	2999999	MEF_Phf2_KO_hic_merged_1M_OKK.bed
11	68000001	71000000	A	0.0739112	.	2999999	MEF_Phf2_KO_hic_merged_1M_OKK.bed
11	71000001	75000000	B	-0.0707349	.	3999999	MEF_Phf2_KO_hic_merged_1M_OKK.bed
11	75000001	80000000	A	0.106302	.	4999999	MEF_Phf2_KO_hic_merged_1M_OKK.bed
11	80000001	85000000	B	-0.0600993	.	4999999	MEF_Phf2_KO_hic_merged_1M_OKK.bed
11	85000001	89000000	A	0.0715034	.	3999999	MEF_Phf2_KO_hic_merged_1M_OKK.bed
11	89000001	94000000	B	-0.105869	.	4999999	MEF_Phf2_KO_hic_merged_1M_OKK.bed
11	94000001	99000000	A	0.1018	.	4999999	MEF_Phf2_KO_hic_merged_1M_OKK.bed
11	99000001	100000000	B	-0.103015	.	999999	MEF_Phf2_KO_hic_merged_1M_OKK.bed
11	100000001	103000000	A	0.0939084	.	2999999	MEF_Phf2_KO_hic_merged_1M_OKK.bed
11	103000001	105000000	B	-0.103175	.	1999999	MEF_Phf2_KO_hic_merged_1M_OKK.bed
11	105000001	107000000	A	0.0901676	.	1999999	MEF_Phf2_KO_hic_merged_1M_OKK.bed
11	107000001	115000000	B	-0.0667032	.	7999999	MEF_Phf2_KO_hic_merged_1M_OKK.bed
11	115000001	118000000	A	0.0994708	.	2999999	MEF_Phf2_KO_hic_merged_1M_OKK.bed
11	118000001	119000000	B	-0.0693974	.	999999	MEF_Phf2_KO_hic_merged_1M_OKK.bed
11	119000001	121000000	A	0.103499	.	1999999	MEF_Phf2_KO_hic_merged_1M_OKK.bed
11	121000001	121843856	B	0	.	843855	MEF_Phf2_KO_hic_merged_1M_OKK.bed
12	1	6000000	A	0.0203928	.	5999999	MEF_Phf2_KO_hic_merged_1M_OKK.bed
12	6000001	8000000	B	-0.0706392	.	1999999	MEF_Phf2_KO_hic_merged_1M_OKK.bed
12	8000001	10000000	A	0.0653817	.	1999999	MEF_Phf2_KO_hic_merged_1M_OKK.bed
12	10000001	16000000	B	-0.0883497	.	5999999	MEF_Phf2_KO_hic_merged_1M_OKK.bed
12	16000001	17000000	A	0.0616747	.	999999	MEF_Phf2_KO_hic_merged_1M_OKK.bed
12	17000001	26000000	B	-0.0944645	.	8999999	MEF_Phf2_KO_hic_merged_1M_OKK.bed
12	26000001	29000000	A	0.0382852	.	2999999	MEF_Phf2_KO_hic_merged_1M_OKK.bed
12	29000001	32000000	B	-0.119488	.	2999999	MEF_Phf2_KO_hic_merged_1M_OKK.bed
12	32000001	36000000	A	0.061994	.	3999999	MEF_Phf2_KO_hic_merged_1M_OKK.bed
12	36000001	53000000	B	-0.0864556	.	16999999	MEF_Phf2_KO_hic_merged_1M_OKK.bed
12	53000001	57000000	A	0.069351	.	3999999	MEF_Phf2_KO_hic_merged_1M_OKK.bed
12	57000001	70000000	B	-0.123281	.	12999999	MEF_Phf2_KO_hic_merged_1M_OKK.bed
12	70000001	73000000	A	0.0778407	.	2999999	MEF_Phf2_KO_hic_merged_1M_OKK.bed
12	73000001	74000000	B	-0.0917096	.	999999	MEF_Phf2_KO_hic_merged_1M_OKK.bed
12	74000001	78000000	A	0.051732	.	3999999	MEF_Phf2_KO_hic_merged_1M_OKK.bed
12	78000001	80000000	B	-0.0811523	.	1999999	MEF_Phf2_KO_hic_merged_1M_OKK.bed
12	80000001	82000000	A	0.0983073	.	1999999	MEF_Phf2_KO_hic_merged_1M_OKK.bed
12	82000001	83000000	B	-0.117382	.	999999	MEF_Phf2_KO_hic_merged_1M_OKK.bed
12	83000001	84000000	A	0.0196601	.	999999	MEF_Phf2_KO_hic_merged_1M_OKK.bed
12	84000001	85000000	B	-0.0329124	.	999999	MEF_Phf2_KO_hic_merged_1M_OKK.bed
12	85000001	88000000	A	0.0672934	.	2999999	MEF_Phf2_KO_hic_merged_1M_OKK.bed
12	88000001	96000000	B	-0.0887171	.	7999999	MEF_Phf2_KO_hic_merged_1M_OKK.bed
12	96000001	97000000	A	0.0147679	.	999999	MEF_Phf2_KO_hic_merged_1M_OKK.bed
12	97000001	100000000	B	-0.0379664	.	2999999	MEF_Phf2_KO_hic_merged_1M_OKK.bed
12	100000001	102000000	A	0.0308052	.	1999999	MEF_Phf2_KO_hic_merged_1M_OKK.bed
12	102000001	109000000	B	-0.106066	.	6999999	MEF_Phf2_KO_hic_merged_1M_OKK.bed
12	109000001	114000000	A	0.0800975	.	4999999	MEF_Phf2_KO_hic_merged_1M_OKK.bed
12	114000001	121000000	B	-0.0911447	.	6999999	MEF_Phf2_KO_hic_merged_1M_OKK.bed
12	121000001	121257530	A	0	.	257529	MEF_Phf2_KO_hic_merged_1M_OKK.bed
13	1	5000000	B	-0.0473396	.	4999999	MEF_Phf2_KO_hic_merged_1M_OKK.bed
13	5000001	6000000	A	0.0420027	.	999999	MEF_Phf2_KO_hic_merged_1M_OKK.bed
13	6000001	15000000	B	-0.102428	.	8999999	MEF_Phf2_KO_hic_merged_1M_OKK.bed
13	15000001	18000000	A	0.0518751	.	2999999	MEF_Phf2_KO_hic_merged_1M_OKK.bed
13	18000001	24000000	B	-0.10555	.	5999999	MEF_Phf2_KO_hic_merged_1M_OKK.bed
13	24000001	33000000	A	0.0799593	.	8999999	MEF_Phf2_KO_hic_merged_1M_OKK.bed
13	33000001	34000000	B	-0.124014	.	999999	MEF_Phf2_KO_hic_merged_1M_OKK.bed
13	34000001	36000000	A	0.0487416	.	1999999	MEF_Phf2_KO_hic_merged_1M_OKK.bed
13	36000001	42000000	B	-0.0624844	.	5999999	MEF_Phf2_KO_hic_merged_1M_OKK.bed
13	42000001	50000000	A	0.0969025	.	7999999	MEF_Phf2_KO_hic_merged_1M_OKK.bed
13	50000001	52000000	B	-0.0901233	.	1999999	MEF_Phf2_KO_hic_merged_1M_OKK.bed
13	52000001	53000000	A	0.0415195	.	999999	MEF_Phf2_KO_hic_merged_1M_OKK.bed
13	53000001	55000000	B	-0.0678786	.	1999999	MEF_Phf2_KO_hic_merged_1M_OKK.bed
13	55000001	56000000	A	0.0424467	.	999999	MEF_Phf2_KO_hic_merged_1M_OKK.bed
13	56000001	90000000	B	-0.0894379	.	33999999	MEF_Phf2_KO_hic_merged_1M_OKK.bed
13	90000001	100000000	A	0.0776442	.	9999999	MEF_Phf2_KO_hic_merged_1M_OKK.bed
13	100000001	102000000	B	-0.0510548	.	1999999	MEF_Phf2_KO_hic_merged_1M_OKK.bed
13	102000001	105000000	A	0.118957	.	2999999	MEF_Phf2_KO_hic_merged_1M_OKK.bed
13	105000001	109000000	B	-0.0894763	.	3999999	MEF_Phf2_KO_hic_merged_1M_OKK.bed
13	109000001	116000000	A	0.0963685	.	6999999	MEF_Phf2_KO_hic_merged_1M_OKK.bed
13	116000001	120284312	B	-0.0594011	.	4284311	MEF_Phf2_KO_hic_merged_1M_OKK.bed
14	1	8000000	B	-0.0401161	.	7999999	MEF_Phf2_KO_hic_merged_1M_OKK.bed
14	8000001	9000000	A	0.0257107	.	999999	MEF_Phf2_KO_hic_merged_1M_OKK.bed
14	9000001	10000000	B	-0.0173629	.	999999	MEF_Phf2_KO_hic_merged_1M_OKK.bed
14	10000001	11000000	A	0.00600345	.	999999	MEF_Phf2_KO_hic_merged_1M_OKK.bed
14	11000001	21000000	B	-0.0890517	.	9999999	MEF_Phf2_KO_hic_merged_1M_OKK.bed
14	21000001	30000000	A	0.0796847	.	8999999	MEF_Phf2_KO_hic_merged_1M_OKK.bed
14	30000001	31000000	B	-0.082135	.	999999	MEF_Phf2_KO_hic_merged_1M_OKK.bed
14	31000001	33000000	A	0.0962818	.	1999999	MEF_Phf2_KO_hic_merged_1M_OKK.bed
14	33000001	46000000	B	-0.090018	.	12999999	MEF_Phf2_KO_hic_merged_1M_OKK.bed
14	46000001	49000000	A	0.10422	.	2999999	MEF_Phf2_KO_hic_merged_1M_OKK.bed
14	49000001	55000000	B	-0.0994634	.	5999999	MEF_Phf2_KO_hic_merged_1M_OKK.bed
14	55000001	57000000	A	0.0779759	.	1999999	MEF_Phf2_KO_hic_merged_1M_OKK.bed
14	57000001	58000000	B	-0.0297422	.	999999	MEF_Phf2_KO_hic_merged_1M_OKK.bed
14	58000001	60000000	A	0.0550895	.	1999999	MEF_Phf2_KO_hic_merged_1M_OKK.bed
14	60000001	62000000	B	-0.0538755	.	1999999	MEF_Phf2_KO_hic_merged_1M_OKK.bed
14	62000001	64000000	A	0.0764389	.	1999999	MEF_Phf2_KO_hic_merged_1M_OKK.bed
14	64000001	65000000	B	-0.083956	.	999999	MEF_Phf2_KO_hic_merged_1M_OKK.bed
14	65000001	68000000	A	0.0450286	.	2999999	MEF_Phf2_KO_hic_merged_1M_OKK.bed
14	68000001	70000000	B	-0.0330865	.	1999999	MEF_Phf2_KO_hic_merged_1M_OKK.bed
14	70000001	71000000	A	0.111056	.	999999	MEF_Phf2_KO_hic_merged_1M_OKK.bed
14	71000001	73000000	B	-0.10291	.	1999999	MEF_Phf2_KO_hic_merged_1M_OKK.bed
14	73000001	75000000	A	0.0508392	.	1999999	MEF_Phf2_KO_hic_merged_1M_OKK.bed
14	75000001	76000000	B	-0.0575104	.	999999	MEF_Phf2_KO_hic_merged_1M_OKK.bed
14	76000001	80000000	A	0.105949	.	3999999	MEF_Phf2_KO_hic_merged_1M_OKK.bed
14	80000001	100000000	B	-0.0914619	.	19999999	MEF_Phf2_KO_hic_merged_1M_OKK.bed
14	100000001	104000000	A	0.0609126	.	3999999	MEF_Phf2_KO_hic_merged_1M_OKK.bed
14	104000001	106000000	B	-0.127141	.	1999999	MEF_Phf2_KO_hic_merged_1M_OKK.bed
14	106000001	107000000	A	0.0523398	.	999999	MEF_Phf2_KO_hic_merged_1M_OKK.bed
14	107000001	117000000	B	-0.0969582	.	9999999	MEF_Phf2_KO_hic_merged_1M_OKK.bed
14	117000001	118000000	A	0.0781764	.	999999	MEF_Phf2_KO_hic_merged_1M_OKK.bed
14	118000001	121000000	B	-0.0759317	.	2999999	MEF_Phf2_KO_hic_merged_1M_OKK.bed
14	121000001	123000000	A	0.0965551	.	1999999	MEF_Phf2_KO_hic_merged_1M_OKK.bed
14	123000001	125194864	B	-0.0579243	.	2194863	MEF_Phf2_KO_hic_merged_1M_OKK.bed
15	1	5000000	B	-0.029747	.	4999999	MEF_Phf2_KO_hic_merged_1M_OKK.bed
15	5000001	9000000	A	0.0840413	.	3999999	MEF_Phf2_KO_hic_merged_1M_OKK.bed
15	9000001	10000000	B	-0.0836376	.	999999	MEF_Phf2_KO_hic_merged_1M_OKK.bed
15	10000001	13000000	A	0.0666775	.	2999999	MEF_Phf2_KO_hic_merged_1M_OKK.bed
15	13000001	25000000	B	-0.125615	.	11999999	MEF_Phf2_KO_hic_merged_1M_OKK.bed
15	25000001	26000000	A	0.00266136	.	999999	MEF_Phf2_KO_hic_merged_1M_OKK.bed
15	26000001	27000000	B	-0.0846962	.	999999	MEF_Phf2_KO_hic_merged_1M_OKK.bed
15	27000001	28000000	A	0.000903132	.	999999	MEF_Phf2_KO_hic_merged_1M_OKK.bed
15	28000001	31000000	B	-0.128557	.	2999999	MEF_Phf2_KO_hic_merged_1M_OKK.bed
15	31000001	39000000	A	0.106973	.	7999999	MEF_Phf2_KO_hic_merged_1M_OKK.bed
15	39000001	40000000	B	-0.129167	.	999999	MEF_Phf2_KO_hic_merged_1M_OKK.bed
15	40000001	41000000	A	0.0126905	.	999999	MEF_Phf2_KO_hic_merged_1M_OKK.bed
15	41000001	53000000	B	-0.111456	.	11999999	MEF_Phf2_KO_hic_merged_1M_OKK.bed
15	53000001	64000000	A	0.089571	.	10999999	MEF_Phf2_KO_hic_merged_1M_OKK.bed
15	64000001	75000000	B	-0.0980828	.	10999999	MEF_Phf2_KO_hic_merged_1M_OKK.bed
15	75000001	77000000	A	0.0537457	.	1999999	MEF_Phf2_KO_hic_merged_1M_OKK.bed
15	77000001	78000000	B	-0.0126066	.	999999	MEF_Phf2_KO_hic_merged_1M_OKK.bed
15	78000001	82000000	A	0.0949334	.	3999999	MEF_Phf2_KO_hic_merged_1M_OKK.bed
15	82000001	85000000	B	-0.0731909	.	2999999	MEF_Phf2_KO_hic_merged_1M_OKK.bed
15	85000001	86000000	A	0.0416629	.	999999	MEF_Phf2_KO_hic_merged_1M_OKK.bed
15	86000001	93000000	B	-0.103962	.	6999999	MEF_Phf2_KO_hic_merged_1M_OKK.bed
15	93000001	94000000	A	0.0331665	.	999999	MEF_Phf2_KO_hic_merged_1M_OKK.bed
15	94000001	96000000	B	-0.022667	.	1999999	MEF_Phf2_KO_hic_merged_1M_OKK.bed
15	96000001	101000000	A	0.0785525	.	4999999	MEF_Phf2_KO_hic_merged_1M_OKK.bed
15	101000001	102000000	B	-0.053	.	999999	MEF_Phf2_KO_hic_merged_1M_OKK.bed
15	102000001	103000000	A	0.0821588	.	999999	MEF_Phf2_KO_hic_merged_1M_OKK.bed
15	103000001	103494974	B	0	.	494973	MEF_Phf2_KO_hic_merged_1M_OKK.bed
16	1	3000000	A	0	.	2999999	MEF_Phf2_KO_hic_merged_1M_OKK.bed
16	3000001	4000000	B	-0.124026	.	999999	MEF_Phf2_KO_hic_merged_1M_OKK.bed
16	4000001	5000000	A	0.0945337	.	999999	MEF_Phf2_KO_hic_merged_1M_OKK.bed
16	5000001	17000000	B	-0.108719	.	11999999	MEF_Phf2_KO_hic_merged_1M_OKK.bed
16	17000001	19000000	A	0.0901922	.	1999999	MEF_Phf2_KO_hic_merged_1M_OKK.bed
16	19000001	20000000	B	-0.144944	.	999999	MEF_Phf2_KO_hic_merged_1M_OKK.bed
16	20000001	22000000	A	0.0230255	.	1999999	MEF_Phf2_KO_hic_merged_1M_OKK.bed
16	22000001	24000000	B	-0.0623935	.	1999999	MEF_Phf2_KO_hic_merged_1M_OKK.bed
16	24000001	26000000	A	0.0682137	.	1999999	MEF_Phf2_KO_hic_merged_1M_OKK.bed
16	26000001	30000000	B	-0.132963	.	3999999	MEF_Phf2_KO_hic_merged_1M_OKK.bed
16	30000001	36000000	A	0.106229	.	5999999	MEF_Phf2_KO_hic_merged_1M_OKK.bed
16	36000001	43000000	B	-0.116217	.	6999999	MEF_Phf2_KO_hic_merged_1M_OKK.bed
16	43000001	44000000	A	0.0156571	.	999999	MEF_Phf2_KO_hic_merged_1M_OKK.bed
16	44000001	50000000	B	-0.0828929	.	5999999	MEF_Phf2_KO_hic_merged_1M_OKK.bed
16	50000001	53000000	A	0.00783054	.	2999999	MEF_Phf2_KO_hic_merged_1M_OKK.bed
16	53000001	55000000	B	-0.0970895	.	1999999	MEF_Phf2_KO_hic_merged_1M_OKK.bed
16	55000001	58000000	A	0.0441605	.	2999999	MEF_Phf2_KO_hic_merged_1M_OKK.bed
16	58000001	63000000	B	-0.127644	.	4999999	MEF_Phf2_KO_hic_merged_1M_OKK.bed
16	63000001	65000000	A	0.0582882	.	1999999	MEF_Phf2_KO_hic_merged_1M_OKK.bed
16	65000001	77000000	B	-0.0935514	.	11999999	MEF_Phf2_KO_hic_merged_1M_OKK.bed
16	77000001	78000000	A	0.0669277	.	999999	MEF_Phf2_KO_hic_merged_1M_OKK.bed
16	78000001	85000000	B	-0.0920709	.	6999999	MEF_Phf2_KO_hic_merged_1M_OKK.bed
16	85000001	88000000	A	0.10174	.	2999999	MEF_Phf2_KO_hic_merged_1M_OKK.bed
16	88000001	90000000	B	-0.143765	.	1999999	MEF_Phf2_KO_hic_merged_1M_OKK.bed
16	90000001	95000000	A	0.0844093	.	4999999	MEF_Phf2_KO_hic_merged_1M_OKK.bed
16	95000001	98000000	B	-0.103527	.	2999999	MEF_Phf2_KO_hic_merged_1M_OKK.bed
16	98000001	98319150	A	0	.	319149	MEF_Phf2_KO_hic_merged_1M_OKK.bed
17	1	3000000	A	0	.	2999999	MEF_Phf2_KO_hic_merged_1M_OKK.bed
17	3000001	5000000	B	-0.0578705	.	1999999	MEF_Phf2_KO_hic_merged_1M_OKK.bed
17	5000001	9000000	A	0.0781262	.	3999999	MEF_Phf2_KO_hic_merged_1M_OKK.bed
17	9000001	14000000	B	-0.090514	.	4999999	MEF_Phf2_KO_hic_merged_1M_OKK.bed
17	14000001	15000000	A	0.0628647	.	999999	MEF_Phf2_KO_hic_merged_1M_OKK.bed
17	15000001	24000000	B	-0.100276	.	8999999	MEF_Phf2_KO_hic_merged_1M_OKK.bed
17	24000001	31000000	A	0.100389	.	6999999	MEF_Phf2_KO_hic_merged_1M_OKK.bed
17	31000001	35000000	B	-0.072334	.	3999999	MEF_Phf2_KO_hic_merged_1M_OKK.bed
17	35000001	36000000	A	0.0945431	.	999999	MEF_Phf2_KO_hic_merged_1M_OKK.bed
17	36000001	44000000	B	-0.0982099	.	7999999	MEF_Phf2_KO_hic_merged_1M_OKK.bed
17	44000001	48000000	A	0.125629	.	3999999	MEF_Phf2_KO_hic_merged_1M_OKK.bed
17	48000001	56000000	B	-0.12844	.	7999999	MEF_Phf2_KO_hic_merged_1M_OKK.bed
17	56000001	57000000	A	0.0514607	.	999999	MEF_Phf2_KO_hic_merged_1M_OKK.bed
17	57000001	63000000	B	-0.0725221	.	5999999	MEF_Phf2_KO_hic_merged_1M_OKK.bed
17	63000001	65000000	A	0.0695842	.	1999999	MEF_Phf2_KO_hic_merged_1M_OKK.bed
17	65000001	66000000	B	-0.0592253	.	999999	MEF_Phf2_KO_hic_merged_1M_OKK.bed
17	66000001	67000000	A	0.0686306	.	999999	MEF_Phf2_KO_hic_merged_1M_OKK.bed
17	67000001	71000000	B	-0.114597	.	3999999	MEF_Phf2_KO_hic_merged_1M_OKK.bed
17	71000001	72000000	A	0.00586232	.	999999	MEF_Phf2_KO_hic_merged_1M_OKK.bed
17	72000001	75000000	B	-0.0913584	.	2999999	MEF_Phf2_KO_hic_merged_1M_OKK.bed
17	75000001	76000000	A	0.0477961	.	999999	MEF_Phf2_KO_hic_merged_1M_OKK.bed
17	76000001	79000000	B	-0.124615	.	2999999	MEF_Phf2_KO_hic_merged_1M_OKK.bed
17	79000001	82000000	A	0.116094	.	2999999	MEF_Phf2_KO_hic_merged_1M_OKK.bed
17	82000001	83000000	B	-0.0466906	.	999999	MEF_Phf2_KO_hic_merged_1M_OKK.bed
17	83000001	85000000	A	0.112497	.	1999999	MEF_Phf2_KO_hic_merged_1M_OKK.bed
17	85000001	87000000	B	-0.0873389	.	1999999	MEF_Phf2_KO_hic_merged_1M_OKK.bed
17	87000001	89000000	A	0.0594083	.	1999999	MEF_Phf2_KO_hic_merged_1M_OKK.bed
17	89000001	95000000	B	-0.138209	.	5999999	MEF_Phf2_KO_hic_merged_1M_OKK.bed
17	95000001	95272651	A	0	.	272650	MEF_Phf2_KO_hic_merged_1M_OKK.bed
18	1	3000000	A	0	.	2999999	MEF_Phf2_KO_hic_merged_1M_OKK.bed
18	3000001	4000000	B	-0.127893	.	999999	MEF_Phf2_KO_hic_merged_1M_OKK.bed
18	4000001	7000000	A	0.054106	.	2999999	MEF_Phf2_KO_hic_merged_1M_OKK.bed
18	7000001	8000000	B	-0.0589925	.	999999	MEF_Phf2_KO_hic_merged_1M_OKK.bed
18	8000001	14000000	A	0.0817211	.	5999999	MEF_Phf2_KO_hic_merged_1M_OKK.bed
18	14000001	32000000	B	-0.111168	.	17999999	MEF_Phf2_KO_hic_merged_1M_OKK.bed
18	32000001	37000000	A	0.0959623	.	4999999	MEF_Phf2_KO_hic_merged_1M_OKK.bed
18	37000001	39000000	B	-0.0732515	.	1999999	MEF_Phf2_KO_hic_merged_1M_OKK.bed
18	39000001	40000000	A	0.00435095	.	999999	MEF_Phf2_KO_hic_merged_1M_OKK.bed
18	40000001	46000000	B	-0.126063	.	5999999	MEF_Phf2_KO_hic_merged_1M_OKK.bed
18	46000001	59000000	A	0.0915273	.	12999999	MEF_Phf2_KO_hic_merged_1M_OKK.bed
18	59000001	61000000	B	-0.111206	.	1999999	MEF_Phf2_KO_hic_merged_1M_OKK.bed
18	61000001	62000000	A	0.0811875	.	999999	MEF_Phf2_KO_hic_merged_1M_OKK.bed
18	62000001	78000000	B	-0.101315	.	15999999	MEF_Phf2_KO_hic_merged_1M_OKK.bed
18	78000001	81000000	A	0.0750027	.	2999999	MEF_Phf2_KO_hic_merged_1M_OKK.bed
18	81000001	90000000	B	-0.123018	.	8999999	MEF_Phf2_KO_hic_merged_1M_OKK.bed
18	90000001	90772031	A	0	.	772030	MEF_Phf2_KO_hic_merged_1M_OKK.bed
19	1	7000000	A	0.0696239	.	6999999	MEF_Phf2_KO_hic_merged_1M_OKK.bed
19	7000001	10000000	B	-0.11449	.	2999999	MEF_Phf2_KO_hic_merged_1M_OKK.bed
19	10000001	11000000	A	0.0153426	.	999999	MEF_Phf2_KO_hic_merged_1M_OKK.bed
19	11000001	27000000	B	-0.142896	.	15999999	MEF_Phf2_KO_hic_merged_1M_OKK.bed
19	27000001	33000000	A	0.141868	.	5999999	MEF_Phf2_KO_hic_merged_1M_OKK.bed
19	33000001	37000000	B	-0.123057	.	3999999	MEF_Phf2_KO_hic_merged_1M_OKK.bed
19	37000001	38000000	A	0.0255261	.	999999	MEF_Phf2_KO_hic_merged_1M_OKK.bed
19	38000001	44000000	B	-0.119857	.	5999999	MEF_Phf2_KO_hic_merged_1M_OKK.bed
19	44000001	48000000	A	0.0670501	.	3999999	MEF_Phf2_KO_hic_merged_1M_OKK.bed
19	48000001	55000000	B	-0.14145	.	6999999	MEF_Phf2_KO_hic_merged_1M_OKK.bed
19	55000001	59000000	A	0.0963348	.	3999999	MEF_Phf2_KO_hic_merged_1M_OKK.bed
19	59000001	61000000	B	-0.119676	.	1999999	MEF_Phf2_KO_hic_merged_1M_OKK.bed
19	61000001	61342430	A	0	.	342429	MEF_Phf2_KO_hic_merged_1M_OKK.bed

## Sheet: p_values
file1	file2	p_value_A	p_value_B
MEF_wt_hic_merged_1M_OKK.bed	MEF_Wapl_KO_hic_merged_1M_OKK.bed	0.00188843	1.35044e-07
MEF_wt_hic_merged_1M_OKK.bed	MEF_Phf2-Wapl_KO_hic_1_1M_OKK.bed	0.01333	0.040391
MEF_wt_hic_merged_1M_OKK.bed	MEF_Phf2_KO_hic_merged_1M_OKK.bed	0.172191	4.10484e-05
MEF_Wapl_KO_hic_merged_1M_OKK.bed	MEF_wt_hic_merged_1M_OKK.bed	0.00188843	1.35044e-07
MEF_Wapl_KO_hic_merged_1M_OKK.bed	MEF_Phf2-Wapl_KO_hic_1_1M_OKK.bed	0.708211	0.00190555
MEF_Wapl_KO_hic_merged_1M_OKK.bed	MEF_Phf2_KO_hic_merged_1M_OKK.bed	2.68246e-05	1.65736e-18
MEF_Phf2-Wapl_KO_hic_1_1M_OKK.bed	MEF_wt_hic_merged_1M_OKK.bed	0.01333	0.040391
MEF_Phf2-Wapl_KO_hic_1_1M_OKK.bed	MEF_Wapl_KO_hic_merged_1M_OKK.bed	0.708211	0.00190555
MEF_Phf2-Wapl_KO_hic_1_1M_OKK.bed	MEF_Phf2_KO_hic_merged_1M_OKK.bed	0.000503292	5.23695e-09
MEF_Phf2_KO_hic_merged_1M_OKK.bed	MEF_wt_hic_merged_1M_OKK.bed	0.172191	4.10484e-05
MEF_Phf2_KO_hic_merged_1M_OKK.bed	MEF_Wapl_KO_hic_merged_1M_OKK.bed	2.68246e-05	1.65736e-18
MEF_Phf2_KO_hic_merged_1M_OKK.bed	MEF_Phf2-Wapl_KO_hic_1_1M_OKK.bed	0.000503292	5.23695e-09
		significant if lower than
		0.05 or 0.01

## Sheet: summary_statistics
file_name	group	statistic	value
MEF_wt_hic_merged_1M_OKK.bed	A	count	325
MEF_wt_hic_merged_1M_OKK.bed	A	mean	3.33193e+06
MEF_wt_hic_merged_1M_OKK.bed	A	std	2.76159e+06
MEF_wt_hic_merged_1M_OKK.bed	A	min	284311
MEF_wt_hic_merged_1M_OKK.bed	A	25%	999999
MEF_wt_hic_merged_1M_OKK.bed	A	50%	1999999
MEF_wt_hic_merged_1M_OKK.bed	A	75%	3999999
MEF_wt_hic_merged_1M_OKK.bed	A	max	16999999
MEF_wt_hic_merged_1M_OKK.bed	B	count	336
MEF_wt_hic_merged_1M_OKK.bed	B	mean	4.13532e+06
MEF_wt_hic_merged_1M_OKK.bed	B	std	3.88482e+06
MEF_wt_hic_merged_1M_OKK.bed	B	min	195431
MEF_wt_hic_merged_1M_OKK.bed	B	25%	999999
MEF_wt_hic_merged_1M_OKK.bed	B	50%	2999999
MEF_wt_hic_merged_1M_OKK.bed	B	75%	5249999
MEF_wt_hic_merged_1M_OKK.bed	B	max	25999999
MEF_Wapl_KO_hic_merged_1M_OKK.bed	A	count	359
MEF_Wapl_KO_hic_merged_1M_OKK.bed	A	mean	4.11262e+06
MEF_Wapl_KO_hic_merged_1M_OKK.bed	A	std	3.66763e+06
MEF_Wapl_KO_hic_merged_1M_OKK.bed	A	min	194863
MEF_Wapl_KO_hic_merged_1M_OKK.bed	A	25%	1142155
MEF_Wapl_KO_hic_merged_1M_OKK.bed	A	50%	2999999
MEF_Wapl_KO_hic_merged_1M_OKK.bed	A	75%	4999999
MEF_Wapl_KO_hic_merged_1M_OKK.bed	A	max	20999999
MEF_Wapl_KO_hic_merged_1M_OKK.bed	B	count	352
MEF_Wapl_KO_hic_merged_1M_OKK.bed	B	mean	2.82929e+06
MEF_Wapl_KO_hic_merged_1M_OKK.bed	B	std	2.40544e+06
MEF_Wapl_KO_hic_merged_1M_OKK.bed	B	min	257529
MEF_Wapl_KO_hic_merged_1M_OKK.bed	B	25%	999999
MEF_Wapl_KO_hic_merged_1M_OKK.bed	B	50%	1999999
MEF_Wapl_KO_hic_merged_1M_OKK.bed	B	75%	3999999
MEF_Wapl_KO_hic_merged_1M_OKK.bed	B	max	19999999
MEF_Phf2-Wapl_KO_hic_1_1M_OKK.bed	A	count	329
MEF_Phf2-Wapl_KO_hic_1_1M_OKK.bed	A	mean	4.00279e+06
MEF_Phf2-Wapl_KO_hic_1_1M_OKK.bed	A	std	4.02706e+06
MEF_Phf2-Wapl_KO_hic_1_1M_OKK.bed	A	min	194863
MEF_Phf2-Wapl_KO_hic_1_1M_OKK.bed	A	25%	999999
MEF_Phf2-Wapl_KO_hic_1_1M_OKK.bed	A	50%	2999999
MEF_Phf2-Wapl_KO_hic_1_1M_OKK.bed	A	75%	4999999
MEF_Phf2-Wapl_KO_hic_1_1M_OKK.bed	A	max	27999999
MEF_Phf2-Wapl_KO_hic_1_1M_OKK.bed	B	count	326
MEF_Phf2-Wapl_KO_hic_1_1M_OKK.bed	B	mean	3.54425e+06
MEF_Phf2-Wapl_KO_hic_1_1M_OKK.bed	B	std	3.50354e+06
MEF_Phf2-Wapl_KO_hic_1_1M_OKK.bed	B	min	342429
MEF_Phf2-Wapl_KO_hic_1_1M_OKK.bed	B	25%	999999
MEF_Phf2-Wapl_KO_hic_1_1M_OKK.bed	B	50%	2999999
MEF_Phf2-Wapl_KO_hic_1_1M_OKK.bed	B	75%	4999999
MEF_Phf2-Wapl_KO_hic_1_1M_OKK.bed	B	max	35999999
MEF_Phf2_KO_hic_merged_1M_OKK.bed	A	count	279
MEF_Phf2_KO_hic_merged_1M_OKK.bed	A	mean	3.04288e+06
MEF_Phf2_KO_hic_merged_1M_OKK.bed	A	std	2.37694e+06
MEF_Phf2_KO_hic_merged_1M_OKK.bed	A	min	257529
MEF_Phf2_KO_hic_merged_1M_OKK.bed	A	25%	999999
MEF_Phf2_KO_hic_merged_1M_OKK.bed	A	50%	1999999
MEF_Phf2_KO_hic_merged_1M_OKK.bed	A	75%	3999999
MEF_Phf2_KO_hic_merged_1M_OKK.bed	A	max	12999999
MEF_Phf2_KO_hic_merged_1M_OKK.bed	B	count	288
MEF_Phf2_KO_hic_merged_1M_OKK.bed	B	mean	5.63673e+06
MEF_Phf2_KO_hic_merged_1M_OKK.bed	B	std	5.17485e+06
MEF_Phf2_KO_hic_merged_1M_OKK.bed	B	min	494973
MEF_Phf2_KO_hic_merged_1M_OKK.bed	B	25%	1999999
MEF_Phf2_KO_hic_merged_1M_OKK.bed	B	50%	3999999
MEF_Phf2_KO_hic_merged_1M_OKK.bed	B	75%	7999999
MEF_Phf2_KO_hic_merged_1M_OKK.bed	B	max	33999999
