# Supplementary material for: Cohesin positions the epigenetic reader Phf2 within the genome
Source: EMBO J. 2025 Jan 2;44(3):736–66. doi: 10.1038/s44318-024-00348-2 (PMC11790891; doi:10.1038/s44318-024-00348-2)
Supplement: Supplementary file 10 — Source data Fig. 6 [file 44318_2024_348_MOESM10_ESM.zip › Figure 6/6F/numerical data Fig_6F_AB_sum.xlsx]

## Sheet: Sheet1
	A sum	B sum	MEF_Wapl_KO_hic_merged_1M_OKK.bed A p-value	MEF_Phf2-Wapl_KO_hic_1_1M_OKK.bed A p-value	MEF_Phf2_KO_hic_merged_1M_OKK.bed A p-value	MEF_Wapl_KO_hic_merged_1M_OKK.bed B p-value	MEF_Phf2-Wapl_KO_hic_1_1M_OKK.bed B p-value	MEF_Phf2_KO_hic_merged_1M_OKK.bed B p-value	MEF_wt_hic_merged_1M_OKK.bed A p-value	MEF_wt_hic_merged_1M_OKK.bed B p-value
MEF_wt_hic_merged_1M_OKK.bed	1082875777	1389465929	0.00188843	0.01333	0.172191	1.35044e-07	0.040391	4.10484e-05
MEF_Wapl_KO_hic_merged_1M_OKK.bed	1476431885	995909771		0.708211	2.68246e-05		0.00190555	1.65736e-18	0.00188843	1.35044e-07
MEF_Phf2-Wapl_KO_hic_1_1M_OKK.bed	1316916725	1155424987	0.708211		0.000503292	0.00190555		5.23695e-09	0.01333	0.040391
MEF_Phf2_KO_hic_merged_1M_OKK.bed	848963513	1623378287	2.68246e-05	0.000503292		1.65736e-18	5.23695e-09		0.172191	4.10484e-05
