# Supplementary material for: Cohesin positions the epigenetic reader Phf2 within the genome
Source: EMBO J. 2025 Jan 2;44(3):736–66. doi: 10.1038/s44318-024-00348-2 (PMC11790891; doi:10.1038/s44318-024-00348-2)
Supplement: Supplementary file 11 — Source data Fig. 7 [file 44318_2024_348_MOESM11_ESM.zip]

Archive with 6 entries (3 files):
- Figure 7/
- Figure 7/7A/
- Figure 7/7D/
- Figure 7/7A/GEO.rtf
- Figure 7/7D/numerical data Fig.7D_WT_venn_Phf2KO_loops.xlsx
- __MACOSX/Figure 7/7D/._numerical data Fig.7D_WT_venn_Phf2KO_loops.xlsx
