# Supplementary material for: Cohesin positions the epigenetic reader Phf2 within the genome
Source: EMBO J. 2025 Jan 2;44(3):736–66. doi: 10.1038/s44318-024-00348-2 (PMC11790891; doi:10.1038/s44318-024-00348-2)
Supplement: Supplementary file 11 — Source data Fig. 7 [file 44318_2024_348_MOESM11_ESM.zip › Figure 7/7D/numerical data Fig.7D_WT_venn_Phf2KO_loops.xlsx]

## Sheet: unique_WT_WTvennPhf2ko_50kb
10	19410000	19460000	10	19600000	19650000	.	.	.	.	0,255,255	31	11.453.343	74.678.187	7.639.642	10.637.752	0.00108929	3,62E+00	3,27E+00	0.0011866	4	19437500	19615000	10308
10	78070000	78120000	10	78180000	78230000	.	.	.	.	0,255,255	19	3.883.541	33.717.418	37.560.918	36.899.025	5,69E+01	8,04E+01	5,28E+01	5,25E+01	1	78095000	78205000	0
10	61720000	61770000	10	61850000	61900000	.	.	.	.	0,255,255	95	34.777.145	37.926.857	552.842	37.463.318	3,03E-04	2,63E-04	0.00718123	3,18E-04	2	61735000	61875000	10000
10	99920000	99970000	10	101880000	101930000	.	.	.	.	0,255,255	33	14.400.798	8.346.253	5.626.779	11.939.848	0.00781385	3,38E+01	1,20E-03	2,22E+03	1	99945000	101905000	0
10	77712500	77762500	10	77812500	77862500	.	.	.	.	0,255,255	104	40.946.896	46.096.966	4.772.178	48.529.922	2,70E-02	2,52E-02	3,08E-02	3,32E-02	2	77737500	77850000	12500
10	42387500	42437500	10	42637500	42687500	.	.	.	.	0,255,255	33	12.174.907	1.207.966	12.129.341	14.290.537	2,94E+01	4,09E+02	4,85E+03	0.0134553	1	42412500	42662500	0
10	124670000	124720000	10	124910000	124960000	.	.	.	.	0,255,255	72	19.049.774	25.661.074	31.630.617	29.227.484	2,11E-09	1,01E+00	2,74E+02	1,17E+00	3	124698333	124931666	7454
10	16572500	16622500	10	17422500	17472500	.	.	.	.	0,255,255	18	28.752.022	20.579.631	22.642.994	3.403.978	5,87E+01	5,98E-01	1,48E+00	5,29E+01	1	16597500	17447500	0
10	41730000	41780000	10	41970000	42020000	.	.	.	.	0,255,255	21	53.280.883	4.482.294	5.266.049	57.033.844	9,61E+02	8,61E+02	0.00105153	0.00102949	1	41755000	41995000	0
10	46690000	46740000	10	47120000	47170000	.	.	.	.	0,255,255	14	0.965798	1.685.905	24.146.965	26.545.014	8,49E+02	2,48E+03	7,07E+02	0.00410785	1	46715000	47145000	0
10	67462500	67512500	10	67502500	67552500	.	.	.	.	0,255,255	14	0.668165	22.694.662	333.243	28.272.033	3,29E+02	3,96E+03	0.00648115	9,27E+03	1	67487500	67527500	0
10	58820000	58870000	10	59250000	59300000	.	.	.	.	0,255,255	24	6.042.967	7.736.296	9.786.119	77.952.504	3,30E+01	9,90E+01	0.0126795	8,19E+02	1	58845000	59275000	0
10	41910000	41960000	10	41970000	42020000	.	.	.	.	0,255,255	65	2.226.808	19.540.434	24.340.164	23.413.004	6,71E-02	6,67E-06	7,22E-02	7,72E-03	3	41935000	41995000	10000
10	78030000	78080000	10	78540000	78590000	.	.	.	.	0,255,255	43	16.667.435	155.881.405	8.666.858	13.506.796	5,13E+02	5,54E+02	1,11E-04	3,48E+00	1	78055000	78565000	0
10	120030000	120080000	10	120080000	120130000	.	.	.	.	0,255,255	101	9.048.196	52.104.755	43.448.555	31.312.635	0	5,30E+03	3,98E-02	1,77E-06	1	120055000	120105000	0
10	72757500	72807500	10	72807500	72857500	.	.	.	.	0,255,255	29	5.012.238	57.150.035	8.026.247	0	3,60E-02	4,16E-02	1,41E+02	6,20E-16	2	72782500	72830000	2500
10	120440000	120490000	10	120660000	120710000	.	.	.	.	0,255,255	35	16.262.766	13.362.305	10.238.376	18.242.775	0.0560655	0.00239835	3,90E+01	0.06185	2	120470000	120690000	7071
10	112690000	112740000	10	112870000	112920000	.	.	.	.	0,255,255	20	54.508.915	5.976.714	55.827.146	58.996.425	0.00260222	0.00362138	0.00290358	0.00283965	1	112715000	112895000	0
10	67440000	67490000	10	67530000	67580000	.	.	.	.	0,255,255	88	38.825.966	31.680.548	39.219.902	26.073.503	7,47E-03	6,56E-03	8,87E+00	8,93E-07	1	67465000	67555000	0
10	67610000	67660000	10	67680000	67730000	.	.	.	.	0,255,255	79	3.812.711	40.848.694	25.635.311	38.825.905	3,90E+00	0.00533273	3,90E-03	4,29E+01	2	67630000	67705000	5000
10	69540000	69590000	10	69720000	69770000	.	.	.	.	0,255,255	43	18.606.747	1.956.509	2.364.112	22.746.994	5,13E+02	0.0321736	0.033617	0.0348754	2	69565000	69755000	10000
10	90520000	90570000	10	90670000	90720000	.	.	.	.	0,255,255	17	35.843.709	4.025.107	59.540.534	37.588.952	7,65E+03	0.00871085	0.0405878	7,41E+03	2	90540000	90700000	7071
10	77970000	78020000	10	78030000	78080000	.	.	.	.	0,255,255	25	77.149.153	8.100.516	66.664.453	94.995.165	2,86E+03	0.00688151	3,09E+03	0.00601218	1	77995000	78055000	0
10	41277500	41327500	10	41312500	41362500	.	.	.	.	0,255,255	34	0	14.129.936	3.709.116	10.341.529	6,20E-24	0.00584178	4,77E-11	9,36E+01	1	41302500	41337500	0
10	9190000	9240000	10	9370000	9420000	.	.	.	.	0,255,255	49	16.915.354	15.023.815	12.750.997	19.465.345	5,34E+00	8,29E-03	8,59E-02	5,75E+00	1	9215000	9395000	0
10	13910000	13960000	10	14090000	14140000	.	.	.	.	0,255,255	41	1.640.403	12.129.115	1.791.222	13.095.903	0.00193701	8,14E-02	0.00215064	2,06E+02	3	13931666	14111666	7453
10	42210000	42260000	10	42430000	42480000	.	.	.	.	0,255,255	45	1.545.696	15.352.142	18.407.263	1.666.788	4,66E+00	4,92E-01	1,35E+03	1,34E+03	3	42235000	42455000	10000
10	57822500	57872500	10	57882500	57932500	.	.	.	.	0,255,255	42	1.323.909	15.136.637	130.068.445	12.545.786	1,59E+02	1,13E+02	1,17E+02	1,16E+03	1	57847500	57907500	0
10	28900000	28950000	10	30110000	30160000	.	.	.	.	0,255,255	15	21.653.254	28.609.836	33.059.692	31.693.096	1,65E+03	0.00215747	0.00770768	0.00767054	1	28925000	30135000	0
10	7377500	7427500	10	7422500	7472500	.	.	.	.	0,255,255	33	12.017.578	12.685.581	1.492.296	11.013.366	3,14E+02	0.0111206	0.0115579	2,26E+03	2	7402500	7442500	5000
10	39657500	39707500	10	39692500	39742500	.	.	.	.	0,255,255	16	14.109.608	28.271.232	13.598.515	30.348.926	5,62E-02	1,84E+03	2,12E-02	6,16E+02	1	39682500	39717500	0
10	3112500	3162500	10	3437500	3487500	.	.	.	.	0,255,255	83	2.985.168	28.735.226	26.121.588	48.381.752	7,89E-06	7,11E-05	1,01E-04	7,04E+02	1	3137500	3462500	0
10	29160000	29210000	10	30230000	30280000	.	.	.	.	0,255,255	26	63.432.384	8.933.671	55.978.675	9.452.319	1,03E+02	0.00311694	2,89E+01	0.00269707	1	29185000	30255000	0
10	13480000	13530000	10	13560000	13610000	.	.	.	.	0,255,255	25	7.804.392	1.036.367	2.777.298	1.206.765	2,86E+03	0.0771939	6,69E-05	0.0697882	2	13500000	13585000	5000
10	39237500	39287500	10	39437500	39487500	.	.	.	.	0,255,255	45	14.706.399	14.959.104	17.909.666	18.824.102	5,64E+00	7,25E-01	1,88E+03	1,80E+03	1	39262500	39462500	0
10	27380000	27430000	10	27430000	27480000	.	.	.	.	0,255,255	32	8.288.529	1.191.639	10.098.975	10.093.055	8,51E+00	5,60E+02	5,45E+02	5,23E+03	1	27405000	27455000	0
10	115207500	115257500	10	115257500	115307500	.	.	.	.	0,255,255	13	11.835.066	12.708.325	18.517.716	32.754.707	3,17E+03	5,00E+01	6,98E+00	0.0175699	1	115232500	115282500	0
10	26530000	26580000	10	26680000	26730000	.	.	.	.	0,255,255	79	21.332.079	3.387.141	2.280.318	47.774.437	5,28E-09	3,66E+01	5,62E-08	0.00626131	1	26555000	26705000	0
10	12137500	12187500	10	12312500	12362500	.	.	.	.	0,255,255	132	69.351.326	6.400.212	6.924.299	84.614.296	2,40E+00	2,51E+00	2,97E+01	0.0270822	2	12137500	12337500	25000
10	18020000	18070000	10	18080000	18130000	.	.	.	.	0,255,255	36	14.584.894	13.354.495	10.753.896	14.310.315	0.00102173	0.0011645	1,52E+01	0.00115048	1	18045000	18105000	0
10	66447500	66497500	10	66502500	66552500	.	.	.	.	0,255,255	15	0.898478	16.325.765	24.568.276	3.519.529	3,14E+01	1,02E+02	2,44E+02	0.00219331	2	66477500	66527500	5000
10	79040000	79090000	10	79100000	79150000	.	.	.	.	0,255,255	32	71.938.367	67.821.074	1.323.296	6.265.315	8,70E-03	1,01E+00	0.0162748	9,04E-01	2	79065000	79120000	5000
10	6040000	6090000	10	6280000	6330000	.	.	.	.	0,255,255	69	29.573.837	31.964.071	3.787.224	38.491.962	1,04E+01	0.00114814	0.00131373	0.00135869	3	6078333	6301666	13744
10	3450000	3500000	10	4470000	4520000	.	.	.	.	0,255,255	20	5.250.207	44.236.355	4.681.078	649.476	0.00260222	3,00E+02	2,15E+02	0.0260932	2	3470000	4495000	5000
10	42290000	42340000	10	42430000	42480000	.	.	.	.	0,255,255	34	1.034.505	10.864.669	11.510.034	13.915.449	8,57E+02	9,68E+02	9,69E+01	0.00461171	1	42315000	42455000	0
10	6890000	6940000	10	6950000	7000000	.	.	.	.	0,255,255	65	612.949	13.304.186	52.980.723	2.527.694	7,52E-31	2,60E-10	1,00E-30	1,83E+02	1	6915000	6975000	0
10	37197500	37247500	10	37262500	37312500	.	.	.	.	0,255,255	24	57.262.383	7.396.064	946.511	8.207.146	2,39E+02	7,09E+03	0.00997383	0.00999443	2	37225000	37282500	5590
10	42387500	42437500	10	42512500	42562500	.	.	.	.	0,255,255	126	653.642	6.084.323	7.019.716	7.047.595	3,64E+02	2,62E-04	4,65E+02	4,55E+01	1	42412500	42537500	0
10	54090000	54140000	10	54150000	54200000	.	.	.	.	0,255,255	43	15.711.795	15.315.983	110.001.955	8.334.321	5,13E+02	3,28E+01	9,35E-03	1,12E-04	2	54115000	54170000	5000
10	128250000	128300000	10	128390000	128440000	.	.	.	.	0,255,255	47	16.073.233	14.174.113	12.294.865	21.990.898	2,69E+02	6,69E-02	7,76E-05	0.00448814	1	128275000	128415000	0
10	25062500	25112500	10	25162500	25212500	.	.	.	.	0,255,255	84	3.932.163	37.683.685	4.448.628	38.748.558	3,30E+03	9,04E-02	4,15E+03	1,11E+01	1	25087500	25187500	0
10	37180000	37230000	10	37800000	37850000	.	.	.	.	0,255,255	28	8.786.506	9.171.676	10.022.797	7.846.415	4,40E+03	5,39E+03	0.011155	4,68E+03	1	37205000	37825000	0
10	115430000	115480000	10	115610000	115660000	.	.	.	.	0,255,255	34	10.031.999	72.898.483	8.779.177	9.588.086	8,57E+02	6,88E-03	9,97E-01	9,74E-02	2	115445000	115635000	10000
10	80370000	80420000	10	80430000	80480000	.	.	.	.	0,255,255	242	36.867.935	38.115.486	47.163.326	54.922.108	0	0	0	0	5	80387000	80451000	12649
10	44462500	44512500	10	44702500	44752500	.	.	.	.	0,255,255	15	236.838	20.370.262	25.627.031	1.612.712	4,84E+01	9,02E+01	2,52E+02	2,07E+01	1	44487500	44727500	0
10	59437500	59487500	10	59502500	59552500	.	.	.	.	0,255,255	30	1.111.222	8.760.941	38.827.229	7.256.495	0.0036075	7,07E+01	1,30E-07	6,40E-01	1	59462500	59527500	0
10	28787500	28837500	10	30112500	30162500	.	.	.	.	0,255,255	37	532.779	9.358.536	12.740.838	8.931.093	5,89E-06	6,48E-02	9,30E+02	8,45E-02	1	28812500	30137500	0
10	108227500	108277500	10	108282500	108332500	.	.	.	.	0,255,255	28	38.172.338	55.683.074	40.359.664	9.875.358	1,18E-03	1,67E+00	7,64E-04	0.0110178	1	108252500	108307500	0
10	14430000	14480000	10	14870000	14920000	.	.	.	.	0,255,255	33	54.580.483	4.284.781	68.493.066	4.302.886	1,37E-03	5,93E-06	2,38E-01	4,52E-06	1	14455000	14895000	0
10	119522500	119572500	10	119617500	119667500	.	.	.	.	0,255,255	23	70.555.367	5.909.976	30.532.825	77.669.187	0.00180547	8,91E+01	5,51E-03	0.00122081	1	119547500	119642500	0
10	70490000	70540000	10	70660000	70710000	.	.	.	.	0,255,255	77	3.882.911	32.125.687	35.629.196	4.647.619	1,35E+02	1,28E+02	1,51E+02	0.0140012	2	70525000	70685000	10000
10	85587500	85637500	10	85647500	85697500	.	.	.	.	0,255,255	22	0	24.775.019	655.937	3.315.475	3,82E-07	2,91E-03	0.00304619	1,56E-01	1	85612500	85672500	0
10	120980000	121030000	10	121030000	121080000	.	.	.	.	0,255,255	31	54.446.626	9.072.228	10.829.287	8.209.723	2,77E-02	2,85E+02	0.00122516	2,48E+02	1	121005000	121055000	0
10	90517500	90567500	10	90622500	90672500	.	.	.	.	0,255,255	17	22.074.811	42.690.377	1.944.726	2.626.161	1,84E+01	0.00420529	4,86E-02	1,41E+00	1	90542500	90647500	0
10	56387500	56437500	10	57012500	57062500	.	.	.	.	0,255,255	65	25.685.898	26.886.854	2.450.157	3.739.297	1,36E+02	1,40E+02	9,34E-03	0.00680868	2	56400000	57037500	12500
10	42662500	42712500	10	43137500	43187500	.	.	.	.	0,255,255	113	50.463.776	4.074.083	48.490.475	44.780.262	7,04E+00	3,24E-06	4,10E-06	4,37E-06	1	42687500	43162500	0
10	42392500	42442500	10	42427500	42477500	.	.	.	.	0,255,255	107	1.796.915	43.507.015	40.708.897	32.692.814	6,42E-32	2,28E-02	6,34E-03	0	1	42417500	42452500	0
10	96587500	96637500	10	96737500	96787500	.	.	.	.	0,255,255	99	538.604	42.553.246	3.703.363	52.803.017	5,96E+03	7,33E-02	8,36E-07	7,70E+03	1	96612500	96762500	0
10	111110000	111160000	10	111170000	111220000	.	.	.	.	0,255,255	43	14.033.149	15.689.718	1.097.774	8.979.008	3,08E+01	5,54E+02	9,35E-03	1,12E-04	1	111135000	111195000	0
10	55810000	55860000	10	56030000	56080000	.	.	.	.	0,255,255	71	30.320.705	28.576.763	27.841.328	35.960.655	2,33E+00	2,17E+00	2,70E-01	4,84E+02	3	55828333	56058333	7454
10	76280000	76330000	10	76510000	76560000	.	.	.	.	0,255,255	69	22.371.765	27.138.622	33.742.874	29.009.853	1,62E-03	9,74E-01	0.00131373	1,12E+01	2	76300000	76535000	5000
10	67032500	67082500	10	67072500	67122500	.	.	.	.	0,255,255	17	19.444.133	4.331.455	36.433.387	59.200.087	1,18E+00	0.00420529	1,98E+03	0.0195123	2	67057500	67095000	2500
10	88987500	89037500	10	89032500	89082500	.	.	.	.	0,255,255	15	33.977.995	28.847.346	1.875.271	13.444.698	0.00352422	7,11E+02	2,16E+00	1,62E+00	2	89012500	89060000	2500
10	8167500	8217500	10	8202500	8252500	.	.	.	.	0,255,255	37	13.048.837	9.413.257	13.173.527	11.526.805	9,82E+02	3,03E-01	7,16E+02	5,52E+00	2	8185000	8227500	7500
10	121700000	121750000	10	121940000	121990000	.	.	.	.	0,255,255	63	25.294.096	20.519.629	20.966.496	22.149.704	6,21E+01	3,81E-01	4,21E-02	4,48E-02	2	121730000	121965000	5000
10	86987500	87037500	10	87742500	87792500	.	.	.	.	0,255,255	20	4.193.053	42.923.064	5.504.797	40.598.307	1,17E+03	1,52E+03	0.00127903	7,47E+01	1	87012500	87767500	0
10	30112500	30162500	10	30237500	30287500	.	.	.	.	0,255,255	186	83.643.845	78.790.924	88.672.066	7.844.917	1,50E-05	1,51E-05	1,84E-05	1,83E-05	2	30150000	30262500	12500
10	58750000	58800000	10	58860000	58910000	.	.	.	.	0,255,255	40	17.288.445	178.549	18.743.542	1.821.816	0.00362914	0.00402871	0.00404081	0.00403697	1	58775000	58885000	0
10	98360000	98410000	10	98530000	98580000	.	.	.	.	0,255,255	63	20.631.905	21.096.218	25.389.145	21.588.436	3,93E-01	3,81E-01	7,18E+01	4,48E-02	5	98375000	98549000	11662
10	120487500	120537500	10	120592500	120642500	.	.	.	.	0,255,255	18	2.653.308	3.801.527	5.243.053	5.373.577	5,87E+01	1,33E+03	0.00837117	0.00832606	1	120512500	120617500	0
10	94282500	94332500	10	94317500	94367500	.	.	.	.	0,255,255	41	0	1.752.458	11.725.673	8.984.677	0	0.0033603	8,42E-02	1,42E-03	1	94307500	94342500	0
10	37177500	37227500	10	37297500	37347500	.	.	.	.	0,255,255	73	33.683.125	36.997.944	27.866.856	2.775.248	9,28E+03	4,60E+02	2,12E+00	2,02E-01	1	37202500	37322500	0
10	24090000	24140000	10	24310000	24360000	.	.	.	.	0,255,255	88	39.859.604	33.559.616	34.798.225	48.484.608	8,44E+01	6,56E-03	8,15E-03	9,11E+01	1	24115000	24335000	0
10	41720000	41770000	10	41770000	41820000	.	.	.	.	0,255,255	30	73.650.174	10.794.467	9.195.426	11.790.488	1,09E+01	0.00278406	6,89E+01	0.00259171	1	41745000	41795000	0
10	86220000	86270000	10	86270000	86320000	.	.	.	.	0,255,255	42	15.988.472	1.705.453	1.660.321	18.559.608	0.00100921	0.00110239	0.0011202	0.00111996	1	86245000	86295000	0
10	90232500	90282500	10	90267500	90317500	.	.	.	.	0,255,255	39	10.625.553	8.392.218	6.036.376	16.657.108	1,02E+01	2,54E-02	2,74E-08	0.0130289	1	90257500	90292500	0
10	79130000	79180000	10	79230000	79280000	.	.	.	.	0,255,255	83	36.204.437	23.666.712	28.664.213	270.227	2,71E+00	5,27E-12	1,06E-04	1,04E-05	2	79155000	79250000	5000
10	61940000	61990000	10	62000000	62050000	.	.	.	.	0,255,255	34	11.795.356	10.146.874	127.391	80.315.275	8,57E+02	9,68E+02	0.00457602	9,74E-02	2	61965000	62020000	5000
10	104677500	104727500	10	104747500	104797500	.	.	.	.	0,255,255	15	30.878.434	3.517.451	32.330.112	3.328.349	4,38E+03	0.00481899	0.00220189	0.00219331	1	104702500	104772500	0
10	44462500	44512500	10	44497500	44547500	.	.	.	.	0,255,255	48	21.948.586	21.447.706	23.275.082	22.544.865	0.00784144	0.00456999	0.0060518	0.0060511	2	44485000	44527500	5590
10	24090000	24140000	10	24280000	24330000	.	.	.	.	0,255,255	137	40.248.642	57.639.965	6.492.207	7.662.067	4,98E-14	2,55E-06	6,17E-01	6,09E-01	1	24115000	24305000	0
10	30420000	30470000	10	30500000	30550000	.	.	.	.	0,255,255	58	28.677.948	22.119.026	27.328.495	22.300.634	0.00120906	2,32E+01	0.00137462	2,74E+01	2	30445000	30530000	5000
10	45507500	45557500	10	45597500	45647500	.	.	.	.	0,255,255	24	4.781.251	5.717.719	8.878.726	69.539.647	6,05E+00	2,80E+02	0.00997383	4,70E+02	3	45532500	45610833	11667
10	9600000	9650000	10	9670000	9720000	.	.	.	.	0,255,255	81	39.093.018	3.707.837	40.779.713	44.135.128	0.00243454	9,90E-02	0.00259548	0.00267333	1	9625000	9695000	0
10	39652500	39702500	10	39737500	39787500	.	.	.	.	0,255,255	87	20.328.196	22.845.139	10.302.365	12.542.861	2,33E-11	1,40E-12	1,38E-31	1,63E-24	1	39677500	39762500	0
10	92270000	92320000	10	92450000	92500000	.	.	.	.	0,255,255	29	12.212.001	9.386.357	9.718.472	10.862.018	0.00493823	2,11E+03	1,82E+03	0.00542241	1	92295000	92475000	0
10	11920000	11970000	10	12310000	12360000	.	.	.	.	0,255,255	51	22.757.767	20.883.467	14.779.493	29.529.573	3,46E+02	3,54E+03	9,92E-04	0.0398999	2	11940000	12335000	5000
10	85412500	85462500	10	85902500	85952500	.	.	.	.	0,255,255	19	4.346.507	35.168.252	5.747.226	22.714.007	3,82E+02	3,43E+01	0.0033798	2,42E-01	5	85431500	85926500	9055
10	38042500	38092500	10	38077500	38127500	.	.	.	.	0,255,255	29	61.217.413	47.826.996	2.023.705	11.475.918	3,60E-02	3,73E-03	1,58E-10	0.00543082	1	38067500	38102500	0
10	23310000	23360000	10	23470000	23520000	.	.	.	.	0,255,255	34	9.991.242	78.023.334	8.577.655	10.559.761	8,57E+02	6,88E-03	9,97E-01	9,22E+01	2	23330000	23500000	7071
10	62217500	62267500	10	62322500	62372500	.	.	.	.	0,255,255	22	6.677.443	7.767.409	7.595.528	7.326.689	0.00446357	0.00438652	0.00304619	0.00302337	1	62242500	62347500	0
10	88970000	89020000	10	89060000	89110000	.	.	.	.	0,255,255	44	105.349.655	17.548.616	18.953.188	21.424.948	2,58E-02	2,71E+03	2,79E+01	0.0216918	2	88995000	89075000	10000
10	3142500	3192500	10	3197500	3247500	.	.	.	.	0,255,255	37	16.815.334	16.384.386	15.527.602	9.521.225	0.0552755	0.0348248	7,16E+02	2,28E-01	2	3177500	3222500	10000
10	76230000	76280000	10	76510000	76560000	.	.	.	.	0,255,255	76	41.241.238	27.435.299	3.025.893	3.307.954	0.0186865	4,04E-02	5,06E-03	2,80E+02	1	76255000	76535000	0
10	54590000	54640000	10	54640000	54690000	.	.	.	.	0,255,255	35	8.379.134	12.106.245	11.169.287	16.948.793	3,10E-01	3,85E+01	3,90E+01	0.06185	2	54615000	54675000	10000
10	57747500	57797500	10	57822500	57872500	.	.	.	.	0,255,255	18	4.929.363	4.526.027	5.978.488	33.676.946	0.00118126	0.00148238	0.00837117	5,29E+01	1	57772500	57847500	0
10	77760000	77810000	10	77820000	77870000	.	.	.	.	0,255,255	25	7.319.949	72.566.934	7.608.931	2.394.715	2,86E+03	3,58E+02	3,09E+03	8,04E-07	1	77785000	77845000	0
10	39650000	39700000	10	39910000	39960000	.	.	.	.	0,255,255	69	18.197.498	17.050.117	20.344.921	29.893.942	7,75E-09	6,18E-09	1,74E-03	1,12E+01	2	39675000	39940000	5000
10	28790000	28840000	10	28900000	28950000	.	.	.	.	0,255,255	45	15.930.219	18.080.994	18.059.086	22.627.756	1,23E+03	1,30E+03	1,35E+03	0.0130839	2	28810000	28925000	5000
10	85120000	85170000	10	85900000	85950000	.	.	.	.	0,255,255	12	0.934834	17.573.295	16.389.164	17.005.991	0.00785422	0.00603986	0.00252128	0.00243517	1	85145000	85925000	0
10	62862500	62912500	10	63462500	63512500	.	.	.	.	0,255,255	36	14.248.166	11.541.848	14.566.987	14.634.553	0.00115839	2,64E+01	0.00191019	0.00184841	1	62887500	63487500	0
10	100852500	100902500	10	100912500	100962500	.	.	.	.	0,255,255	24	0	4.631.219	56.990.914	39.737.654	1,31E-09	7,72E+00	1,53E+02	3,60E+00	1	100877500	100937500	0
10	36937500	36987500	10	37037500	37087500	.	.	.	.	0,255,255	213	943.198	115.904.976	12.446.722	11.888.639	2,46E-13	1,13E-03	7,36E+03	1,31E-03	1	36962500	37062500	0
10	103812500	103862500	10	104987500	105037500	.	.	.	.	0,255,255	83	27.509.142	36.723.648	3.504.765	45.034.325	7,89E-06	1,82E+00	2,30E+00	7,04E+02	1	103837500	105012500	0
10	21532500	21582500	10	21682500	21732500	.	.	.	.	0,255,255	48	6.944.647	7.465.101	88.355.055	13.397.908	2,47E-11	1,97E-12	6,89E-08	3,44E-02	2	21562500	21707500	5000
10	23777500	23827500	10	24317500	24367500	.	.	.	.	0,255,255	15	17.433.834	18.774.163	15.674.256	32.034.936	4,78E+01	1,02E+02	1,71E+00	0.00219331	1	23802500	24342500	0
10	45732500	45782500	10	45772500	45822500	.	.	.	.	0,255,255	40	1.313.344	13.325.739	1.665.399	0	8,90E+01	6,30E+02	0.00709592	2,80E-31	1	45757500	45797500	0
10	76287500	76337500	10	76437500	76487500	.	.	.	.	0,255,255	203	96.361.244	10.648.059	11.861.455	116.398.926	2,92E-11	1,36E-01	1,57E-01	1,56E-01	1	76312500	76462500	0
10	107587500	107637500	10	107862500	107912500	.	.	.	.	0,255,255	87	31.547.386	35.006.535	33.338.245	48.329.433	1,05E-01	1,02E-01	1,31E-01	9,88E+01	2	107612500	107875000	12500
10	8950000	9000000	10	9370000	9420000	.	.	.	.	0,255,255	37	13.672.328	14.748.502	15.894.265	1.690.755	4,85E+01	5,49E+02	0.0226258	0.0225338	2	8965000	9395000	10000
10	110587500	110637500	10	110632500	110682500	.	.	.	.	0,255,255	13	180.983	25.133.905	28.359.325	1.872.227	1,38E+03	0.00797122	0.00319295	6,74E+02	1	110612500	110657500	0
10	125497500	125547500	10	125542500	125592500	.	.	.	.	0,255,255	29	73.593.507	10.074.488	10.232.787	19.593.449	3,29E+01	0.00607498	0.00540406	5,36E-14	1	125522500	125567500	0
10	120522500	120572500	10	120597500	120647500	.	.	.	.	0,255,255	15	17.888.045	37.289.448	38.956.926	19.984.691	4,78E+01	0.00481899	0.00220189	2,49E+02	1	120547500	120622500	0
10	115150000	115200000	10	115400000	115450000	.	.	.	.	0,255,255	67	23.033.358	22.593.937	22.033.182	31.844.437	1,08E-02	1,03E-02	1,16E-02	0.0035634	2	115165000	115425000	10000
10	116682500	116732500	10	116742500	116792500	.	.	.	.	0,255,255	41	16.874.708	15.109.564	16.508.821	10.678.332	0.00523053	2,69E+02	0.00382142	8,40E-01	1	116707500	116767500	0
10	40537500	40587500	10	40582500	40632500	.	.	.	.	0,255,255	24	47.039.886	6.544.836	8.839.496	4.769.457	6,05E+00	7,09E+03	0.00997383	3,60E+00	1	40562500	40607500	0
10	41467500	41517500	10	41502500	41552500	.	.	.	.	0,255,255	47	7.393.514	10.006.278	13.067.549	76.955.214	1,37E-10	9,09E-04	9,75E-02	7,43E-12	1	41492500	41527500	0
10	44442500	44492500	10	44692500	44742500	.	.	.	.	0,255,255	20	5.655.913	49.041.653	5.729.895	76.440.825	0.00191515	1,52E+03	0.00127903	0.0159596	1	44467500	44717500	0
10	116687500	116737500	10	116812500	116862500	.	.	.	.	0,255,255	79	26.259.205	29.925.268	39.653.225	331.994	2,83E-03	2,59E-05	0.00393436	3,19E-01	3	116704166	116854166	18634
10	119997500	120047500	10	120112500	120162500	.	.	.	.	0,255,255	54	12.732.203	12.332.192	9.701.892	14.821.613	7,00E-06	8,71E-09	6,23E-12	4,65E-05	4	120023750	120140000	9100
10	97937500	97987500	10	98362500	98412500	.	.	.	.	0,255,255	91	41.703.926	4.353.524	4.820.565	5.098.957	9,07E+00	9,33E-01	1,08E+02	0.0158494	1	97962500	98387500	0
10	107772500	107822500	10	107857500	107907500	.	.	.	.	0,255,255	57	22.550.196	17.875.196	15.802.569	25.824.783	1,95E+02	6,76E-03	7,68E-02	0.00799008	3	107799166	107879166	6871
10	119997500	120047500	10	120032500	120082500	.	.	.	.	0,255,255	64	18.976.355	22.342.035	1.965.498	30.483.513	7,34E-06	3,93E-01	4,78E-01	1,31E+03	1	120022500	120057500	0
10	87032500	87082500	10	87742500	87792500	.	.	.	.	0,255,255	77	1.268.737	21.312.553	27.073.854	2.341.328	2,14E-17	1,23E-08	8,55E-03	1,33E-06	6	87060000	87777500	10308
10	57740000	57790000	10	57900000	57950000	.	.	.	.	0,255,255	75	34.778.828	3.883.523	4.352.558	4.547.194	4,52E+02	4,28E+02	0.0291224	0.029675	6	57753333	57935000	18333
10	27787500	27837500	10	28087500	28137500	.	.	.	.	0,255,255	115	55.957.054	643.571	7.171.662	6.976.838	2,30E+00	0.00287993	0.00339451	0.00331639	1	27812500	28112500	0
10	66692500	66742500	10	66742500	66792500	.	.	.	.	0,255,255	39	16.507.938	13.929.289	4.388.512	9.769.607	0.0179814	1,45E+03	2,12E-11	1,90E-02	2	66712500	66767500	5000
10	44410000	44460000	10	44670000	44720000	.	.	.	.	0,255,255	30	8.443.634	11.253.603	11.116.241	11.611.072	6,58E+02	0.00278406	0.00265088	0.00259171	1	44435000	44695000	0
10	108277500	108327500	10	108322500	108372500	.	.	.	.	0,255,255	30	12.162.561	10.829.326	14.521.655	15.137.137	0.0036075	0.00290904	0.0674563	0.0689277	2	108305000	108347500	2500
10	17297500	17347500	10	17347500	17397500	.	.	.	.	0,255,255	55	13.751.446	19.069.271	1.969.941	27.201.769	2,19E-04	4,69E-02	6,53E+01	0.0220467	2	17322500	17380000	7500
10	77642500	77692500	10	77712500	77762500	.	.	.	.	0,255,255	24	61.287.584	6.746.324	8.508.137	29.779.146	2,39E+02	7,09E+03	0.00997383	8,46E-04	2	77677500	77737500	10000
10	14240000	14290000	10	14400000	14450000	.	.	.	.	0,255,255	57	22.605.324	19.802.814	21.827.818	22.376.968	5,05E+00	5,04E+00	5,56E+01	5,92E+01	1	14265000	14425000	0
10	85800000	85850000	10	85890000	85940000	.	.	.	.	0,255,255	30	4.123.226	700.226	9.385.304	9.202.894	9,51E-05	1,24E+00	6,89E+01	6,87E+01	1	85825000	85915000	0
10	68962500	69012500	10	69087500	69137500	.	.	.	.	0,255,255	464	21.349.567	20.362.363	19.935.216	28.628.204	3,97E-23	5,01E-24	5,52E-23	1,60E-05	3	68979166	69112500	41666
10	98180000	98230000	10	98340000	98390000	.	.	.	.	0,255,255	45	1.860.582	1.767.036	18.173.113	23.857.674	1,23E+03	1,30E+03	1,35E+03	0.0130839	1	98205000	98365000	0
10	18542500	18592500	10	18602500	18652500	.	.	.	.	0,255,255	22	8.517.357	6.647.983	6.005.737	35.414.548	0.0581221	0.00438652	1,54E+03	1,56E-01	3	18559166	18624166	8976
10	26260000	26310000	10	26680000	26730000	.	.	.	.	0,255,255	26	5.052.925	8.946.927	869.059	7.710.024	2,77E+01	0.00311694	0.00265908	1,05E+03	1	26285000	26705000	0
10	114162500	114212500	10	114197500	114247500	.	.	.	.	0,255,255	31	6.345.593	6.462.075	29.734.976	122.524.395	2,91E+00	2,90E+00	5,15E-10	0.00118208	1	114187500	114222500	0
10	77627500	77677500	10	77677500	77727500	.	.	.	.	0,255,255	19	3.392.538	33.433.843	5.854.787	55.577.364	2,42E+02	3,43E+01	0.0033798	0.00334603	2	77660000	77702500	7500
10	18790000	18840000	10	18880000	18930000	.	.	.	.	0,255,255	44	16.123.749	15.952.139	12.826.454	20.635.475	2,55E+03	2,71E+03	1,32E+01	0.0216918	2	18815000	18900000	5000
10	8127500	8177500	10	8202500	8252500	.	.	.	.	0,255,255	34	13.229.436	11.392.836	11.041.499	11.625.436	0.00830024	1,09E+04	9,25E+01	9,36E+01	1	8152500	8227500	0
10	18530000	18580000	10	18590000	18640000	.	.	.	.	0,255,255	57	1.728.707	147.112.255	20.331.194	18.732.466	3,74E-02	8,28E-07	5,56E+01	3,74E-04	3	18558333	18621666	7454
10	117317500	117367500	10	117357500	117407500	.	.	.	.	0,255,255	33	13.885.739	1.338.487	48.445.253	14.081.417	0.0159166	0.0111206	1,60E-06	0.0117819	2	117335000	117382500	7500
10	86987500	87037500	10	88112500	88162500	.	.	.	.	0,255,255	38	15.060.511	12.853.327	1.619.907	14.519.791	2,58E+03	3,52E+03	0.0168059	4,20E+03	1	87012500	88137500	0
10	20107500	20157500	10	20617500	20667500	.	.	.	.	0,255,255	40	6.731.955	1.637.995	15.302.245	18.863.945	1,09E-05	0.00624401	6,49E+01	0.00712359	6	20125000	20646666	9502
10	16862500	16912500	10	17412500	17462500	.	.	.	.	0,255,255	113	5.635.729	4.621.381	3.744.898	7.107.344	7,04E+00	3,24E-06	1,58E-11	0.00651327	1	16887500	17437500	0
10	8212500	8262500	10	8412500	8462500	.	.	.	.	0,255,255	87	48.697.308	36.227.177	36.302.715	38.886.276	7,59E+01	1,02E-01	1,31E-01	9,88E+01	1	8237500	8437500	0
10	85770000	85820000	10	85890000	85940000	.	.	.	.	0,255,255	33	10.377.095	8.652.435	7.901.125	14.269.084	2,06E+03	3,38E+01	3,03E+01	0.00883643	3	85778333	85915000	16667
10	85180000	85230000	10	85310000	85360000	.	.	.	.	0,255,255	47	12.566.112	10.731.423	16.536.486	11.032.441	6,39E-01	6,52E-04	2,92E+02	6,94E-04	1	85205000	85335000	0
10	64437500	64487500	10	66012500	66062500	.	.	.	.	0,255,255	54	12.940.687	24.566.286	26.120.132	30.254.242	3,89E-04	4,84E+02	0.00969252	0.00979543	1	64462500	66037500	0
10	79280000	79330000	10	79350000	79400000	.	.	.	.	0,255,255	36	1.277.565	1.473.821	17.645.199	15.316.524	0.00102173	0.0011645	0.0377753	0.00115048	2	79305000	79365000	10000
10	85770000	85820000	10	85850000	85900000	.	.	.	.	0,255,255	119	3.700.022	52.012.028	6.769.182	5.526.968	3,76E-14	4,58E-01	0.00183782	5,51E-02	1	85795000	85875000	0
10	85647500	85697500	10	85682500	85732500	.	.	.	.	0,255,255	67	23.130.548	19.256.088	51.491	34.667.088	4,46E-02	1,44E-07	4,63E-35	0.0177646	1	85672500	85707500	0
10	122087500	122137500	10	122412500	122462500	.	.	.	.	0,255,255	115	32.293.674	48.594.837	46.567.085	6.221.782	1,66E-13	6,66E-06	8,45E-09	0.00331639	2	122100000	122437500	12500
10	44232500	44282500	10	44697500	44747500	.	.	.	.	0,255,255	21	29.757.955	5.963.467	38.645.132	7.473.288	4,40E-01	7,72E+02	7,26E-01	0.0071558	3	44255833	44725833	13437
10	29887500	29937500	10	30112500	30162500	.	.	.	.	0,255,255	123	54.732.807	5.156.411	4.596.624	73.050.476	1,88E-02	1,83E-03	1,11E-08	1,62E+03	1	29912500	30137500	0
10	17237500	17287500	10	17562500	17612500	.	.	.	.	0,255,255	41	14.943.327	19.170.183	1.926.639	21.035.614	2,21E+02	0.00251725	0.00283536	0.0883137	2	17275000	17587500	12500
10	19770000	19820000	10	19820000	19870000	.	.	.	.	0,255,255	73	234.464	23.257.051	30.161.701	2.304.416	3,06E-05	2,85E-05	5,74E-01	3,60E-06	2	19795000	19850000	5000
10	116637500	116687500	10	117087500	117137500	.	.	.	.	0,255,255	51	2.539.778	18.628.443	17.633.408	2.789.227	0.025968	1,20E+01	1,58E+01	0.0375077	2	116687500	117112500	25000
10	115510000	115560000	10	115600000	115650000	.	.	.	.	0,255,255	68	3.705.726	32.829.437	28.337.208	36.243.706	0.00194717	0.00188301	2,49E+01	0.00222727	3	115525000	115631666	12018
10	127650000	127700000	10	127700000	127750000	.	.	.	.	0,255,255	51	8.810.351	16.905.024	12.144.867	22.826.366	9,25E-11	9,52E+00	4,50E-06	4,04E+03	1	127675000	127725000	0
10	12567500	12617500	10	12612500	12662500	.	.	.	.	0,255,255	52	24.518.387	16.970.224	14.713.777	15.938.635	6,63E+02	7,42E-01	4,67E-04	8,33E-01	1	12592500	12637500	0
10	93382500	93432500	10	93557500	93607500	.	.	.	.	0,255,255	21	22.961.116	26.944.985	4.552.717	36.080.627	1,20E-02	7,20E-01	2,08E+01	7,24E+00	1	93407500	93582500	0
10	3247500	3297500	10	3297500	3347500	.	.	.	.	0,255,255	11	17.078.215	16.953.353	16.256.264	12.709.391	0.00268998	0.00548111	0.00151136	3,00E+03	1	3272500	3322500	0
10	97470000	97520000	10	98520000	98570000	.	.	.	.	0,255,255	21	5.806.774	5.506.955	7.589.351	57.932.644	9,61E+02	0.00129788	0.0121294	0.00102949	1	97495000	98545000	0
10	121310000	121360000	10	121460000	121510000	.	.	.	.	0,255,255	35	14.664.806	13.648.564	10.585.574	1.456.929	0.00208219	0.00239835	3,90E+01	0.00233371	1	121335000	121485000	0
10	29787500	29837500	10	30112500	30162500	.	.	.	.	0,255,255	169	6.916.034	6.328.551	59.429.768	8.580.105	4,53E-09	4,03E-09	1,93E-18	1,97E-01	2	29825000	30137500	12500
10	97930000	97980000	10	98530000	98580000	.	.	.	.	0,255,255	29	14.794.033	11.744.029	13.049.484	11.952.568	0.0754763	0.00589684	0.0841754	0.00542241	2	97955000	98550000	5000
10	87692500	87742500	10	87742500	87792500	.	.	.	.	0,255,255	22	7.949.331	8.879.834	75.346.045	9.086.521	0.0581221	0.0495191	0.00304619	0.0408728	2	87707500	87767500	10000
10	127550000	127600000	10	127600000	127650000	.	.	.	.	0,255,255	123	31.630.268	30.447.653	22.538.216	40.245.567	5,10E-16	1,33E-24	1,25E-35	1,91E-08	4	127570000	127625000	11180
10	36237500	36287500	10	36487500	36537500	.	.	.	.	0,255,255	108	46.903.996	46.786.697	56.469.994	4.948.896	1,57E-03	1,44E-03	1,23E+02	1,19E+02	2	36262500	36500000	12500
10	9380000	9430000	10	9450000	9500000	.	.	.	.	0,255,255	44	24.452.543	18.397.505	1.636.753	16.047.672	0.0187009	2,71E+03	2,79E+01	2,80E+03	1	9405000	9475000	0
10	88260000	88310000	10	88410000	88460000	.	.	.	.	0,255,255	43	16.350.239	15.159.603	18.206.385	20.372.133	5,13E+02	3,28E+01	5,67E+03	0.0348754	3	88288333	88441666	7454
10	110637500	110687500	10	110892500	110942500	.	.	.	.	0,255,255	22	6.636.612	45.575.514	4.379.617	60.216.546	0.00446357	1,22E+02	5,62E-01	1,52E+02	4	110663750	110920000	9100
10	37190000	37240000	10	37320000	37370000	.	.	.	.	0,255,255	100	4.967.992	4.583.826	54.194.775	29.789.707	8,90E+02	6,57E-02	9,74E+02	3,02E-13	2	37215000	37335000	10000
10	60710000	60760000	10	60770000	60820000	.	.	.	.	0,255,255	146	321.467	28.316.557	2.554.418	47.647.167	7,58E-29	0	0	5,36E-19	3	60738333	60791666	7454
10	42727500	42777500	10	42762500	42812500	.	.	.	.	0,255,255	30	4.904.419	53.863.287	9.879.631	0.604312	5,63E-04	1,02E-01	0.00256616	2,88E-17	1	42752500	42787500	0
10	123712500	123762500	10	124912500	124962500	.	.	.	.	0,255,255	67	21.670.591	28.003.311	25.829.819	3.680.514	1,09E-02	3,51E+01	4,44E+00	0.00272023	1	123737500	124937500	0
10	61040000	61090000	10	61100000	61150000	.	.	.	.	0,255,255	179	55.890.934	51.984.417	4.256.992	44.428.627	1,97E-22	1,77E-22	2,10E-37	1,98E-37	3	61068333	61121666	7454
10	56827500	56877500	10	56877500	56927500	.	.	.	.	0,255,255	41	18.515.274	19.187.506	18.535.463	89.536.495	0.00523053	0.0033603	0.00382142	1,42E-03	1	56852500	56902500	0
10	41720000	41770000	10	41950000	42000000	.	.	.	.	0,255,255	35	13.081.443	1.420.992	15.328.413	14.735.206	0.00208219	0.00239835	0.00232147	0.00233371	1	41745000	41975000	0
10	67532500	67582500	10	67572500	67622500	.	.	.	.	0,255,255	38	41.159.005	6.733.599	12.870.281	2.028.739	2,95E-12	1,99E-04	3,29E+03	3,13E-20	3	67557500	67605833	8333
10	67420000	67470000	10	67720000	67770000	.	.	.	.	0,255,255	20	38.291.078	39.778.705	4.219.964	43.251.343	1,34E+02	3,00E+02	2,15E+02	2,16E+03	1	67445000	67745000	0
10	98697500	98747500	10	99017500	99067500	.	.	.	.	0,255,255	17	26.934.052	41.203.856	25.321.767	45.667.624	2,64E+02	0.00420529	1,42E+01	0.00226407	1	98722500	99042500	0
10	79412500	79462500	10	79587500	79637500	.	.	.	.	0,255,255	104	3.119.748	25.204.533	28.131.123	38.088.985	7,39E-09	2,05E-14	3,36E-15	9,08E-09	3	79437500	79612500	25000
10	118160000	118210000	10	118280000	118330000	.	.	.	.	0,255,255	87	43.232.098	35.328.766	38.056.892	444.882	1,41E+03	1,40E-01	1,73E-01	1,54E+03	1	118185000	118305000	0
10	13480000	13530000	10	13660000	13710000	.	.	.	.	0,255,255	57	9.839.417	12.611.353	16.126.123	18.777.346	5,59E-15	8,28E-07	3,94E-02	3,74E-04	2	13495000	13685000	10000
10	85630000	85680000	10	85730000	85780000	.	.	.	.	0,255,255	32	8.646.047	9.670.468	34.489.343	115.868.845	8,51E+00	9,97E+00	1,05E-07	5,23E+03	1	85655000	85755000	0
10	66840000	66890000	10	66890000	66940000	.	.	.	.	0,255,255	58	12.574.867	2.501.526	28.652.067	5.345.495	2,49E-06	0.00118714	0.00137462	4,59E-24	1	66865000	66915000	0
10	29787500	29837500	10	30237500	30287500	.	.	.	.	0,255,255	69	31.619.013	31.032.198	30.360.008	3.840.475	7,67E+02	8,75E+02	1,10E+01	0.00102254	1	29812500	30262500	0
10	37037500	37087500	10	38537500	38587500	.	.	.	.	0,255,255	38	10.881.793	11.201.834	9.530.125	18.320.631	2,84E+00	3,53E+00	2,93E-01	0.0168495	1	37062500	38562500	0
10	116640000	116690000	10	116740000	116790000	.	.	.	.	0,255,255	46	22.795.877	19.509.438	19.018.003	23.894.262	0.00671708	6,03E+02	6,34E+01	0.00771979	1	116665000	116765000	0
10	9670000	9720000	10	10020000	10070000	.	.	.	.	0,255,255	68	27.046.476	26.607.592	22.070.545	32.748.302	2,13E+00	2,02E+01	4,51E-03	0.00222727	2	9695000	10040000	5000
10	13570000	13620000	10	13660000	13710000	.	.	.	.	0,255,255	37	17.837.772	13.960.979	15.632.243	14.127.268	0.0204375	5,49E+02	0.0226258	5,48E+03	2	13585000	13685000	10000
10	76587500	76637500	10	76687500	76737500	.	.	.	.	0,255,255	164	38.947.754	3.454.707	30.590.324	50.437.576	7,45E-28	0	0	2,12E-16	1	76612500	76712500	0
10	89087500	89137500	10	89262500	89312500	.	.	.	.	0,255,255	122	6.776.157	5.415.247	4.136.008	7.389.773	1,92E+03	3,46E-02	2,60E-08	2,43E+03	1	89112500	89287500	0
10	118410000	118460000	10	118470000	118520000	.	.	.	.	0,255,255	76	35.744.976	33.734.814	36.051.155	37.923.824	2,50E+02	2,36E+01	2,78E+01	2,80E+02	2	118435000	118490000	5000
10	37087500	37137500	10	37312500	37362500	.	.	.	.	0,255,255	149	7.371.844	81.245.865	82.911.736	9.361.964	2,52E-03	1,08E+01	1,25E+03	1,25E+02	1	37112500	37337500	0
10	77062500	77112500	10	77362500	77412500	.	.	.	.	0,255,255	41	15.924.642	13.419.887	18.149.603	14.075.774	0.00193465	2,93E+02	0.00283536	3,68E+02	1	77087500	77387500	0
10	24090000	24140000	10	24140000	24190000	.	.	.	.	0,255,255	135	59.574.932	6.698.489	5.509.435	75.623.276	1,19E-05	1,41E+01	1,35E-05	1,71E+01	2	24110000	24165000	5000
10	17262500	17312500	10	17422500	17472500	.	.	.	.	0,255,255	12	36.532.447	3.491.084	20.308.723	37.150.602	0.0661706	0.0806354	0.00193248	0.0437747	2	17285000	17447500	2500
10	94687500	94737500	10	94837500	94887500	.	.	.	.	0,255,255	75	3.240.194	36.871.914	3.647.819	42.467.995	2,97E+02	3,22E+01	3,82E+02	0.0194536	1	94712500	94862500	0
10	111040000	111090000	10	111330000	111380000	.	.	.	.	0,255,255	41	11.919.582	17.774.553	1.867.372	23.514.511	7,87E-01	0.00213457	0.00215064	0.0833127	2	111065000	111365000	10000
10	13780000	13830000	10	14090000	14140000	.	.	.	.	0,255,255	34	15.225.787	10.971.036	9.073.639	15.365.013	0.00409248	9,68E+02	9,97E-01	0.00461171	1	13805000	14115000	0
10	57762500	57812500	10	57797500	57847500	.	.	.	.	0,255,255	51	14.050.428	17.157.904	2.001.109	13.880.889	2,08E-03	1,76E+01	9,73E+03	1,40E-02	1	57787500	57822500	0
10	10477500	10527500	10	10582500	10632500	.	.	.	.	0,255,255	15	33.519.454	33.182.745	31.321.354	3.565.898	0.00352422	0.00481899	2,52E+02	0.00219331	1	10502500	10607500	0
10	8880000	8930000	10	9370000	9420000	.	.	.	.	0,255,255	35	9.274.159	12.614.893	1.346.443	12.729.766	3,10E-01	0.00239835	0.00232147	0.00233371	1	8905000	9395000	0
10	122100000	122150000	10	122200000	122250000	.	.	.	.	0,255,255	41	16.919.899	14.348.962	17.591.068	1.675.569	0.00193701	2,01E+02	0.00215064	0.00215557	2	122125000	122230000	5000
10	89992500	90042500	10	90042500	90092500	.	.	.	.	0,255,255	30	26.258.514	60.952.897	7.186.831	27.628.891	1,12E-08	1,02E-01	6,43E-01	4,51E-09	1	90017500	90067500	0
10	25840000	25890000	10	26040000	26090000	.	.	.	.	0,255,255	46	18.641.321	11.880.348	13.618.228	13.359.866	5,81E+02	2,25E-03	1,89E+00	1,96E+00	1	25865000	26065000	0
10	110297500	110347500	10	110357500	110407500	.	.	.	.	0,255,255	14	17.662.311	21.196.651	11.915.609	3.626.232	2,70E+02	3,96E+03	2,86E+02	0.00645087	1	110322500	110382500	0
10	68812500	68862500	10	69092500	69142500	.	.	.	.	0,255,255	35	131.598	15.708.761	36.368.742	57.594.767	0.0041929	0.0945881	5,98E-13	2,20E-05	2	68832500	69117500	5000
10	10037500	10087500	10	10862500	10912500	.	.	.	.	0,255,255	83	34.448.868	25.720.278	25.272.343	45.987.793	1,83E+00	7,11E-05	1,01E-04	7,04E+02	1	10062500	10887500	0
10	11540000	11590000	10	12310000	12360000	.	.	.	.	0,255,255	18	4.492.592	29.618.325	2.930.112	5.593.404	0.00209012	2,79E+01	1,53E+01	0.0179969	2	11555000	12335000	10000
10	23110000	23160000	10	23470000	23520000	.	.	.	.	0,255,255	30	8.395.064	70.016.956	53.345.833	13.186.925	6,58E+02	1,24E+00	1,11E-01	0.0507121	3	23128333	23498333	13743
10	10910000	10960000	10	11040000	11090000	.	.	.	.	0,255,255	37	12.273.493	13.089.701	16.014.946	16.594.904	5,09E+00	5,49E+02	0.0226258	0.0225338	2	10935000	11070000	5000
10	23777500	23827500	10	23822500	23872500	.	.	.	.	0,255,255	81	4.130.147	3.901.925	4.856.011	33.464.127	0.0242692	0.01024	0.0206364	5,81E+01	4	23805000	23846250	9100
10	54570000	54620000	10	54680000	54730000	.	.	.	.	0,255,255	19	47.561.674	5.878.255	51.078.386	4.935.401	6,93E+03	0.00953954	0.00747249	7,23E+03	1	54595000	54705000	0
11	102177500	102227500	11	102222500	102272500	.	.	.	.	0,255,255	31	65.945.625	10.733.816	0.582025	14.195.047	2,91E+00	0.00134351	1,33E-19	0.0394137	5	102200500	102253500	22472
11	77862500	77912500	11	77922500	77972500	.	.	.	.	0,255,255	33	10.371.408	10.148.006	66.227.536	10.254.375	3,14E+02	2,61E+03	1,41E-01	2,26E+03	1	77887500	77947500	0
11	24472500	24522500	11	24517500	24567500	.	.	.	.	0,255,255	21	17.185.062	24.175.785	1.475.353	21.875.443	2,97E-05	2,15E-02	2,20E-06	5,05E-03	1	24497500	24542500	0
11	95522500	95572500	11	95597500	95647500	.	.	.	.	0,255,255	37	8.734.453	8.446.099	9.846.167	1.527.474	3,29E-02	3,03E-01	2,28E-02	7,13E+02	4	95551250	95617500	8004
11	20970000	21020000	11	21050000	21100000	.	.	.	.	0,255,255	57	22.762.957	21.889.503	2.713.594	23.461.868	5,05E+00	5,04E+00	0.00235567	5,92E+01	1	20995000	21075000	0
11	117810000	117860000	11	117860000	117910000	.	.	.	.	0,255,255	51	21.140.173	12.687.109	8.573.526	19.585.026	3,46E+02	9,26E-04	8,14E-11	4,04E+03	1	117835000	117885000	0
11	22740000	22790000	11	22830000	22880000	.	.	.	.	0,255,255	63	26.266.714	23.850.191	24.241.945	3.343.118	6,21E+01	3,81E-01	4,21E-02	0.0206856	2	22760000	22860000	7071
11	69940000	69990000	11	69990000	70040000	.	.	.	.	0,255,255	97	20.302.187	3.561.427	28.244.934	39.985.405	1,80E-17	4,87E-05	8,16E-11	5,21E-01	2	69965000	70020000	5000
11	83830000	83880000	11	83890000	83940000	.	.	.	.	0,255,255	57	72.464.333	17.150.019	2.020.039	17.282.873	1,99E-18	3,42E-02	5,56E+01	3,74E-04	1	83855000	83915000	0
11	47962500	48012500	11	48362500	48412500	.	.	.	.	0,255,255	77	3.117.884	32.766.106	336.138	34.713.646	8,95E+00	9,51E-01	1,14E+02	1,13E+02	1	47987500	48387500	0
11	110210000	110260000	11	110320000	110370000	.	.	.	.	0,255,255	64	341.261	26.959.454	22.555.578	31.346.592	0.0119794	3,14E+02	1,76E-01	0.0136011	6	110235000	110350000	11180
11	101752500	101802500	11	101807500	101857500	.	.	.	.	0,255,255	63	3.656.502	4.618.313	1.535.649	6.392.757	0	0	0	7,81E-24	1	101777500	101832500	0
11	90930000	90980000	11	91880000	91930000	.	.	.	.	0,255,255	28	7.328.323	61.973.567	8.936.859	7.690.827	1,14E+02	2,43E+00	4,66E+03	1,17E+01	1	90955000	91905000	0
11	110212500	110262500	11	111362500	111412500	.	.	.	.	0,255,255	57	18.723.001	15.429.853	17.015.434	15.808.842	3,99E-03	1,29E-05	6,22E-03	5,42E-03	2	110225000	111387500	12500
11	98440000	98490000	11	98510000	98560000	.	.	.	.	0,255,255	72	24.006.592	19.269.976	2.859.307	19.716.047	8,50E-06	1,64E-09	1,26E+00	9,89E-06	2	98465000	98525000	10000
11	71732500	71782500	11	71782500	71832500	.	.	.	.	0,255,255	24	24.600.847	75.480.385	78.331.666	21.548.767	2,74E-05	7,09E+03	4,77E+03	1,04E-05	1	71757500	71807500	0
11	21240000	21290000	11	21310000	21360000	.	.	.	.	0,255,255	123	3.520.199	39.933.945	54.685.574	6.248.103	5,10E-16	1,67E-08	4,73E-02	3,86E+02	2	21265000	21340000	5000
11	18802500	18852500	11	18892500	18942500	.	.	.	.	0,255,255	48	15.364.964	1.832.619	18.243.465	24.110.657	4,98E-03	2,16E+02	2,40E+02	0.0060511	4	18826250	18916250	6374
11	36167500	36217500	11	36217500	36267500	.	.	.	.	0,255,255	30	1.434.726	13.939.947	9.058.453	12.858.271	0.0939685	0.0648552	5,30E+00	0.0689277	2	36200000	36242500	7500
11	63872500	63922500	11	64232500	64282500	.	.	.	.	0,255,255	19	3.856.546	27.851.791	17.362.634	39.938.655	2,42E+02	2,07E+00	8,24E-04	2,48E+03	2	63900000	64255000	3536
11	58127500	58177500	11	58182500	58232500	.	.	.	.	0,255,255	21	31.802.435	26.629.093	0	4.832.299	1,35E+00	7,20E-01	6,88E-06	2,13E+01	1	58152500	58207500	0
11	72287500	72337500	11	72342500	72392500	.	.	.	.	0,255,255	13	3.706.153	35.356.846	2.836.966	36.685.266	0.0271336	0.0346538	0.00319295	0.0175699	2	72307500	72367500	5000
11	16137500	16187500	11	16862500	16912500	.	.	.	.	0,255,255	42	16.858.997	18.603.117	20.626.709	24.438.465	0.00102407	0.00130232	0.0571475	0.0577051	3	16162500	16887500	25000
11	7220000	7270000	11	7510000	7560000	.	.	.	.	0,255,255	15	23.453.033	35.207.953	23.494.925	37.336.636	1,65E+03	0.0117928	1,60E+03	0.00767054	1	7245000	7535000	0
11	97250000	97300000	11	97300000	97350000	.	.	.	.	0,255,255	81	36.006.638	2.357.892	27.608.805	32.683.495	1,06E+00	5,20E-09	6,58E-05	1,17E+01	3	97278333	97331666	7454
11	112612500	112662500	11	112997500	113047500	.	.	.	.	0,255,255	24	4.466.731	30.827.506	4.072.277	55.883.875	6,05E+00	3,06E-03	3,45E+00	1,49E+02	3	112640833	113024166	3728
11	32907500	32957500	11	33012500	33062500	.	.	.	.	0,255,255	22	35.009.565	56.286.926	49.644.823	6.329.274	2,97E+00	2,68E+03	1,54E+03	0.00302337	1	32932500	33037500	0
11	118037500	118087500	11	118082500	118132500	.	.	.	.	0,255,255	79	16.656.912	21.935.875	2.967.189	22.125.977	7,91E-14	1,43E-07	1,57E-02	1,53E-07	1	118062500	118107500	0
11	114917500	114967500	11	114992500	115042500	.	.	.	.	0,255,255	113	13.972.095	15.874.565	7.089.621	35.232.025	0	0	0	8,45E-11	5	114948500	115016500	7211
11	118887500	118937500	11	119037500	119087500	.	.	.	.	0,255,255	111	5.811.757	5.141.397	4.762.021	60.976.955	2,07E+01	2,12E+01	1,89E-04	2,53E+01	3	118904166	119045833	18634
11	118160000	118210000	11	118210000	118260000	.	.	.	.	0,255,255	22	40.860.953	5.092.207	642.477	4.902.897	1,70E+00	4,42E+03	0.00529974	1,65E+02	2	118180000	118235000	5000
11	79272500	79322500	11	79337500	79387500	.	.	.	.	0,255,255	19	25.612.469	26.490.262	20.894.966	2.256.924	1,22E+01	2,07E+00	2,37E-01	2,42E-01	1	79297500	79362500	0
11	88562500	88612500	11	88657500	88707500	.	.	.	.	0,255,255	19	34.353.268	25.765.388	29.705.677	3.062.494	2,42E+02	2,07E+00	6,01E-01	6,04E+00	1	88587500	88682500	0
11	106012500	106062500	11	106057500	106107500	.	.	.	.	0,255,255	37	17.272.552	18.651.379	1.280.695	17.784.388	0.0552755	0.0348248	7,16E+02	0.0399248	2	106042500	106082500	5000
11	53842500	53892500	11	53897500	53947500	.	.	.	.	0,255,255	28	4.686.751	3.691.813	0	7.121.283	1,46E-02	1,61E-04	1,30E-14	6,81E+01	2	53872500	53922500	5000
11	99842500	99892500	11	100117500	100167500	.	.	.	.	0,255,255	31	4.290.119	39.336.507	61.331.487	4.487.201	1,04E-03	5,55E-07	1,15E-02	5,51E-05	3	99867500	100147500	5000
11	4202500	4252500	11	4287500	4337500	.	.	.	.	0,255,255	18	5.278.679	4.289.904	46.925.716	62.989.964	0.0123614	0.00148238	7,64E+02	0.0671511	2	4227500	4315000	2500
11	66827500	66877500	11	66882500	66932500	.	.	.	.	0,255,255	26	38.694.441	55.653.887	13.415.262	8.951.704	4,16E-03	2,40E+01	6,07E-13	0.00204496	1	66852500	66907500	0
11	98812500	98862500	11	98872500	98922500	.	.	.	.	0,255,255	42	7.409.997	2.258.086	54.928.565	8.102.159	4,89E-07	0.0955133	1,39E-10	3,72E-04	3	98845833	98895833	8498
11	104252500	104302500	11	104287500	104337500	.	.	.	.	0,255,255	15	26.447.618	24.590.602	12.413.726	47.862.964	4,38E+03	9,02E+01	2,83E+01	0.0157167	1	104277500	104312500	0
11	85172500	85222500	11	85627500	85677500	.	.	.	.	0,255,255	25	2.032.664	16.273.881	0	42.743.554	3,23E-07	6,94E-08	9,20E-12	8,32E-01	1	85197500	85652500	0
11	33102500	33152500	11	33137500	33187500	.	.	.	.	0,255,255	34	13.137.232	64.680.076	63.535.647	0.534881	3,57E-21	5,82E-03	3,63E-02	9,56E-24	2	33117500	33162500	10000
11	84960000	85010000	11	85120000	85170000	.	.	.	.	0,255,255	28	79.508.195	6.664.001	8.436.656	9.146.765	4,40E+03	1,36E+02	4,66E+03	4,68E+03	1	84985000	85145000	0
11	94830000	94880000	11	94880000	94930000	.	.	.	.	0,255,255	27	53.937.144	8.616.247	76.941.977	8.363.813	7,47E+00	0.00133079	3,70E+02	0.00115511	1	94855000	94905000	0
11	57400000	57450000	11	57570000	57620000	.	.	.	.	0,255,255	93	4.807.263	36.865.143	37.704.758	5.237.838	5,39E+01	1,36E-03	1,71E-03	0.0149763	1	57425000	57595000	0
11	88602500	88652500	11	88652500	88702500	.	.	.	.	0,255,255	23	74.479.876	6.528.455	46.411.166	63.738.203	0.00180547	0.00180909	1,42E+01	0.00122081	2	88617500	88677500	10000
11	115487500	115537500	11	115547500	115597500	.	.	.	.	0,255,255	29	7.941.318	6.259.755	40.171.123	10.447.505	2,00E+03	3,31E+01	1,50E-03	0.00543082	2	115505000	115572500	7500
11	28212500	28262500	11	28462500	28512500	.	.	.	.	0,255,255	81	3.776.185	35.785.313	3.554.594	38.535.572	7,04E+00	7,17E-01	8,96E+00	8,61E-01	1	28237500	28487500	0
11	83232500	83282500	11	83537500	83587500	.	.	.	.	0,255,255	16	3.296.939	30.480.392	27.408.884	51.161.847	0.00112953	1,84E+03	6,19E+01	0.0428209	2	83257500	83557500	5000
11	24132500	24182500	11	24172500	24222500	.	.	.	.	0,255,255	20	30.872.798	4.650.865	0.909483	64.451.714	2,38E+00	1,52E+03	1,00E-04	0.0159596	1	24157500	24197500	0
11	3607500	3657500	11	3682500	3732500	.	.	.	.	0,255,255	20	57.147.884	5.388.578	55.892.386	38.789.277	0.00191515	0.00211157	0.00127903	3,22E+00	1	3632500	3707500	0
11	47942500	47992500	11	47977500	48027500	.	.	.	.	0,255,255	29	0	6.763.832	7.410.544	47.999.573	4,39E-16	3,31E+01	2,15E+01	1,61E-03	1	47967500	48002500	0
11	12462500	12512500	11	16287500	16337500	.	.	.	.	0,255,255	34	9.699.809	6.457.789	79.054.656	6.142.192	1,77E+01	1,96E-01	3,26E+01	1,28E-03	1	12487500	16312500	0
11	44620000	44670000	11	44790000	44840000	.	.	.	.	0,255,255	96	50.522.068	46.563.004	423.388	52.731.083	0.0044533	8,24E-01	9,58E-03	0.00501634	4	44650000	44815000	15000
11	120560000	120610000	11	120740000	120790000	.	.	.	.	0,255,255	24	37.636.464	40.516.677	5.953.663	3.076.704	2,72E-01	1,42E+01	3,58E+02	3,88E-03	1	120585000	120765000	0
11	90322500	90372500	11	90372500	90422500	.	.	.	.	0,255,255	12	2.219.088	24.881.992	1.814.625	23.831.952	0.00338259	0.00587243	3,43E+03	0.00196391	1	90347500	90397500	0
11	62342500	62392500	11	62392500	62442500	.	.	.	.	0,255,255	24	65.049.543	48.896.146	56.853.004	63.916.545	7,04E+03	7,72E+00	1,53E+02	4,70E+02	1	62367500	62417500	0
11	64510000	64560000	11	64760000	64810000	.	.	.	.	0,255,255	35	15.291.901	1.191.543	11.733.783	14.034.819	0.00208219	3,85E+01	3,90E+01	0.00233371	1	64535000	64785000	0
11	105917500	105967500	11	105957500	106007500	.	.	.	.	0,255,255	66	25.625.338	24.867.865	38.336.147	3.029.751	4,69E+02	2,41E+02	0.0284543	3,46E+02	3	105945833	105989166	13438
11	59200000	59250000	11	59260000	59310000	.	.	.	.	0,255,255	30	8.303.814	9.281.014	4.188.278	11.151.564	6,58E+02	7,88E+01	8,46E-04	0.00259171	1	59225000	59285000	0
11	35500000	35550000	11	35790000	35840000	.	.	.	.	0,255,255	42	1.318.238	15.069.826	17.165.352	19.533.237	7,60E+01	8,24E+01	0.0011202	0.00111996	2	35520000	35815000	5000
11	84747500	84797500	11	84797500	84847500	.	.	.	.	0,255,255	43	14.254.065	16.779.222	139.285	13.134.641	6,44E+01	9,00E+03	4,71E+01	4,67E+00	1	84772500	84822500	0
11	90762500	90812500	11	91112500	91162500	.	.	.	.	0,255,255	120	58.310.463	6.513.772	70.237.274	6.665.999	1,21E-01	4,64E+02	5,47E+02	5,38E+02	1	90787500	91137500	0
11	73117500	73167500	11	73187500	73237500	.	.	.	.	0,255,255	41	16.615.007	1.818.847	157.989.435	18.949.923	0.00523053	0.0033603	0.00382142	0.00377871	1	73142500	73212500	0
11	84720000	84770000	11	85050000	85100000	.	.	.	.	0,255,255	15	23.278.584	25.269.127	18.013.518	22.598.617	1,65E+03	0.00215747	1,71E+02	1,65E+03	1	84745000	85075000	0
11	7412500	7462500	11	8287500	8337500	.	.	.	.	0,255,255	49	2.567.597	19.374.775	17.914.482	24.342.527	0.0563755	6,70E+01	8,53E+01	0.00150945	2	7450000	8312500	12500
11	96820000	96870000	11	96870000	96920000	.	.	.	.	0,255,255	15	36.534.798	2.458.783	296.352	34.305.072	0.00749791	2,99E+03	0.00120515	0.00767054	1	96845000	96895000	0
11	57460000	57510000	11	57540000	57590000	.	.	.	.	0,255,255	30	4.148.755	57.105.107	6.553.354	12.241.609	9,51E-05	1,43E-01	1,12E-01	0.00259171	1	57485000	57565000	0
11	67327500	67377500	11	67427500	67477500	.	.	.	.	0,255,255	28	8.529.302	11.034.107	11.982.236	9.730.928	5,06E+03	0.0121991	0.0110212	3,57E+03	3	67359166	67454166	13438
11	110540000	110590000	11	110880000	110930000	.	.	.	.	0,255,255	22	57.608	6.437.163	560.187	71.680.284	3,30E+03	0.00633066	3,62E+03	0.0051794	1	110565000	110905000	0
11	77287500	77337500	11	77412500	77462500	.	.	.	.	0,255,255	118	6.237.516	53.899.326	4.893.398	5.067.156	8,78E+02	3,98E-01	4,91E-02	4,88E-01	1	77312500	77437500	0
11	95762500	95812500	11	95797500	95847500	.	.	.	.	0,255,255	25	57.762.146	59.215.965	16.720.968	10.757.336	7,09E+00	8,36E+00	1,09E-08	0.0732279	3	95787500	95830833	8333
11	49950000	50000000	11	50000000	50050000	.	.	.	.	0,255,255	65	24.142.372	27.573.082	23.481.396	34.635.403	6,71E-02	1,61E+02	7,22E-02	0.00880149	3	49975000	50035000	10000
11	83787500	83837500	11	84612500	84662500	.	.	.	.	0,255,255	27	5.988.647	70.573.406	7.224.123	9.682	1,74E+01	1,14E+03	1,36E+03	0.00270253	1	83812500	84637500	0
11	45037500	45087500	11	45662500	45712500	.	.	.	.	0,255,255	62	21.389.042	25.760.654	22.577.278	38.708.557	9,33E-02	9,84E+01	1,26E+00	0.0239319	2	45087500	45687500	25000
11	116332500	116382500	11	116367500	116417500	.	.	.	.	0,255,255	19	3.308.122	29.962.025	55.217.667	36.558.137	2,42E+02	2,07E+00	0.0033798	1,34E+02	2	116352500	116392500	5000
11	85867500	85917500	11	85927500	85977500	.	.	.	.	0,255,255	50	9.752.835	8.975.557	23.555.447	73.983.483	5,31E-10	4,78E-10	0.00182192	4,11E-13	3	85894166	85955833	6872
11	54100000	54150000	11	54260000	54310000	.	.	.	.	0,255,255	34	9.715.116	10.386.564	9.876.806	121.294.565	9,63E-02	9,68E+02	9,69E+01	9,22E+01	1	54125000	54285000	0
11	109447500	109497500	11	109482500	109532500	.	.	.	.	0,255,255	88	4.075.988	35.949.802	3.913.909	357.919	8,18E+03	2,39E-01	7,69E+03	4,09E-02	1	109472500	109507500	0
11	71512500	71562500	11	71812500	71862500	.	.	.	.	0,255,255	100	5.688.427	49.585.655	48.940.575	61.360.603	3,92E+02	4,31E+03	5,10E+03	5,04E+03	2	71525000	71837500	12500
11	85180000	85230000	11	85610000	85660000	.	.	.	.	0,255,255	51	14.449.514	13.571.205	12.979.522	18.575.825	9,10E-03	9,26E-04	9,92E-04	1,03E+01	4	85200000	85640000	7071
11	116310000	116360000	11	116370000	116420000	.	.	.	.	0,255,255	81	4.471.204	36.028.763	27.696.915	4.803.961	0.00243454	9,90E-02	6,58E-05	0.00267333	1	116335000	116395000	0
11	77880000	77930000	11	77940000	77990000	.	.	.	.	0,255,255	88	34.009.686	39.133.488	43.304.913	3.768.245	7,47E-03	7,73E+01	8,87E+00	8,02E-04	2	77895000	77965000	10000
11	47297500	47347500	11	47337500	47387500	.	.	.	.	0,255,255	36	14.007.589	12.674.822	9.637.488	142.270.775	0.00204654	0.00147105	7,58E-01	0.00150843	1	47322500	47362500	0
11	64447500	64497500	11	64502500	64552500	.	.	.	.	0,255,255	16	19.401.925	25.878.375	0.52611	4.635.168	7,72E-01	1,84E+03	2,62E+00	0.00617883	2	64475000	64527500	2500
11	60822500	60872500	11	60887500	60937500	.	.	.	.	0,255,255	20	4.298.884	37.774.127	26.288.507	34.303.513	1,17E+03	8,46E+00	1,13E-01	3,22E+00	2	60852500	60910000	5590
11	84960000	85010000	11	85060000	85110000	.	.	.	.	0,255,255	45	16.586.164	12.746.532	14.230.417	13.347.319	1,23E+03	4,92E-01	5,01E-01	5,23E+00	2	84985000	85080000	5000
11	97860000	97910000	11	97910000	97960000	.	.	.	.	0,255,255	15	0.785236	2.125.858	2.868.139	18.256.197	7,72E+00	2,99E+03	0.00120515	1,72E+01	1	97885000	97935000	0
11	50837500	50887500	11	51062500	51112500	.	.	.	.	0,255,255	129	61.769.974	5.213.889	5.504.389	6.086.015	9,68E+00	3,46E-04	4,46E-04	4,39E-05	3	50870833	51079166	18634
11	51407500	51457500	11	51477500	51527500	.	.	.	.	0,255,255	81	20.192.518	17.337.412	26.328.758	5.787.905	2,50E-08	3,00E-14	2,64E-03	0	1	51432500	51502500	0
11	32737500	32787500	11	32832500	32882500	.	.	.	.	0,255,255	19	5.488.309	4.266.179	60.189	30.377.069	0.0050189	4,91E+02	0.0033798	6,04E+00	2	32755000	32857500	7500
11	117810000	117860000	11	117930000	117980000	.	.	.	.	0,255,255	49	13.141.499	10.987.253	10.503.181	18.560.614	7,97E-03	5,04E-07	6,09E-05	5,75E+00	3	117835000	117955000	10000
11	55667500	55717500	11	55722500	55772500	.	.	.	.	0,255,255	17	2.756.171	47.780.347	21.841.857	53.312.798	2,64E+02	0.00420529	8,62E+00	0.0195123	2	55697500	55752500	7071
11	116857500	116907500	11	116892500	116942500	.	.	.	.	0,255,255	19	50.946.856	60.238.137	61.958.513	4.986.336	0.0050189	0.00544217	0.0033798	0.00334603	1	116882500	116917500	0
11	35427500	35477500	11	35477500	35527500	.	.	.	.	0,255,255	30	27.140.226	9.545.949	45.645.595	0.674367	1,12E-08	7,07E+01	2,82E-05	2,88E-17	1	35452500	35502500	0
11	104337500	104387500	11	104962500	105012500	.	.	.	.	0,255,255	65	20.680.984	21.795.279	19.092.602	3.553.871	6,78E-03	6,75E-03	1,36E-05	0.00680868	2	104375000	104987500	12500
11	68970000	69020000	11	69040000	69090000	.	.	.	.	0,255,255	34	15.030.115	12.675.897	55.841.923	14.881.493	0.00409248	0.00475872	2,53E-04	0.00461171	1	68995000	69065000	0
11	76460000	76510000	11	76680000	76730000	.	.	.	.	0,255,255	33	39.458.194	70.812.383	47.776.117	4.097.101	5,72E-07	2,68E-01	5,01E-07	4,52E-06	1	76485000	76705000	0
11	75192500	75242500	11	75302500	75352500	.	.	.	.	0,255,255	33	6.655.734	57.080.674	9.988.769	5.075.601	2,23E-01	1,11E-05	2,23E+03	5,29E-05	1	75217500	75327500	0
11	101037500	101087500	11	101137500	101187500	.	.	.	.	0,255,255	56	15.104.869	12.972.836	16.681.856	15.585.292	3,63E-05	4,36E-05	1,64E-01	1,43E-01	1	101062500	101162500	0
11	100730000	100780000	11	100790000	100840000	.	.	.	.	0,255,255	57	19.321.041	17.451.548	14.227.032	2.039.787	3,74E-02	3,42E-02	9,15E-07	5,92E+01	3	100755000	100815000	10000
11	70567500	70617500	11	70607500	70657500	.	.	.	.	0,255,255	21	0	7.713.074	0.73199	3.470.881	6,08E-06	0.0100425	6,88E-06	7,24E+00	1	70592500	70632500	0
11	120462500	120512500	11	120637500	120687500	.	.	.	.	0,255,255	48	179.487	16.792.763	2.191.947	24.201.353	1,29E+02	1,53E+02	0.00272662	0.00272204	2	120500000	120650000	17678
11	31232500	31282500	11	31517500	31567500	.	.	.	.	0,255,255	18	7.691.255	5.098.915	59.763.327	4.893.299	0.0977847	0.0131398	0.00837117	7,75E+02	2	31267500	31542500	10000
11	105437500	105487500	11	105737500	105787500	.	.	.	.	0,255,255	42	16.406.832	12.912.813	133.276.205	17.609.434	0.00102407	1,20E+02	1,53E+00	0.00146243	1	105462500	105762500	0
11	24862500	24912500	11	25737500	25787500	.	.	.	.	0,255,255	48	21.080.421	18.608.534	18.773.352	22.513.014	0.00203469	1,53E+02	1,90E+02	0.00272204	1	24887500	25762500	0
11	76460000	76510000	11	76880000	76930000	.	.	.	.	0,255,255	34	73.612.604	59.549.828	48.698.673	67.779.145	6,15E-02	3,14E-04	8,18E-09	6,45E-03	1	76485000	76905000	0
11	86737500	86787500	11	86782500	86832500	.	.	.	.	0,255,255	21	30.430.243	5.997.948	636.579	2.901.895	4,40E-01	7,72E+02	0.0071675	2,04E-01	1	86762500	86807500	0
11	74307500	74357500	11	74347500	74397500	.	.	.	.	0,255,255	18	0	45.751.395	14.660.878	36.854.548	1,80E-02	0.00148238	2,61E-03	5,29E+01	1	74332500	74372500	0
11	63862500	63912500	11	64512500	64562500	.	.	.	.	0,255,255	101	3.364.695	39.413.105	38.051.926	58.417.973	1,13E-07	1,98E-01	1,44E-06	3,26E+03	1	63887500	64537500	0
11	35240000	35290000	11	35790000	35840000	.	.	.	.	0,255,255	32	10.552.447	9.228.622	78.377.013	11.624.504	4,82E+03	9,97E+00	8,99E+00	5,23E+03	2	35270000	35815000	5000
11	70627500	70677500	11	70662500	70712500	.	.	.	.	0,255,255	18	26.860.766	4.895.919	38.982.613	4.476.084	5,87E+01	0.00148238	5,33E+02	7,75E+02	1	70652500	70687500	0
11	61130000	61180000	11	61290000	61340000	.	.	.	.	0,255,255	26	5.726.974	76.705.627	73.743.267	67.818.036	2,77E+01	1,26E+03	1,09E+03	1,05E+03	1	61155000	61315000	0
11	119040000	119090000	11	119090000	119140000	.	.	.	.	0,255,255	18	34.469.686	38.658.488	62.066.693	33.779.364	2,16E+03	3,16E+03	0.0180502	2,03E+03	1	119065000	119115000	0
11	109930000	109980000	11	110100000	110150000	.	.	.	.	0,255,255	48	16.582.167	17.852.617	1.938.219	21.464.394	1,21E+02	1,22E+02	1,32E+02	0.00252883	1	109955000	110125000	0
11	108587500	108637500	11	108737500	108787500	.	.	.	.	0,255,255	165	884.338	8.148.191	8.171.881	8.979.565	1,10E+00	1,18E+00	1,37E-01	1,39E+00	3	108620833	108754166	18634
11	18362500	18412500	11	19637500	19687500	.	.	.	.	0,255,255	41	14.763.861	12.766.423	9.560.746	19.054.502	2,21E+02	2,93E+02	6,38E-04	0.00281559	1	18387500	19662500	0
11	104962500	105012500	11	105017500	105067500	.	.	.	.	0,255,255	48	18.220.427	14.245.531	1.838.904	10.765.896	3,40E+02	3,48E-01	2,40E+02	2,09E-04	1	104987500	105042500	0
11	29737500	29787500	11	30537500	30587500	.	.	.	.	0,255,255	51	11.886.105	13.465.105	10.734.474	15.703.757	6,32E-06	1,39E-02	1,11E-05	1,43E+01	1	29762500	30562500	0
11	53722500	53772500	11	53777500	53827500	.	.	.	.	0,255,255	16	22.549.517	19.807.683	0.710878	3.919.356	9,77E+00	1,71E+01	2,62E+00	6,80E+02	2	53750000	53797500	5590
11	68852500	68902500	11	68902500	68952500	.	.	.	.	0,255,255	32	57.930.455	50.944.915	21.489.885	40.044.317	4,48E-04	5,17E-04	1,24E-12	9,82E-08	2	68877500	68920000	7500
11	33447500	33497500	11	33597500	33647500	.	.	.	.	0,255,255	129	39.941.807	20.281.225	6.633.084	135.203.285	7,81E-11	0	5,49E+03	0	6	33475000	33610833	11932
11	95922500	95972500	11	96067500	96117500	.	.	.	.	0,255,255	23	65.127.726	58.125.334	4.213.057	9.214.102	0.00180547	8,91E+01	1,42E+01	0.0206992	3	95954166	96090833	6871
11	65422500	65472500	11	65467500	65517500	.	.	.	.	0,255,255	22	36.039.314	4.165.448	2.182.391	8.577.783	2,97E+00	1,22E+02	6,76E-05	0.0408728	3	65440833	65489166	7454
11	8650000	8700000	11	8730000	8780000	.	.	.	.	0,255,255	71	35.382.015	32.212.257	27.798.138	38.007.816	4,24E+03	4,07E+01	2,70E-01	4,84E+02	1	8675000	8755000	0
11	119480000	119530000	11	119550000	119600000	.	.	.	.	0,255,255	54	13.045.444	18.051.878	24.704.144	24.444.258	3,04E-04	6,17E-02	0.010642	5,32E+02	1	119505000	119575000	0
11	49457500	49507500	11	49507500	49557500	.	.	.	.	0,255,255	22	35.494.626	368.857	61.998.262	0	2,97E+00	4,24E+00	1,54E+03	4,37E-07	1	49482500	49532500	0
11	78190000	78240000	11	78240000	78290000	.	.	.	.	0,255,255	76	15.401.639	24.711.637	3.793.336	119.295.845	3,72E-17	4,04E-02	2,78E+01	5,52E-24	1	78215000	78265000	0
11	12922500	12972500	11	12977500	13027500	.	.	.	.	0,255,255	30	10.508.458	11.531.256	9.514.617	11.922.896	0.0036075	0.00290904	5,30E+00	0.00258442	2	12947500	12995000	7500
11	77850000	77900000	11	77940000	77990000	.	.	.	.	0,255,255	80	27.249.498	33.553.455	48.693.623	2.368.533	1,44E-03	1,91E+01	0.00400794	2,02E-08	1	77875000	77965000	0
11	115197500	115247500	11	115247500	115297500	.	.	.	.	0,255,255	40	7.062.409	72.622.385	52.771.015	15.533.844	1,09E-05	9,70E-07	4,81E-10	6,48E+01	3	115229166	115272500	6666
11	49440000	49490000	11	49640000	49690000	.	.	.	.	0,255,255	66	3.372.433	27.272.226	29.831.886	38.511.856	0.00496642	8,18E+00	9,91E+00	0.0056363	1	49465000	49665000	0
11	7450000	7500000	11	8190000	8240000	.	.	.	.	0,255,255	16	27.616.642	33.391.228	36.672.835	2.503.207	3,15E+03	0.00384308	0.00249513	2,84E+03	1	7475000	8215000	0
11	96760000	96810000	11	96810000	96860000	.	.	.	.	0,255,255	41	7.613.198	10.240.532	15.398.924	15.851.174	2,40E-06	8,14E-02	2,04E+01	0.00215557	1	96785000	96835000	0
11	6337500	6387500	11	6512500	6562500	.	.	.	.	0,255,255	69	28.850.271	23.971.872	28.480.303	25.684.494	8,49E+00	1,61E-04	1,10E+01	1,08E+01	1	6362500	6537500	0
11	72792500	72842500	11	72827500	72877500	.	.	.	.	0,255,255	16	27.010.276	34.505.403	1.183.043	48.382.874	1,12E+04	0.00156969	2,62E+00	0.00617883	1	72817500	72852500	0
11	36842500	36892500	11	36972500	37022500	.	.	.	.	0,255,255	24	6.883.293	62.086.635	79.683.046	6.740.887	7,04E+03	2,80E+02	0.00997383	4,70E+02	2	36865000	37005000	7906
11	115980000	116030000	11	116030000	116080000	.	.	.	.	0,255,255	68	13.872.752	2.271.257	8.138.579	33.174.225	4,56E-13	4,01E-05	1,74E-22	0.00222727	1	116005000	116055000	0
11	114767500	114817500	11	114802500	114852500	.	.	.	.	0,255,255	13	11.023.855	13.154.986	36.404.355	0.254753	3,17E+03	5,00E+01	0.0176656	2,66E+02	1	114792500	114827500	0
11	77770000	77820000	11	77970000	78020000	.	.	.	.	0,255,255	47	186.604	16.612.534	12.208.499	19.741.482	2,69E+02	2,75E+00	7,76E-05	0.00448814	1	77795000	77995000	0
11	111927500	111977500	11	112997500	113047500	.	.	.	.	0,255,255	13	18.981.355	1.418.373	0.812388	26.183.417	1,38E+03	5,00E+01	2,66E+03	0.00317249	1	111952500	113022500	0
11	44162500	44212500	11	44242500	44292500	.	.	.	.	0,255,255	13	16.306.477	16.417.191	2.008.791	34.020.872	1,38E+03	2,94E+02	4,96E+03	0.0175699	1	44187500	44267500	0
11	31250000	31300000	11	31490000	31540000	.	.	.	.	0,255,255	65	3.212.663	3.037.378	29.629.444	2.986.204	0.00775562	1,61E+02	1,94E+01	1,83E+02	2	31275000	31510000	5000
11	3167500	3217500	11	3202500	3252500	.	.	.	.	0,255,255	37	74.893.646	8.360.616	13.098.519	7.671.851	9,26E-05	3,03E-01	7,16E+02	5,41E-04	1	3192500	3227500	0
11	77110000	77160000	11	77230000	77280000	.	.	.	.	0,255,255	39	10.077.373	1.072.209	11.198.842	1.729.563	6,62E+00	7,05E-01	7,64E-01	0.00738092	1	77135000	77255000	0
11	107207500	107257500	11	107307500	107357500	.	.	.	.	0,255,255	21	6.739.691	64.826.064	76.191.254	8.455.379	0.0104597	0.0100425	0.0071675	0.0766161	2	107232500	107330000	2500
11	3340000	3390000	11	3790000	3840000	.	.	.	.	0,255,255	22	5.900.243	39.413.517	533.094	4.775.247	3,30E+03	9,30E+00	3,62E+03	1,65E+02	1	3365000	3815000	0
11	102330000	102380000	11	102490000	102540000	.	.	.	.	0,255,255	64	15.388.886	21.721.815	24.734.318	28.094.765	1,07E-09	1,59E-01	3,76E+01	3,57E+02	4	102345000	102517500	10308
11	31677500	31727500	11	31742500	31792500	.	.	.	.	0,255,255	21	33.249.857	32.382.193	26.687.708	25.712.814	1,35E+00	1,94E+01	2,03E-01	2,04E-01	1	31702500	31767500	0
11	83422500	83472500	11	83527500	83577500	.	.	.	.	0,255,255	53	9.736.559	75.594.444	74.389.596	10.938.946	4,80E-12	2,75E-16	1,84E-15	2,89E-07	2	83452500	83550000	5590
11	19037500	19087500	11	19082500	19132500	.	.	.	.	0,255,255	32	9.523.177	10.908.553	47.180.924	12.179.641	9,67E+00	6,06E+02	9,24E-07	5,25E+02	2	19057500	19100000	9014
11	76380000	76430000	11	76460000	76510000	.	.	.	.	0,255,255	41	11.027.385	166.375	32.166.288	12.574.089	7,87E-01	0.00213457	4,70E-16	2,06E+02	1	76405000	76485000	0
11	103170000	103220000	11	103390000	103440000	.	.	.	.	0,255,255	23	4.387.997	2.908.523	23.841.457	42.277.527	4,44E+00	5,63E-02	6,59E-05	4,18E+00	1	103195000	103415000	0
11	63832500	63882500	11	63882500	63932500	.	.	.	.	0,255,255	17	4.457.064	42.934.437	30.127.504	19.282.346	0.00342007	0.00420529	1,42E+01	4,60E-02	1	63857500	63907500	0
11	100730000	100780000	11	100900000	100950000	.	.	.	.	0,255,255	31	10.563.839	7.417.096	7.550.925	11.342.535	0.00108929	3,62E+00	3,27E+00	0.0011866	2	100755000	100920000	5000
11	62810000	62860000	11	62920000	62970000	.	.	.	.	0,255,255	66	29.936.022	27.409.672	21.201.988	36.660.297	8,57E+00	8,18E+00	2,90E-03	0.0056363	1	62835000	62945000	0
11	96662500	96712500	11	96697500	96747500	.	.	.	.	0,255,255	24	0	4.687.918	5.481.336	8.961.875	1,31E-09	7,72E+00	1,53E+02	0.00999443	1	96687500	96722500	0
11	101137500	101187500	11	101237500	101287500	.	.	.	.	0,255,255	86	4.002.118	3.829.228	38.671.814	43.321.865	1,25E+03	2,14E-01	2,73E-01	1,64E+03	2	101175000	101275000	17678
11	97370000	97420000	11	97460000	97510000	.	.	.	.	0,255,255	33	10.476.669	10.183.827	10.889.362	14.966.497	2,06E+03	2,37E+03	2,33E+03	0.00883643	2	97390000	97480000	7071
11	67377500	67427500	11	67427500	67477500	.	.	.	.	0,255,255	26	22.729.206	4.664.776	11.279.316	4.994.186	3,69E-07	4,14E-01	0.040529	1,20E+01	2	67407500	67452500	5000
11	120977500	121027500	11	121067500	121117500	.	.	.	.	0,255,255	22	78.449.655	74.035.378	7.591.567	58.430.524	0.0581221	0.00438652	0.00304619	1,52E+02	2	121005000	121092500	2500
11	75190000	75240000	11	75250000	75300000	.	.	.	.	0,255,255	279	11.404.583	96.210.144	91.808.075	124.497.665	2,08E-22	0	0	5,36E-09	1	75215000	75275000	0
11	46122500	46172500	11	46192500	46242500	.	.	.	.	0,255,255	29	49.677.644	46.515.036	43.634.777	11.170.836	3,60E-02	3,73E-03	1,50E-03	0.00543082	1	46147500	46217500	0
11	47092500	47142500	11	47167500	47217500	.	.	.	.	0,255,255	24	79.351.673	79.901.905	6.826.489	50.211.463	0.0141431	0.0126526	4,77E+03	1,49E+02	2	47120000	47187500	5590
11	51142500	51192500	11	51177500	51227500	.	.	.	.	0,255,255	80	20.879.843	4.383.105	36.217.724	38.387.245	7,62E-09	0.0157687	1,25E+02	1,13E+02	1	51167500	51202500	0
11	72837500	72887500	11	74162500	74212500	.	.	.	.	0,255,255	75	1.027.685	15.064.433	12.496.629	3.395.187	5,98E-23	2,43E-16	4,59E-16	3,78E+02	1	72862500	74187500	0
11	47470000	47520000	11	47520000	47570000	.	.	.	.	0,255,255	37	6.561.001	8.611.312	14.693.669	34.890.835	9,26E-05	3,13E-01	5,38E+03	3,38E-13	1	47495000	47545000	0
11	79247500	79297500	11	79347500	79397500	.	.	.	.	0,255,255	37	13.130.813	10.319.824	8.084.633	13.178.327	9,82E+02	6,66E+01	2,28E-02	7,13E+02	1	79272500	79372500	0
11	86537500	86587500	11	86787500	86837500	.	.	.	.	0,255,255	92	3.162.068	4.045.832	39.703.133	603.059	2,27E-03	5,28E+00	6,13E+00	0.0112949	1	86562500	86812500	0
11	76460000	76510000	11	76550000	76600000	.	.	.	.	0,255,255	121	30.906.303	22.729.874	18.786.142	22.600.084	2,27E-23	1,77E-33	0	3,17E-33	3	76485000	76575000	10000
11	33447500	33497500	11	33482500	33532500	.	.	.	.	0,255,255	83	3.250.984	3.705.955	28.302.074	46.148.777	1,80E+01	8,87E+00	4,28E-05	0.00908399	5	33470500	33512500	5831
11	69320000	69370000	11	69400000	69450000	.	.	.	.	0,255,255	21	31.701.975	34.187.825	30.724.132	45.918.875	3,11E+01	4,46E+00	1,08E+00	6,14E+02	1	69345000	69425000	0
11	16900000	16950000	11	16960000	17010000	.	.	.	.	0,255,255	22	53.093.033	66.621.847	74.574.323	55.794.907	3,30E+03	0.00633066	0.00529974	3,51E+03	1	16925000	16985000	0
11	112862500	112912500	11	112897500	112947500	.	.	.	.	0,255,255	19	0	28.144.665	2.470.713	17.467.872	1,32E-03	2,07E+00	2,37E-01	7,77E-03	2	112885000	112925000	3536
11	85762500	85812500	11	85852500	85902500	.	.	.	.	0,255,255	58	5.446.754	72.621.856	5.797.581	68.012.953	3,98E-24	2,09E-20	2,18E-24	1,56E-19	2	85785000	85877500	2500
11	70570000	70620000	11	70840000	70890000	.	.	.	.	0,255,255	14	281.507	22.410.293	17.808.617	2.379.853	0.00419306	0.0012989	1,01E+02	7,49E+03	2	70590000	70865000	5000
11	39787500	39837500	11	39892500	39942500	.	.	.	.	0,255,255	13	11.618.857	28.878.212	16.103.021	3.043.222	3,17E+03	0.00797122	6,98E+00	0.00317249	1	39812500	39917500	0
11	115260000	115310000	11	115310000	115360000	.	.	.	.	0,255,255	30	10.132.987	6.772.546	9.290.093	68.843.107	0.00236409	1,24E+00	6,89E+01	1,10E+01	1	115285000	115335000	0
11	84712500	84762500	11	84962500	85012500	.	.	.	.	0,255,255	70	2.507.354	23.278.748	23.701.246	2.910.075	4,08E-01	6,07E-05	8,89E-04	5,20E+00	1	84737500	84987500	0
11	7437500	7487500	11	8112500	8162500	.	.	.	.	0,255,255	91	4.208.515	46.504.276	4.732.689	57.241.226	9,07E+00	9,33E-01	1,08E+02	0.0158494	1	7462500	8137500	0
11	33687500	33737500	11	33737500	33787500	.	.	.	.	0,255,255	25	9.119.561	9.178.356	4.017.992	27.240.975	0.00656257	0.00594569	7,90E-01	1,24E-05	1	33712500	33762500	0
11	34257500	34307500	11	34337500	34387500	.	.	.	.	0,255,255	12	10.561.304	13.454.322	15.976.648	26.759.284	0.00278116	2,91E+03	3,43E+03	0.00987645	1	34282500	34362500	0
11	115920000	115970000	11	115970000	116020000	.	.	.	.	0,255,255	34	13.649.196	14.380.544	8.381.173	15.201.727	0.00409248	0.00475872	9,97E-01	0.00461171	1	115945000	115995000	0
11	33490000	33540000	11	33600000	33650000	.	.	.	.	0,255,255	70	24.980.318	22.990.776	21.961.287	3.561.456	4,96E+00	5,76E-04	6,62E-05	8,12E+03	3	33525000	33621666	12018
11	87652500	87702500	11	87697500	87747500	.	.	.	.	0,255,255	41	35.020.065	61.452.217	5.082.873	39.809.878	3,45E-17	1,66E-09	8,18E-11	4,46E-13	3	87682500	87722500	5000
11	36262500	36312500	11	36737500	36787500	.	.	.	.	0,255,255	34	13.322.716	13.216.239	12.130.114	14.242.814	0.00456333	0.00645312	2,04E+03	0.00714687	1	36287500	36762500	0
11	100410000	100460000	11	100540000	100590000	.	.	.	.	0,255,255	76	2.140.119	20.294.603	14.294.821	36.527.122	1,35E-06	1,27E-06	4,19E-17	2,80E+02	2	100435000	100560000	5000
11	114040000	114090000	11	114470000	114520000	.	.	.	.	0,255,255	45	1.693.258	17.157.494	7.857.384	19.451.807	1,23E+03	1,30E+03	6,57E-07	1,34E+03	1	114065000	114495000	0
11	101642500	101692500	11	101747500	101797500	.	.	.	.	0,255,255	187	33.383	4.849.868	26.224.228	31.051.516	0	0	0	0	8	101675000	101775000	7906
11	32412500	32462500	11	32452500	32502500	.	.	.	.	0,255,255	28	49.124	73.186.345	32.813.501	10.954.553	1,46E-02	1,06E+02	5,43E-06	0.0110178	1	32437500	32477500	0
11	83402500	83452500	11	83452500	83502500	.	.	.	.	0,255,255	19	37.376.235	45.083.666	0	60.162.554	2,42E+02	4,91E+02	1,39E-03	0.00334603	1	83427500	83477500	0
11	62292500	62342500	11	62327500	62377500	.	.	.	.	0,255,255	84	22.927.605	43.962.246	0	4.577.768	7,82E-11	0.00263233	0	0.00559528	1	62317500	62352500	0
11	3107500	3157500	11	3167500	3217500	.	.	.	.	0,255,255	12	16.966.461	2.055.031	2.666.228	1.808.982	6,43E+02	0.00587243	0.00991909	3,33E+03	1	3132500	3192500	0
11	85250000	85300000	11	85610000	85660000	.	.	.	.	0,255,255	49	24.931.976	20.533.422	22.897.356	26.732.994	0.0802135	0.00125355	0.00132586	0.0885939	2	85285000	85635000	10000
11	78917500	78967500	11	78992500	79042500	.	.	.	.	0,255,255	21	626.892	6.119.913	4.741.829	9.222.321	0.0104597	7,72E+02	2,08E+01	0.0766161	2	78940000	79017500	2500
11	42682500	42732500	11	42717500	42767500	.	.	.	.	0,255,255	48	1.247.294	13.091.738	36.713.119	19.568.495	4,98E-03	3,48E-01	1,24E-23	0.0060511	2	42705000	42742500	2500
11	33492500	33542500	11	33577500	33627500	.	.	.	.	0,255,255	38	15.694.579	16.498.032	15.329.667	17.571.718	0.0318302	0.0201842	3,29E+03	0.0230039	4	33518750	33617500	15052
11	69350000	69400000	11	69400000	69450000	.	.	.	.	0,255,255	64	46.774.673	16.972.542	16.061.104	29.482.208	0	2,06E-05	2,48E-05	3,57E+02	1	69375000	69425000	0
11	71637500	71687500	11	71812500	71862500	.	.	.	.	0,255,255	108	53.234.837	46.386.326	4.628.464	4.508.773	9,67E+00	1,44E-03	1,78E-03	1,93E-03	1	71662500	71837500	0
11	6932500	6982500	11	6967500	7017500	.	.	.	.	0,255,255	30	45.126.286	9.123.688	11.355.078	12.091.942	5,63E-04	7,07E+01	0.00256616	0.00258442	1	6957500	6992500	0
11	77840000	77890000	11	77960000	78010000	.	.	.	.	0,255,255	81	32.850.986	33.402.786	3.251.279	31.111.065	1,06E+00	9,90E-02	1,17E+01	1,17E+01	2	77870000	77985000	5000
11	67900000	67950000	11	67960000	68010000	.	.	.	.	0,255,255	56	25.006.052	25.789.724	2.855.233	27.211.498	0.0035011	0.00346461	0.00397785	0.00387157	1	67925000	67985000	0
11	90940000	90990000	11	92730000	92780000	.	.	.	.	0,255,255	17	43.517.485	4.027.782	4.487.966	60.877.814	0.00593976	0.00871085	0.00634622	0.0402859	3	90961666	92758333	7454
11	82702500	82752500	11	82747500	82797500	.	.	.	.	0,255,255	26	22.222.478	31.812.246	18.855.256	8.353.779	3,69E-07	5,77E-03	9,70E-11	0.00204496	2	82730000	82772500	2500
11	100322500	100372500	11	100357500	100407500	.	.	.	.	0,255,255	25	79.630.556	6.111.653	5.894.289	8.966.307	0.00656257	8,36E+00	4,47E+00	0.00461533	1	100347500	100382500	0
11	12110000	12160000	11	12230000	12280000	.	.	.	.	0,255,255	49	2.064.382	2.249.048	24.771.662	30.037.855	0.00120982	0.00125355	0.0900918	0.0885939	2	12130000	12260000	7071
11	48387500	48437500	11	48562500	48612500	.	.	.	.	0,255,255	131	7.116.181	5.328.624	59.836.605	43.056.126	3,84E+01	8,58E-06	1,12E-04	9,18E-13	1	48412500	48587500	0
11	41970000	42020000	11	43140000	43190000	.	.	.	.	0,255,255	32	1.236.011	11.768.056	9.755.713	14.088.784	4,82E+03	5,60E+02	8,99E+00	0.0164218	1	41995000	43165000	0
11	113910000	113960000	11	114470000	114520000	.	.	.	.	0,255,255	28	8.367.104	48.024.483	5.471.471	8.692.155	4,40E+03	3,00E-03	1,97E+00	4,68E+03	1	113935000	114495000	0
11	67250000	67300000	11	67430000	67480000	.	.	.	.	0,255,255	19	40.331.907	38.103.416	45.943.084	5.913.175	6,93E+03	8,04E+01	7,19E+02	0.00739213	1	67275000	67455000	0
11	54100000	54150000	11	54320000	54370000	.	.	.	.	0,255,255	32	6.815.484	6.090.972	4.107.547	7.198.131	8,70E-03	7,31E-03	2,84E-05	9,04E-01	2	54125000	54340000	5000
11	73080000	73130000	11	74160000	74210000	.	.	.	.	0,255,255	26	75.148.406	557.856	50.896.006	68.376.155	1,03E+02	3,54E+01	2,89E+01	1,05E+03	1	73105000	74185000	0
11	85897500	85947500	11	85937500	85987500	.	.	.	.	0,255,255	17	39.437.797	29.349.604	22.767.458	5.349.054	3,33E+03	4,37E+02	8,62E+00	0.0195123	1	85922500	85962500	0
11	98700000	98750000	11	98750000	98800000	.	.	.	.	0,255,255	25	9.606.281	6.582.232	59.963.427	8.785.212	0.00547428	3,58E+02	1,03E+02	0.00601218	2	98720000	98775000	5000
11	15522500	15572500	11	15612500	15662500	.	.	.	.	0,255,255	15	21.055.646	21.583.576	20.546.844	21.983.538	4,84E+01	9,02E+01	2,44E+02	2,49E+02	1	15547500	15637500	0
11	20970000	21020000	11	21120000	21170000	.	.	.	.	0,255,255	49	1.420.604	1.642.196	1.873.466	17.293.018	7,97E-03	5,34E+01	5,82E+00	5,75E+00	1	20995000	21145000	0
11	36777500	36827500	11	36972500	37022500	.	.	.	.	0,255,255	27	51.214.666	532.091	41.107.497	6.573.993	5,50E-01	6,51E-01	3,75E-02	2,09E+02	1	36802500	36997500	0
11	53090000	53140000	11	53150000	53200000	.	.	.	.	0,255,255	28	11.851.481	10.477.149	40.054.364	74.933.925	0.00999884	0.0119658	2,32E-02	1,17E+01	2	53115000	53170000	5000
11	109652500	109702500	11	109692500	109742500	.	.	.	.	0,255,255	20	46.238.465	40.704.794	6.980.322	37.591.486	1,17E+03	1,52E+03	0.0160005	3,22E+00	2	109680000	109717500	2500
11	53057500	53107500	11	53122500	53172500	.	.	.	.	0,255,255	15	0.759014	18.137.897	23.418.016	23.480.425	3,14E+01	1,02E+02	2,44E+02	2,49E+02	1	53082500	53147500	0
11	102140000	102190000	11	102260000	102310000	.	.	.	.	0,255,255	90	43.816.406	4.127.873	542.863	31.524.248	2,89E+02	2,64E+01	0.0398713	1,73E-02	4	102167500	102295000	10308
11	114712500	114762500	11	114752500	114802500	.	.	.	.	0,255,255	55	4.168.614	12.062.079	12.127.088	17.885.248	4,71E-26	2,12E-08	0	5,23E-01	3	114739166	114775833	3728
11	53387500	53437500	11	54037500	54087500	.	.	.	.	0,255,255	38	8.957.332	12.171.823	15.681.154	14.572.639	1,56E-01	3,53E+00	0.0168059	4,20E+03	1	53412500	54062500	0
11	78070000	78120000	11	78120000	78170000	.	.	.	.	0,255,255	67	16.983.204	2.733.644	3.483.268	19.397.116	7,90E-08	4,08E+01	0.00351271	8,03E-08	1	78095000	78145000	0
11	96610000	96660000	11	96700000	96750000	.	.	.	.	0,255,255	60	2.437.587	20.384.344	18.296.059	27.538.103	4,80E-01	4,75E-01	1,84E-03	4,28E+02	6	96638333	96721666	23570
11	3957500	4007500	11	4002500	4052500	.	.	.	.	0,255,255	18	38.795.888	3.600.565	12.031.677	38.447.394	9,23E+01	1,33E+03	1,83E-02	5,29E+01	1	3982500	4027500	0
11	33810000	33860000	11	34070000	34120000	.	.	.	.	0,255,255	26	7.909.592	9.789.046	9.725.444	10.484.198	0.00249171	0.00311694	0.00265908	0.0394048	2	33840000	34100000	7071
11	70812500	70862500	11	71812500	71862500	.	.	.	.	0,255,255	39	14.110.163	13.318.145	17.560.432	13.455.893	1,17E+03	1,58E+03	0.00951406	1,91E+03	1	70837500	71837500	0
11	87640000	87690000	11	87990000	88040000	.	.	.	.	0,255,255	15	16.901.206	22.511.046	22.994.537	22.202.132	2,25E+02	2,99E+03	1,60E+03	1,65E+03	1	87665000	88015000	0
11	70640000	70690000	11	70690000	70740000	.	.	.	.	0,255,255	34	12.887.599	13.517.546	15.299.112	13.346.573	0.00409248	0.00475872	0.00457602	0.00461171	1	70665000	70715000	0
11	11572500	11622500	11	11612500	11662500	.	.	.	.	0,255,255	25	8.934.875	95.304.985	92.322	6.203.936	0.00656257	0.00594569	0.00461083	4,32E+00	1	11597500	11637500	0
11	34287500	34337500	11	34332500	34382500	.	.	.	.	0,255,255	25	7.416.566	67.774.987	6.641.041	49.528.656	2,63E+03	2,65E+03	1,76E+03	8,32E-01	3	34310833	34359166	3728
11	118880000	118930000	11	118930000	118980000	.	.	.	.	0,255,255	31	9.527.492	9.358.425	7.769.126	11.661.067	2,40E+02	2,85E+02	3,27E+00	0.0011866	2	118895000	118955000	10000
11	120027500	120077500	11	120062500	120112500	.	.	.	.	0,255,255	65	27.906.721	17.011.786	182.017	3.096.559	9,19E+01	1,44E-05	1,59E-05	0.0437284	2	120050000	120092500	5590
11	97630000	97680000	11	97840000	97890000	.	.	.	.	0,255,255	38	3.922.007	74.384.117	11.309.053	17.137.075	5,01E-14	2,32E-04	2,14E+01	0.0131674	1	97655000	97865000	0
11	8130000	8180000	11	8280000	8330000	.	.	.	.	0,255,255	49	20.558.784	1.730.904	15.136.424	29.288.418	0.00120982	5,34E+01	8,59E-02	0.0885939	2	8150000	8305000	5000
11	84310000	84360000	11	84580000	84630000	.	.	.	.	0,255,255	53	20.298.317	15.276.897	15.950.796	2.124.613	9,12E+02	9,75E-04	1,79E+00	1,07E+03	3	84338333	84611666	13744
11	115187500	115237500	11	115312500	115362500	.	.	.	.	0,255,255	57	1.703.334	16.535.164	22.252.125	1.941.209	3,99E-03	4,43E-02	6,65E+01	5,42E-03	1	115212500	115337500	0
11	4600000	4650000	11	4650000	4700000	.	.	.	.	0,255,255	47	1.033.583	16.096.624	68.066.244	23.945.652	6,92E-05	2,75E+00	1,16E-09	0.00448814	1	4625000	4675000	0
11	108062500	108112500	11	108097500	108147500	.	.	.	.	0,255,255	34	972.878	10.830.131	10.198.006	12.705.778	1,08E+01	1,09E+04	9,25E+01	0.0061461	1	108087500	108122500	0
11	60527500	60577500	11	60582500	60632500	.	.	.	.	0,255,255	14	19.622.371	21.226.985	0.620495	3.572.914	2,70E+02	3,96E+03	2,86E+02	0.00645087	1	60552500	60607500	0
11	59087500	59137500	11	59272500	59322500	.	.	.	.	0,255,255	41	8.766.233	64.421.754	11.987.779	8.440.321	2,07E-03	2,06E-06	8,42E-02	1,42E-03	11	59117954	59292954	10994
11	53722500	53772500	11	53842500	53892500	.	.	.	.	0,255,255	18	23.676.636	26.224.468	19.869.355	11.920.598	3,25E+00	9,75E+00	1,48E+00	1,82E-02	1	53747500	53867500	0
11	27897500	27947500	11	28457500	28507500	.	.	.	.	0,255,255	12	13.761.938	19.865.215	0.775793	27.725.217	1,17E+03	0.00587243	0.00225845	0.00987645	2	27920000	28482500	2500
11	98312500	98362500	11	98382500	98432500	.	.	.	.	0,255,255	23	4.482.635	50.771.484	7.959.633	5.125.089	2,45E+01	8,91E+01	0.0206497	4,87E+02	4	98335000	98406250	9100
11	95610000	95660000	11	95660000	95710000	.	.	.	.	0,255,255	121	65.507.195	48.600.048	61.066.643	55.778.763	8,14E+03	9,20E-09	1,63E-01	1,66E-01	1	95635000	95685000	0
11	51860000	51910000	11	52020000	52070000	.	.	.	.	0,255,255	25	79.911.923	9.138.129	70.632.205	8.203.286	0.00547428	0.00688151	3,09E+03	0.00601218	1	51885000	52045000	0
11	106742500	106792500	11	106812500	106862500	.	.	.	.	0,255,255	44	12.343.375	87.011.175	2.557.139	2.174.653	3,99E-02	3,21E-05	2,18E-23	3,07E-27	1	106767500	106837500	0
11	115330000	115380000	11	115440000	115490000	.	.	.	.	0,255,255	35	13.507.503	10.231.733	15.143.464	9.264.527	0.00208219	3,85E+01	0.00232147	3,10E+00	1	115355000	115465000	0
11	120560000	120610000	11	120610000	120660000	.	.	.	.	0,255,255	168	3.156.877	23.375.603	31.116.879	2.011.197	0	0	0	0	2	120585000	120645000	10000
11	47320000	47370000	11	47380000	47430000	.	.	.	.	0,255,255	39	13.886.978	16.006.107	12.261.188	9.815.272	9,87E+01	0.00736203	7,64E-01	2,29E-02	1	47345000	47405000	0
11	54150000	54200000	11	54200000	54250000	.	.	.	.	0,255,255	99	0	48.217.052	24.282.515	22.714.712	0	1,25E+00	1,38E-18	1,50E-18	1	54175000	54225000	0
11	80412500	80462500	11	80447500	80497500	.	.	.	.	0,255,255	17	4.998.793	49.464.636	32.125.816	5.012.642	0.028797	0.00420529	1,98E+03	0.0195123	2	80427500	80472500	10000
12	109027500	109077500	12	109072500	109122500	.	.	.	.	0,255,255	35	14.416.444	15.961.967	11.650.953	35.097.823	0.0041929	0.0945881	3,71E+02	5,85E-11	3	109059166	109107500	14241
12	40440000	40490000	12	40740000	40790000	.	.	.	.	0,255,255	108	38.714.676	44.356.167	52.077.694	41.629.948	2,51E-09	2,55E-03	2,37E+02	3,00E-03	1	40465000	40765000	0
12	5662500	5712500	12	5702500	5752500	.	.	.	.	0,255,255	13	21.971.183	31.382.685	35.544.088	19.194.169	8,98E+02	0.00797122	0.0176656	6,74E+02	2	5687500	5725000	2500
12	40640000	40690000	12	40720000	40770000	.	.	.	.	0,255,255	55	24.934.185	25.052.359	28.835.587	21.884.182	0.00578687	0.00574983	0.00660742	2,61E+02	1	40665000	40745000	0
12	99487500	99537500	12	100087500	100137500	.	.	.	.	0,255,255	61	2.549.817	22.595.613	32.159.565	26.748.837	1,68E+03	2,20E+00	0.0353921	2,22E+02	2	99512500	100125000	12500
12	11607500	11657500	12	11692500	11742500	.	.	.	.	0,255,255	33	6.552.347	76.334.286	15.115.597	12.065.925	2,23E-01	2,23E-01	0.0115579	2,26E+03	1	11632500	11717500	0
12	83247500	83297500	12	83312500	83362500	.	.	.	.	0,255,255	25	6.872.234	63.529.983	8.556.532	38.879.158	2,63E+03	2,65E+03	0.00461083	1,13E-02	2	83272500	83340000	2500
12	26192500	26242500	12	26227500	26277500	.	.	.	.	0,255,255	45	1.232.649	1.735.839	1.922.335	0.944074	1,24E-02	2,18E+03	2,43E+03	0	1	26217500	26252500	0
12	33777500	33827500	12	33812500	33862500	.	.	.	.	0,255,255	72	0	1.669.223	3.559.784	74.602.265	0	3,68E-09	0.00150408	5,72E-33	1	33802500	33837500	0
12	87632500	87682500	12	87677500	87727500	.	.	.	.	0,255,255	20	46.641.345	43.777.776	61.499.386	6.089.331	1,17E+03	1,52E+03	0.00127903	0.00125727	2	87650000	87702500	7500
12	105837500	105887500	12	105902500	105952500	.	.	.	.	0,255,255	23	29.428.728	4.184.149	4.374.525	9.817.552	1,26E-03	3,12E+01	1,42E+01	0.0206992	2	105855000	105930000	7906
12	88590000	88640000	12	88720000	88770000	.	.	.	.	0,255,255	33	83.281.975	10.022.129	14.205.556	13.353.164	2,89E+01	2,37E+03	0.00875276	0.00883643	4	88612500	88757500	17678
12	35717500	35767500	12	35782500	35832500	.	.	.	.	0,255,255	22	11.626.172	25.540.261	6.519.884	17.044.572	3,82E-07	1,21E-01	0.00304619	1,15E-05	5	35743500	35802500	7810
12	46090000	46140000	12	46140000	46190000	.	.	.	.	0,255,255	72	3.436.148	39.837.955	38.216.476	43.942.013	2,47E+03	0.0708827	2,74E+02	0.0822927	2	46110000	46170000	7071
12	9350000	9400000	12	10410000	10460000	.	.	.	.	0,255,255	39	13.829.652	17.577.164	17.883.968	15.982.873	9,87E+01	0.00736203	0.00737268	0.00738092	2	9370000	10440000	7071
12	44297500	44347500	12	44342500	44392500	.	.	.	.	0,255,255	41	7.372.119	7.340.467	14.742.424	60.432.696	2,32E-06	2,06E-06	2,78E+02	8,21E-10	1	44322500	44367500	0
12	71812500	71862500	12	71987500	72037500	.	.	.	.	0,255,255	74	24.671.835	31.110.237	36.733.734	4.434.392	1,87E-01	5,80E+01	6,88E+02	0.0278378	2	71825000	72012500	12500
12	32287500	32337500	12	32587500	32637500	.	.	.	.	0,255,255	182	9.906.543	74.725.914	69.462.135	111.674.995	5,51E+01	1,95E-14	2,54E-14	7,08E+01	3	32337500	32612500	25000
12	79837500	79887500	12	79937500	79987500	.	.	.	.	0,255,255	97	52.443.924	4.523.499	49.538.822	52.095.425	0.00133363	2,61E+00	0.00176478	0.00174529	1	79862500	79962500	0
12	8530000	8580000	12	9010000	9060000	.	.	.	.	0,255,255	25	78.589.206	47.143.464	4.396.812	70.328.937	0.00547428	3,32E-01	2,42E+00	3,00E+02	3	8558333	9031666	7454
12	111212500	111262500	12	111587500	111637500	.	.	.	.	0,255,255	91	38.961.792	3.702.503	35.188.908	58.463.333	9,07E+00	4,68E-03	6,23E-03	0.0158494	1	111237500	111612500	0
12	15140000	15190000	12	15200000	15250000	.	.	.	.	0,255,255	23	26.162.791	53.287.034	8.918.298	5.116.764	3,71E-03	1,44E+03	0.0259186	1,13E+03	2	15155000	15225000	10000
12	72452500	72502500	12	72492500	72542500	.	.	.	.	0,255,255	48	19.578.768	22.098.518	20.060.976	70.215.974	0.00784144	0.00456999	0.0060518	1,34E-11	1	72477500	72517500	0
12	38410000	38460000	12	38470000	38520000	.	.	.	.	0,255,255	30	10.180.533	9.873.801	10.653.572	4.456.328	0.00236409	0.00278406	0.00265088	8,08E-04	1	38435000	38495000	0
12	77437500	77487500	12	77662500	77712500	.	.	.	.	0,255,255	68	20.516.947	22.133.911	27.912.823	27.394.133	4,32E-03	4,21E-03	2,22E+00	2,20E+01	1	77462500	77687500	0
12	34162500	34212500	12	35312500	35362500	.	.	.	.	0,255,255	35	9.153.027	10.795.741	1.073.408	15.362.798	5,68E+00	6,86E+02	8,33E+01	0.00368513	1	34187500	35337500	0
12	30790000	30840000	12	31230000	31280000	.	.	.	.	0,255,255	63	106.633.215	15.878.664	12.263.853	26.712.393	1,16E-13	6,26E-05	1,31E-13	6,83E+01	4	30820000	31265000	11180
12	71367500	71417500	12	71417500	71467500	.	.	.	.	0,255,255	27	2.320.322	69.783.273	9.162.802	0	4,12E-09	3,26E+02	8,75E+02	2,56E-13	1	71392500	71442500	0
12	35587500	35637500	12	35837500	35887500	.	.	.	.	0,255,255	159	732.479	6.936.969	6.754.009	10.310.162	4,57E-07	4,32E-07	5,49E-07	0.0466055	2	35600000	35862500	12500
12	8030000	8080000	12	8210000	8260000	.	.	.	.	0,255,255	67	2.232.193	23.222.692	13.949.075	32.964.783	1,08E-02	1,03E-02	1,96E-11	0.0035634	1	8055000	8235000	0
12	115160000	115210000	12	115210000	115260000	.	.	.	.	0,255,255	19	2.999.426	48.804.393	39.778.063	59.708.233	3,46E+01	9,88E+02	7,19E+02	0.00739213	1	115185000	115235000	0
12	10527500	10577500	12	10572500	10622500	.	.	.	.	0,255,255	27	5.336.909	48.503.103	8.549.189	8.841.436	5,50E-01	8,97E-03	8,75E+02	8,67E+02	1	10552500	10597500	0
12	7212500	7262500	12	7762500	7812500	.	.	.	.	0,255,255	47	18.037.384	20.394.955	21.596.142	23.905.817	2,84E+02	0.00418427	0.00480467	0.00480237	1	7237500	7787500	0
12	68767500	68817500	12	68802500	68852500	.	.	.	.	0,255,255	18	12.878.697	41.814.814	22.213.311	37.237.828	7,65E-04	0.00148238	1,48E+00	5,29E+01	1	68792500	68827500	0
12	97750000	97800000	12	98340000	98390000	.	.	.	.	0,255,255	25	670.667	78.494.506	8.273.576	83.106.785	2,86E+03	0.00688151	0.00590773	0.00601218	1	97775000	98365000	0
12	99537500	99587500	12	99622500	99672500	.	.	.	.	0,255,255	14	16.811.708	2.249.483	3.079.744	20.218.883	2,70E+02	3,96E+03	9,33E+02	1,18E+04	1	99562500	99647500	0
12	54367500	54417500	12	54412500	54462500	.	.	.	.	0,255,255	14	17.452.055	28.403.735	1.661.341	18.880.392	2,70E+02	0.00250311	1,28E+02	1,23E+02	1	54392500	54437500	0
12	99660000	99710000	12	99710000	99760000	.	.	.	.	0,255,255	77	9.085.415	34.071.537	16.190.489	3.629.456	5,88E-31	1,28E+02	3,89E-12	1,51E+02	1	99685000	99735000	0
12	75322500	75372500	12	75357500	75407500	.	.	.	.	0,255,255	13	13.877.579	2.368.032	20.177.927	33.543.558	1,97E+01	0.00160335	4,96E+03	0.0175699	1	75347500	75382500	0
12	70897500	70947500	12	70947500	70997500	.	.	.	.	0,255,255	30	8.451.664	8.780.441	6.972.257	1.065.725	7,61E+01	7,07E+01	6,43E-01	0.00258442	1	70922500	70972500	0
12	97822500	97872500	12	97907500	97957500	.	.	.	.	0,255,255	21	7.342.105	5.498.615	77.499.256	39.161.406	0.0104597	7,72E+02	0.0071675	7,24E+00	1	97847500	97932500	0
12	83247500	83297500	12	83282500	83332500	.	.	.	.	0,255,255	26	8.042.178	8.372.836	12.253.863	7.356.538	0.00290908	0.00266881	5,00E-12	6,16E+02	1	83272500	83307500	0
12	36700000	36750000	12	37370000	37420000	.	.	.	.	0,255,255	19	44.031.563	41.721.215	3.255.668	44.182.277	6,93E+03	9,88E+02	5,28E+01	7,23E+03	1	36725000	37395000	0
12	83342500	83392500	12	83387500	83437500	.	.	.	.	0,255,255	78	3.663.145	4.109.043	473.555	18.809.925	4,69E+00	0.0357654	0.0710735	2,08E-13	2	83367500	83415000	2500
12	16360000	16410000	12	16490000	16540000	.	.	.	.	0,255,255	32	12.159.224	107.998.085	1.197.102	15.070.365	4,82E+03	5,60E+02	5,45E+02	0.0164218	1	16385000	16515000	0
12	12800000	12850000	12	13190000	13240000	.	.	.	.	0,255,255	38	1.023.297	10.735.762	9.811.574	12.368.972	1,85E+01	2,00E+01	8,16E-03	1,95E+01	1	12825000	13215000	0
12	7412500	7462500	12	7452500	7502500	.	.	.	.	0,255,255	26	17.315.025	9.188.375	6.656.177	7.852.112	3,04E-10	0.00266881	6,26E+01	0.00204496	2	7437500	7485000	7500
12	16177500	16227500	12	16237500	16287500	.	.	.	.	0,255,255	26	77.212	9.122.866	11.282.633	10.675.724	9,37E+01	0.00266881	0.040529	0.0404314	2	16202500	16257500	5000
12	86927500	86977500	12	86962500	87012500	.	.	.	.	0,255,255	36	9.717.948	12.247.257	16.347.591	12.935.438	1,09E+00	1,75E+02	0.0670645	0.00150843	5	86950500	86995500	13892
12	9820000	9870000	12	10200000	10250000	.	.	.	.	0,255,255	41	12.934.243	13.419	14.101.046	18.312.366	1,84E+02	2,01E+02	2,04E+01	0.00215557	2	9845000	10220000	5000
12	34370000	34420000	12	34600000	34650000	.	.	.	.	0,255,255	22	72.549.496	5.467.054	61.212.893	7.005.008	0.00476051	4,42E+03	3,62E+03	0.0051794	1	34395000	34625000	0
12	109777500	109827500	12	109862500	109912500	.	.	.	.	0,255,255	17	24.444.132	4.755.191	4.411.366	29.812.014	1,84E+01	0.00420529	0.00223466	1,41E+00	3	109802500	109895833	8333
12	96740000	96790000	12	96890000	96940000	.	.	.	.	0,255,255	39	1.283.719	14.370.254	12.122.464	1.774.858	9,87E+01	1,12E+03	7,64E-01	0.00738092	1	96765000	96915000	0
12	101180000	101230000	12	101320000	101370000	.	.	.	.	0,255,255	73	31.741.983	2.491.061	25.865.292	31.017.168	1,42E+03	4,61E-03	5,74E-01	1,62E+03	2	101200000	101345000	5000
12	8050000	8100000	12	8200000	8250000	.	.	.	.	0,255,255	56	23.067.726	23.054.323	17.428.373	280.298	1,06E+02	1,08E+02	1,06E-01	0.00387157	1	8075000	8225000	0
12	27032500	27082500	12	27072500	27122500	.	.	.	.	0,255,255	45	5.105.601	18.411.674	12.156.151	14.305.711	1,11E-12	2,18E+03	8,66E-04	6,95E-01	2	27052500	27097500	5000
12	46587500	46637500	12	47712500	47762500	.	.	.	.	0,255,255	40	12.296.388	17.880.934	17.924.553	1.835.481	3,65E+00	0.00471904	0.00525457	0.00522646	1	46612500	47737500	0
12	87882500	87932500	12	87942500	87992500	.	.	.	.	0,255,255	11	15.277.649	17.419.922	22.594.416	18.414.814	6,08E+02	0.00548111	0.00677119	0.00147492	1	87907500	87967500	0
12	17670000	17720000	12	17760000	17810000	.	.	.	.	0,255,255	49	8.062.025	8.950.559	118.544.235	9.681.341	2,03E-08	1,89E-08	6,09E-05	1,80E-08	3	17691666	17791666	13744
12	110852500	110902500	12	110907500	110957500	.	.	.	.	0,255,255	25	8.838.834	69.770.703	49.367.676	5.006.677	0.00656257	2,65E+03	7,90E-01	4,32E+00	2	110877500	110940000	7500
12	59710000	59760000	12	60010000	60060000	.	.	.	.	0,255,255	28	4.980.443	53.976.884	51.221.557	7.581.415	1,95E+00	2,43E+00	1,97E+00	1,17E+01	1	59735000	60035000	0
12	113592500	113642500	12	113642500	113692500	.	.	.	.	0,255,255	12	0.313054	12.835.386	13.390.838	0.546419	0.00278116	2,91E+03	5,40E+02	0.00225325	1	113617500	113667500	0
12	66350000	66400000	12	67930000	67980000	.	.	.	.	0,255,255	16	37.959.127	26.448.703	39.107.347	17.280.368	0.00249901	5,51E+03	0.00249513	2,74E+01	1	66375000	67955000	0
12	54330000	54380000	12	55140000	55190000	.	.	.	.	0,255,255	30	10.448.566	9.199.215	827.234	15.171.899	0.00236409	7,88E+01	6,89E+01	0.0507121	2	54355000	55160000	5000
12	112880000	112930000	12	112950000	113000000	.	.	.	.	0,255,255	25	48.235.173	45.502.095	16.081.735	7.383.122	2,49E-01	3,32E-01	7,15E-08	3,00E+02	1	112905000	112975000	0
12	92120000	92170000	12	92530000	92580000	.	.	.	.	0,255,255	67	14.195.989	1.977.025	10.292.608	19.567.833	1,83E-11	1,03E-02	2,34E-16	1,24E-02	1	92145000	92555000	0
12	42812500	42862500	12	43012500	43062500	.	.	.	.	0,255,255	56	23.048.283	26.522.839	29.064.434	28.806.618	1,08E+02	0.00309081	0.00358522	0.0036247	1	42837500	43037500	0
12	38937500	38987500	12	38982500	39032500	.	.	.	.	0,255,255	23	4.920.577	4.550.665	14.034.653	77.425.256	2,45E+01	3,12E+01	1,52E-08	0.00122081	1	38962500	39007500	0
12	99540000	99590000	12	99830000	99880000	.	.	.	.	0,255,255	56	22.021.605	23.884.218	29.070.438	28.596.468	1,06E+02	1,08E+02	0.00397785	0.00387157	1	99565000	99855000	0
12	73312500	73362500	12	73377500	73427500	.	.	.	.	0,255,255	24	5.323.173	847.951	40.367.837	4.442.917	2,39E+02	0.0126526	3,45E+00	3,60E+00	1	73337500	73402500	0
12	71797500	71847500	12	71862500	71912500	.	.	.	.	0,255,255	25	6.512.841	65.153.217	4.771.637	36.918.337	2,63E+03	2,65E+03	7,90E-01	1,13E-02	2	71822500	71880000	7500
12	81407500	81457500	12	81452500	81502500	.	.	.	.	0,255,255	48	9.937.501	20.929.785	19.113.253	21.740.744	3,09E-05	0.00456999	2,40E+02	0.0060511	1	81432500	81477500	0
12	56852500	56902500	12	56912500	56962500	.	.	.	.	0,255,255	61	15.604.004	29.492.647	143.832.445	11.676.892	1,83E-04	5,79E+02	8,99E-09	2,76E-12	1	56877500	56937500	0
12	77377500	77427500	12	77422500	77472500	.	.	.	.	0,255,255	20	4.965.838	4.287.908	35.495.887	3.008.398	0.00191515	1,52E+03	3,23E+01	1,15E+00	3	77400833	77450833	13743
12	107677500	107727500	12	107727500	107777500	.	.	.	.	0,255,255	18	4.054.742	39.611.082	25.027.792	4.067.863	0.00118126	0.00148238	3,02E+00	7,75E+02	1	107702500	107752500	0
12	68812500	68862500	12	69562500	69612500	.	.	.	.	0,255,255	26	7.206.409	8.973.451	7.078.107	9.614.838	1,83E+02	0.0057338	3,69E+03	0.00617009	1	68837500	69587500	0
12	88412500	88462500	12	88447500	88497500	.	.	.	.	0,255,255	13	0	296.466	0.20474	17.097.842	3,17E+03	0.00797122	2,66E+03	6,74E+02	1	88437500	88472500	0
12	119200000	119250000	12	120070000	120120000	.	.	.	.	0,255,255	18	34.689.503	3.150.323	36.887.372	4.564.015	2,16E+03	3,16E+03	2,07E+03	0.00223833	1	119225000	120095000	0
12	71777500	71827500	12	71902500	71952500	.	.	.	.	0,255,255	29	7.129.311	9.017.048	12.302.877	73.164.196	3,29E+01	1,86E+02	0.00540406	2,12E+01	3	71802500	71929166	6010
12	98100000	98150000	12	98340000	98390000	.	.	.	.	0,255,255	22	6.921.286	66.877.584	5.917.108	70.327.735	0.00476051	0.00633066	3,62E+03	0.0051794	1	98125000	98365000	0
12	88580000	88630000	12	88650000	88700000	.	.	.	.	0,255,255	65	3.364.651	31.553.728	3.476.392	29.800.539	0.00775562	0.00756637	0.00874138	1,83E+02	2	88610000	88675000	5000
12	3450000	3500000	12	3620000	3670000	.	.	.	.	0,255,255	14	28.264.287	22.924.979	25.180.733	26.483.302	0.00419306	0.0012989	0.0042471	0.00410785	1	3475000	3645000	0
12	53020000	53070000	12	53070000	53120000	.	.	.	.	0,255,255	74	29.578.617	3.002.942	25.209.072	44.796.776	2,29E-01	2,07E-02	2,59E-01	0.0424011	5	53037000	53101000	12649
12	114227500	114277500	12	114267500	114317500	.	.	.	.	0,255,255	23	8.115.222	9.667.775	8.201.287	9.098.276	0.0292779	0.0255809	0.0206497	0.0206992	2	114252500	114295000	2500
12	55982500	56032500	12	56052500	56102500	.	.	.	.	0,255,255	29	55.053.573	58.722.863	5.516.071	68.255.663	3,60E-02	4,16E-02	2,13E-01	2,12E+01	1	56007500	56077500	0
12	100857500	100907500	12	100992500	101042500	.	.	.	.	0,255,255	13	29.080.696	34.964.125	25.386.543	45.395.074	0.00524057	0.0346538	0.00319295	0.0806226	2	100882500	101020000	2500
12	45112500	45162500	12	45172500	45222500	.	.	.	.	0,255,255	14	27.697.418	3.794.833	20.328.858	29.611.223	0.00158266	0.0134151	1,15E+03	9,27E+03	1	45137500	45197500	0
12	35980000	36030000	12	36330000	36380000	.	.	.	.	0,255,255	53	15.009.214	26.659.815	28.271.505	19.606.682	9,68E-05	0.0149277	0.0168395	1,07E+03	2	36000000	36355000	5000
12	92102500	92152500	12	92137500	92187500	.	.	.	.	0,255,255	29	7.171.139	46.280.513	12.039.513	0	3,29E+01	3,73E-03	0.00540406	6,20E-16	1	92127500	92162500	0
12	54762500	54812500	12	55137500	55187500	.	.	.	.	0,255,255	66	34.824.566	28.118.895	2.742.442	38.400.253	0.0031585	7,06E+00	8,84E+00	0.00434016	1	54787500	55162500	0
12	47362500	47412500	12	47412500	47462500	.	.	.	.	0,255,255	24	22.207.148	57.601.013	2.650.771	50.368.543	2,74E-05	2,80E+02	8,47E-05	1,49E+02	1	47387500	47437500	0
12	70700000	70750000	12	70770000	70820000	.	.	.	.	0,255,255	46	20.771.479	1.924.284	2.344.788	18.895.805	0.00671708	6,03E+02	0.00745616	6,33E+01	1	70725000	70795000	0
12	45737500	45787500	12	46262500	46312500	.	.	.	.	0,255,255	96	23.485.493	33.172.203	27.967.072	56.362.892	7,42E-18	7,94E-06	2,41E-10	0.00259528	3	45729166	46279166	34360
12	103987500	104037500	12	104262500	104312500	.	.	.	.	0,255,255	64	22.525.108	2.519.094	267.974	3.662.947	1,65E-01	2,71E+01	3,36E+01	0.0104774	3	104004166	104304166	18634
12	95630000	95680000	12	96910000	96960000	.	.	.	.	0,255,255	46	12.440.323	14.870.007	11.879.801	21.763.277	1,74E+00	1,84E+00	2,64E-03	0.00771979	1	95655000	96935000	0
12	102687500	102737500	12	103087500	103137500	.	.	.	.	0,255,255	34	11.204.268	11.163.941	13.628.809	14.628.995	1,25E+03	1,71E+03	0.00749574	0.00714687	1	102712500	103112500	0
12	64947500	64997500	12	64982500	65032500	.	.	.	.	0,255,255	12	13.024.988	19.537.611	2.567.364	18.906.955	1,17E+03	0.0013596	0.00991909	3,33E+03	1	64972500	65007500	0
12	41387500	41437500	12	41512500	41562500	.	.	.	.	0,255,255	108	54.638.268	4.439.941	4.130.942	56.123.325	9,67E+00	1,44E-03	1,78E-03	1,19E+02	1	41412500	41537500	0
12	60687500	60737500	12	60862500	60912500	.	.	.	.	0,255,255	48	22.072.096	22.393.257	224.561	23.302.029	0.00203469	0.00235365	0.00272662	0.00272204	1	60712500	60887500	0
12	75237500	75287500	12	75287500	75337500	.	.	.	.	0,255,255	14	14.728.822	2.630.112	28.991.416	15.528.198	3,05E+01	0.00250311	9,33E+02	1,23E+00	1	75262500	75312500	0
12	110612500	110662500	12	111612500	111662500	.	.	.	.	0,255,255	58	29.879.637	16.394.571	1.666.333	22.793.528	9,30E+03	1,63E-03	2,30E-02	3,07E+01	5	110667500	111627500	31623
12	109027500	109077500	12	109167500	109217500	.	.	.	.	0,255,255	46	14.273.905	20.624.508	11.454.179	12.577.442	3,72E-02	0.0137198	2,60E-03	2,60E-01	2	109052500	109182500	10000
12	39462500	39512500	12	40187500	40237500	.	.	.	.	0,255,255	80	397.754	40.056.152	38.907.375	47.713.978	0.00197995	0.00227323	0.00257344	0.00268524	1	39487500	40212500	0
12	112397500	112447500	12	112457500	112507500	.	.	.	.	0,255,255	17	3.388.109	31.594.932	27.529.097	45.777.106	3,33E+03	4,72E+03	1,42E+01	0.00226407	1	112422500	112482500	0
12	32830000	32880000	12	32890000	32940000	.	.	.	.	0,255,255	66	31.444.693	31.804.533	37.421.215	26.238.306	0.00496642	0.00483901	0.00557041	9,36E-01	1	32855000	32915000	0
12	56817500	56867500	12	56852500	56902500	.	.	.	.	0,255,255	23	0	4.336.964	4.229.333	52.378	2,29E-08	3,12E+01	1,42E+01	4,87E+02	1	56842500	56877500	0
12	60470000	60520000	12	61660000	61710000	.	.	.	.	0,255,255	27	9.050.834	90.592	5.987.289	7.991.676	0.0010699	0.00133079	7,71E-01	0.00115511	2	60490000	61685000	5000
12	52900000	52950000	12	53060000	53110000	.	.	.	.	0,255,255	68	30.595.255	32.649.002	32.416.317	3.426.872	2,13E+00	0.00188301	0.00217396	0.00222727	2	52925000	53090000	5000
12	86912500	86962500	12	86977500	87027500	.	.	.	.	0,255,255	25	3.851.172	4.316.572	55.073.476	6.819.913	2,26E-02	1,83E+00	4,47E+00	1,75E+03	1	86937500	87002500	0
12	16707500	16757500	12	16782500	16832500	.	.	.	.	0,255,255	25	4.272.976	46.084.867	8.344.824	525.192	1,43E+00	1,83E+00	0.00461083	4,32E+00	1	16732500	16807500	0
12	68162500	68212500	12	68232500	68282500	.	.	.	.	0,255,255	14	12.187.489	21.612.637	36.799.977	18.689.499	3,29E+02	3,96E+03	0.00648115	1,23E+02	1	68187500	68257500	0
12	112310000	112360000	12	112480000	112530000	.	.	.	.	0,255,255	54	18.105.568	29.546.097	22.785.131	1.922.143	6,61E-01	0.00934197	5,01E+02	6,73E-02	2	112335000	112515000	10000
12	92160000	92210000	12	92420000	92470000	.	.	.	.	0,255,255	13	27.033.536	23.777.635	2.694.318	22.040.462	0.0131806	0.00527824	0.0134416	0.00304595	2	92175000	92445000	10000
12	58620000	58670000	12	58860000	58910000	.	.	.	.	0,255,255	50	1.969.039	10.649.126	10.340.583	20.230.282	6,53E+02	1,35E-06	1,67E-05	7,58E+02	3	58658333	58885000	16667
12	34087500	34137500	12	35837500	35887500	.	.	.	.	0,255,255	81	29.617.426	30.810.827	3.260.099	4.468.845	4,83E-04	4,39E-04	8,96E+00	0.00174065	3	34087500	35862500	25000
12	103362500	103412500	12	103587500	103637500	.	.	.	.	0,255,255	87	48.968.452	41.924.747	4.478.054	48.982.124	0.0400941	8,07E+01	9,33E+01	0.0557175	2	103412500	103612500	25000
12	74212500	74262500	12	74337500	74387500	.	.	.	.	0,255,255	173	7.691.018	90.884.155	11.518.658	97.882.355	2,37E-11	2,17E-02	0.0012817	0.0012937	1	74237500	74362500	0
12	34962500	35012500	12	35837500	35887500	.	.	.	.	0,255,255	47	15.370.681	16.519.108	14.316.481	23.923.939	7,80E-02	3,42E+02	1,38E+00	0.00480237	1	34987500	35862500	0
12	39780000	39830000	12	40190000	40240000	.	.	.	.	0,255,255	27	6.462.587	4.851.403	8.011.004	8.798.878	3,52E+02	1,47E-01	0.00114112	0.00115511	1	39805000	40215000	0
12	34510000	34560000	12	34570000	34620000	.	.	.	.	0,255,255	48	15.477.387	19.831.236	16.939.465	23.761.158	2,28E-01	0.00227856	1,32E+02	0.00252883	1	34535000	34595000	0
12	36190000	36240000	12	36330000	36380000	.	.	.	.	0,255,255	73	3.008.849	28.372.086	3.207.464	29.345.238	5,07E-01	4,61E-03	1,58E+03	5,38E-01	1	36215000	36355000	0
12	3967500	4017500	12	4052500	4102500	.	.	.	.	0,255,255	113	32.410.866	25.311.054	34.432.808	30.810.816	1,42E-10	2,09E-18	1,10E-09	3,01E-19	8	3988125	4071875	15026
12	26670000	26720000	12	26720000	26770000	.	.	.	.	0,255,255	39	1.247.582	8.767.304	14.824.176	4.449.907	9,87E+01	2,55E-02	1,10E+03	5,67E-11	1	26695000	26745000	0
12	72262500	72312500	12	73112500	73162500	.	.	.	.	0,255,255	49	1.792.707	20.806.381	23.618.084	25.895.784	5,75E+01	0.00129691	0.00151138	0.0827991	2	72287500	73150000	12500
12	76487500	76537500	12	76527500	76577500	.	.	.	.	0,255,255	19	44.091.845	4.044.412	55.073.204	0	3,82E+02	4,91E+02	0.0033798	1,38E-03	1	76512500	76552500	0
12	30792500	30842500	12	31032500	31082500	.	.	.	.	0,255,255	67	1.978.531	20.241.243	12.934.664	19.757.816	4,46E-02	2,71E-02	2,97E-12	3,07E-02	4	30816250	31057500	11250
12	13812500	13862500	12	15387500	15437500	.	.	.	.	0,255,255	42	18.803.036	18.190.502	17.943.806	17.866.018	0.00102407	0.00130232	0.00147755	0.00146243	1	13837500	15412500	0
12	66047500	66097500	12	66142500	66192500	.	.	.	.	0,255,255	25	7.336.603	5.995.814	9.705.376	757.936	2,63E+03	8,36E+00	0.00461083	1,75E+03	1	66072500	66167500	0
12	97690000	97740000	12	97750000	97800000	.	.	.	.	0,255,255	25	11.905.099	9.948.464	8.561.982	893.984	0.063451	0.0771939	0.00590773	0.00601218	2	97715000	97770000	5000
12	100450000	100500000	12	100780000	100830000	.	.	.	.	0,255,255	14	2.173.779	19.536.419	23.111.317	30.277.662	7,31E+03	2,48E+03	7,07E+02	0.00410785	1	100475000	100805000	0
12	87332500	87382500	12	87392500	87442500	.	.	.	.	0,255,255	49	19.937.283	18.368.593	20.043.459	20.148.409	0.004388	9,59E+00	0.00335485	0.00335011	4	87358750	87413750	8839
12	103427500	103477500	12	103517500	103567500	.	.	.	.	0,255,255	30	73.702.607	61.009.693	9.658.524	7.114.253	9,94E-01	1,02E-01	5,30E+00	6,40E-01	2	103460000	103545000	7906
12	94832500	94882500	12	94922500	94972500	.	.	.	.	0,255,255	11	17.709.846	20.551.002	26.798.027	2.456.836	0.00268998	0.0188352	0.0276816	0.00685321	2	94857500	94945000	2500
12	99212500	99262500	12	99387500	99437500	.	.	.	.	0,255,255	305	16.882.854	14.875.925	1.439.318	17.081.898	3,02E-03	2,22E-15	2,30E-15	3,88E-03	1	99237500	99412500	0
12	33812500	33862500	12	33987500	34037500	.	.	.	.	0,255,255	92	46.682.323	45.417.774	5.367.921	47.070.297	5,20E+01	5,28E+00	0.011333	6,60E+00	3	33829166	34020833	18634
12	88522500	88572500	12	88562500	88612500	.	.	.	.	0,255,255	25	0.146161	49.054.933	21.213.443	9.085.386	7,16E-12	1,83E+00	1,27E-06	0.00461533	2	88547500	88590000	2500
12	111010000	111060000	12	111170000	111220000	.	.	.	.	0,255,255	25	71.393.065	9.337.085	8.751.395	9.482.431	2,86E+03	0.00688151	0.00590773	0.00601218	1	111035000	111195000	0
12	72910000	72960000	12	73030000	73080000	.	.	.	.	0,255,255	98	4.823.929	4.484.819	4.926.631	4.172.199	2,67E-01	2,37E+00	0.00222254	2,81E+00	1	72935000	73055000	0
12	42962500	43012500	12	43017500	43067500	.	.	.	.	0,255,255	20	4.140.371	40.719.314	24.257.648	7.315.579	1,17E+03	1,52E+03	3,56E-02	0.0159596	1	42987500	43042500	0
12	91037500	91087500	12	91362500	91412500	.	.	.	.	0,255,255	149	60.200.703	7.580.344	8.966.095	7.966.748	9,87E-12	2,47E-03	1,25E+03	1,25E+02	1	91062500	91387500	0
12	40072500	40122500	12	40107500	40157500	.	.	.	.	0,255,255	24	4.445.187	7.966.498	7.675.987	15.599.416	6,05E+00	0.0126526	4,77E+03	1,10E-09	1	40097500	40132500	0
12	17250000	17300000	12	17530000	17580000	.	.	.	.	0,255,255	24	5.986.008	4.277.014	29.089.015	9.363.928	3,30E+01	1,42E+01	4,57E-04	0.0129588	1	17275000	17555000	0
12	113692500	113742500	12	113742500	113792500	.	.	.	.	0,255,255	11	15.623.267	134.303	19.118.086	21.076.355	6,08E+02	0.00148933	0.00151136	0.00685321	1	113717500	113767500	0
12	60887500	60937500	12	61662500	61712500	.	.	.	.	0,255,255	38	10.297.679	9.206.795	10.487.636	1.134.551	2,84E+00	1,94E-02	4,62E+00	4,41E+00	2	60925000	61687500	12500
12	60470000	60520000	12	60860000	60910000	.	.	.	.	0,255,255	19	7.495.867	69.510.694	72.503.767	5.686.285	0.0480001	0.0655624	0.053547	0.00739213	2	60490000	60885000	5000
12	84902500	84952500	12	84977500	85027500	.	.	.	.	0,255,255	28	12.294.149	1.019.557	428.863	71.713.953	0.0153855	0.0121991	7,64E-04	6,81E+01	5	84925500	85010500	14422
12	4662500	4712500	12	4962500	5012500	.	.	.	.	0,255,255	62	29.395.697	28.726.564	31.523.062	28.828.691	9,24E+02	9,84E+01	0.0240464	1,20E+03	2	4675000	4987500	12500
12	13287500	13337500	12	15487500	15537500	.	.	.	.	0,255,255	38	13.898.883	10.156.597	10.763.139	17.172	2,58E+03	3,53E+00	4,62E+00	0.0168495	1	13312500	15512500	0
12	86982500	87032500	12	87042500	87092500	.	.	.	.	0,255,255	54	9.435.195	9.775.292	10.010.448	11.092.597	9,78E-14	8,77E-13	7,91E-09	7,27E-09	5	87008500	87068500	14036
12	73032500	73082500	12	73117500	73167500	.	.	.	.	0,255,255	50	2.037.585	14.642.661	11.219.071	13.916.496	0.00236312	4,16E-04	1,69E-06	4,15E-02	2	73052500	73142500	5000
12	78137500	78187500	12	78312500	78362500	.	.	.	.	0,255,255	208	9.279.927	9.023.941	9.504.164	11.030.926	8,95E-13	8,79E-13	1,10E-11	1,52E-02	1	78162500	78337500	0
12	85290000	85340000	12	85380000	85430000	.	.	.	.	0,255,255	87	28.104.977	26.901.306	40.094.826	23.073.551	2,15E-06	1,84E-06	1,49E+03	6,06E-12	1	85315000	85405000	0
12	72912500	72962500	12	72962500	73012500	.	.	.	.	0,255,255	25	9.428.426	9.459.322	11.907.211	78.439.136	0.00656257	0.00594569	0.073402	0.00461533	2	72945000	72992500	9014
12	88447500	88497500	12	88562500	88612500	.	.	.	.	0,255,255	16	2.156.519	5.039.136	33.345.313	3.726.241	9,77E+00	0.0634386	6,85E+03	6,80E+02	5	88475500	88590500	17117
12	77420000	77470000	12	77800000	77850000	.	.	.	.	0,255,255	22	25.587.242	24.813.404	3.571.707	2.371.366	2,21E-01	8,34E-04	6,18E+00	4,66E-03	1	77445000	77825000	0
12	88320000	88370000	12	88370000	88420000	.	.	.	.	0,255,255	42	10.985.598	14.930.236	13.297.294	19.145.494	2,61E-01	8,24E+01	8,47E+00	0.00111996	1	88345000	88395000	0
12	72270000	72320000	12	72780000	72830000	.	.	.	.	0,255,255	60	8.706.178	14.090.712	12.974.421	17.906.109	3,59E-16	1,95E-07	2,11E-07	1,76E-04	3	72291666	72811666	7453
12	35970000	36020000	12	36190000	36240000	.	.	.	.	0,255,255	83	26.426.079	26.997.732	34.344.162	2.905.099	9,56E-06	8,26E-06	3,01E+00	1,04E-05	1	35995000	36215000	0
12	43957500	44007500	12	43992500	44042500	.	.	.	.	0,255,255	17	20.904.574	2.921.508	40.124.993	0.854583	1,84E+01	4,37E+02	0.00223466	2,24E-01	2	43982500	44020000	2500
12	35880000	35930000	12	36190000	36240000	.	.	.	.	0,255,255	91	5.007.507	3.807.689	53.552.063	4.095.995	0.0267756	6,64E-03	0.0290345	1,83E+02	2	35905000	36210000	5000
12	8062500	8112500	12	8287500	8337500	.	.	.	.	0,255,255	100	31.146.074	36.486.816	4.727.145	4.603.682	2,74E-06	2,53E-06	4,61E-01	4,93E-01	1	8087500	8312500	0
12	17160000	17210000	12	17210000	17260000	.	.	.	.	0,255,255	38	7.761.201	11.917.384	15.019.139	8.119.095	2,17E-04	2,00E+01	2,46E+02	8,11E-04	1	17185000	17235000	0
12	114462500	114512500	12	114662500	114712500	.	.	.	.	0,255,255	38	15.420.222	13.004.284	16.528.002	12.986.967	2,58E+03	3,52E+03	0.0168059	4,20E+03	1	114487500	114687500	0
12	59512500	59562500	12	59712500	59762500	.	.	.	.	0,255,255	137	603.699	7.474.574	8.549.961	82.603.386	1,24E-06	2,06E+00	0.0068167	0.00693052	2	59537500	59725000	12500
12	56522500	56572500	12	56562500	56612500	.	.	.	.	0,255,255	58	2.534.458	159.575.815	29.140.749	8.663.875	0.00624338	2,49E-03	0.00489246	8,16E-15	2	56540000	56587500	7500
12	73377500	73427500	12	73437500	73487500	.	.	.	.	0,255,255	35	6.977.968	10.502.558	11.086.873	86.100.025	1,53E-02	4,45E+02	3,71E+02	2,40E-02	3	73402500	73452500	10000
12	108702500	108752500	12	108752500	108802500	.	.	.	.	0,255,255	12	15.925.279	15.942.698	0	1.186.691	6,43E+02	0.0013596	0.00225845	0.00225325	1	108727500	108777500	0
12	109780000	109830000	12	109960000	110010000	.	.	.	.	0,255,255	42	10.280.255	12.792.969	11.533.899	23.106.636	2,61E-01	8,24E+01	2,94E-01	0.0547531	3	109801666	109991666	7453
12	45680000	45730000	12	46460000	46510000	.	.	.	.	0,255,255	22	7.128.977	5.566.155	6.783.773	48.295.984	0.00476051	4,42E+03	0.00529974	1,65E+02	1	45705000	46485000	0
12	27752500	27802500	12	27807500	27857500	.	.	.	.	0,255,255	18	65.180.726	71.142.497	63.224.277	0.586595	0.0977847	0.0873919	0.0675086	1,82E-02	2	27780000	27840000	7906
12	54487500	54537500	12	55137500	55187500	.	.	.	.	0,255,255	97	46.213.474	39.295.788	39.768.745	5.482.605	2,67E-01	2,61E+00	3,11E-01	0.00174529	1	54512500	55162500	0
12	26667500	26717500	12	26747500	26797500	.	.	.	.	0,255,255	15	0.538702	21.109.807	4.069.213	32.790.103	3,14E+01	9,02E+01	0.0157197	0.00219331	1	26692500	26772500	0
12	108762500	108812500	12	108802500	108852500	.	.	.	.	0,255,255	22	32.425.609	36.885.023	13.795.019	49.394.436	2,97E+00	4,24E+00	1,87E-07	5,73E+01	2	108790000	108827500	2500
12	34962500	35012500	12	35312500	35362500	.	.	.	.	0,255,255	66	21.909.187	19.054.916	18.222.164	3.114.446	2,74E-02	2,85E-06	4,44E-08	0.00434016	1	34987500	35337500	0
12	9962500	10012500	12	10202500	10252500	.	.	.	.	0,255,255	35	11.300.416	10.889.482	65.179.105	12.635.347	5,23E+00	4,45E+02	9,23E-04	0.00309421	3	9989166	10229166	3727
12	108417500	108467500	12	108477500	108527500	.	.	.	.	0,255,255	27	801.183	71.744.275	8.101.998	8.278.583	0.00123325	3,26E+02	8,75E+02	8,67E+02	3	108442500	108499166	11666
12	34087500	34137500	12	35312500	35362500	.	.	.	.	0,255,255	79	397.151	26.856.134	33.026.867	35.549.374	0.00301041	2,59E-05	3,26E+01	3,19E-01	2	34087500	35337500	25000
12	70672500	70722500	12	70752500	70802500	.	.	.	.	0,255,255	43	9.813.934	17.145.748	12.581.282	63.247.604	1,40E-04	9,00E+03	4,71E+01	5,65E-08	1	70697500	70777500	0
12	55337500	55387500	12	55377500	55427500	.	.	.	.	0,255,255	19	175.932	23.222.272	4.075.021	31.722.322	2,12E-03	9,93E-01	2,44E+03	1,34E+02	1	55362500	55402500	0
12	118337500	118387500	12	118537500	118587500	.	.	.	.	0,255,255	178	7.563.819	75.961.494	7.178.004	105.465	5,21E-12	4,59E-13	5,97E-13	2,72E+03	2	118375000	118562500	12500
12	114212500	114262500	12	114362500	114412500	.	.	.	.	0,255,255	108	55.883.877	4.807.456	58.339.607	5.254.251	9,67E+00	1,44E-03	1,23E+02	1,19E+02	1	114237500	114387500	0
12	99497500	99547500	12	99537500	99587500	.	.	.	.	0,255,255	57	2.049.362	14.885.262	25.290.857	4.515.812	1,95E+02	1,36E-06	0.00837587	2,77E-28	1	99522500	99562500	0
12	32712500	32762500	12	32812500	32862500	.	.	.	.	0,255,255	156	7.407.903	8.633.923	8.777.503	9.401.602	3,27E-05	6,70E+01	7,72E-01	7,87E+00	1	32737500	32837500	0
13	99322500	99372500	13	99422500	99472500	.	.	.	.	0,255,255	25	56.148.386	8.865.841	6.097.965	3.703.989	7,09E+00	0.00594569	4,47E+00	1,13E-02	1	99347500	99447500	0
13	5777500	5827500	13	5837500	5887500	.	.	.	.	0,255,255	26	61.231.046	55.610.733	61.697.593	28.765.476	2,01E+01	2,40E+01	1,25E-01	1,73E-05	1	5802500	5862500	0
13	83640000	83690000	13	83770000	83820000	.	.	.	.	0,255,255	26	7.958.281	56.652.203	63.554.215	7.056.057	0.00249171	3,54E+01	1,09E+03	1,05E+03	3	83668333	83788333	13743
13	39322500	39372500	13	39382500	39432500	.	.	.	.	0,255,255	30	11.928.139	10.151.668	10.573.617	6.150.602	0.0036075	0.00290904	0.00256616	4,90E-02	1	39347500	39407500	0
13	119167500	119217500	13	119362500	119412500	.	.	.	.	0,255,255	69	10.725.961	11.913.749	25.835.321	12.865.171	1,29E-18	9,02E-19	4,41E+00	1,76E-12	3	119195833	119384166	6872
13	95462500	95512500	13	95587500	95637500	.	.	.	.	0,255,255	63	26.953.323	30.527.218	36.465.645	24.051.628	4,97E+02	5,19E+01	0.0159972	5,03E-02	1	95487500	95612500	0
13	34017500	34067500	13	34067500	34117500	.	.	.	.	0,255,255	26	9.709.902	76.008.363	8.424.667	5.253.475	0.00290908	9,47E+02	0.00206025	1,20E+01	2	34042500	34095000	2500
13	44807500	44857500	13	44857500	44907500	.	.	.	.	0,255,255	21	68.873.773	47.420.707	0	11.779.125	0.0104597	4,41E+02	6,88E-06	6,76E-07	2	44830000	44887500	5590
13	20112500	20162500	13	20337500	20387500	.	.	.	.	0,255,255	194	10.461.756	77.673.775	6.864.357	1.111.955	6,10E+00	1,09E-07	1,13E-17	7,68E-01	1	20137500	20362500	0
13	101912500	101962500	13	102442500	102492500	.	.	.	.	0,255,255	11	2.693.288	2.331.755	2.193.994	29.590.461	0.043061	0.0188352	0.00677119	0.027606	3	101929166	102464166	8976
13	25847500	25897500	13	25887500	25937500	.	.	.	.	0,255,255	22	39.277.437	52.267.685	68.358.254	1.796.265	2,97E+00	2,68E+03	0.00304619	1,15E-05	4	25862500	25907500	22361
13	43870000	43920000	13	45050000	45100000	.	.	.	.	0,255,255	39	12.008.018	11.695.422	14.402.692	12.809.467	6,62E+00	7,05E-01	1,10E+03	1,13E+01	2	43895000	45070000	5000
13	96642500	96692500	13	96702500	96752500	.	.	.	.	0,255,255	36	11.591.359	1.196.618	11.618.167	15.539.999	2,06E+00	1,75E+02	1,44E+01	0.00150843	1	96667500	96727500	0
13	65190000	65240000	13	65370000	65420000	.	.	.	.	0,255,255	43	16.942.451	20.003.735	21.167.366	21.019.506	5,13E+02	0.0321736	0.033617	0.0348754	2	65210000	65395000	5000
13	92012500	92062500	13	93092500	93142500	.	.	.	.	0,255,255	94	28.743.984	30.806.595	21.375.483	1.369.901	1,10E-08	5,78E-10	2,41E-15	1,02E-29	10	92037000	93107500	16286
13	112737500	112787500	13	113012500	113062500	.	.	.	.	0,255,255	235	1.261.283	10.329.521	10.670.571	13.970.003	4,76E+00	6,08E-10	7,25E-09	6,10E+00	3	112762500	113037500	25000
13	112957500	113007500	13	113012500	113062500	.	.	.	.	0,255,255	35	4.107.729	10.981.536	0	13.062.826	8,16E-09	4,45E+02	4,02E-25	0.00309421	1	112982500	113037500	0
13	51380000	51430000	13	51480000	51530000	.	.	.	.	0,255,255	91	2.533.684	2.350.098	21.207.947	38.771.435	4,01E-08	3,37E-15	4,13E-14	7,91E-04	2	51415000	51505000	10000
13	26987500	27037500	13	29912500	29962500	.	.	.	.	0,255,255	22	4.157.313	55.550.466	4.924.392	6.988.793	3,62E+01	0.00130314	1,03E+03	0.0141981	1	27012500	29937500	0
13	60150000	60200000	13	60250000	60300000	.	.	.	.	0,255,255	40	16.605.844	1.370.358	11.826.494	18.693.521	0.00362914	4,79E+01	2,68E-01	0.00403697	1	60175000	60275000	0
13	25010000	25060000	13	25060000	25110000	.	.	.	.	0,255,255	27	37.131.088	50.603.065	64.629.774	4.687.863	1,54E-03	9,56E-01	3,70E+02	1,07E-01	1	25035000	25085000	0
13	9262500	9312500	13	9437500	9487500	.	.	.	.	0,255,255	326	13.033.334	13.822.821	15.645.186	18.272.949	1,72E-21	1,97E-22	4,03E-07	4,11E-08	1	9287500	9462500	0
13	53660000	53710000	13	53830000	53880000	.	.	.	.	0,255,255	50	23.914.007	2.105.369	23.491.484	28.154.175	6,53E+02	6,74E+02	7,18E+03	0.0599438	2	53685000	53860000	5000
13	119910000	119960000	13	120020000	120070000	.	.	.	.	0,255,255	71	34.261.745	34.854.286	30.594.635	3.854.058	4,24E+03	4,07E+01	2,70E-01	4,84E+02	2	119935000	120040000	5000
13	52962500	53012500	13	53162500	53212500	.	.	.	.	0,255,255	70	24.300.007	25.419.075	30.016.941	35.277.676	6,37E-05	3,98E+00	5,25E-01	6,12E+03	1	52987500	53187500	0
13	21237500	21287500	13	23512500	23562500	.	.	.	.	0,255,255	32	11.433.499	10.921.979	14.117.197	10.527.039	6,68E+03	9,54E+03	0.0256291	0.00108334	2	21262500	23525000	12500
13	90637500	90687500	13	90937500	90987500	.	.	.	.	0,255,255	171	9.153.438	7.883.675	95.236.565	93.508.766	5,78E-02	6,09E-03	7,24E-02	7,23E-03	2	90675000	90962500	12500
13	3870000	3920000	13	3970000	4020000	.	.	.	.	0,255,255	39	14.504.273	11.145.666	58.707.643	14.359.676	9,87E+01	7,05E-01	6,42E-08	1,13E+01	2	3900000	3995000	5000
13	15722500	15772500	13	15777500	15827500	.	.	.	.	0,255,255	21	17.956.873	29.403.915	6.962.191	27.565.012	2,97E-05	7,20E-01	0.0071675	2,04E-01	1	15747500	15802500	0
13	38937500	38987500	13	40837500	40887500	.	.	.	.	0,255,255	93	2.741.519	26.090.134	22.634.483	4.678.269	4,43E-09	3,78E-09	5,10E-15	3,71E+01	1	38962500	40862500	0
13	110300000	110350000	13	110670000	110720000	.	.	.	.	0,255,255	25	9.355.988	5.730.269	54.818.783	7.273.479	0.00547428	1,25E+02	1,03E+02	3,00E+02	1	110325000	110695000	0
13	17137500	17187500	13	17637500	17687500	.	.	.	.	0,255,255	44	13.674.677	18.459.917	19.300.547	22.894.648	1,45E+00	3,31E+03	3,81E+03	0.0229185	2	17150000	17662500	12500
13	28612500	28662500	13	29012500	29062500	.	.	.	.	0,255,255	124	6.783.241	53.091.022	4.915.052	73.894.005	8,49E+01	9,64E-04	1,21E-02	1,07E+03	2	28625000	29037500	12500
13	97590000	97640000	13	97850000	97900000	.	.	.	.	0,255,255	41	14.027.195	12.683.262	17.301.289	14.903.951	1,84E+02	2,01E+02	0.00215064	2,06E+02	2	97615000	97885000	10000
13	112662500	112712500	13	112697500	112747500	.	.	.	.	0,255,255	25	5.570.408	53.777.556	38.953.388	7.687.909	7,09E+00	8,36E+00	1,12E-02	1,75E+03	1	112687500	112722500	0
13	118312500	118362500	13	118987500	119037500	.	.	.	.	0,255,255	94	44.185.165	42.159.706	5.061.683	53.146.145	1,64E-01	1,64E+01	0.00555263	0.00557172	2	118362500	119012500	25000
13	40860000	40910000	13	41310000	41360000	.	.	.	.	0,255,255	66	18.483.215	10.075.684	11.550.196	24.669.205	2,54E-06	8,22E-16	1,17E-15	9,36E-01	2	40880000	41335000	5000
13	63640000	63690000	13	63790000	63840000	.	.	.	.	0,255,255	90	41.031	39.943.687	532.049	38.768.738	2,89E+02	2,64E+01	0.0398713	1,73E-02	2	63670000	63815000	5000
13	30052500	30102500	13	30327500	30377500	.	.	.	.	0,255,255	14	12.769.123	14.075.304	2.212.599	16.497.743	3,05E+01	7,62E+01	1,15E+03	1,23E+02	2	30077500	30347500	5000
13	57370000	57420000	13	57980000	58030000	.	.	.	.	0,255,255	17	39.812.508	3.154.526	31.571.405	49.140.797	0.00593976	0.00113378	7,45E+02	0.00629416	2	57390000	58005000	5000
13	72187500	72237500	13	72737500	72787500	.	.	.	.	0,255,255	96	4.228.329	4.669.663	4.466.841	60.156.193	4,95E+00	4,83E+00	5,72E-02	0.00259528	1	72212500	72762500	0
13	30462500	30512500	13	30587500	30637500	.	.	.	.	0,255,255	178	8.574.996	8.050.983	8.006.748	105.468.056	1,43E-03	1,49E-03	1,79E-03	2,72E+03	3	30495833	30604166	18634
13	28687500	28737500	13	28747500	28797500	.	.	.	.	0,255,255	19	0	59.471.536	32.220.013	6.751.861	1,32E-03	0.00544217	1,35E+02	0.0339039	2	28712500	28770000	2500
13	5390000	5440000	13	5830000	5880000	.	.	.	.	0,255,255	51	18.032.461	16.920.275	21.029.364	21.192.286	9,87E-01	9,52E+00	3,78E+03	4,04E+03	4	5420000	5860000	7071
13	27487500	27537500	13	29012500	29062500	.	.	.	.	0,255,255	30	9.341.308	8.982.399	11.505.932	10.627.447	1,13E+03	1,62E+03	0.00518802	0.00504712	1	27512500	29037500	0
13	92027500	92077500	13	92072500	92122500	.	.	.	.	0,255,255	21	56.374.054	51.550.055	4.967.215	28.272.243	6,88E+03	7,72E+02	4,54E+03	2,04E-01	1	92052500	92097500	0
13	14912500	14962500	13	14947500	14997500	.	.	.	.	0,255,255	32	23.181.643	1.153.518	11.542.722	53.327.394	3,63E-13	6,06E+02	5,21E+02	2,48E-04	1	14937500	14972500	0
13	87267500	87317500	13	87317500	87367500	.	.	.	.	0,255,255	18	7.020.444	73.127.546	7.333.558	54.070.344	0.0977847	0.0873919	0.0675086	0.00832606	2	87297500	87342500	5000
13	62540000	62590000	13	62920000	62970000	.	.	.	.	0,255,255	19	35.865.805	40.144.153	64.946.527	39.878.533	5,69E+01	9,88E+02	0.053547	7,23E+03	3	62568333	62951666	7454
13	85410000	85460000	13	85460000	85510000	.	.	.	.	0,255,255	36	15.708.554	18.059.061	15.536.222	18.451.197	0.0343331	0.03832	0.00113304	0.0378618	2	85435000	85495000	10000
13	28012500	28062500	13	29912500	29962500	.	.	.	.	0,255,255	15	14.352.878	12.252.033	18.387.287	2.784.615	6,80E+01	2,38E+02	1,36E+02	0.0074379	1	28037500	29937500	0
13	51587500	51637500	13	51687500	51737500	.	.	.	.	0,255,255	156	7.789.307	8.069.703	8.578.313	92.387.764	6,05E+01	6,70E+01	7,72E-01	7,87E+00	1	51612500	51712500	0
13	23370000	23420000	13	23580000	23630000	.	.	.	.	0,255,255	35	5.963.263	6.290.779	12.605.302	3.311.037	5,62E-06	1,74E-02	0.00232147	2,23E-10	1	23395000	23605000	0
13	108590000	108640000	13	108650000	108700000	.	.	.	.	0,255,255	113	5.399.182	51.463.696	54.533.577	6.500.693	1,59E+01	1,43E+01	1,73E+01	0.0150709	1	108615000	108675000	0
13	68862500	68912500	13	68897500	68947500	.	.	.	.	0,255,255	105	21.379.116	59.355.232	391.505	49.560.863	1,66E-21	4,58E+02	2,49E-01	0.00110031	1	68887500	68922500	0
13	18262500	18312500	13	18862500	18912500	.	.	.	.	0,255,255	116	42.347.458	5.854.251	57.415.993	72.489.746	3,34E-06	1,29E+00	1,58E-01	0.00234739	1	18287500	18887500	0
13	21372500	21422500	13	21412500	21462500	.	.	.	.	0,255,255	16	1.496.214	48.036.027	4.287.091	23.190.265	5,62E-02	0.0111079	0.00616336	4,88E+01	1	21397500	21437500	0
13	23512500	23562500	13	23812500	23862500	.	.	.	.	0,255,255	61	27.835.653	22.902.788	25.692.453	26.340.508	1,68E+03	2,20E+00	2,21E+03	2,22E+02	1	23537500	23837500	0
13	112732500	112782500	13	112772500	112822500	.	.	.	.	0,255,255	18	56.820.664	7.643.854	64.300.838	57.109.976	0.0123614	0.0873919	0.0675086	0.00832606	2	112757500	112805000	7500
13	4170000	4220000	13	4260000	4310000	.	.	.	.	0,255,255	65	3.376.138	28.005.768	24.149.422	35.417.133	0.00775562	1,61E+02	7,22E-02	0.00880149	1	4195000	4285000	0
13	107490000	107540000	13	107680000	107730000	.	.	.	.	0,255,255	40	14.272.091	1.238.755	16.071.873	12.717.442	4,33E+01	4,79E+01	0.00404081	4,90E+02	1	107515000	107705000	0
13	98342500	98392500	13	98677500	98727500	.	.	.	.	0,255,255	18	489.296	4.365.124	6.865.367	62.179.985	0.00118126	0.00148238	0.0675086	0.00832606	2	98367500	98700000	2500
13	105390000	105440000	13	105550000	105600000	.	.	.	.	0,255,255	21	72.392.836	58.229.246	4.750.766	59.590.406	0.0108836	0.00129788	6,19E+01	0.00102949	1	105415000	105575000	0
13	103807500	103857500	13	103847500	103897500	.	.	.	.	0,255,255	31	4.162.414	1.138.994	8.208.106	30.660.338	1,04E-03	0.00134351	1,92E+02	5,19E-11	1	103832500	103872500	0
13	38572500	38622500	13	38652500	38702500	.	.	.	.	0,255,255	34	13.268.513	11.923.917	11.011.886	14.329.723	0.00830024	1,09E+04	9,25E+01	0.0061461	1	38597500	38677500	0
13	32087500	32137500	13	32262500	32312500	.	.	.	.	0,255,255	173	7.685.441	87.288.284	9.856.586	10.419.848	2,37E-11	2,17E-02	0.0012817	0.0012937	1	32112500	32287500	0
13	102112500	102162500	13	102437500	102487500	.	.	.	.	0,255,255	83	30.463.543	26.414.782	22.535.578	4.335.822	7,89E-06	7,11E-05	9,27E-11	7,04E+02	2	102137500	102475000	12500
13	70897500	70947500	13	70952500	71002500	.	.	.	.	0,255,255	30	88.776.865	9.154.807	27.170.615	10.546.649	7,61E+01	7,07E+01	4,47E-09	0.00258442	1	70922500	70977500	0
13	63510000	63560000	13	63640000	63690000	.	.	.	.	0,255,255	60	21.990.578	19.027.822	15.301.353	22.321.232	4,80E-01	1,58E-04	2,11E-07	5,56E-02	2	63530000	63665000	5000
13	63432500	63482500	13	64107500	64157500	.	.	.	.	0,255,255	14	18.650.992	38.617.723	2.021.497	38.013.892	2,70E+02	0.0134151	1,15E+03	0.00645087	2	63457500	64137500	5000
13	62840000	62890000	13	62930000	62980000	.	.	.	.	0,255,255	51	1.662.352	1.420.385	11.320.765	11.854.875	9,87E-01	9,26E-04	4,50E-06	3,84E-06	1	62865000	62955000	0
13	58972500	59022500	13	59072500	59122500	.	.	.	.	0,255,255	13	14.210.315	22.393.277	1.804.374	22.227.433	1,97E+01	0.00160335	6,98E+00	5,06E+03	1	58997500	59097500	0
13	112867500	112917500	13	113022500	113072500	.	.	.	.	0,255,255	14	18.385.272	16.897.686	0.618245	32.730.286	2,70E+02	5,75E+01	2,86E+02	0.00645087	1	112892500	113047500	0
13	35460000	35510000	13	35520000	35570000	.	.	.	.	0,255,255	45	17.224.865	19.538.666	12.756.411	10.725.038	1,23E+03	1,30E+03	5,01E-01	8,02E-04	1	35485000	35545000	0
13	96992500	97042500	13	97062500	97112500	.	.	.	.	0,255,255	39	18.093.454	17.043.697	1.575.893	605.629	0.0179814	0.0114304	0.0129226	2,70E-08	2	97007500	97087500	10000
13	45337500	45387500	13	45462500	45512500	.	.	.	.	0,255,255	205	9.414.114	10.306.059	124.416.176	11.822.287	7,36E-12	5,48E-03	0.00581483	6,27E-02	1	45362500	45487500	0
13	85937500	85987500	13	86362500	86412500	.	.	.	.	0,255,255	47	18.870.537	19.836.016	23.833.214	19.467.907	2,84E+02	0.00418427	0.00480467	3,96E+01	1	85962500	86387500	0
13	112337500	112387500	13	112512500	112562500	.	.	.	.	0,255,255	75	34.110.546	33.176.037	34.121.872	3.401.429	2,97E+02	3,22E+01	3,82E+02	3,78E+02	1	112362500	112537500	0
13	91337500	91387500	13	91762500	91812500	.	.	.	.	0,255,255	56	19.968.391	22.426.668	21.152.298	29.158.941	1,08E+02	1,13E+02	1,39E+02	0.0036247	1	91362500	91787500	0
13	99350000	99400000	13	99470000	99520000	.	.	.	.	0,255,255	34	17.788.061	15.209.307	16.144.304	15.489.596	0.0888096	0.00475872	0.0969299	0.00461171	2	99370000	99495000	5000
13	22037500	22087500	13	22092500	22142500	.	.	.	.	0,255,255	39	9.023.265	11.768.753	40.789.757	152.680.235	2,74E-02	8,74E-01	2,12E-11	1,48E+03	1	22062500	22117500	0
13	28782500	28832500	13	28817500	28867500	.	.	.	.	0,255,255	43	0	7.130.694	19.851.618	15.874.782	0	8,70E-09	7,70E-30	0.00102447	1	28807500	28842500	0
13	73067500	73117500	13	73157500	73207500	.	.	.	.	0,255,255	15	18.952.477	255.893	20.914.087	30.926.435	4,78E+01	7,11E+02	2,44E+02	2,49E+03	1	73092500	73182500	0
13	56047500	56097500	13	56107500	56157500	.	.	.	.	0,255,255	27	19.483.776	59.891.243	9.678.224	14.747.764	2,64E-11	6,51E-01	8,75E+02	4,07E-13	1	56072500	56132500	0
13	91340000	91390000	13	91570000	91620000	.	.	.	.	0,255,255	45	12.290.659	1.613.357	18.424.637	1.849.176	7,89E-04	1,30E+03	1,35E+03	1,34E+03	1	91365000	91595000	0
13	93937500	93987500	13	93982500	94032500	.	.	.	.	0,255,255	12	13.327.776	17.538.961	0.617261	27.390.857	1,17E+03	0.0013596	0.00225845	0.00987645	1	93962500	94007500	0
13	23430000	23480000	13	23480000	23530000	.	.	.	.	0,255,255	33	12.259.416	11.643.933	11.792.289	11.849.304	2,06E+03	2,37E+03	2,33E+03	2,22E+03	1	23455000	23505000	0
13	73457500	73507500	13	73532500	73582500	.	.	.	.	0,255,255	11	18.515.843	16.097.965	18.619.108	18.273.826	0.00268998	0.00548111	0.00151136	0.00147492	1	73482500	73557500	0
13	101780000	101830000	13	102250000	102300000	.	.	.	.	0,255,255	35	14.298.238	1.362.353	12.316.512	15.330.822	0.00208219	0.00239835	3,90E+01	0.00233371	1	101805000	102275000	0
13	59150000	59200000	13	59440000	59490000	.	.	.	.	0,255,255	75	33.437.073	30.398.085	32.969.765	33.123.898	4,52E+02	9,13E-03	5,01E+02	5,11E+02	1	59175000	59465000	0
13	11937500	11987500	13	11992500	12042500	.	.	.	.	0,255,255	31	21.706.934	6.407.242	3.131.598	11.255.568	4,05E-12	2,90E+00	5,15E-10	0.00118208	2	11957500	12022500	7071
13	51490000	51540000	13	51690000	51740000	.	.	.	.	0,255,255	100	459.981	321.322	35.383.106	4.113.899	7,47E-01	3,67E-07	4,55E-07	7,83E-02	4	51530000	51715000	15000
13	3387500	3437500	13	3612500	3662500	.	.	.	.	0,255,255	63	26.738.792	2.268.532	31.923.815	27.895.739	4,97E+02	3,96E-02	0.0159972	6,37E+00	3	3412500	3612500	25000
13	37187500	37237500	13	37362500	37412500	.	.	.	.	0,255,255	383	18.423.248	19.279.721	20.688.092	25.168.054	8,38E-22	1,36E-05	1,70E-05	0.00483893	1	37212500	37387500	0
13	64327500	64377500	13	64367500	64417500	.	.	.	.	0,255,255	55	29.181.229	27.025.225	13.916.075	1.704.556	0.0299655	0.0151266	1,49E-04	5,23E-01	3	64349166	64390833	8498
13	58552500	58602500	13	58617500	58667500	.	.	.	.	0,255,255	27	6.724.533	847.798	73.909.855	51.978.264	3,24E+02	0.00114246	2,11E+02	3,24E+00	1	58577500	58642500	0
13	60440000	60490000	13	60540000	60590000	.	.	.	.	0,255,255	68	9.940.902	11.907.175	16.594.086	19.274.612	4,28E-17	3,33E-17	2,58E-07	2,54E-07	4	60460000	60560000	7071
13	19060000	19110000	13	19150000	19200000	.	.	.	.	0,255,255	60	27.780.006	29.958.706	34.299.732	29.551.556	3,89E+03	3,80E+02	0.0647599	4,28E+02	2	19085000	19165000	10000
13	5397500	5447500	13	5707500	5757500	.	.	.	.	0,255,255	23	75.509.896	7.760.097	69.143.066	67.733.264	0.00180547	0.00180909	0.00123194	0.00122081	1	5422500	5732500	0
13	103670000	103720000	13	103880000	103930000	.	.	.	.	0,255,255	74	31.917.122	29.537.706	22.749.668	4.542.975	8,06E+02	2,07E-02	1,20E-05	0.0424011	3	103698333	103901666	7454
13	50420000	50470000	13	51500000	51550000	.	.	.	.	0,255,255	14	13.490.793	13.599.408	12.443.511	16.038.859	1,32E+02	3,25E+02	1,55E+03	9,96E+00	1	50445000	51525000	0
13	55482500	55532500	13	55552500	55602500	.	.	.	.	0,255,255	28	3.087.802	3.376.069	4.142.862	777.126	7,27E-08	1,61E-04	7,64E-04	6,81E+01	3	55509166	55579166	3727
13	21352500	21402500	13	21392500	21442500	.	.	.	.	0,255,255	66	18.369.207	18.383.064	3.707.258	0	7,84E-06	4,57E-07	0.0284543	0	3	21374166	21414166	6871
13	98237500	98287500	13	98687500	98737500	.	.	.	.	0,255,255	110	55.878.147	49.538.483	458.192	728.181	3,49E+00	3,60E+01	4,01E-04	0.0167502	2	98250000	98712500	12500
13	19837500	19887500	13	19877500	19927500	.	.	.	.	0,255,255	18	25.374	26.902.814	0.950658	56.912.494	5,87E+01	9,75E+00	1,83E-02	0.00832606	1	19862500	19902500	0
13	63640000	63690000	13	63880000	63930000	.	.	.	.	0,255,255	41	1.856.033	21.824.167	24.313.538	18.318.573	0.00193701	0.0779328	0.0812885	0.00215557	2	63665000	63910000	5000
13	59160000	59210000	13	59570000	59620000	.	.	.	.	0,255,255	26	76.440.673	7.999.351	7.727.108	65.194.483	1,03E+02	0.00311694	1,09E+03	1,05E+03	2	59180000	59595000	5000
13	80087500	80137500	13	80412500	80462500	.	.	.	.	0,255,255	40	13.235.012	15.475.941	14.639.248	17.903.683	5,14E+01	6,95E+01	8,62E+01	0.00522646	1	80112500	80437500	0
13	98427500	98477500	13	98502500	98552500	.	.	.	.	0,255,255	18	18.411.176	31.038.468	474.409	47.913.423	1,63E-01	9,75E+00	7,64E+02	7,75E+02	3	98452500	98535833	8333
13	60110000	60160000	13	60250000	60300000	.	.	.	.	0,255,255	54	21.892.815	18.407.957	13.309.539	2.903.603	4,56E+01	6,17E-02	3,33E-04	0.01045	3	60135000	60275000	20000
13	103827500	103877500	13	103862500	103912500	.	.	.	.	0,255,255	26	0	7.555.518	4.090.557	77.014.627	3,78E-13	9,47E+02	1,76E-01	6,16E+02	1	103852500	103887500	0
13	23370000	23420000	13	23470000	23520000	.	.	.	.	0,255,255	64	26.161.366	2.268.456	31.114.386	18.466.139	3,27E+02	1,59E-01	0.013431	2,43E-05	3	23395000	23508333	16667
13	111610000	111660000	13	111720000	111770000	.	.	.	.	0,255,255	50	22.731.459	23.495.712	23.781.134	30.884.352	6,53E+02	6,74E+02	7,18E+03	0.0599438	2	111640000	111740000	7071
13	77162500	77212500	13	78287500	78337500	.	.	.	.	0,255,255	86	24.208.483	27.575.628	25.074.171	44.353.992	1,93E-12	4,19E-06	6,10E-07	1,64E+03	1	77187500	78312500	0
13	40990000	41040000	13	41040000	41090000	.	.	.	.	0,255,255	65	27.904.997	26.299.633	18.879.938	3.632.638	1,68E+02	1,61E+02	8,02E-08	0.00880149	1	41015000	41065000	0
13	53302500	53352500	13	53352500	53402500	.	.	.	.	0,255,255	27	35.209.582	1.157.303	57.194.767	42.431.126	7,17E-05	0.0236788	3,32E+00	3,99E-02	2	53325000	53380000	3536
13	72287500	72337500	13	72737500	72787500	.	.	.	.	0,255,255	40	12.704.095	11.244.744	12.150.692	14.604.517	5,14E+01	4,33E+00	5,90E-01	8,59E+02	1	72312500	72762500	0
13	93987500	94037500	13	94462500	94512500	.	.	.	.	0,255,255	57	24.443.518	18.146.769	1.743.158	25.432.167	5,11E+00	4,43E-02	6,22E-03	0.00215145	1	94012500	94487500	0
13	103787500	103837500	13	103827500	103877500	.	.	.	.	0,255,255	20	24.942.348	5.823.669	716.226	14.695.363	8,16E-03	0.00211157	0.0160005	2,31E-05	1	103812500	103852500	0
13	94727500	94777500	13	94802500	94852500	.	.	.	.	0,255,255	54	15.324.413	18.806.692	23.385.542	12.887.802	7,00E-06	1,19E+00	1,33E+03	4,65E-05	1	94752500	94827500	0
13	5687500	5737500	13	6437500	6487500	.	.	.	.	0,255,255	76	17.627.459	3.227.186	34.503.574	41.045.822	1,44E-11	1,76E+02	2,11E+02	0.0134392	1	5712500	6462500	0
13	81912500	81962500	13	83787500	83837500	.	.	.	.	0,255,255	57	22.856.672	20.076.736	23.986.387	27.000.961	5,11E+00	5,31E+00	6,65E+01	0.00215145	2	81937500	83800000	12500
13	59587500	59637500	13	59652500	59702500	.	.	.	.	0,255,255	20	566.361	48.495.235	78.224.587	273.585	0.00191515	1,52E+03	0.0160005	1,15E+00	2	59620000	59677500	7500
13	108387500	108437500	13	108442500	108492500	.	.	.	.	0,255,255	20	5.595.179	5.042.948	43.746.133	38.717.585	0.00191515	0.00211157	7,39E+02	3,22E+00	1	108412500	108467500	0
13	117787500	117837500	13	117962500	118012500	.	.	.	.	0,255,255	174	7.841.238	8.735.148	11.178.143	8.833.719	1,23E-02	1,29E-02	9,48E+03	1,53E-02	1	117812500	117987500	0
13	55400000	55450000	13	55600000	55650000	.	.	.	.	0,255,255	17	33.683.178	2.612.249	44.672.318	13.723.197	7,65E+03	1,25E+03	0.00634622	2,44E-01	1	55425000	55625000	0
13	33080000	33130000	13	33150000	33200000	.	.	.	.	0,255,255	60	29.219.162	27.127.535	25.415.016	17.895.363	3,89E+03	3,80E+02	4,44E+02	1,76E-04	2	33100000	33170000	7071
13	115862500	115912500	13	115987500	116037500	.	.	.	.	0,255,255	301	14.594.806	13.455.797	14.113.712	15.134.633	2,37E-14	2,66E-14	2,74E-14	3,01E-14	1	115887500	116012500	0
13	94062500	94112500	13	94362500	94412500	.	.	.	.	0,255,255	119	47.026.424	57.807.697	6.158.506	7.285.581	2,90E-08	2,18E-02	8,01E+03	7,85E+02	1	94087500	94387500	0
13	100352500	100402500	13	100392500	100442500	.	.	.	.	0,255,255	14	2.310.802	23.862.028	11.697.365	32.696.724	2,16E+03	3,96E+03	2,86E+02	0.00645087	1	100377500	100417500	0
13	47912500	47962500	13	48337500	48387500	.	.	.	.	0,255,255	102	4.604.237	44.851.944	42.523.678	58.823.853	1,06E-01	1,01E-01	1,21E+00	2,09E+03	1	47937500	48362500	0
13	28610000	28660000	13	28830000	28880000	.	.	.	.	0,255,255	49	16.799.383	24.977.812	29.182.707	29.072.477	5,34E+00	0.0808924	0.0900918	0.0885939	2	28630000	28855000	5000
13	33162500	33212500	13	33637500	33687500	.	.	.	.	0,255,255	57	27.500.317	2.258.556	2.036.527	2.584.352	0.00158638	5,31E+00	6,65E+01	0.00215145	2	33175000	33662500	12500
13	49412500	49462500	13	49447500	49497500	.	.	.	.	0,255,255	31	35.889.955	24.512.925	5.121.646	35.076.985	4,34E-08	6,38E-14	1,15E-02	1,87E-07	2	49430000	49472500	7500
13	8577500	8627500	13	8627500	8677500	.	.	.	.	0,255,255	24	4.053.572	72.294.264	7.769.124	8.100.591	6,05E+00	7,09E+03	4,77E+03	0.00999443	1	8602500	8652500	0
13	99392500	99442500	13	99437500	99487500	.	.	.	.	0,255,255	18	21.934.109	44.846.735	4.119.076	407.734	3,25E+00	0.00148238	7,64E+02	7,75E+02	2	99417500	99460000	2500
13	35087500	35137500	13	35812500	35862500	.	.	.	.	0,255,255	48	2.119.618	22.153.358	2.257.081	22.818.455	0.00203469	0.00235365	0.00272662	0.00272204	1	35112500	35837500	0
13	84462500	84512500	13	84862500	84912500	.	.	.	.	0,255,255	159	8.857.671	72.867.065	685.309	9.455.667	1,67E+01	4,32E-07	5,49E-07	2,16E+01	1	84487500	84887500	0
13	43477500	43527500	13	43547500	43597500	.	.	.	.	0,255,255	45	17.346.983	16.875.515	10.057.501	12.834.571	3,42E+02	2,18E+03	8,66E-04	6,95E-01	1	43502500	43572500	0
13	114170000	114220000	13	114380000	114430000	.	.	.	.	0,255,255	77	30.558.174	38.226.135	30.634.277	40.288.258	1,95E-03	1,28E+02	2,18E-02	0.0140012	1	114195000	114405000	0
13	92017500	92067500	13	93217500	93267500	.	.	.	.	0,255,255	14	18.668.082	24.616.997	31.358.757	15.828.736	2,70E+02	3,96E+03	9,33E+02	1,23E+02	1	92042500	93242500	0
13	41530000	41580000	13	41640000	41690000	.	.	.	.	0,255,255	82	24.951.046	24.825.737	28.758.833	37.521.233	2,40E-05	2,08E-04	2,66E-04	5,91E+00	2	41550000	41665000	5000
13	28737500	28787500	13	29912500	29962500	.	.	.	.	0,255,255	40	14.281.704	11.255.601	9.469.372	16.825.203	5,14E+01	4,33E+00	2,38E-02	0.00522646	1	28762500	29937500	0
13	117790000	117840000	13	118070000	118120000	.	.	.	.	0,255,255	46	20.234.259	18.356.678	21.713.919	23.788.507	0.00671708	6,03E+02	0.00745616	0.00771979	2	117815000	118085000	10000
13	75462500	75512500	13	75547500	75597500	.	.	.	.	0,255,255	12	17.531.878	19.961.002	1.863.683	191.539	6,43E+02	0.00587243	3,43E+03	3,33E+03	2	75485000	75572500	2500
13	105330000	105380000	13	105450000	105500000	.	.	.	.	0,255,255	53	18.670.046	19.803.999	18.134.228	26.221.735	1,66E+00	9,28E+01	1,79E+00	0.0165796	2	105355000	105480000	5000
13	113182500	113232500	13	113222500	113272500	.	.	.	.	0,255,255	35	74.222.403	106.879.835	14.925.512	9.340.714	1,53E-02	4,45E+02	0.00305223	2,40E-02	1	113207500	113247500	0
13	98222500	98272500	13	98287500	98337500	.	.	.	.	0,255,255	50	21.770.723	24.026.577	21.013.435	19.984.303	0.00236312	0.0014021	0.00182192	0.00182889	1	98247500	98312500	0
13	96412500	96462500	13	96462500	96512500	.	.	.	.	0,255,255	45	6.525.268	7.170.564	7.625.798	9.562.384	3,89E-09	3,21E-09	2,09E-09	5,76E-06	3	96442500	96489166	10138
13	35087500	35137500	13	36012500	36062500	.	.	.	.	0,255,255	45	13.741.589	12.185.079	13.724.548	16.505.535	5,64E+00	1,39E-02	9,75E-01	1,80E+03	1	35112500	36037500	0
13	33150000	33200000	13	33830000	33880000	.	.	.	.	0,255,255	30	19.711.154	50.560.975	28.902.488	8.017.395	3,70E-13	1,43E-01	2,53E-08	6,87E+01	1	33175000	33855000	0
13	98600000	98650000	13	98680000	98730000	.	.	.	.	0,255,255	40	15.117.072	11.749.851	14.068.453	13.233.468	4,33E+01	2,42E+00	4,78E+01	4,90E+02	2	98625000	98695000	10000
13	42772500	42822500	13	42857500	42907500	.	.	.	.	0,255,255	23	5.423.363	8.334.569	8.505.386	25.730.317	7,71E+01	0.0255809	0.0206497	5,56E-04	2	42802500	42877500	7071
13	59587500	59637500	13	59812500	59862500	.	.	.	.	0,255,255	124	47.751.686	41.170.902	43.436.783	60.566.063	4,09E-09	3,49E-09	4,62E-09	1,20E-02	2	59625000	59837500	12500
13	59507500	59557500	13	59567500	59617500	.	.	.	.	0,255,255	14	0	38.607.807	0.278968	0.779881	3,29E+02	0.0134151	2,86E+02	2,85E+02	1	59532500	59592500	0
13	59302500	59352500	13	59347500	59397500	.	.	.	.	0,255,255	17	29.404.724	30.377.839	17.589.942	57.542.562	2,64E+02	4,37E+02	4,86E-02	0.0195123	1	59327500	59372500	0
13	15150000	15200000	13	15530000	15580000	.	.	.	.	0,255,255	86	32.334.854	34.627.666	35.575.825	36.448.578	3,28E-01	2,92E-01	3,59E-01	3,57E-01	1	15175000	15555000	0
13	6252500	6302500	13	6292500	6342500	.	.	.	.	0,255,255	24	78.458.343	46.314.893	6.170.995	0	0.0141431	7,72E+00	1,53E+02	1,60E-10	1	6277500	6317500	0
13	26812500	26862500	13	27087500	27137500	.	.	.	.	0,255,255	112	48.872.505	5.927.069	7.174.289	6.420.782	1,21E+01	1,23E+01	0.00916549	0.00900683	1	26837500	27112500	0
13	18412500	18462500	13	18862500	18912500	.	.	.	.	0,255,255	157	5.517.067	6.817.247	8.387.185	747.035	1,06E-12	1,63E-05	5,04E+00	1,90E-05	1	18437500	18887500	0
13	104907500	104957500	13	104942500	104992500	.	.	.	.	0,255,255	17	0	33.803.196	5.288.866	30.396.578	2,32E-01	4,72E+03	0.0196288	1,41E+00	2	104932500	104972500	5000
13	53360000	53410000	13	53430000	53480000	.	.	.	.	0,255,255	131	6.462.481	5.061.464	49.186.977	6.004.312	1,16E+02	1,89E-04	2,36E-04	2,24E-04	1	53385000	53455000	0
13	5387500	5437500	13	6437500	6487500	.	.	.	.	0,255,255	103	25.294.462	45.987.965	4.883.833	54.081.734	8,21E-15	5,07E-03	6,15E-03	1,33E+03	2	5425000	6462500	12500
13	16837500	16887500	13	17512500	17562500	.	.	.	.	0,255,255	80	4.371.273	36.223.206	36.608.315	46.289.474	0.00197995	1,39E+01	1,71E+01	0.00268524	1	16862500	17537500	0
13	39070000	39120000	13	40820000	40870000	.	.	.	.	0,255,255	26	22.899.652	4.207.701	4.693.812	73.044.734	1,23E-06	7,13E-02	5,37E-01	1,05E+03	2	39090000	40845000	5000
13	41532500	41582500	13	41587500	41637500	.	.	.	.	0,255,255	64	22.692.205	27.698.925	37.735.825	2.934.787	6,65E-02	9,12E+02	0.0672825	1,31E+03	4	41557500	41606250	13750
13	91337500	91387500	13	91482500	91532500	.	.	.	.	0,255,255	66	10.460.208	13.780.138	78.101.196	3.121.197	1,68E-15	1,17E-09	1,96E-26	0.0282665	2	91362500	91505000	2500
13	13682500	13732500	13	13722500	13772500	.	.	.	.	0,255,255	13	22.134.573	36.228.154	0.856723	39.535.694	8,98E+02	0.0346538	2,66E+03	0.0806226	2	13700000	13747500	7500
13	55912500	55962500	13	56037500	56087500	.	.	.	.	0,255,255	78	3.861.727	38.556.934	4.856.476	44.031.937	4,82E+01	5,06E+01	0.00593713	0.00615204	1	55937500	56062500	0
13	15260000	15310000	13	15530000	15580000	.	.	.	.	0,255,255	49	22.070.316	22.024.908	25.927.504	21.277.319	0.00120982	0.00125355	0.0900918	0.00140393	2	15295000	15555000	10000
13	58487500	58537500	13	58587500	58637500	.	.	.	.	0,255,255	331	14.060.309	17.800.717	19.531.792	18.399.304	5,12E-23	3,47E-08	4,61E+02	3,81E-09	4	58500000	58637500	27951
13	112712500	112762500	13	112782500	112832500	.	.	.	.	0,255,255	19	58.771.214	59.913.406	47.080.555	40.638.213	0.0050189	0.00544217	2,44E+03	2,48E+03	1	112737500	112807500	0
13	8837500	8887500	13	9087500	9137500	.	.	.	.	0,255,255	42	16.183.424	15.937.434	22.191.969	16.108.515	0.00102407	0.00130232	0.0571475	0.00146243	2	8862500	9125000	12500
13	55480000	55530000	13	55600000	55650000	.	.	.	.	0,255,255	37	74.914.513	7.160.029	13.546.179	73.060.074	9,26E-05	1,03E-03	5,38E+03	9,61E-04	1	55505000	55625000	0
13	14262500	14312500	13	14687500	14737500	.	.	.	.	0,255,255	117	61.301.914	3.255.881	435.838	36.362.404	7,27E-01	1,75E-13	1,69E-06	2,50E-13	1	14287500	14712500	0
13	60112500	60162500	13	60537500	60587500	.	.	.	.	0,255,255	137	6.199.785	6.018.576	61.003.193	8.424.026	2,03E-02	1,11E-05	1,47E-06	0.00693052	3	60137500	60562500	25000
13	43100000	43150000	13	43150000	43200000	.	.	.	.	0,255,255	40	76.395.564	67.532.935	26.671.607	13.906.816	1,10E-06	1,18E-05	2,64E-18	4,90E+02	1	43125000	43175000	0
13	45472500	45522500	13	45512500	45562500	.	.	.	.	0,255,255	20	52.804.914	45.099.187	70.653.205	4.350.506	0.00191515	1,52E+03	0.0160005	7,47E+01	1	45497500	45537500	0
13	42607500	42657500	13	42647500	42697500	.	.	.	.	0,255,255	55	12.545.452	14.461.502	15.304.279	18.711.203	2,19E-04	1,49E-04	0	5,23E-01	2	42627500	42670000	5590
13	5692500	5742500	13	5772500	5822500	.	.	.	.	0,255,255	21	57.936.606	6.260.851	5.215.821	8.965.505	6,88E+03	0.0100425	4,54E+03	0.0766161	2	5720000	5800000	3536
13	113742500	113792500	13	113802500	113852500	.	.	.	.	0,255,255	31	9.303.325	8.035.337	4.468.286	9.424.113	2,75E+02	2,61E+02	5,22E-06	1,92E+01	1	113767500	113827500	0
13	28787500	28837500	13	29012500	29062500	.	.	.	.	0,255,255	161	9.140.082	66.995.445	73.233.696	8.462.627	6,91E+00	1,12E-06	1,43E-06	8,87E-01	3	28837500	29037500	25000
13	53987500	54037500	13	54077500	54127500	.	.	.	.	0,255,255	16	3.233.098	3.972.482	46.030.726	31.318.285	0.00112953	0.0111079	0.00616336	6,16E+02	1	54012500	54102500	0
13	17220000	17270000	13	17500000	17550000	.	.	.	.	0,255,255	17	3.058.758	32.148.228	29.205.914	4.243.575	7,51E+01	0.00113378	6,99E+01	0.00629416	1	17245000	17525000	0
13	59280000	59330000	13	59570000	59620000	.	.	.	.	0,255,255	25	5.772.442	7.087.592	5.763.834	68.603.306	9,84E+00	3,58E+02	1,03E+02	3,00E+02	1	59305000	59595000	0
13	44812500	44862500	13	45037500	45087500	.	.	.	.	0,255,255	168	8.365.501	6.928.544	7.117.187	10.318.419	2,60E-01	8,35E-09	1,08E-08	0.00534173	1	44837500	45062500	0
13	104022500	104072500	13	104067500	104117500	.	.	.	.	0,255,255	14	30.792.687	31.253.886	25.307.434	24.438.932	0.00158266	0.00250311	9,33E+02	1,18E+04	1	104047500	104092500	0
13	75820000	75870000	13	75910000	75960000	.	.	.	.	0,255,255	96	39.695.206	32.795.647	4.287.684	294.664	9,19E-01	1,13E-04	9,58E-03	2,41E-10	1	75845000	75935000	0
13	82380000	82430000	13	82690000	82740000	.	.	.	.	0,255,255	19	4.231.976	4.465.069	5.083.847	46.402.245	6,93E+03	9,88E+02	0.00747249	7,23E+03	1	82405000	82715000	0
13	8820000	8870000	13	8940000	8990000	.	.	.	.	0,255,255	54	22.546.137	20.811.573	15.357.145	26.826.553	4,56E+01	4,62E+01	3,33E-04	0.01045	2	8845000	8970000	5000
13	63322500	63372500	13	63357500	63407500	.	.	.	.	0,255,255	68	1.811.167	24.416.903	3.232.817	26.576.784	7,75E-07	1,07E-02	0.0112642	8,55E+00	1	63347500	63382500	0
13	82707500	82757500	13	82742500	82792500	.	.	.	.	0,255,255	46	47.430.162	826.507	17.459.139	14.707.066	2,38E-17	1,84E-07	1,15E+03	0	1	82732500	82767500	0
13	76012500	76062500	13	76137500	76187500	.	.	.	.	0,255,255	267	15.164.415	12.956.616	113.462.585	17.154.634	4,16E-06	4,78E-07	4,17E-19	1,44E+03	2	76025000	76162500	12500
13	43550000	43600000	13	43630000	43680000	.	.	.	.	0,255,255	29	9.955.652	9.133.206	10.159.015	10.932.763	0.00493823	2,11E+03	0.00557917	0.00542241	1	43575000	43655000	0
13	108442500	108492500	13	108652500	108702500	.	.	.	.	0,255,255	28	6.662.682	61.546.655	27.993.999	9.057.482	1,06E+01	1,67E+00	3,00E-07	3,57E+03	2	108467500	108675000	2500
13	21312500	21362500	13	23587500	23637500	.	.	.	.	0,255,255	24	6.182.737	72.819.037	77.850.547	78.196.187	7,38E+02	0.00241177	0.00250178	0.00248095	1	21337500	23612500	0
13	36487500	36537500	13	36537500	36587500	.	.	.	.	0,255,255	53	23.443.157	21.283.445	141.485.195	0	3,42E+03	2,01E+03	1,48E-04	0	1	36512500	36562500	0
13	57602500	57652500	13	57637500	57687500	.	.	.	.	0,255,255	27	10.638.243	11.744.527	11.416.889	106.314.125	0.0301785	0.0236788	0.0215797	0.0215404	2	57617500	57662500	10000
13	40157500	40207500	13	40202500	40252500	.	.	.	.	0,255,255	20	27.678.885	32.661.629	43.782.034	25.879.545	2,38E+00	8,46E+00	7,39E+02	1,15E+00	1	40182500	40227500	0
13	6030000	6080000	13	6440000	6490000	.	.	.	.	0,255,255	80	22.988.565	27.001.415	23.655.228	45.948.727	1,74E-09	1,26E-03	1,84E-08	0.00412429	1	6055000	6465000	0
13	21250000	21300000	13	22090000	22140000	.	.	.	.	0,255,255	14	302.207	21.656.811	23.381.646	21.232.002	0.00419306	0.0012989	7,07E+02	7,49E+03	1	21275000	22115000	0
13	25250000	25300000	13	25620000	25670000	.	.	.	.	0,255,255	29	11.120.883	71.410.627	5.814.783	889.531	0.00493823	4,20E+01	4,78E-02	1,83E+03	1	25275000	25645000	0
13	17912500	17962500	13	18062500	18112500	.	.	.	.	0,255,255	71	347.892	2.644.304	32.661.438	2.626.246	2,76E+02	1,88E+00	3,62E+03	2,49E+00	2	17937500	18075000	12500
13	18940000	18990000	13	19180000	19230000	.	.	.	.	0,255,255	44	15.711.773	16.850.164	18.520.102	2.267.199	2,55E+03	2,71E+03	2,79E+01	0.0216918	4	18962500	19212500	17678
13	10270000	10320000	13	10380000	10430000	.	.	.	.	0,255,255	33	10.873.724	12.006.226	148.303.995	11.115.229	2,06E+03	2,37E+03	0.00875276	2,22E+03	1	10295000	10405000	0
13	119162500	119212500	13	119487500	119537500	.	.	.	.	0,255,255	68	30.097.826	23.067.926	31.551.888	22.096.962	1,74E+01	4,21E-03	0.00168195	5,58E-04	1	119187500	119512500	0
13	72947500	72997500	13	72982500	73032500	.	.	.	.	0,255,255	19	34.550.636	34.691.727	479.394	5.526.202	2,42E+02	3,43E+01	2,44E+03	0.00334603	1	72972500	73007500	0
13	67802500	67852500	13	67907500	67957500	.	.	.	.	0,255,255	40	9.635.545	8.971.899	14.827.901	8.157.178	7,61E-03	7,07E-04	6,49E+01	5,22E-03	1	67827500	67932500	0
13	28612500	28662500	13	29912500	29962500	.	.	.	.	0,255,255	59	2.824.205	21.708.382	19.774.767	33.122.105	5,34E+02	1,10E+01	1,42E+01	0.0733687	2	28625000	29937500	12500
13	96230000	96280000	13	96460000	96510000	.	.	.	.	0,255,255	34	90.229.435	74.673.123	7.360.881	11.136.121	9,63E-02	6,88E-03	6,22E-03	9,22E+01	1	96255000	96485000	0
13	38040000	38090000	13	40830000	40880000	.	.	.	.	0,255,255	14	18.410.572	14.412.805	18.387.318	2.350.549	1,20E+03	3,25E+02	1,01E+02	7,49E+03	1	38065000	40855000	0
13	45762500	45812500	13	46037500	46087500	.	.	.	.	0,255,255	170	8.492.245	7.684.899	76.373.474	11.049.073	9,60E-03	1,95E-09	2,53E-10	0.00309202	2	45787500	46037500	25000
13	57317500	57367500	13	57367500	57417500	.	.	.	.	0,255,255	40	15.690.586	14.481.876	14.605.467	13.821.002	0.00978225	6,30E+02	6,49E+01	6,48E+01	1	57342500	57392500	0
13	15862500	15912500	13	17512500	17562500	.	.	.	.	0,255,255	54	21.628.004	21.253.355	27.929.308	20.153.576	4,58E+02	4,84E+02	0.00969252	5,89E+02	2	15875000	17537500	12500
13	104970000	105020000	13	105560000	105610000	.	.	.	.	0,255,255	16	59.358.726	36.931.508	3.531.766	56.358.356	0.0751483	0.00384308	0.00249513	0.0841485	2	104995000	105580000	5000
13	93610000	93660000	13	93990000	94040000	.	.	.	.	0,255,255	55	16.305.569	21.818.808	18.221.443	30.044.456	2,59E-01	2,24E+02	2,76E-01	0.00641051	1	93635000	94015000	0
13	22007500	22057500	13	22087500	22137500	.	.	.	.	0,255,255	44	67.410.097	1.844.181	10.347.689	24.437.193	1,94E-08	4,48E+03	2,80E-02	0.0506052	4	22023750	22113750	11859
13	23520000	23570000	13	23580000	23630000	.	.	.	.	0,255,255	308	11.081.854	9.413.956	103.495.026	78.986.465	1,18E-31	0	9,88E-34	0	3	23535000	23605000	10000
13	8357500	8407500	13	8417500	8467500	.	.	.	.	0,255,255	29	2.429.301	39.721.167	66.901.503	33.886.883	4,26E-11	3,73E-03	2,15E+01	8,55E-07	1	8382500	8442500	0
13	75840000	75890000	13	76130000	76180000	.	.	.	.	0,255,255	34	8.714.407	11.151.164	8.046.693	18.263.203	9,63E-02	9,68E+02	9,97E-01	0.0975761	2	75860000	76155000	5000
13	31060000	31110000	13	31700000	31750000	.	.	.	.	0,255,255	52	23.368.755	20.256.718	22.711.344	16.121.777	1,79E+03	1,83E+03	1,96E+03	4,23E-01	2	31080000	31725000	5000
13	104600000	104650000	13	104680000	104730000	.	.	.	.	0,255,255	79	40.016.098	3.499.433	38.703.747	363.531	0.0057081	3,66E+01	4,28E+00	4,29E+01	2	104635000	104705000	10000
13	30697500	30747500	13	30747500	30797500	.	.	.	.	0,255,255	27	7.399.024	6.714.861	0	71.379.166	3,24E+02	3,26E+02	2,60E-13	2,09E+02	1	30722500	30772500	0
13	80412500	80462500	13	80737500	80787500	.	.	.	.	0,255,255	87	3.215.114	35.869.617	31.567.423	4.627.588	1,05E-01	1,02E-01	1,31E-01	9,88E+01	1	80437500	80762500	0
13	119527500	119577500	13	119597500	119647500	.	.	.	.	0,255,255	19	6.006.971	57.462.564	6.137.614	4.080.874	0.0050189	0.00544217	0.0033798	2,48E+03	1	119552500	119622500	0
13	53247500	53297500	13	53302500	53352500	.	.	.	.	0,255,255	17	0	42.400.317	2.410.233	0.801299	2,32E-01	0.00420529	8,62E+00	2,24E-01	1	53272500	53327500	0
13	84070000	84120000	13	84860000	84910000	.	.	.	.	0,255,255	14	16.450.756	26.390.514	2.934.828	24.643.638	1,20E+03	0.00765321	0.0042471	7,49E+03	1	84095000	84885000	0
13	10267500	10317500	13	10302500	10352500	.	.	.	.	0,255,255	24	26.395.855	5.699.264	13.695.222	9.590.956	1,95E-03	2,80E+02	1,19E-09	0.00999443	1	10292500	10327500	0
13	45860000	45910000	13	46030000	46080000	.	.	.	.	0,255,255	54	2.398.972	2.039.724	20.940.594	29.987.045	4,56E+01	4,62E+01	5,01E+02	0.01045	1	45885000	46055000	0
13	24880000	24930000	13	24980000	25030000	.	.	.	.	0,255,255	23	6.129.351	4.936.599	35.185.106	7.315.783	1,08E+03	5,88E+00	1,27E+00	0.00211358	1	24905000	25005000	0
13	48962500	49012500	13	49062500	49112500	.	.	.	.	0,255,255	102	4.570.238	40.875.713	41.490.845	446.637	1,06E-01	1,01E-01	1,21E+00	1,31E-01	1	48987500	49087500	0
13	82162500	82212500	13	82362500	82412500	.	.	.	.	0,255,255	47	1.886.232	22.279.778	23.800.798	22.824.995	2,84E+02	0.00418427	0.00480467	0.00480237	1	82187500	82387500	0
13	38037500	38087500	13	38692500	38742500	.	.	.	.	0,255,255	14	2.564.683	14.055.858	21.791.599	130.577	0.00158266	7,62E+01	1,15E+03	1,23E+00	1	38062500	38717500	0
13	82160000	82210000	13	83770000	83820000	.	.	.	.	0,255,255	16	20.585.113	33.095.229	25.765.882	3.279.231	3,37E+02	0.00384308	2,98E+03	0.00248729	1	82185000	83795000	0
13	35472500	35522500	13	35577500	35627500	.	.	.	.	0,255,255	37	8.250.402	12.454.048	15.949.332	10.168.178	3,29E-02	7,02E+02	0.0397845	5,52E+00	2	35492500	35597500	7071
13	98602500	98652500	13	98657500	98707500	.	.	.	.	0,255,255	13	13.339.491	15.802.221	18.389.485	32.183.855	1,97E+01	2,94E+02	6,98E+00	0.0175699	1	98627500	98682500	0
13	38047500	38097500	13	38107500	38157500	.	.	.	.	0,255,255	35	10.738.976	11.848.621	14.585.874	889.839	5,23E+00	4,45E+02	0.00305223	2,40E-02	1	38072500	38132500	0
13	45462500	45512500	13	45542500	45592500	.	.	.	.	0,255,255	45	14.711.545	1.266.019	20.085.459	117.027.445	9,85E-02	7,06E-01	0.0314895	8,49E-03	2	45487500	45565000	2500
13	76220000	76270000	13	76270000	76320000	.	.	.	.	0,255,255	66	29.875.032	27.160.723	2.875.385	35.063.297	8,57E+00	8,18E+00	9,91E+00	0.0056363	1	76245000	76295000	0
13	29577500	29627500	13	29642500	29692500	.	.	.	.	0,255,255	23	6.344.557	5.308.013	6.186.474	37.583.542	0.00180547	8,91E+01	4,96E+00	3,18E-01	3	29595833	29662500	10541
13	42557500	42607500	13	42642500	42692500	.	.	.	.	0,255,255	64	27.885.925	26.740.145	25.294.693	3.420.132	1,77E+03	9,12E+02	1,42E+03	0.0671381	2	42577500	42667500	5000
13	23767500	23817500	13	23802500	23852500	.	.	.	.	0,255,255	260	16.457.388	20.727.823	32.535.744	20.301.666	0	0	0	0	2	23792500	23830000	2500
13	114570000	114620000	13	114630000	114680000	.	.	.	.	0,255,255	73	31.504.627	23.732.595	2.175.308	20.451.395	1,42E+03	2,85E-05	3,35E-05	3,60E-06	1	114595000	114655000	0
13	98182500	98232500	13	98287500	98337500	.	.	.	.	0,255,255	35	11.773.415	10.697.463	8.888.899	65.232.835	5,23E+00	4,45E+02	2,44E+00	9,15E-04	1	98207500	98312500	0
14	55907500	55957500	14	55962500	56012500	.	.	.	.	0,255,255	26	33.634.844	8.352.887	54.032.784	5.301.523	4,16E-03	0.00266881	1,25E-01	1,20E+01	2	55932500	55992500	5000
14	28300000	28350000	14	28350000	28400000	.	.	.	.	0,255,255	40	77.097.974	99.718.485	34.813.566	18.135.916	1,10E-06	2,42E+00	4,62E-15	0.00403697	1	28325000	28375000	0
14	56417500	56467500	14	56452500	56502500	.	.	.	.	0,255,255	82	4.309.709	31.070.868	42.367.916	3.567.678	0.0155473	1,77E+01	0.013537	3,01E+01	3	56442500	56482500	5000
14	120932500	120982500	14	120982500	121032500	.	.	.	.	0,255,255	19	4.160.046	4.998.073	50.658.703	19.405.183	3,82E+02	0.00544217	0.0033798	7,77E-03	1	120957500	121007500	0
14	13210000	13260000	14	13330000	13380000	.	.	.	.	0,255,255	67	28.811.039	35.880.703	27.786.392	35.590.065	4,32E+00	0.00304974	4,99E-01	0.0035634	3	13231666	13361666	7453
14	61762500	61812500	14	62037500	62087500	.	.	.	.	0,255,255	86	4.062.215	41.753.918	4.584.938	3.928.301	1,25E+03	1,34E+02	1,56E+03	1,64E+03	1	61787500	62062500	0
14	30070000	30120000	14	30150000	30200000	.	.	.	.	0,255,255	89	38.243.164	43.760.063	4.405.961	49.329.178	3,49E-02	4,55E+02	5,25E+02	0.0554788	2	30090000	30175000	5000
14	20710000	20760000	14	20860000	20910000	.	.	.	.	0,255,255	62	18.576.132	210.318	22.833.447	27.692.797	2,12E-04	9,06E-02	9,90E-02	1,28E+03	1	20735000	20885000	0
14	24677500	24727500	14	24727500	24777500	.	.	.	.	0,255,255	46	11.017.636	14.877.874	2.321.251	21.489.656	3,71E-03	2,66E+00	0.0185749	0.0182291	2	24710000	24752500	7500
14	21687500	21737500	14	21722500	21772500	.	.	.	.	0,255,255	34	9.950.204	72.876.344	128.497.715	56.560.354	1,31E+03	5,82E-03	0.00601949	1,09E-04	1	21712500	21747500	0
14	33192500	33242500	14	33232500	33282500	.	.	.	.	0,255,255	12	22.923.157	15.060.315	0.800414	0	0.00338259	2,91E+03	0.00225845	0.00225325	1	33217500	33257500	0
14	62930000	62980000	14	63050000	63100000	.	.	.	.	0,255,255	75	31.254.213	25.495.403	2.489.488	3.605.896	4,52E+02	9,13E-03	1,15E-01	5,11E+02	2	62960000	63075000	5000
14	32000000	32050000	14	32130000	32180000	.	.	.	.	0,255,255	35	18.584.024	14.147.608	11.911.014	159.275.055	0.0560655	0.00239835	3,90E+01	0.06185	3	32025000	32145000	10000
14	65360000	65410000	14	65550000	65600000	.	.	.	.	0,255,255	55	13.294.184	21.761.532	21.610.332	20.480.806	9,36E-05	2,24E+02	2,45E+02	2,61E+02	2	65390000	65575000	5000
14	22290000	22340000	14	22530000	22580000	.	.	.	.	0,255,255	29	8.621.426	8.518.018	802.628	11.968.717	1,74E+03	2,11E+03	1,82E+03	0.00542241	1	22315000	22555000	0
14	23550000	23600000	14	23840000	23890000	.	.	.	.	0,255,255	39	14.631.828	1.299.471	15.323.252	1.671.963	9,87E+01	1,12E+03	1,10E+03	0.00738092	1	23575000	23865000	0
14	25897500	25947500	14	25932500	25982500	.	.	.	.	0,255,255	36	0	18.772.135	13.108.564	18.476.815	9,07E-26	0.0581949	0.00149199	4,08E-21	2	25920000	25957500	2500
14	101622500	101672500	14	101662500	101712500	.	.	.	.	0,255,255	23	31.548.274	32.957.652	0.980578	6.291.245	6,15E-01	8,82E-02	2,76E-08	0.00122081	3	101644166	101689166	11784
14	73262500	73312500	14	73362500	73412500	.	.	.	.	0,255,255	199	9.035.393	8.181.965	11.190.796	7.418.045	4,31E-10	4,23E-10	9,33E-03	1,32E-19	2	73275000	73387500	12500
14	118722500	118772500	14	118792500	118842500	.	.	.	.	0,255,255	13	2.871.528	29.618.332	2.496.057	283.761	0.00524057	0.00797122	4,96E+03	0.00317249	1	118747500	118817500	0
14	121757500	121807500	14	121827500	121877500	.	.	.	.	0,255,255	27	11.410.274	11.377.238	42.666.483	11.473.659	0.0301785	0.0236788	3,75E-02	0.0215404	2	121782500	121847500	5000
14	13762500	13812500	14	13862500	13912500	.	.	.	.	0,255,255	103	34.920.242	51.567.074	6.042.188	46.962.006	1,85E-07	1,13E+03	1,36E+03	6,66E-02	2	13775000	13887500	12500
14	12447500	12497500	14	12507500	12557500	.	.	.	.	0,255,255	20	6.036.366	56.254.187	5.587.849	43.432.126	0.00191515	0.00211157	0.00127903	7,47E+01	1	12472500	12532500	0
14	28122500	28172500	14	28202500	28252500	.	.	.	.	0,255,255	54	16.955.475	15.745.405	20.384.222	20.247.574	1,86E+00	1,19E+00	1,33E+03	1,29E+03	9	28153055	28223055	18198
14	79237500	79287500	14	79487500	79537500	.	.	.	.	0,255,255	154	7.161.879	58.075.207	6.380.985	7.726.424	1,16E-04	1,19E-12	1,41E-04	1,79E+02	2	79250000	79512500	12500
14	120862500	120912500	14	120962500	121012500	.	.	.	.	0,255,255	33	12.623.647	10.658.679	8.583.477	7.849.808	0.0159166	2,61E+03	2,28E+01	2,30E+01	2	120887500	120990000	2500
14	17622500	17672500	14	17692500	17742500	.	.	.	.	0,255,255	18	656.386	55.270.286	6.557.556	467.081	0.0977847	0.0131398	0.0675086	7,75E+02	2	17647500	17720000	2500
14	46987500	47037500	14	47287500	47337500	.	.	.	.	0,255,255	77	28.827.572	28.261.612	32.606.987	34.847.866	1,57E-02	1,46E-02	1,14E+02	1,13E+02	2	47012500	47325000	12500
14	114120000	114170000	14	114170000	114220000	.	.	.	.	0,255,255	22	4.393.676	48.541.884	61.845.803	7.434.707	1,70E+00	2,32E+02	3,62E+03	0.0051794	1	114145000	114195000	0
14	97737500	97787500	14	97772500	97822500	.	.	.	.	0,255,255	15	0	17.620.202	18.785.528	14.989.777	3,14E+01	1,02E+02	2,16E+00	1,62E+00	2	97757500	97797500	5000
14	61190000	61240000	14	61280000	61330000	.	.	.	.	0,255,255	55	19.844.814	21.354.883	26.751.068	23.769.457	2,22E+02	2,24E+02	0.00660742	2,61E+02	1	61215000	61305000	0
14	64277500	64327500	14	64322500	64372500	.	.	.	.	0,255,255	22	8.528.244	68.342.943	0	7.467.387	0.0581221	0.00438652	4,48E-07	0.00302337	2	64302500	64357500	10000
14	75022500	75072500	14	75082500	75132500	.	.	.	.	0,255,255	25	70.812.316	59.783.983	6.901.935	7.148.336	2,63E+03	8,36E+00	1,76E+03	1,75E+03	1	75047500	75107500	0
14	103080000	103130000	14	103140000	103190000	.	.	.	.	0,255,255	27	25.258.617	64.219.074	6.001.603	5.881.758	1,83E-06	4,24E+01	7,71E-01	7,54E+00	1	103105000	103165000	0
14	31137500	31187500	14	31232500	31282500	.	.	.	.	0,255,255	36	8.614.415	10.485.806	16.010.513	1.017.245	1,09E+00	1,75E+02	0.0670645	1,45E+02	2	31157500	31255000	5590
14	68267500	68317500	14	68307500	68357500	.	.	.	.	0,255,255	25	9.849.033	9.055.611	24.937.203	3.790.893	0.00656257	0.00594569	1,27E-06	1,13E-02	1	68292500	68332500	0
14	79130000	79180000	14	79210000	79260000	.	.	.	.	0,255,255	52	15.384.309	18.880.821	20.022.783	23.975.922	2,99E-03	3,89E+00	1,96E+03	2,10E+03	1	79155000	79235000	0
14	50730000	50780000	14	50780000	50830000	.	.	.	.	0,255,255	32	28.780.417	51.219.378	32.601.688	65.657	4,70E-10	7,31E-03	1,05E-07	9,04E-01	1	50755000	50805000	0
14	50462500	50512500	14	51362500	51412500	.	.	.	.	0,255,255	24	8.023.733	50.237.603	53.234.982	73.622.293	0.0163472	1,28E+03	1,54E+03	0.00248095	1	50487500	51387500	0
14	65360000	65410000	14	65750000	65800000	.	.	.	.	0,255,255	18	33.220.644	29.679.644	3.600.174	27.207.139	2,16E+03	2,79E+01	2,07E+03	1,46E+02	1	65385000	65775000	0
14	22890000	22940000	14	23240000	23290000	.	.	.	.	0,255,255	29	7.110.742	10.064.697	11.279.464	14.278.374	3,58E+01	0.00589684	0.00557917	0.0843848	2	22915000	23260000	5000
14	23700000	23750000	14	23840000	23890000	.	.	.	.	0,255,255	94	3.363.734	30.255.661	3.399.794	27.528.402	6,86E-04	1,53E-09	7,59E-05	2,02E-09	1	23725000	23865000	0
14	73250000	73300000	14	73470000	73520000	.	.	.	.	0,255,255	22	6.479.767	633.642	71.659.946	7.884.014	0.00476051	0.00633066	0.00529974	0.0505755	2	73285000	73495000	10000
14	76970000	77020000	14	77050000	77100000	.	.	.	.	0,255,255	48	20.084.549	23.257.689	2.340.266	194.123	0.00218982	0.00227856	0.00240802	1,30E+02	1	76995000	77075000	0
14	35160000	35210000	14	35360000	35410000	.	.	.	.	0,255,255	37	10.653.614	8.098.069	6.438.141	15.056.807	5,09E+00	3,13E-01	8,67E-05	5,48E+03	1	35185000	35385000	0
14	103860000	103910000	14	103910000	103960000	.	.	.	.	0,255,255	255	13.953.543	10.392.175	9.340.761	14.589.294	7,88E-04	9,15E-15	9,70E-29	8,96E-03	1	103885000	103935000	0
14	69630000	69680000	14	69720000	69770000	.	.	.	.	0,255,255	34	75.468.497	9.228.874	10.431.524	11.236.572	6,15E-02	1,12E+01	9,69E+01	9,22E+01	1	69655000	69745000	0
14	62462500	62512500	14	62837500	62887500	.	.	.	.	0,255,255	77	32.224.873	3.586.907	39.681.664	45.107.487	8,95E+00	9,51E-01	0.00887445	0.0091614	1	62487500	62862500	0
14	109507500	109557500	14	109547500	109597500	.	.	.	.	0,255,255	19	39.603.662	57.495.756	46.776.032	6.638.377	3,82E+02	0.00544217	2,44E+03	0.0339039	2	109532500	109570000	2500
14	37742500	37792500	14	37817500	37867500	.	.	.	.	0,255,255	46	22.485.365	19.917.906	17.090.658	2.390.853	0.0237187	0.0137198	1,15E+03	0.0182291	4	37757500	37846250	10680
14	48060000	48110000	14	48130000	48180000	.	.	.	.	0,255,255	77	29.263.098	28.276.402	35.711.338	39.392.567	1,95E-03	1,72E-02	1,51E+02	0.0140012	2	48090000	48150000	7071
14	23207500	23257500	14	23247500	23297500	.	.	.	.	0,255,255	21	41.523.848	46.265.583	19.855.744	54.003.463	3,42E+02	4,41E+02	1,09E-04	4,50E+02	1	23232500	23272500	0
14	50150000	50200000	14	50310000	50360000	.	.	.	.	0,255,255	25	8.500.848	8.323.048	7.259.663	9.513.035	0.00547428	0.00688151	3,09E+03	0.00601218	1	50175000	50335000	0
14	102252500	102302500	14	102292500	102342500	.	.	.	.	0,255,255	23	7.611.202	6.902.703	5.320.658	69.168.863	0.00180547	0.00180909	4,96E+00	0.00122081	1	102277500	102317500	0
14	70392500	70442500	14	70472500	70522500	.	.	.	.	0,255,255	32	86.195.965	7.804.863	8.145.796	49.639.707	9,67E+00	8,23E-01	6,80E+01	2,48E-04	1	70417500	70497500	0
14	72737500	72787500	14	73687500	73737500	.	.	.	.	0,255,255	22	9.351.269	557.717	8.094.315	6.636.516	0.0585442	0.00130314	0.0999495	0.0141981	2	72762500	73700000	12500
14	75440000	75490000	14	75560000	75610000	.	.	.	.	0,255,255	31	12.170.143	11.167.041	12.741.726	12.786.541	0.00108929	0.00127492	0.0292369	0.0292906	3	75461666	75591666	7453
14	14840000	14890000	14	14910000	14960000	.	.	.	.	0,255,255	53	27.450.201	25.600.224	21.764.755	26.887.468	0.0149633	0.0149277	1,00E+04	0.0165796	3	14855000	14935000	10000
14	73750000	73800000	14	73850000	73900000	.	.	.	.	0,255,255	58	26.455.854	24.806.503	28.736.021	27.039.759	0.00120906	0.00118714	0.00137462	0.00132915	3	73778333	73878333	7454
14	16862500	16912500	14	17187500	17237500	.	.	.	.	0,255,255	40	8.511.958	9.178.804	74.978.895	16.691.645	1,25E-02	1,47E-02	4,78E-06	0.00522646	1	16887500	17212500	0
14	112062500	112112500	14	114412500	114462500	.	.	.	.	0,255,255	31	9.762.663	1.145.165	10.466.358	11.891.283	4,28E+00	0.00215327	0.00245469	0.00241586	1	112087500	114437500	0
14	25937500	25987500	14	26087500	26137500	.	.	.	.	0,255,255	168	732.448	90.788.704	108.200.455	92.934.616	9,28E-10	2,77E-02	0.00527839	3,25E-01	2	25950000	26112500	12500
14	49112500	49162500	14	49712500	49762500	.	.	.	.	0,255,255	97	24.837.227	3.878.909	3.802.729	5.460.434	6,52E-11	3,43E-05	4,70E-05	0.00174529	1	49137500	49737500	0
14	34600000	34650000	14	34650000	34700000	.	.	.	.	0,255,255	53	21.256.983	22.033.026	23.840.134	27.044.716	9,12E+02	9,28E+01	1,00E+04	0.0165796	1	34625000	34675000	0
14	18740000	18790000	14	18990000	19040000	.	.	.	.	0,255,255	54	2.130.588	16.531.153	1.543.942	17.351.166	4,56E+01	6,17E-02	3,33E-04	6,73E-02	3	18765000	19005000	10000
14	113150000	113200000	14	113200000	113250000	.	.	.	.	0,255,255	52	13.323.318	19.060.865	18.252.663	148.405.905	2,99E-03	3,89E+00	4,40E+00	3,32E-03	1	113175000	113225000	0
14	85660000	85710000	14	86940000	86990000	.	.	.	.	0,255,255	18	37.545.836	3.798.018	36.923.623	4.168.257	2,16E+03	3,16E+03	2,07E+03	0.00223833	1	85685000	86965000	0
14	30047500	30097500	14	30137500	30187500	.	.	.	.	0,255,255	15	21.947.987	3.826.916	29.521.885	34.184.556	4,84E+01	0.00481899	2,52E+02	0.00219331	2	30077500	30170000	9014
14	51542500	51592500	14	51602500	51652500	.	.	.	.	0,255,255	12	24.343.803	20.957.313	18.189.863	24.394.555	0.00338259	0.00587243	3,43E+03	0.00196391	1	51567500	51627500	0
14	23937500	23987500	14	24187500	24237500	.	.	.	.	0,255,255	100	38.196.995	3.622.597	35.015.057	46.191.135	2,74E-06	2,53E-06	3,51E-06	4,93E-01	1	23962500	24212500	0
14	33417500	33467500	14	33547500	33597500	.	.	.	.	0,255,255	22	5.162.306	52.846.613	75.131.626	55.371.933	2,36E+03	2,68E+03	0.00304619	1,52E+02	2	33440000	33567500	5590
14	55502500	55552500	14	55592500	55642500	.	.	.	.	0,255,255	22	46.654.134	46.904.984	64.950.404	40.244.555	9,41E+00	1,22E+02	0.00304619	5,73E+01	1	55527500	55617500	0
14	60837500	60887500	14	61287500	61337500	.	.	.	.	0,255,255	71	30.767.845	31.609.793	31.803.091	38.843.777	1,93E+00	3,09E+02	3,62E+03	3,60E+03	3	60870833	61304166	18634
14	61230000	61280000	14	61280000	61330000	.	.	.	.	0,255,255	62	3.030.327	2.816.629	26.447.544	30.577.225	1,16E+03	1,13E+03	1,34E+03	1,28E+03	1	61255000	61305000	0
14	55867500	55917500	14	56032500	56082500	.	.	.	.	0,255,255	26	29.781.215	6.640.568	8.718.894	78.015.814	4,16E-05	9,47E+02	0.00206025	6,16E+02	5	55889500	56064500	13342
14	34160000	34210000	14	34320000	34370000	.	.	.	.	0,255,255	46	18.098.005	14.585.307	1.612.008	129.037	5,81E+02	1,84E+00	6,34E+01	1,96E+00	1	34185000	34345000	0
14	115670000	115720000	14	115720000	115770000	.	.	.	.	0,255,255	40	54.422.727	11.095.299	58.197.827	18.884.819	1,23E-08	2,42E+00	1,12E-08	0.00403697	2	115695000	115750000	5000
14	79990000	80040000	14	80290000	80340000	.	.	.	.	0,255,255	20	4.173.408	28.831.592	44.095.764	2.423.169	2,14E+03	1,14E+01	2,15E+02	2,49E-01	1	80015000	80315000	0
14	61030000	61080000	14	61300000	61350000	.	.	.	.	0,255,255	37	14.375.772	15.528.914	13.738.224	13.677.865	4,85E+01	5,49E+02	5,38E+03	5,48E+03	1	61055000	61325000	0
14	103270000	103320000	14	103350000	103400000	.	.	.	.	0,255,255	62	23.536.882	22.765.028	26.471.954	37.416.893	9,19E-01	9,06E-02	1,34E+03	0.0310143	2	103300000	103375000	5000
14	101677500	101727500	14	101747500	101797500	.	.	.	.	0,255,255	41	907.291	9.121.196	10.878.572	9.373.366	2,07E-03	1,93E-03	8,42E-02	1,42E-03	1	101702500	101772500	0
14	97087500	97137500	14	97122500	97172500	.	.	.	.	0,255,255	17	0	5.001.029	5.937.978	16.930.342	2,32E-01	0.0298694	0.0196288	4,60E-02	2	97112500	97150000	2500
14	103780000	103830000	14	103840000	103890000	.	.	.	.	0,255,255	62	24.189.016	26.847.736	29.013.243	29.733.408	9,19E-01	1,13E+03	1,34E+03	1,28E+03	1	103805000	103865000	0
14	88390000	88440000	14	88440000	88490000	.	.	.	.	0,255,255	26	3.113.956	9.790.353	7.827.198	9.827.039	1,31E-04	0.00311694	1,09E+03	0.00269707	1	88415000	88465000	0
14	80550000	80600000	14	80630000	80680000	.	.	.	.	0,255,255	21	6.173.726	62.022.066	41.507.955	49.762.025	9,61E+02	0.00129788	6,19E+01	0.00102949	1	80575000	80655000	0
14	47182500	47232500	14	47272500	47322500	.	.	.	.	0,255,255	26	5.474.346	79.240.403	112.377	49.084	2,01E+01	0.00266881	0.040529	1,86E-01	2	47207500	47307500	10000
14	30060000	30110000	14	30230000	30280000	.	.	.	.	0,255,255	46	15.951.708	154.015	1.880.275	226.597	5,81E+02	1,84E+00	6,34E+01	0.00771979	2	30085000	30250000	5000
14	13222500	13272500	14	13262500	13312500	.	.	.	.	0,255,255	44	11.493.679	14.942.223	52.752.185	20.300.293	3,99E-02	1,83E+01	3,52E-14	0.0506052	2	13247500	13285000	2500
14	120722500	120772500	14	120757500	120807500	.	.	.	.	0,255,255	31	529.172	11.285.672	9.938.648	11.479.232	2,00E-02	0.00134351	0.00117414	0.00118208	2	120742500	120782500	5000
14	96742500	96792500	14	96812500	96862500	.	.	.	.	0,255,255	25	66.506.543	6.008.544	5.919.286	8.913.404	2,63E+03	8,36E+00	4,47E+00	0.00461533	1	96767500	96837500	0
14	23237500	23287500	14	23612500	23662500	.	.	.	.	0,255,255	90	3.875.028	4.329.133	45.279.076	5.526.058	1,09E-02	1,63E+02	1,87E+02	0.0221042	3	23262500	23612500	25000
14	29612500	29662500	14	29862500	29912500	.	.	.	.	0,255,255	81	40.266.895	36.647.514	4.151.456	4.762.021	0.00128893	7,17E-01	0.00165946	0.00174065	1	29637500	29887500	0
14	116587500	116637500	14	118312500	118362500	.	.	.	.	0,255,255	30	861.388	9.263.177	12.070.216	11.008.137	1,13E+03	1,62E+03	0.00518802	0.00504712	1	116612500	118337500	0
14	48010000	48060000	14	48130000	48180000	.	.	.	.	0,255,255	37	12.907.545	11.591.999	13.825.225	18.537.552	4,85E+01	5,53E+01	5,38E+03	0.0225338	3	48028333	48151666	13744
14	22470000	22520000	14	22640000	22690000	.	.	.	.	0,255,255	19	54.504.204	46.776.857	4.515.514	46.918.306	0.00676487	9,88E+02	7,19E+02	7,23E+03	1	22495000	22665000	0
14	64247500	64297500	14	64302500	64352500	.	.	.	.	0,255,255	19	15.548.766	20.746.262	25.047.038	64.550.586	7,86E-04	9,93E-01	6,01E-01	0.0339039	2	64277500	64335000	9014
14	100152500	100202500	14	100187500	100237500	.	.	.	.	0,255,255	21	37.346.697	37.069.728	4.642.355	43.746.614	1,35E+00	1,94E+01	2,08E+01	2,13E+01	2	100177500	100222500	10000
14	47602500	47652500	14	47682500	47732500	.	.	.	.	0,255,255	94	25.525.259	29.165.962	36.991.684	38.679.382	1,10E-08	5,78E-10	4,36E-03	3,45E-03	3	47625833	47704166	6871
14	74150000	74200000	14	75080000	75130000	.	.	.	.	0,255,255	43	8.802.425	11.595.824	18.118.322	13.828.929	1,22E-05	8,36E-03	5,67E+03	3,48E+00	1	74175000	75105000	0
14	22300000	22350000	14	22410000	22460000	.	.	.	.	0,255,255	61	21.075.842	18.480.463	23.352.467	23.470.633	2,12E+00	5,48E-05	2,30E+00	2,44E+00	1	22325000	22435000	0
14	69670000	69720000	14	69720000	69770000	.	.	.	.	0,255,255	33	0	12.008.068	53.557.167	8.309.732	2,03E-21	2,37E+03	1,20E-03	2,97E+00	1	69695000	69745000	0
14	64072500	64122500	14	64127500	64177500	.	.	.	.	0,255,255	28	71.194.882	7.547.978	9.745.337	50.908.346	1,06E+01	1,06E+02	3,60E+02	8,36E-02	2	64105000	64152500	7500
14	21172500	21222500	14	21257500	21307500	.	.	.	.	0,255,255	17	34.931.672	48.180.146	33.036.373	46.885.324	3,33E+03	0.00420529	1,98E+03	0.00226407	1	21197500	21282500	0
14	66200000	66250000	14	66440000	66490000	.	.	.	.	0,255,255	29	12.134.858	9.032.277	10.861.506	1.045.044	0.00493823	2,11E+03	0.00557917	0.00542241	1	66225000	66465000	0
14	61762500	61812500	14	61887500	61937500	.	.	.	.	0,255,255	176	7.566.033	7.319.839	7.666.702	10.300.409	2,44E-11	2,15E-11	2,83E-11	5,16E+03	4	61762500	61918750	25769
14	61300000	61350000	14	61700000	61750000	.	.	.	.	0,255,255	24	7.781.378	59.577.107	4.449.133	7.532.363	7,76E+02	4,36E+02	1,03E+00	8,19E+02	1	61325000	61725000	0
14	122182500	122232500	14	122272500	122322500	.	.	.	.	0,255,255	18	45.247.164	39.711.387	22.607.927	5.576.247	0.00118126	0.00148238	1,48E+00	0.00832606	1	122207500	122297500	0
14	90877500	90927500	14	90912500	90962500	.	.	.	.	0,255,255	14	15.374.529	20.514.646	28.217.137	20.345.778	3,05E+01	3,96E+03	9,33E+02	1,18E+04	1	90902500	90937500	0
14	78447500	78497500	14	78487500	78537500	.	.	.	.	0,255,255	24	5.234.268	561.086	40.459.213	47.445.893	2,39E+02	2,80E+02	3,45E+00	3,60E+00	1	78472500	78512500	0
14	34317500	34367500	14	34362500	34412500	.	.	.	.	0,255,255	13	2.605.988	23.397.298	18.843.986	25.151.813	0.00524057	0.00160335	6,98E+00	0.00317249	1	34342500	34387500	0
14	70472500	70522500	14	70527500	70577500	.	.	.	.	0,255,255	35	13.860.341	13.315.369	12.501.909	13.094.544	0.0041929	0.00296106	0.00305223	0.00309421	2	70497500	70542500	10000
14	35187500	35237500	14	35562500	35612500	.	.	.	.	0,255,255	49	22.532.867	17.178.415	16.483.475	2.217.652	0.00113327	6,70E+01	8,53E+01	0.00150945	1	35212500	35587500	0
14	27827500	27877500	14	27882500	27932500	.	.	.	.	0,255,255	46	7.787.875	65.342.016	4.847.203	8.569.431	7,35E-11	6,02E-10	1,43E-18	1,38E-06	3	27852500	27899166	8334
14	93437500	93487500	14	93662500	93712500	.	.	.	.	0,255,255	41	18.446.728	1.715.987	17.447.805	18.062	0.00193465	0.00251725	0.00283536	0.00281559	1	93462500	93687500	0
14	68322500	68372500	14	68402500	68452500	.	.	.	.	0,255,255	15	34.797.573	29.742.885	38.987.045	24.990.768	0.00352422	7,11E+02	0.00220189	2,49E+03	1	68347500	68427500	0
14	79860000	79910000	14	79960000	80010000	.	.	.	.	0,255,255	122	57.401.173	4.444.248	65.335.945	5.516.259	7,92E-03	3,93E-09	5,83E+02	8,92E-04	5	79895000	79971000	17205
14	13662500	13712500	14	13962500	14012500	.	.	.	.	0,255,255	73	3.433.591	3.862.983	386.665	43.876.724	9,32E+01	1,03E+03	1,22E+03	0.0394754	2	13687500	13962500	25000
14	21190000	21240000	14	21450000	21500000	.	.	.	.	0,255,255	16	20.436.633	21.079.473	18.902.686	34.602.997	3,37E+02	6,00E+02	2,61E+00	0.00248729	1	21215000	21475000	0
14	22470000	22520000	14	22540000	22590000	.	.	.	.	0,255,255	50	23.711.166	1.933.306	19.106.644	22.296.223	6,53E+02	2,27E+01	2,51E+01	7,58E+02	1	22495000	22565000	0
14	81537500	81587500	14	82537500	82587500	.	.	.	.	0,255,255	36	14.382.916	13.939.881	126.682.205	14.927.001	0.00115839	0.00160226	0.00191019	0.00184841	1	81562500	82562500	0
14	110830000	110880000	14	110880000	110930000	.	.	.	.	0,255,255	44	0	19.650.103	10.418.656	11.278.766	0	0.0198464	2,93E-02	2,63E-03	1	110855000	110905000	0
14	9162500	9212500	14	9262500	9312500	.	.	.	.	0,255,255	138	676.136	5.647.385	54.365.395	6.602.807	1,20E+00	5,25E-08	6,90E-07	1,44E+00	1	9187500	9287500	0
14	47790000	47840000	14	47840000	47890000	.	.	.	.	0,255,255	96	41.893.467	4.547.844	5.473.996	42.168.644	9,19E-01	8,24E-01	0.00491358	9,68E-01	1	47815000	47865000	0
14	32067500	32117500	14	32262500	32312500	.	.	.	.	0,255,255	22	3.152.887	59.311.323	36.748.047	69.635.544	2,97E+00	2,68E+03	1,54E+00	0.00302337	1	32092500	32287500	0
14	60862500	60912500	14	61037500	61087500	.	.	.	.	0,255,255	225	10.875.361	110.738.556	13.232.915	13.036.539	1,95E-06	1,99E-06	1,91E+02	2,03E+02	4	60900000	61050000	17678
14	94152500	94202500	14	94192500	94242500	.	.	.	.	0,255,255	32	5.196.144	6.491.684	224.065	9.484.864	4,48E-04	8,23E-01	1,24E-12	6,71E+00	1	94177500	94217500	0
14	69837500	69887500	14	69937500	69987500	.	.	.	.	0,255,255	106	50.656.578	50.013.763	5.617.675	53.867.043	2,60E+02	2,74E+02	3,31E+01	3,22E+01	1	69862500	69962500	0
14	31062500	31112500	14	31097500	31147500	.	.	.	.	0,255,255	29	37.607.236	924.309	8.280.223	10.460.413	1,90E-06	1,86E+02	1,41E+02	0.00543082	2	31080000	31117500	9014
14	74147500	74197500	14	75022500	75072500	.	.	.	.	0,255,255	22	4.397.494	32.193.925	32.322.874	34.765.952	9,41E+00	4,24E+00	1,54E+00	1,56E-01	2	74172500	75045000	2500
14	109487500	109537500	14	109527500	109577500	.	.	.	.	0,255,255	25	51.774.545	6.635.259	9.339.869	49.864.974	7,09E+00	2,65E+03	0.00461083	4,32E+00	1	109512500	109552500	0
14	22890000	22940000	14	23370000	23420000	.	.	.	.	0,255,255	35	9.965.749	11.355.835	12.712.115	14.622.251	3,44E+01	3,85E+01	0.00232147	0.00233371	1	22915000	23395000	0
14	67222500	67272500	14	67267500	67317500	.	.	.	.	0,255,255	33	54.318.047	8.680.534	14.535.035	28.035.161	9,79E-05	3,09E+01	0.0115579	6,44E-12	2	67247500	67287500	5000
14	26540000	26590000	14	26590000	26640000	.	.	.	.	0,255,255	164	4.888.005	73.316.154	5.433.857	90.739.685	4,04E-17	4,06E-07	4,57E-16	7,79E-01	2	26555000	26615000	10000
14	26020000	26070000	14	26250000	26300000	.	.	.	.	0,255,255	66	32.156.734	3.024.446	28.173.162	31.867.521	0.00496642	8,18E+00	9,91E+00	0.0056363	1	26045000	26275000	0
14	69850000	69900000	14	70060000	70110000	.	.	.	.	0,255,255	60	76.483.436	4.731.305	54.759.207	67.649.794	6,11E-22	4,13E-31	6,85E-26	5,18E-21	4	69877500	70077500	12748
14	51622500	51672500	14	51697500	51747500	.	.	.	.	0,255,255	21	16.848.834	21.137.984	4.169.322	39.453.776	2,97E-05	2,15E-02	2,08E+01	2,13E+01	3	51647500	51722500	5000
14	59312500	59362500	14	59687500	59737500	.	.	.	.	0,255,255	116	44.822.945	34.117.462	31.932.568	44.512.177	3,34E-06	4,93E-13	7,49E-13	4,04E-06	2	59337500	59700000	12500
14	26162500	26212500	14	26362500	26412500	.	.	.	.	0,255,255	93	29.079.836	42.258.972	4.522.619	56.318.016	4,43E-09	2,96E+01	3,44E+01	0.00799013	1	26187500	26387500	0
14	21730000	21780000	14	21790000	21840000	.	.	.	.	0,255,255	114	5.790.672	5.238.811	6.540.356	47.665.012	9,08E+00	8,22E+00	0.010645	3,10E-05	2	21755000	21810000	5000
14	69430000	69480000	14	69530000	69580000	.	.	.	.	0,255,255	89	31.592.588	4.389.442	4.245.933	57.933.826	3,49E-02	4,55E+02	5,25E+02	0.0554788	2	69455000	69550000	5000
14	26502500	26552500	14	26537500	26587500	.	.	.	.	0,255,255	32	1.271.895	12.343.582	11.147.404	13.554.378	0.0298597	6,06E+02	5,21E+02	0.0219188	3	26530833	26570833	8975
14	57212500	57262500	14	57537500	57587500	.	.	.	.	0,255,255	122	59.966.125	54.051.617	4.805.201	6.732.492	3,55E-02	3,46E-02	2,60E-08	2,43E+03	2	57225000	57562500	12500
14	88662500	88712500	14	88837500	88887500	.	.	.	.	0,255,255	127	6.789.349	63.278.633	7.191.255	7.376.784	2,36E+02	2,52E+01	3,00E+01	2,95E+02	1	88687500	88862500	0
14	23240000	23290000	14	23840000	23890000	.	.	.	.	0,255,255	40	8.135.319	7.633.627	11.969.575	66.605.577	6,63E-04	1,18E-05	2,68E-01	1,07E-05	1	23265000	23865000	0
14	58430000	58480000	14	58480000	58530000	.	.	.	.	0,255,255	67	13.718.155	2.554.376	30.592.003	1.913.865	1,83E-11	4,08E+01	4,99E-01	8,03E-08	1	58455000	58505000	0
14	49987500	50037500	14	50317500	50367500	.	.	.	.	0,255,255	15	37.464.492	46.988.006	50.939.484	49.158.363	0.00352422	0.0270913	0.0874566	0.0157167	2	50015000	50342500	2500
14	122230000	122280000	14	122290000	122340000	.	.	.	.	0,255,255	63	34.239.258	27.996.178	9.535.332	26.817.144	0.0182558	6,03E+02	1,61E-18	6,83E+01	1	122255000	122315000	0
14	91137500	91187500	14	91207500	91257500	.	.	.	.	0,255,255	12	31.507.158	3.027.289	25.237.842	20.537.279	0.0661706	0.02305	0.00991909	0.00196391	2	91157500	91237500	7071
14	21680000	21730000	14	21790000	21840000	.	.	.	.	0,255,255	119	59.409	5.413.508	741.787	55.681.522	5,02E-02	4,58E-01	0.00183782	5,51E-02	2	21700000	21815000	5000
14	57177500	57227500	14	57217500	57267500	.	.	.	.	0,255,255	87	6.662.811	46.540.905	14.834.224	2.388.535	0	6,04E+03	0	1,64E-11	1	57202500	57242500	0
14	55987500	56037500	14	56027500	56077500	.	.	.	.	0,255,255	73	13.320.005	24.193.377	12.158.341	3.692.123	8,55E-16	8,06E-06	1,18E-20	8,08E+02	2	56012500	56050000	2500
14	90262500	90312500	14	90787500	90837500	.	.	.	.	0,255,255	48	21.930.464	19.326.323	22.329.597	20.631.853	0.00203469	1,53E+02	0.00272662	0.00272204	1	90287500	90812500	0
14	61297500	61347500	14	61367500	61417500	.	.	.	.	0,255,255	68	2.105.954	2.382.281	26.084.581	3.376.881	1,75E-02	1,07E-02	9,11E+00	0.0109214	3	61322500	61392500	5000
14	19190000	19240000	14	19810000	19860000	.	.	.	.	0,255,255	50	18.050.406	23.121.622	28.585.552	27.024.715	2,33E+01	6,74E+02	0.0609697	0.0599438	2	19210000	19835000	5000
14	121727500	121777500	14	121787500	121837500	.	.	.	.	0,255,255	16	1.640.271	41.129.446	2.388.123	46.229.963	7,72E-01	0.0111079	4,81E+01	0.00617883	2	121752500	121807500	5000
14	61502500	61552500	14	61567500	61617500	.	.	.	.	0,255,255	22	0	39.604.237	4.725.504	58.127.456	3,82E-07	1,22E+02	5,62E-01	1,52E+02	1	61527500	61592500	0
14	68457500	68507500	14	68517500	68567500	.	.	.	.	0,255,255	29	8.137.965	75.860.043	67.891.626	61.686.363	2,00E+03	3,31E+01	2,15E+01	2,05E-01	1	68482500	68542500	0
14	58342500	58392500	14	58422500	58472500	.	.	.	.	0,255,255	26	48.276.896	51.872.854	10.105.172	26.269.598	3,24E-02	2,40E+01	0.040529	1,73E-05	4	58365000	58435000	17678
14	106430000	106480000	14	106760000	106810000	.	.	.	.	0,255,255	36	10.629.603	12.097.088	15.556.415	13.572.709	1,34E+02	1,48E+02	0.00113304	0.00115048	1	106455000	106785000	0
14	19810000	19860000	14	19900000	19950000	.	.	.	.	0,255,255	15	0.987806	13.634.114	0.281661	37.558.284	7,72E+00	4,33E+01	1,48E+02	0.00767054	1	19835000	19925000	0
14	16112500	16162500	14	16162500	16212500	.	.	.	.	0,255,255	18	0	37.761.245	4.025.961	45.678.864	1,80E-02	1,33E+03	7,64E+02	7,75E+02	1	16137500	16187500	0
14	49110000	49160000	14	49580000	49630000	.	.	.	.	0,255,255	37	76.010.513	11.250.769	14.834.277	1.888.005	9,26E-05	5,53E+01	5,38E+03	0.0225338	2	49140000	49605000	5000
14	60362500	60412500	14	60537500	60587500	.	.	.	.	0,255,255	176	82.311.264	9.612.815	11.490.092	11.175.852	4,26E-04	4,45E-03	5,13E+02	5,16E+03	1	60387500	60562500	0
14	121507500	121557500	14	121552500	121602500	.	.	.	.	0,255,255	27	7.012.621	7.452.274	6.085.189	4.342.452	3,24E+02	3,26E+02	3,32E+00	3,99E-02	3	121527500	121574166	10541
14	120850000	120900000	14	121130000	121180000	.	.	.	.	0,255,255	35	14.421.619	16.670.176	1.412.019	18.659.792	0.00208219	0.0625938	0.00232147	0.06185	2	120875000	121160000	5000
14	21847500	21897500	14	21897500	21947500	.	.	.	.	0,255,255	58	10.517.265	11.342.865	11.915.874	21.216.824	3,65E-11	2,81E-10	2,65E-10	6,83E+00	4	21868750	21922500	8004
14	79770000	79820000	14	79850000	79900000	.	.	.	.	0,255,255	60	19.600.727	18.765.179	24.637.869	10.685.983	4,80E-01	1,58E-04	4,44E+02	1,14E-11	1	79795000	79875000	0
14	93837500	93887500	14	94262500	94312500	.	.	.	.	0,255,255	46	22.288.404	17.261.854	16.425.058	22.994.656	0.00603818	7,49E+02	9,01E+01	0.00827701	1	93862500	94287500	0
14	87690000	87740000	14	87830000	87880000	.	.	.	.	0,255,255	36	120.553.255	110.060.215	14.635.713	13.426.574	1,34E+02	1,48E+02	0.00113304	0.00115048	1	87715000	87855000	0
14	111212500	111262500	14	115162500	115212500	.	.	.	.	0,255,255	45	18.434.238	14.415.061	15.327.231	18.680.428	1,28E+03	7,25E-01	9,75E-01	1,80E+03	1	111237500	115187500	0
14	55512500	55562500	14	55687500	55737500	.	.	.	.	0,255,255	174	7.910.537	8.671.618	10.981.961	109.365.036	1,23E-02	1,29E-02	9,48E+03	9,58E+03	4	55500000	55712500	37500
14	66342500	66392500	14	66377500	66427500	.	.	.	.	0,255,255	51	10.242.236	13.581.975	62.405.996	17.782.475	6,42E-07	1,42E-02	6,70E-15	2,01E+01	1	66367500	66402500	0
14	79860000	79910000	14	79930000	79980000	.	.	.	.	0,255,255	98	35.119.225	38.074.413	3.994.444	48.869.457	2,37E-06	2,08E-06	2,76E+00	0.00227708	1	79885000	79955000	0
14	72737500	72787500	14	73462500	73512500	.	.	.	.	0,255,255	84	47.207.783	2.532.288	3.049.644	32.291.546	3,30E+03	2,82E-07	4,06E-06	1,11E+01	3	72779166	73479166	18634
14	25762500	25812500	14	26362500	26412500	.	.	.	.	0,255,255	86	3.893.386	44.887.028	43.651.443	5.586.038	1,25E+03	1,34E+02	1,56E+03	0.074215	2	25787500	26400000	12500
14	118757500	118807500	14	118792500	118842500	.	.	.	.	0,255,255	14	23.408.227	27.169.049	21.309.597	37.092.423	2,16E+03	0.00250311	1,15E+03	0.00645087	1	118782500	118817500	0
14	33087500	33137500	14	33262500	33312500	.	.	.	.	0,255,255	137	6.131.873	59.301.735	60.802.094	8.847.299	1,24E-06	1,11E-05	1,47E-06	0.00693052	2	33125000	33287500	12500
14	87937500	87987500	14	88837500	88887500	.	.	.	.	0,255,255	55	15.483.091	19.876.186	21.018.923	25.312.973	1,18E-04	2,35E+02	2,85E+01	0.00600957	1	87962500	88862500	0
14	17570000	17620000	14	17630000	17680000	.	.	.	.	0,255,255	82	6.407.871	31.633.078	3.552.528	48.816.593	0	5,00E+00	5,97E-01	0.00170229	1	17595000	17655000	0
14	121337500	121387500	14	121837500	121887500	.	.	.	.	0,255,255	72	31.378.073	31.941.298	31.006.327	39.117.493	1,61E+03	1,79E+03	2,12E+03	0.0548064	2	121350000	121862500	12500
14	21997500	22047500	14	22032500	22082500	.	.	.	.	0,255,255	32	11.230.857	9.447.729	117.374.525	11.563.214	7,29E+02	9,13E+00	5,21E+02	5,25E+02	1	22022500	22057500	0
14	52370000	52420000	14	52460000	52510000	.	.	.	.	0,255,255	13	21.158.466	16.498.516	2.302.493	20.080.688	0.00298143	0.00131104	0.00288705	0.00304595	1	52395000	52485000	0
14	52880000	52930000	14	52930000	52980000	.	.	.	.	0,255,255	70	37.774.174	30.483.526	36.715.553	35.615.215	7,12E+02	4,60E-01	7,90E+02	8,12E+03	1	52905000	52955000	0
14	104847500	104897500	14	104892500	104942500	.	.	.	.	0,255,255	18	59.186.325	4.573.888	47.475.114	4.093.397	0.0123614	0.00148238	7,64E+02	7,75E+02	1	104872500	104917500	0
14	96587500	96637500	14	97837500	97887500	.	.	.	.	0,255,255	17	35.212.448	38.280.942	3.765.068	33.118.849	0.00168534	0.0042538	0.00432133	0.00380842	1	96612500	97862500	0
14	111512500	111562500	14	112037500	112087500	.	.	.	.	0,255,255	97	4.368.197	35.987.446	4.174.837	40.102.726	2,67E-01	3,43E-05	3,11E-01	3,34E+00	3	111562500	112062500	25000
14	76982500	77032500	14	77072500	77122500	.	.	.	.	0,255,255	38	16.828.691	17.783.709	16.412.073	16.256.907	0.0318302	0.0201842	0.022953	0.0230039	2	77012500	77105000	9014
14	52620000	52670000	14	52700000	52750000	.	.	.	.	0,255,255	48	18.811.543	17.564.434	17.620.691	20.916.962	1,21E+02	1,22E+02	1,32E+02	0.00252883	1	52645000	52725000	0
14	79590000	79640000	14	79670000	79720000	.	.	.	.	0,255,255	41	13.841.013	17.705.065	19.994.497	22.096.165	1,84E+02	0.00213457	0.0812885	0.0833127	2	79625000	79695000	10000
15	92382500	92432500	15	93017500	93067500	.	.	.	.	0,255,255	15	10.655.335	24.397.216	4.184.371	24.729.855	3,14E+01	9,02E+01	0.0157197	2,49E+02	2	92407500	93050000	7500
15	24812500	24862500	15	25312500	25362500	.	.	.	.	0,255,255	89	4.117.908	28.702.024	30.528.019	48.016.697	2,70E+02	2,21E-07	3,31E-08	3,47E+02	1	24837500	25337500	0
15	22642500	22692500	15	22737500	22787500	.	.	.	.	0,255,255	21	604.046	55.364.137	4.711.258	9.551.321	6,88E+03	7,72E+02	2,08E+01	0.0766161	2	22667500	22765000	2500
15	72287500	72337500	15	72332500	72382500	.	.	.	.	0,255,255	15	154.982	18.768.238	39.546.294	0.712311	4,30E+00	1,02E+02	0.0157197	2,82E+01	1	72312500	72357500	0
15	78057500	78107500	15	78147500	78197500	.	.	.	.	0,255,255	39	8.709.265	6.849.902	93.065.195	8.643.129	2,74E-02	4,48E-06	1,87E-02	1,90E-02	6	78087500	78171666	15834
15	88740000	88790000	15	89010000	89060000	.	.	.	.	0,255,255	22	3.829.544	4.421.116	62.720.337	42.312.374	6,60E-01	2,32E+02	0.00529974	1,65E+02	2	88765000	89040000	5000
15	25800000	25850000	15	25860000	25910000	.	.	.	.	0,255,255	58	20.530.767	18.397.398	8.446.291	27.468.878	2,34E+01	1,26E-02	9,18E-16	0.00132915	1	25825000	25885000	0
15	25472500	25522500	15	25522500	25572500	.	.	.	.	0,255,255	23	43.531.747	66.187.887	32.122.846	6.205.728	2,45E+01	0.00180909	3,12E-02	4,87E+02	1	25497500	25547500	0
15	52947500	52997500	15	52997500	53047500	.	.	.	.	0,255,255	35	9.255.745	14.685.668	4.327.695	6.267.534	3,48E-01	0.00296106	4,24E-08	9,15E-04	1	52972500	53022500	0
15	27662500	27712500	15	27732500	27782500	.	.	.	.	0,255,255	96	17.457.825	1.776.928	14.344.043	28.286.667	2,20E-23	1,09E-23	3,04E-31	1,00E-09	8	27688750	27751875	16642
15	73420000	73470000	15	73490000	73540000	.	.	.	.	0,255,255	55	157.269.745	27.711.603	22.533.262	21.048.607	2,59E-01	0.00574983	2,45E+02	2,61E+02	2	73445000	73520000	5000
15	47620000	47670000	15	47830000	47880000	.	.	.	.	0,255,255	21	59.221.387	58.232.975	62.736.387	56.367.807	9,61E+02	0.00129788	0.0121294	0.00102949	1	47645000	47855000	0
15	40462500	40512500	15	40837500	40887500	.	.	.	.	0,255,255	291	12.272.987	12.189.809	14.326.434	14.902.864	9,53E-13	3,17E-27	1,11E-11	1,21E-11	3	40487500	40870833	41667
15	47977500	48027500	15	48037500	48087500	.	.	.	.	0,255,255	14	0.696191	2.900.386	0	21.046.567	3,29E+02	0.00250311	2,86E+02	1,18E+04	1	48002500	48062500	0
15	7862500	7912500	15	7902500	7952500	.	.	.	.	0,255,255	13	12.938.741	23.318.048	15.709.678	11.046.994	1,97E+01	0.00160335	8,74E+00	2,66E+02	1	7887500	7927500	0
15	34230000	34280000	15	34330000	34380000	.	.	.	.	0,255,255	108	430.758	4.271.206	42.247.684	6.497.177	2,97E-03	2,55E-03	3,02E-03	0.0665039	4	34242500	34352500	12748
15	55720000	55770000	15	55850000	55900000	.	.	.	.	0,255,255	54	28.010.048	21.103.453	18.953.197	29.317.387	0.00939473	4,62E+01	7,14E-02	0.01045	2	55750000	55875000	5000
15	44990000	45040000	15	48600000	48650000	.	.	.	.	0,255,255	17	22.217.376	28.659.012	38.021.333	3.046.603	6,24E-01	1,25E+03	7,45E+02	6,62E+01	1	45015000	48625000	0
15	92942500	92992500	15	93017500	93067500	.	.	.	.	0,255,255	20	4.028.454	41.144.333	498.941	46.977.787	1,17E+03	1,52E+03	0.00127903	7,47E+01	1	92967500	93042500	0
15	75000000	75050000	15	75140000	75190000	.	.	.	.	0,255,255	19	48.596.845	52.433.443	44.568.763	50.835.943	6,93E+03	0.00953954	7,19E+02	0.00739213	1	75025000	75165000	0
15	62622500	62672500	15	62722500	62772500	.	.	.	.	0,255,255	13	23.560.042	286.587	39.106.243	3.941.066	8,98E+02	0.00797122	0.0176656	0.0175699	2	62647500	62755000	7500
15	21660000	21710000	15	21710000	21760000	.	.	.	.	0,255,255	57	26.738.935	25.626.568	25.040.676	25.055.832	0.00207728	0.002049	0.00235567	0.00229427	1	21685000	21735000	0
15	76360000	76410000	15	76440000	76490000	.	.	.	.	0,255,255	48	86.705.065	73.302.736	0	19.258.886	9,05E-09	2,34E-11	0	1,30E+02	2	76380000	76465000	5000
15	9037500	9087500	15	10212500	10262500	.	.	.	.	0,255,255	48	19.111.675	22.032.013	23.824.072	2.363.001	1,29E+02	0.00235365	0.00272662	0.00272204	1	9062500	10237500	0
15	58490000	58540000	15	58630000	58680000	.	.	.	.	0,255,255	67	29.974.451	34.587.868	33.763.115	3.884.082	4,32E+00	0.00304974	0.00351271	0.0035634	1	58515000	58655000	0
15	50712500	50762500	15	51387500	51437500	.	.	.	.	0,255,255	90	41.194.633	42.661.343	48.221.165	52.107.803	1,57E+02	1,63E+02	1,87E+02	0.0221042	4	50725000	51425000	17678
15	50677500	50727500	15	51647500	51697500	.	.	.	.	0,255,255	35	77.085.366	11.422.163	8.341.015	14.155.943	1,53E-02	4,45E+02	2,44E+00	0.00309421	3	50707500	51672500	5000
15	43962500	44012500	15	44212500	44262500	.	.	.	.	0,255,255	193	10.344.417	9.321.472	90.825.424	12.773.678	9,09E+00	2,07E-07	2,55E-07	0.0741119	2	44000000	44237500	12500
15	86050000	86100000	15	86200000	86250000	.	.	.	.	0,255,255	43	16.970.905	15.289.085	12.690.117	1.937.264	5,13E+02	3,28E+01	3,42E+01	5,64E+02	2	86075000	86230000	5000
15	102362500	102412500	15	102462500	102512500	.	.	.	.	0,255,255	123	4.487.942	47.444.935	54.405.926	53.796.593	9,76E-10	8,31E-09	2,29E-02	2,28E-02	2	102387500	102500000	12500
15	93252500	93302500	15	93307500	93357500	.	.	.	.	0,255,255	13	15.690.169	1.573.315	0	3.249.268	1,97E+01	5,00E+01	2,66E+03	0.0175699	1	93277500	93332500	0
15	59537500	59587500	15	59632500	59682500	.	.	.	.	0,255,255	38	10.161.788	11.515.283	12.245.729	8.166.182	2,83E+01	2,46E+01	2,01E+00	6,64E-03	1	59562500	59657500	0
15	69192500	69242500	15	69232500	69282500	.	.	.	.	0,255,255	33	12.902.181	10.757.402	10.156.436	37.852.166	0.0159166	2,61E+03	2,44E-21	3,55E-09	1	69217500	69257500	0
15	93832500	93882500	15	94017500	94067500	.	.	.	.	0,255,255	41	5.182.491	6.815.169	8.189.172	33.780.334	1,60E-09	2,06E-06	1,36E-04	1,39E-16	1	93857500	94042500	0
15	94950000	95000000	15	95300000	95350000	.	.	.	.	0,255,255	36	10.152.344	12.296.513	13.997.618	15.229.316	1,34E+02	1,48E+02	0.00113304	0.00115048	1	94975000	95325000	0
15	13612500	13662500	15	13657500	13707500	.	.	.	.	0,255,255	37	82.455	11.155.526	3.828.988	15.025.114	3,29E-02	6,66E+01	9,01E-13	7,13E+02	3	13625833	13682500	13333
15	81627500	81677500	15	81662500	81712500	.	.	.	.	0,255,255	13	20.628.786	17.846.099	2.285.595	31.927.154	8,98E+02	2,94E+02	4,96E+03	0.0175699	1	81652500	81687500	0
15	85690000	85740000	15	85940000	85990000	.	.	.	.	0,255,255	29	10.622.005	574.851	10.454.627	8.010.879	0.00493823	5,97E-02	0.00557917	1,83E+03	1	85715000	85965000	0
15	87147500	87197500	15	87197500	87247500	.	.	.	.	0,255,255	38	8.809.749	8.333.525	12.331.342	8.278.827	9,68E-03	8,88E-03	2,09E-30	6,64E-03	1	87172500	87222500	0
15	88140000	88190000	15	88340000	88390000	.	.	.	.	0,255,255	42	16.933.865	19.483.734	18.698.282	21.962.852	0.00100921	0.00110239	0.0011202	0.0547531	2	88160000	88365000	5000
15	57567500	57617500	15	57607500	57657500	.	.	.	.	0,255,255	21	5.063.641	59.180.512	16.057.407	68.288.045	6,88E+03	7,72E+02	1,09E-04	0.0071558	2	57587500	57632500	5000
15	25530000	25580000	15	25620000	25670000	.	.	.	.	0,255,255	94	43.431.934	3.577.122	36.472.164	430.977	3,01E+00	6,01E-05	7,59E-05	3,25E+01	1	25555000	25645000	0
15	78630000	78680000	15	78680000	78730000	.	.	.	.	0,255,255	69	1.217.708	1.102.826	14.435.388	121.772.785	8,27E-19	6,42E-19	1,18E-13	8,05E-18	1	78655000	78705000	0
15	51980000	52030000	15	52250000	52300000	.	.	.	.	0,255,255	35	8.675.336	1.181.053	10.768.998	8.174.008	3,10E-01	3,85E+01	3,90E+01	3,10E+00	2	52000000	52280000	7071
15	98317500	98367500	15	98372500	98422500	.	.	.	.	0,255,255	37	14.774.308	11.409.355	12.073.451	4.499.855	9,82E+02	6,66E+01	5,47E+01	1,09E-09	1	98342500	98397500	0
15	20037500	20087500	15	20312500	20362500	.	.	.	.	0,255,255	146	696.614	62.459.534	7.843.009	5.836.733	1,48E-02	1,46E-02	3,74E+03	1,33E-09	1	20062500	20337500	0
15	34280000	34330000	15	34330000	34380000	.	.	.	.	0,255,255	60	19.274.048	22.460.163	2.091.259	23.422.571	1,75E-03	4,75E-01	5,25E-01	5,56E-02	1	34305000	34355000	0
15	49860000	49910000	15	50060000	50110000	.	.	.	.	0,255,255	36	120.469	11.176.749	14.153.702	13.945.148	1,34E+02	1,48E+02	0.00113304	0.00115048	3	49885000	50085000	10000
15	11742500	11792500	15	11807500	11857500	.	.	.	.	0,255,255	51	23.175.201	20.413.588	20.012.106	18.789.902	0.00125622	7,51E+02	9,73E+03	2,01E+01	1	11767500	11832500	0
15	39750000	39800000	15	39930000	39980000	.	.	.	.	0,255,255	96	3.931.255	38.219.826	42.941.093	59.676.743	9,19E-01	1,13E-04	9,58E-03	0.00501634	1	39775000	39955000	0
15	65712500	65762500	15	66087500	66137500	.	.	.	.	0,255,255	76	4.111.926	30.579.441	28.378.279	37.751.778	0.00966172	3,39E-02	4,58E-02	2,08E+02	1	65737500	66112500	0
15	80772500	80822500	15	80807500	80857500	.	.	.	.	0,255,255	22	42.354.765	54.469.213	68.890.667	0	9,41E+00	2,68E+03	0.00304619	4,37E-07	1	80797500	80832500	0
15	6640000	6690000	15	6690000	6740000	.	.	.	.	0,255,255	110	4.947.004	51.413.097	5.394.486	60.265.194	7,98E+01	7,04E+01	8,63E+00	8,45E+00	1	6665000	6715000	0
15	102432500	102482500	15	102477500	102527500	.	.	.	.	0,255,255	39	16.662.569	13.504.051	15.232.179	11.786.923	0.0179814	1,45E+03	1,48E+02	7,22E+00	1	102457500	102502500	0
15	64280000	64330000	15	64430000	64480000	.	.	.	.	0,255,255	43	10.453.604	14.636.012	12.581.488	24.396.078	8,31E-02	3,28E+01	3,42E+01	0.0348754	2	64305000	64460000	5000
15	71160000	71210000	15	71710000	71760000	.	.	.	.	0,255,255	13	2.049.884	20.825.934	22.529.402	17.636.931	0.00298143	0.00527824	0.00288705	5,32E+02	1	71185000	71735000	0
15	64190000	64240000	15	64430000	64480000	.	.	.	.	0,255,255	25	8.454.306	74.022.865	4.949.884	8.055.156	0.00547428	3,58E+02	2,42E+00	0.00601218	1	64215000	64455000	0
15	98807500	98857500	15	98902500	98952500	.	.	.	.	0,255,255	43	1.918.612	14.655.557	13.645.442	12.031.322	0.00139523	4,61E+01	4,71E+01	8,92E-03	1	98832500	98927500	0
15	92437500	92487500	15	92762500	92812500	.	.	.	.	0,255,255	67	29.655.802	3.577.782	32.770.466	38.770.794	3,53E+01	0.00234625	0.0027286	0.00272023	1	92462500	92787500	0
15	66612500	66662500	15	66707500	66757500	.	.	.	.	0,255,255	21	71.625.443	5.109.816	7.745.683	35.767.639	0.0104597	7,72E+02	0.0071675	7,24E+00	2	66630000	66732500	7500
15	85520000	85570000	15	85690000	85740000	.	.	.	.	0,255,255	34	11.364.387	8.234.175	8.737.955	60.547.705	8,57E+02	1,12E+01	9,97E-01	2,54E-04	1	85545000	85715000	0
15	13182500	13232500	15	13237500	13287500	.	.	.	.	0,255,255	13	0.89797	1.291.473	0	21.842.492	3,17E+03	5,00E+01	2,66E+03	5,06E+03	1	13207500	13262500	0
15	80607500	80657500	15	80662500	80712500	.	.	.	.	0,255,255	39	4.806.802	11.341.671	15.386.576	17.916.246	4,23E-11	8,74E-01	1,48E+02	0.0130289	2	80632500	80680000	7500
15	98320000	98370000	15	98420000	98470000	.	.	.	.	0,255,255	112	34.096.676	29.404.919	53.055.603	41.060.825	5,04E-11	1,67E-19	2,95E+01	1,46E-04	2	98345000	98450000	5000
15	99400000	99450000	15	99710000	99760000	.	.	.	.	0,255,255	65	12.636.045	21.478.605	18.154.488	2.071.786	2,84E-11	6,45E-02	8,02E-08	7,72E-03	1	99425000	99735000	0
15	98377500	98427500	15	98412500	98462500	.	.	.	.	0,255,255	25	5.776.713	52.474.813	6.248.136	57.588.735	7,09E+00	8,36E+00	1,76E+03	4,32E+00	1	98402500	98437500	0
15	81630000	81680000	15	81790000	81840000	.	.	.	.	0,255,255	38	14.254.923	10.447.641	137.308.445	10.868.952	2,23E+03	2,00E+01	2,46E+02	1,95E+01	2	81660000	81815000	5000
15	95427500	95477500	15	95472500	95522500	.	.	.	.	0,255,255	22	26.651.208	47.666.874	6.883.796	6.660.686	7,59E-03	1,22E+02	0.00304619	0.00302337	1	95452500	95497500	0
15	20037500	20087500	15	21312500	21362500	.	.	.	.	0,255,255	54	18.219.555	18.941.711	1.841.742	2.560.527	7,12E-02	7,99E-02	1,08E+00	0.00979543	1	20062500	21337500	0
15	85862500	85912500	15	85922500	85972500	.	.	.	.	0,255,255	99	16.595.562	3.376.725	5.720.575	16.047.857	2,19E-25	3,49E-05	0.0163384	1,55E-26	3	85884166	85960833	13744
15	35280000	35330000	15	35440000	35490000	.	.	.	.	0,255,255	48	17.432.373	18.483.318	21.764.061	20.021.385	1,21E+02	1,22E+02	0.00240802	0.00252883	1	35305000	35465000	0
15	73300000	73350000	15	73350000	73400000	.	.	.	.	0,255,255	68	1.219.382	18.099.277	14.988.462	23.635.462	4,28E-17	2,05E-08	4,93E-13	4,87E-04	1	73325000	73375000	0
15	6427500	6477500	15	6532500	6582500	.	.	.	.	0,255,255	12	2.493.082	2.416.963	27.771.614	13.628.652	0.00338259	0.00587243	0.00991909	5,35E+01	1	6452500	6557500	0
15	37710000	37760000	15	37800000	37850000	.	.	.	.	0,255,255	37	16.556.759	1.583.955	16.794.529	18.031.473	0.0204375	0.0229499	0.0226258	0.0225338	2	37730000	37830000	7071
15	90337500	90387500	15	90737500	90787500	.	.	.	.	0,255,255	35	9.758.004	111.396.475	10.454.938	13.594.029	5,68E+00	6,86E+02	8,33E+01	0.00368513	1	90362500	90762500	0
15	57510000	57560000	15	57690000	57740000	.	.	.	.	0,255,255	61	2.784.998	29.917.116	35.450.836	32.993.233	2,15E+03	2,08E+03	0.0447123	0.0454894	2	57530000	57710000	7071
15	102162500	102212500	15	102262500	102312500	.	.	.	.	0,255,255	119	5.180.687	55.288.143	5.856.604	59.479.782	2,21E-02	2,18E-02	2,72E-01	2,69E-01	1	102187500	102287500	0
15	27660000	27710000	15	28080000	28130000	.	.	.	.	0,255,255	27	12.049.865	6.730.481	10.973.338	74.232.054	0.0193622	4,24E+01	0.0217252	3,58E+02	3	27685000	28108333	16667
15	48387500	48437500	15	48587500	48637500	.	.	.	.	0,255,255	108	6.123.018	5.183.882	5.464.591	5.155.501	9,67E+00	1,01E+02	1,23E+02	1,19E+02	1	48412500	48612500	0
15	35282500	35332500	15	35342500	35392500	.	.	.	.	0,255,255	12	0.940055	1.515.794	2.531.863	0.808162	0.00278116	2,91E+03	0.00991909	0.00225325	1	35307500	35367500	0
15	53447500	53497500	15	53492500	53542500	.	.	.	.	0,255,255	16	32.047.632	30.691.514	43.647.575	14.511.644	0.00112953	1,84E+03	0.00616336	1,98E-01	1	53472500	53517500	0
15	100340000	100390000	15	100420000	100470000	.	.	.	.	0,255,255	59	25.376.019	21.487.894	26.706.116	19.738.317	6,90E+03	1,06E+01	7,94E+02	1,25E+01	1	100365000	100445000	0
15	72707500	72757500	15	72747500	72797500	.	.	.	.	0,255,255	17	27.608.461	2.123.152	555.798	0	2,64E+02	3,50E+01	0.0196288	2,24E-01	1	72732500	72772500	0
15	98832500	98882500	15	98892500	98942500	.	.	.	.	0,255,255	30	4.700.958	921.618	12.267.241	11.366.914	5,63E-04	7,07E+01	0.00256616	0.00258442	2	98855000	98917500	2500
15	102500000	102550000	15	102980000	103030000	.	.	.	.	0,255,255	24	5.410.463	61.034.536	5.253.954	75.005.765	3,30E+01	4,36E+02	3,58E+02	8,19E+02	1	102525000	103005000	0
15	85282500	85332500	15	85387500	85437500	.	.	.	.	0,255,255	31	15.262.486	8.017.308	33.264.694	55.699.224	0.0536907	2,61E+02	1,88E-07	1,12E-02	2	85307500	85405000	7500
15	43430000	43480000	15	43560000	43610000	.	.	.	.	0,255,255	27	5.904.932	68.167.653	75.689.917	9.786.299	7,47E+00	4,24E+01	3,70E+02	0.00115511	1	43455000	43585000	0
15	59287500	59337500	15	59357500	59407500	.	.	.	.	0,255,255	34	8.983.163	14.310.902	13.002.416	11.870.711	1,08E+01	0.00584178	0.00601949	9,36E+01	1	59312500	59382500	0
15	25640000	25690000	15	25860000	25910000	.	.	.	.	0,255,255	36	11.876.544	74.950.876	67.918.386	15.573.121	1,34E+02	4,24E-03	3,70E-03	0.0378618	2	25670000	25885000	5000
15	9662500	9712500	15	10212500	10262500	.	.	.	.	0,255,255	136	4.999.278	5.893.956	5.670.165	8.038.224	2,58E-06	2,34E-06	3,08E-06	0.00925432	1	9687500	10237500	0
15	76050000	76100000	15	76150000	76200000	.	.	.	.	0,255,255	29	12.248.114	9.851.489	11.018.564	8.866.214	0.00493823	0.00589684	0.00557917	1,83E+03	2	76075000	76170000	5000
15	84962500	85012500	15	85062500	85112500	.	.	.	.	0,255,255	84	2.168.905	18.794.922	28.331.161	17.846.113	2,00E-10	3,24E-16	4,06E-06	5,37E-17	2	84975000	85087500	12500
15	99400000	99450000	15	99470000	99520000	.	.	.	.	0,255,255	503	104.025.734	13.027.443	18.993.605	69.848.946	0	0	0	0	6	99428333	99508333	16997
15	89120000	89170000	15	89170000	89220000	.	.	.	.	0,255,255	40	65.683.713	14.815.824	6.935.809	15.236.639	1,10E-06	4,79E+01	9,96E-07	4,90E+02	1	89145000	89195000	0
15	3887500	3937500	15	3987500	4037500	.	.	.	.	0,255,255	74	3.901.794	3.413.226	35.564.495	36.129.036	0.0197767	5,80E+01	6,88E+02	6,76E+02	1	3912500	4012500	0
15	37340000	37390000	15	37810000	37860000	.	.	.	.	0,255,255	36	12.061.874	11.023.606	12.752.577	13.899.222	1,34E+02	1,48E+02	0.00113304	0.00115048	2	37360000	37835000	5000
15	90852500	90902500	15	90957500	91007500	.	.	.	.	0,255,255	24	63.238.015	826.155	6.626.106	8.068.554	7,04E+03	0.0126526	4,77E+03	0.00999443	2	90877500	90992500	10000
15	99297500	99347500	15	99717500	99767500	.	.	.	.	0,255,255	14	11.443.384	12.464.712	17.785.425	19.079.411	3,29E+02	3,94E+03	1,28E+02	1,23E+02	1	99322500	99742500	0
15	86392500	86442500	15	86427500	86477500	.	.	.	.	0,255,255	33	47.575.545	10.738.989	14.818.561	44.818.754	3,11E-07	2,61E+03	0.0115579	1,71E-06	1	86417500	86452500	0
15	5010000	5060000	15	6130000	6180000	.	.	.	.	0,255,255	23	67.355.056	33.491.168	24.550.686	4.713.079	0.00196118	1,88E+00	6,59E-05	4,18E+00	2	5040000	6155000	5000
15	19032500	19082500	15	19077500	19127500	.	.	.	.	0,255,255	15	1.983.433	2.795.255	27.656.872	0.56985	4,78E+01	7,11E+02	2,52E+02	2,82E+01	1	19057500	19102500	0
15	5422500	5472500	15	5462500	5512500	.	.	.	.	0,255,255	53	13.313.215	2.037.314	19.675.053	26.463.724	2,19E-03	2,01E+03	2,62E+03	0.0568073	3	5440833	5484166	13437
15	93512500	93562500	15	94012500	94062500	.	.	.	.	0,255,255	76	25.029.133	28.150.686	24.626.625	4.481.787	3,65E-03	3,39E-02	4,58E-02	0.0134392	2	93562500	94037500	25000
15	40147500	40197500	15	40187500	40237500	.	.	.	.	0,255,255	19	30.261.126	55.569.015	5.139.615	1.512.083	1,22E+01	0.00544217	0.0033798	2,45E-05	2	40172500	40220000	7500
15	74440000	74490000	15	74510000	74560000	.	.	.	.	0,255,255	36	144.309	12.012.324	18.343.283	12.248.562	0.00102173	1,48E+02	0.0377753	1,40E+02	2	74465000	74530000	5000
15	40737500	40787500	15	40787500	40837500	.	.	.	.	0,255,255	24	5.332.368	7.513.888	20.608.625	31.360.853	2,39E+02	7,09E+03	1,06E-05	8,46E-04	1	40762500	40812500	0
15	42552500	42602500	15	42587500	42637500	.	.	.	.	0,255,255	24	76.964.803	758.083	68.529.396	9.462.192	7,04E+03	7,09E+03	4,77E+03	0.00999443	2	42570000	42612500	7500
15	9770000	9820000	15	10210000	10260000	.	.	.	.	0,255,255	29	712.145	78.787.785	8.554.985	11.196.203	3,58E+01	2,11E+03	1,82E+03	0.00542241	1	9795000	10235000	0
15	101920000	101970000	15	101970000	102020000	.	.	.	.	0,255,255	24	38.695.593	5.632.437	20.841.992	9.539.986	2,72E-01	4,36E+02	8,02E-06	0.0129588	1	101945000	101995000	0
15	32337500	32387500	15	32622500	32672500	.	.	.	.	0,255,255	35	43.756.733	71.820.745	127.917.595	5.990.979	8,16E-09	1,48E-02	0.00305223	2,20E-05	4	32368750	32652500	10680
15	35840000	35890000	15	35970000	36020000	.	.	.	.	0,255,255	52	17.911.158	16.128.616	2.276.412	19.136.219	4,12E-02	3,89E+00	1,96E+03	4,23E-01	1	35865000	35995000	0
15	77650000	77700000	15	77700000	77750000	.	.	.	.	0,255,255	43	1.946.908	18.171.844	23.386.621	15.329.615	5,13E+02	5,54E+02	0.033617	3,48E+00	2	77675000	77730000	5000
15	93830000	93880000	15	93900000	93950000	.	.	.	.	0,255,255	35	6.867.172	8.674.252	13.692.698	490.711	1,58E-03	3,50E+00	0.00232147	1,25E-07	2	93850000	93925000	5000
15	94160000	94210000	15	94330000	94380000	.	.	.	.	0,255,255	112	4.759.559	39.044.617	39.440.193	6.343.293	1,46E-04	1,27E-04	1,49E-04	0.020578	5	94183000	94351000	22361
15	70602500	70652500	15	70637500	70687500	.	.	.	.	0,255,255	33	65.381.284	10.012.731	568.269	13.765.485	2,23E-01	2,61E+03	5,35E-04	0.0117819	1	70627500	70662500	0
15	78720000	78770000	15	78870000	78920000	.	.	.	.	0,255,255	44	17.186.491	1.776.142	15.534.045	14.474.837	2,55E+03	2,71E+03	1,32E+01	1,37E+01	1	78745000	78895000	0
15	75270000	75320000	15	75350000	75400000	.	.	.	.	0,255,255	45	787.572	15.470.354	24.521.984	5.932.133	7,27E-06	4,92E-01	0.0126007	1,21E-13	2	75290000	75375000	5000
15	53747500	53797500	15	53802500	53852500	.	.	.	.	0,255,255	22	72.033.677	81.149.845	3.749.166	56.058.984	0.00446357	0.0495191	1,54E+00	1,52E+02	2	53772500	53822500	5000
15	78900000	78950000	15	78950000	79000000	.	.	.	.	0,255,255	40	26.191.907	57.772.593	4.172.475	8.860.412	3,68E-18	1,26E-08	9,63E-13	6,38E-04	1	78925000	78975000	0
15	102500000	102550000	15	102550000	102600000	.	.	.	.	0,255,255	125	3.723.939	22.945.446	25.772.243	27.458.961	5,64E-17	1,98E-39	1,31E-25	1,27E-25	2	102520000	102575000	5000
15	6920000	6970000	15	7050000	7100000	.	.	.	.	0,255,255	47	22.120.388	20.748.205	20.351.954	24.015.884	0.00388603	0.00403803	0.0043136	0.00448814	1	6945000	7075000	0
15	87802500	87852500	15	87837500	87887500	.	.	.	.	0,255,255	26	43.735.695	75.601.826	7.894.237	3.631.167	3,24E-02	9,47E+02	0.00206025	1,98E-03	1	87827500	87862500	0
15	61337500	61387500	15	61392500	61442500	.	.	.	.	0,255,255	29	5.666.185	5.134.741	0	11.336.643	3,60E-02	4,16E-02	6,30E-17	0.00543082	1	61362500	61417500	0
15	97832500	97882500	15	97877500	97927500	.	.	.	.	0,255,255	23	4.617.367	39.283.931	55.679.483	28.413.732	2,45E+01	8,82E-02	4,96E+00	5,56E-04	1	97857500	97902500	0
15	26800000	26850000	15	27090000	27140000	.	.	.	.	0,255,255	42	16.932.905	154.384	16.713.926	21.216.686	0.00100921	8,24E+01	0.0011202	0.0547531	3	26831666	27111666	7453
15	81750000	81800000	15	81800000	81850000	.	.	.	.	0,255,255	77	35.783.684	3.589.088	41.450.527	3.529.991	1,35E+02	1,28E+02	0.0137295	1,51E+02	1	81775000	81825000	0
15	27397500	27447500	15	27447500	27497500	.	.	.	.	0,255,255	15	31.733.503	32.845.652	3.735.777	2.928.819	0.00352422	0.00481899	0.00220189	2,49E+03	1	27422500	27472500	0
15	82080000	82130000	15	82230000	82280000	.	.	.	.	0,255,255	37	19.146.732	15.955.526	1.948.946	1.918.468	0.0204375	0.0229499	0.0226258	0.0225338	2	82100000	82255000	5000
15	88740000	88790000	15	88880000	88930000	.	.	.	.	0,255,255	32	10.622.237	9.074.805	11.017.255	74.909.916	4,82E+03	9,97E+00	5,45E+02	9,04E-01	2	88760000	88905000	5000
15	101980000	102030000	15	102030000	102080000	.	.	.	.	0,255,255	89	134.790.125	18.634.554	23.982.237	20.370.277	3,75E-26	1,64E-19	4,86E-13	5,44E-13	1	102005000	102055000	0
15	78720000	78770000	15	78770000	78820000	.	.	.	.	0,255,255	54	17.560.162	22.173.931	25.212.132	22.303.364	6,61E-01	4,62E+01	0.010642	5,32E+02	1	78745000	78795000	0
15	85540000	85590000	15	85680000	85730000	.	.	.	.	0,255,255	34	486.049	42.552.643	72.436.037	303.437	9,74E-08	9,56E-08	6,22E-03	3,19E-13	3	85558333	85698333	14907
15	66920000	66970000	15	68040000	68090000	.	.	.	.	0,255,255	24	67.361.903	6.037.743	39.714.425	73.990.736	7,76E+02	4,36E+02	1,03E+00	8,19E+02	2	66940000	68070000	7071
15	47967500	48017500	15	48017500	48067500	.	.	.	.	0,255,255	13	3.116.614	29.124.453	27.842.615	28.059.542	0.00524057	0.00797122	0.00319295	0.00317249	1	47992500	48042500	0
15	89680000	89730000	15	89750000	89800000	.	.	.	.	0,255,255	15	30.140.717	29.132.288	10.464.517	3.376.378	0.0012311	0.00215747	1,48E+02	0.00767054	1	89705000	89775000	0
15	90420000	90470000	15	90480000	90530000	.	.	.	.	0,255,255	47	2.053.985	1.959.993	22.065.289	23.983.263	0.00388603	0.00403803	0.0043136	0.00448814	1	90445000	90505000	0
15	49677500	49727500	15	49752500	49802500	.	.	.	.	0,255,255	25	8.856.616	8.722.178	8.613.236	39.301.376	0.00656257	0.00594569	0.00461083	1,13E-02	1	49702500	49777500	0
15	100712500	100762500	15	100762500	100812500	.	.	.	.	0,255,255	13	10.708.946	21.200.216	28.267.264	12.441.156	3,17E+03	0.00160335	0.00319295	2,66E+02	2	100735000	100782500	5590
15	97060000	97110000	15	97410000	97460000	.	.	.	.	0,255,255	52	18.813.305	2.624.356	24.200.148	24.043.169	4,12E-02	0.0235191	1,96E+03	2,10E+03	2	97075000	97435000	10000
15	78342500	78392500	15	78377500	78427500	.	.	.	.	0,255,255	26	0.581256	64.582.005	13.859.705	70.804.844	3,78E-13	9,47E+02	6,07E-13	6,16E+02	2	78360000	78407500	9014
15	77870000	77920000	15	77920000	77970000	.	.	.	.	0,255,255	108	20.397.861	46.592.934	28.557.531	52.611.084	5,31E-25	2,55E-03	2,92E-16	2,39E+02	1	77895000	77945000	0
15	101450000	101500000	15	101500000	101550000	.	.	.	.	0,255,255	55	25.680.664	26.267.355	238.429	22.264.305	0.00578687	0.00574983	2,45E+02	2,61E+02	1	101475000	101525000	0
15	52912500	52962500	15	53137500	53187500	.	.	.	.	0,255,255	243	11.783.932	101.335.304	10.544.184	14.951.273	4,52E-11	4,35E-12	5,20E-12	2,74E-01	2	52950000	53162500	12500
15	6700000	6750000	15	8080000	8130000	.	.	.	.	0,255,255	18	38.072.023	35.713.813	5.699.286	2.343.381	2,16E+03	3,16E+03	0.0180502	1,01E+01	1	6725000	8105000	0
15	93780000	93830000	15	93900000	93950000	.	.	.	.	0,255,255	56	27.998.127	30.105.558	2.786.284	19.521.101	0.0035011	0.00346461	0.00397785	1,00E-01	1	93805000	93925000	0
15	64562500	64612500	15	65112500	65162500	.	.	.	.	0,255,255	58	2.139.413	26.627.218	30.606.234	28.098.135	2,37E+01	0.00104549	0.00122943	0.00125522	1	64587500	65137500	0
15	72620000	72670000	15	72830000	72880000	.	.	.	.	0,255,255	35	11.283.109	10.710.186	10.675.301	12.025.508	3,44E+01	3,85E+01	3,90E+01	3,67E+02	1	72645000	72855000	0
15	64212500	64262500	15	64272500	64322500	.	.	.	.	0,255,255	50	14.690.557	20.476.332	12.293.325	18.672.503	6,10E-03	0.0014021	1,69E-06	4,74E+00	2	64240000	64297500	2500
15	40652500	40702500	15	40757500	40807500	.	.	.	.	0,255,255	12	10.808.495	23.253.162	22.781.591	23.601.077	0.00278116	0.00587243	0.00193248	0.00196391	1	40677500	40782500	0
15	62822500	62872500	15	62877500	62927500	.	.	.	.	0,255,255	28	76.508.126	9.931.719	8.121.065	0.770694	1,06E+01	0.0121991	3,60E+02	1,28E-14	1	62847500	62902500	0
15	98830000	98880000	15	99070000	99120000	.	.	.	.	0,255,255	32	12.596.031	10.341.269	10.498.154	89.504.385	0.0145247	5,60E+02	5,45E+02	8,76E+00	1	98855000	99095000	0
15	85690000	85740000	15	85850000	85900000	.	.	.	.	0,255,255	70	3.688.369	2.197.944	2.007.754	27.819.702	7,12E+02	5,76E-04	6,62E-05	5,31E+00	7	85736428	85866428	23079
15	52737500	52787500	15	52912500	52962500	.	.	.	.	0,255,255	160	7.640.081	8.592.111	103.076.836	9.748.817	2,34E-08	1,18E+01	0.0371076	0.0375209	2	52762500	52925000	12500
15	99932500	99982500	15	99992500	100042500	.	.	.	.	0,255,255	19	1.665.701	30.659.525	23.465.705	42.184.877	2,12E-03	2,07E+00	2,37E-01	2,48E+03	1	99957500	100017500	0
15	30742500	30792500	15	30792500	30842500	.	.	.	.	0,255,255	12	15.958.085	2.420.303	23.564.296	0	6,43E+02	0.00587243	0.00193248	0.00225325	1	30767500	30817500	0
15	8712500	8762500	15	8812500	8862500	.	.	.	.	0,255,255	70	38.405.235	3.488.637	34.664.364	3.863.569	4,62E+03	5,23E+02	6,11E+03	6,12E+03	1	8737500	8837500	0
15	93742500	93792500	15	93797500	93847500	.	.	.	.	0,255,255	25	9.358.854	9.537.028	6.642.671	9.135.068	0.00656257	0.00594569	1,76E+03	0.00461533	1	93767500	93822500	0
15	37982500	38032500	15	38152500	38202500	.	.	.	.	0,255,255	41	72.483.387	8.518.317	9.539.526	18.817.041	2,32E-06	1,93E-03	1,36E-04	0.00377871	2	38007500	38180000	2500
15	33590000	33640000	15	33820000	33870000	.	.	.	.	0,255,255	42	16.608.036	15.687.041	15.247.789	1.808.222	0.00100921	0.00110239	8,47E+00	0.00111996	1	33615000	33845000	0
15	84582500	84632500	15	84622500	84672500	.	.	.	.	0,255,255	15	2.904.395	3.760.827	5.970.753	14.776.672	4,38E+03	0.00481899	0.0874566	1,62E+00	2	84602500	84652500	7071
15	93250000	93300000	15	93380000	93430000	.	.	.	.	0,255,255	39	13.150.401	12.987.643	1.212.953	1.869.733	9,87E+01	1,12E+03	7,64E-01	0.00738092	2	93275000	93410000	5000
15	71647500	71697500	15	71682500	71732500	.	.	.	.	0,255,255	19	2.997.436	25.718.513	2.590.731	41.045.074	1,22E+01	2,07E+00	6,01E-01	2,48E+03	1	71672500	71707500	0
15	80610000	80660000	15	80720000	80770000	.	.	.	.	0,255,255	57	23.795.242	22.796.488	29.814.302	304.461	5,05E+00	5,04E+00	0.00235567	0.00229427	1	80635000	80745000	0
15	57500000	57550000	15	57830000	57880000	.	.	.	.	0,255,255	29	7.901.339	9.889.919	10.926.046	11.994.557	1,74E+03	0.00589684	0.00557917	0.00542241	1	57525000	57855000	0
15	99400000	99450000	15	99580000	99630000	.	.	.	.	0,255,255	73	1.574.884	22.268.602	31.353.853	35.125.504	6,22E-10	2,85E-05	1,58E+03	1,62E+03	3	99428333	99605000	12019
15	98697500	98747500	15	98802500	98852500	.	.	.	.	0,255,255	152	41.148.903	27.219.522	26.709.614	345.676	1,11E-19	0	0	1,49E-30	5	98722500	98828500	14000
15	42510000	42560000	15	42720000	42770000	.	.	.	.	0,255,255	28	82.381.525	56.570.096	6.174.333	71.373.897	4,40E+03	2,43E+00	1,97E+00	1,17E+01	1	42535000	42745000	0
15	5410000	5460000	15	5840000	5890000	.	.	.	.	0,255,255	31	10.445.714	10.611.226	14.133.818	13.289.725	0.00108929	0.00127492	0.0292369	0.0292906	3	5431666	5865000	16666
15	5110000	5160000	15	6130000	6180000	.	.	.	.	0,255,255	52	1.965.679	16.807.901	124.294.195	2.918.608	1,79E+03	3,89E+00	3,24E-03	0.025929	2	5140000	6155000	5000
15	98740000	98790000	15	98800000	98850000	.	.	.	.	0,255,255	114	31.112.999	38.460.434	53.437.733	63.652.145	6,84E-13	5,77E-13	9,87E-01	0.0107588	3	98765000	98825000	10000
15	13667500	13717500	15	13722500	13772500	.	.	.	.	0,255,255	25	27.995.322	47.680.798	8.870.846	2.711.302	2,93E-04	1,83E+00	0.00461083	1,24E-05	2	13692500	13737500	10000
15	81630000	81680000	15	81720000	81770000	.	.	.	.	0,255,255	43	18.192.867	145.267.315	14.329.438	18.902.382	5,13E+02	3,28E+01	3,42E+01	5,64E+02	1	81655000	81745000	0
15	101920000	101970000	15	102020000	102070000	.	.	.	.	0,255,255	62	1.987.369	20.230.772	21.102.161	36.502.235	9,19E-01	9,06E-02	9,90E-02	0.0310143	3	101948333	102051666	7454
15	73520000	73570000	15	73590000	73640000	.	.	.	.	0,255,255	41	18.689.262	17.043.352	19.346.079	11.655.757	0.00193701	0.00213457	0.00215064	8,13E-01	2	73545000	73605000	10000
15	59360000	59410000	15	59450000	59500000	.	.	.	.	0,255,255	86	34.899.967	3.314.406	39.017.437	4.714.875	3,28E-01	2,92E-01	2,45E+03	2,54E+02	1	59385000	59475000	0
15	63740000	63790000	15	63870000	63920000	.	.	.	.	0,255,255	56	25.754.835	29.273.586	3.048.105	30.095.266	0.0035011	0.00346461	0.00397785	0.00387157	1	63765000	63895000	0
15	47657500	47707500	15	47697500	47747500	.	.	.	.	0,255,255	36	8.392.429	11.243.911	478.495	13.998.439	1,09E+00	1,75E+02	6,70E-10	0.00150843	1	47682500	47722500	0
15	102500000	102550000	15	102750000	102800000	.	.	.	.	0,255,255	16	30.085.688	39.817.955	43.723.135	47.378.874	3,15E+03	0.0231639	0.0168522	0.0166646	2	102525000	102770000	5000
15	41547500	41597500	15	41592500	41642500	.	.	.	.	0,255,255	23	54.956.713	44.626.865	11.746.452	2.630.403	7,71E+01	3,12E+01	2,76E-08	5,56E-04	1	41572500	41617500	0
15	72942500	72992500	15	72982500	73032500	.	.	.	.	0,255,255	23	3.213.341	4.947.482	7.791.109	74.896.016	6,15E-01	3,12E+01	0.00123194	0.00122081	2	72970000	73007500	2500
15	84237500	84287500	15	84412500	84462500	.	.	.	.	0,255,255	112	58.228.085	5.388.047	5.334.306	63.722.126	1,21E+01	1,23E+01	1,50E+01	0.00900683	1	84262500	84437500	0
15	35840000	35890000	15	36040000	36090000	.	.	.	.	0,255,255	23	41.086.187	35.252.142	47.721.167	4.239.212	4,44E+00	1,88E+00	4,15E+00	4,18E+00	2	35865000	36070000	5000
15	88612500	88662500	15	88887500	88937500	.	.	.	.	0,255,255	46	1.652.339	17.083.542	20.136.402	24.483.528	6,16E+01	7,49E+02	0.00826313	0.00827701	1	88637500	88912500	0
15	9987500	10037500	15	10212500	10262500	.	.	.	.	0,255,255	155	7.612.001	8.133.064	79.618.065	9.567.141	6,18E-05	1,02E+02	1,17E+02	1,19E+02	1	10012500	10237500	0
15	76790000	76840000	15	77170000	77220000	.	.	.	.	0,255,255	49	21.895.288	18.028.194	15.531.182	27.038.216	0.00120982	5,34E+01	8,59E-02	0.0885939	2	76810000	77195000	5000
15	54742500	54792500	15	54802500	54852500	.	.	.	.	0,255,255	17	5.196.966	5.887.256	42.316.103	61.423	0.028797	0.0298694	0.00223466	0.0195123	3	54759166	54825833	8499
15	58520000	58570000	15	58670000	58720000	.	.	.	.	0,255,255	35	14.334.821	11.808.822	11.737.897	13.693.538	0.00208219	3,85E+01	3,90E+01	0.00233371	1	58545000	58695000	0
15	34347500	34397500	15	34407500	34457500	.	.	.	.	0,255,255	18	42.258.635	4.429.903	26.367.779	45.449.533	0.00118126	0.00148238	3,02E+00	7,75E+02	1	34372500	34432500	0
15	94770000	94820000	15	94820000	94870000	.	.	.	.	0,255,255	46	9.656.114	17.581.112	20.939.089	12.565.989	1,75E-06	6,03E+02	0.00745616	1,96E+00	1	94795000	94845000	0
15	59362500	59412500	15	59632500	59682500	.	.	.	.	0,255,255	30	60.554.686	10.891.596	11.201.944	9.974.301	8,72E-02	0.00290904	0.00256616	0.00258442	3	59385833	59664166	6871
15	40372500	40422500	15	40457500	40507500	.	.	.	.	0,255,255	14	28.672.786	27.843.382	34.690.325	3.878.955	0.00158266	0.00250311	0.00648115	0.00645087	1	40397500	40482500	0
15	84962500	85012500	15	85387500	85437500	.	.	.	.	0,255,255	48	17.571.655	17.160.648	18.895.458	21.735.346	1,29E+02	1,53E+02	1,90E+02	0.00272204	1	84987500	85412500	0
15	99297500	99347500	15	99487500	99537500	.	.	.	.	0,255,255	56	17.958.773	11.483.572	14.466.506	21.559.181	2,86E-01	5,07E-09	4,55E-05	0	5	99320500	99502500	13000
15	28597500	28647500	15	28657500	28707500	.	.	.	.	0,255,255	25	9.357.899	8.583.388	6.219.563	11.222.479	0.00656257	0.00594569	4,47E+00	0.0732279	2	28620000	28687500	5590
15	95392500	95442500	15	95427500	95477500	.	.	.	.	0,255,255	21	21.950.712	4.680.496	4.750.008	71.333.094	1,20E-02	4,41E+02	2,08E+01	0.0071558	1	95417500	95452500	0
15	43420000	43470000	15	43540000	43590000	.	.	.	.	0,255,255	138	44.746.807	51.415.073	60.363.235	7.270.798	1,89E-14	1,21E-06	1,44E-06	3,66E+00	3	43438333	43558333	13743
15	73787500	73837500	15	74337500	74387500	.	.	.	.	0,255,255	47	13.211.192	12.596.284	13.352.655	17.186.588	7,80E-02	9,79E-02	1,38E+00	3,96E+01	1	73812500	74362500	0
15	3390000	3440000	15	3500000	3550000	.	.	.	.	0,255,255	31	9.276.654	10.041.681	11.031.612	11.811.788	2,40E+02	0.00127492	0.00122516	0.0011866	1	3415000	3525000	0
15	25140000	25190000	15	25190000	25240000	.	.	.	.	0,255,255	92	2.033.818	3.919.961	39.801.517	38.891.453	1,14E-14	8,73E+00	1,01E+02	1,04E+02	1	25165000	25215000	0
15	66612500	66662500	15	66682500	66732500	.	.	.	.	0,255,255	67	16.976.925	18.197.132	3.400.074	18.140.385	2,51E-07	1,44E-07	0.0181289	1,68E-06	3	66635833	66704166	6871
15	76790000	76840000	15	77030000	77080000	.	.	.	.	0,255,255	47	19.891.018	18.459.589	19.339.504	23.510.958	0.00388603	2,75E+00	2,92E+02	0.00448814	2	76810000	77055000	5000
15	34150000	34200000	15	34330000	34380000	.	.	.	.	0,255,255	62	21.585.943	19.551.054	2.125.029	27.808.474	9,19E-01	1,87E-04	9,90E-02	1,28E+03	1	34175000	34355000	0
15	73232500	73282500	15	73277500	73327500	.	.	.	.	0,255,255	23	55.289.097	3.824.914	0.977942	0	7,71E+01	8,82E-02	2,76E-08	2,73E-08	1	73257500	73302500	0
15	54142500	54192500	15	54212500	54262500	.	.	.	.	0,255,255	16	24.062.405	2.325.871	27.743.406	19.506.459	9,77E+00	1,83E+02	6,19E+01	3,20E-01	1	54167500	54237500	0
15	82960000	83010000	15	83010000	83060000	.	.	.	.	0,255,255	98	4.138.236	3.757.901	29.773.096	4.574.019	2,67E-01	2,08E-06	2,77E-12	2,81E+00	1	82985000	83035000	0
16	92922500	92972500	16	92962500	93012500	.	.	.	.	0,255,255	30	1.113.652	9.483.932	63.062.963	14.867.201	0.0036075	7,07E+01	6,43E-01	0.0689277	2	92942500	92987500	5000
16	42430000	42480000	16	42490000	42540000	.	.	.	.	0,255,255	62	16.372.765	1.882.172	15.932.058	27.972.643	2,12E-04	1,87E-04	2,22E-04	1,28E+03	1	42455000	42515000	0
16	86110000	86160000	16	86860000	86910000	.	.	.	.	0,255,255	20	34.068.162	4.581.175	3.816.116	58.136.506	1,34E+02	3,00E+02	1,27E+02	0.00283965	1	86135000	86885000	0
16	46110000	46160000	16	46450000	46500000	.	.	.	.	0,255,255	31	12.524.406	9.126.121	13.388.244	126.859.455	0.026121	2,85E+02	0.0292369	0.0292906	2	46140000	46475000	5000
16	92922500	92972500	16	93427500	93477500	.	.	.	.	0,255,255	21	30.325.296	38.541.188	29.619.677	16.999.172	4,40E-01	1,94E+01	2,03E-01	1,07E-03	1	92947500	93452500	0
16	85137500	85187500	16	85662500	85712500	.	.	.	.	0,255,255	65	36.192.486	293.202	29.349.213	36.344.578	0.00494111	1,40E+02	1,74E+02	0.00680868	1	85162500	85687500	0
16	67212500	67262500	16	67587500	67637500	.	.	.	.	0,255,255	80	35.607.925	3.937.071	43.222.942	44.748.142	1,36E+00	0.00227323	0.00257344	0.00268524	1	67237500	67612500	0
16	93600000	93650000	16	93650000	93700000	.	.	.	.	0,255,255	53	23.735.067	2.220.626	23.809.599	24.747.572	9,12E+02	9,28E+01	1,00E+04	0.0165796	2	93620000	93675000	5000
16	28910000	28960000	16	29550000	29600000	.	.	.	.	0,255,255	21	37.285.335	4.487.771	29.546.654	70.636.234	3,11E+01	8,61E+02	1,08E+00	0.0120121	1	28935000	29575000	0
16	32787500	32837500	16	33137500	33187500	.	.	.	.	0,255,255	47	12.291.676	11.963.415	14.186.793	12.798.598	1,06E-02	1,21E-03	1,38E+00	1,30E+00	1	32812500	33162500	0
16	29792500	29842500	16	30042500	30092500	.	.	.	.	0,255,255	15	2.825.503	2.563.948	32.446.258	47.320.304	4,38E+03	7,11E+02	0.00220189	0.0157167	1	29817500	30067500	0
16	20690000	20740000	16	20870000	20920000	.	.	.	.	0,255,255	39	8.762.481	61.978.273	53.555.803	15.033.576	2,38E-02	7,36E-09	6,42E-08	1,13E+01	2	20720000	20895000	5000
16	73862500	73912500	16	74387500	74437500	.	.	.	.	0,255,255	66	29.865.559	28.942.276	30.673.798	37.226.887	7,03E+00	7,06E+00	8,84E+00	0.00434016	1	73887500	74412500	0
16	57087500	57137500	16	57562500	57612500	.	.	.	.	0,255,255	48	11.226.235	69.930.153	5.734.008	16.488.892	2,97E-04	5,39E-12	1,63E-14	1,80E+01	1	57112500	57587500	0
16	32887500	32937500	16	32987500	33037500	.	.	.	.	0,255,255	221	10.777.901	11.058.786	13.748.674	11.163.506	1,72E-05	1,79E-05	6,96E+02	2,03E-05	1	32912500	33012500	0
16	24812500	24862500	16	25237500	25287500	.	.	.	.	0,255,255	135	48.058.903	6.352.183	63.618.454	8.512.259	1,78E-13	5,69E+00	6,84E-01	0.0122199	1	24837500	25262500	0
16	64737500	64787500	16	65462500	65512500	.	.	.	.	0,255,255	39	9.495.039	8.366.078	975.635	10.326.722	4,52E-03	5,27E-03	8,47E-02	1,59E+01	1	64762500	65487500	0
16	6762500	6812500	16	7912500	7962500	.	.	.	.	0,255,255	108	59.359.676	52.070.274	63.716.515	6.171.894	9,67E+00	1,01E+02	0.030405	0.0300828	2	6812500	7937500	25000
16	67087500	67137500	16	67587500	67637500	.	.	.	.	0,255,255	65	24.008.455	28.542.631	33.665.966	31.530.535	6,78E-03	1,40E+02	0.00681544	0.00680868	1	67112500	67612500	0
16	29987500	30037500	16	30037500	30087500	.	.	.	.	0,255,255	61	12.743.385	11.623.752	10.570.846	17.756.983	1,34E-07	3,16E-12	2,99E-14	1,32E-03	1	30012500	30062500	0
16	20687500	20737500	16	21162500	21212500	.	.	.	.	0,255,255	109	4.519.048	29.255.936	32.137.047	5.028.462	7,51E-04	5,59E-17	8,13E-11	7,15E+00	1	20712500	21187500	0
16	30710000	30760000	16	31040000	31090000	.	.	.	.	0,255,255	33	12.068.934	8.529.354	9.018.203	12.460.208	2,06E+03	3,38E+01	3,03E+01	0.00883643	1	30735000	31065000	0
16	11010000	11060000	16	11080000	11130000	.	.	.	.	0,255,255	66	27.501.133	27.263.176	34.908.657	18.387.915	8,57E+00	8,18E+00	0.00557041	2,56E-06	1	11035000	11105000	0
16	36790000	36840000	16	36980000	37030000	.	.	.	.	0,255,255	43	11.954.398	10.873.954	8.425.517	14.504.001	8,31E-02	8,36E-03	1,11E-04	3,48E+00	3	36821666	37008333	7454
16	88562500	88612500	16	89737500	89787500	.	.	.	.	0,255,255	82	3.653.033	30.797.312	28.354.012	4.536.592	3,61E+00	1,77E-04	2,50E-05	0.00111698	1	88587500	89762500	0
16	12237500	12287500	16	13012500	13062500	.	.	.	.	0,255,255	64	26.907.454	30.029.957	30.788.927	38.286.697	2,61E+02	2,71E+01	3,36E+01	0.0104774	1	12262500	13037500	0
16	50530000	50580000	16	50710000	50760000	.	.	.	.	0,255,255	58	21.573.168	22.860.336	27.657.446	25.613.035	2,34E+01	2,32E+01	0.00137462	0.00132915	3	50541666	50728333	14908
16	10760000	10810000	16	10820000	10870000	.	.	.	.	0,255,255	48	209.561	156.926.775	15.273.235	8.991.092	0.00218982	1,22E+02	2,48E-01	8,11E-09	1	10785000	10845000	0
16	96230000	96280000	16	96350000	96400000	.	.	.	.	0,255,255	41	11.476.222	89.488.945	79.716.473	10.489.611	7,87E-01	1,84E-03	1,69E-03	8,13E-01	3	96255000	96375000	10000
16	9687500	9737500	16	9747500	9797500	.	.	.	.	0,255,255	25	4.324.332	5.254.286	6.872.844	9.559.776	1,43E+00	8,36E+00	1,76E+03	0.00461533	2	9720000	9772500	7500
16	77777500	77827500	16	77817500	77867500	.	.	.	.	0,255,255	19	34.914.005	47.890.334	4.627.951	2.892.888	2,42E+02	4,91E+02	2,44E+03	6,04E+00	1	77802500	77842500	0
16	12240000	12290000	16	12840000	12890000	.	.	.	.	0,255,255	25	8.226.002	8.415.414	935.625	67.881.465	0.00547428	0.00688151	0.00590773	3,00E+02	1	12265000	12865000	0
16	73737500	73787500	16	74387500	74437500	.	.	.	.	0,255,255	33	7.783.537	898.543	8.763.599	11.406.775	4,68E-01	7,08E+01	9,31E+01	4,73E+03	1	73762500	74412500	0
16	32250000	32300000	16	32440000	32490000	.	.	.	.	0,255,255	62	27.880.968	27.548.132	3.312.629	2.984.568	1,16E+03	1,13E+03	0.0304767	1,28E+03	2	32270000	32465000	5000
16	58130000	58180000	16	58250000	58300000	.	.	.	.	0,255,255	41	20.034.008	16.444.323	15.383.282	21.368.351	0.0736893	0.00213457	2,04E+01	0.0833127	2	58160000	58280000	7071
16	59400000	59450000	16	59450000	59500000	.	.	.	.	0,255,255	30	30.116.546	11.291.954	11.772.575	9.662.503	3,56E-08	0.00278406	0.00265088	6,87E+01	1	59425000	59475000	0
16	10170000	10220000	16	10360000	10410000	.	.	.	.	0,255,255	32	74.310.546	9.951.706	11.179.031	11.480.425	8,70E-03	5,60E+02	5,45E+02	5,23E+03	1	10195000	10385000	0
16	45730000	45780000	16	46000000	46050000	.	.	.	.	0,255,255	35	12.348.633	10.706.544	1.103.608	15.304.056	3,44E+01	3,85E+01	3,90E+01	0.00233371	1	45755000	46025000	0
16	62482500	62532500	16	62717500	62767500	.	.	.	.	0,255,255	14	10.923.675	24.391.484	22.177.246	31.600.704	3,29E+02	3,96E+03	1,15E+03	0.00645087	1	62507500	62742500	0
16	96560000	96610000	16	96870000	96920000	.	.	.	.	0,255,255	89	31.844.585	25.211.946	27.935.736	29.510.372	3,49E-02	2,57E-08	3,29E-07	3,31E-08	2	96585000	96890000	5000
16	29872500	29922500	16	30037500	30087500	.	.	.	.	0,255,255	57	5.024.716	57.476.687	9.825.573	8.701.742	3,42E-23	3,08E-23	4,42E-14	4,38E-15	4	29913750	30062500	23750
16	64737500	64787500	16	64862500	64912500	.	.	.	.	0,255,255	78	43.338.158	30.174.303	29.680.193	2.126.978	0.00448576	6,13E-04	8,58E-03	2,13E-07	1	64762500	64887500	0
16	92987500	93037500	16	93437500	93487500	.	.	.	.	0,255,255	103	36.534.927	44.371.704	4.661.812	58.116.585	1,85E-07	5,07E-03	6,15E-03	1,33E+03	1	93012500	93462500	0
16	55610000	55660000	16	55820000	55870000	.	.	.	.	0,255,255	46	71.714.067	17.386.644	24.272.081	24.132.887	7,36E-12	6,03E+02	0.00745616	0.00771979	2	55635000	55850000	5000
16	58600000	58650000	16	59370000	59420000	.	.	.	.	0,255,255	19	16.773.704	30.347.986	39.083.242	72.018.166	8,81E-03	5,62E+00	5,28E+01	0.0533233	2	58630000	59395000	5000
16	32350000	32400000	16	32440000	32490000	.	.	.	.	0,255,255	53	17.139.555	18.422.197	25.102.169	18.224.085	1,66E+00	1,57E+00	0.0168395	1,70E-01	1	32375000	32465000	0
16	4292500	4342500	16	4392500	4442500	.	.	.	.	0,255,255	22	3.439.748	35.822.465	44.060.016	66.129.646	2,97E+00	4,24E+00	5,62E-01	0.00302337	1	4317500	4417500	0
16	11670000	11720000	16	12170000	12220000	.	.	.	.	0,255,255	28	5.597.609	58.076.844	59.299.564	8.546.601	1,95E+00	2,43E+00	1,97E+00	4,68E+03	2	11695000	12200000	5000
16	92372500	92422500	16	92422500	92472500	.	.	.	.	0,255,255	70	7.877.835	19.461.782	37.334.053	17.415.218	6,56E-25	4,25E-08	0.00424216	4,93E-08	4	92398750	92443750	11319
16	8390000	8440000	16	8840000	8890000	.	.	.	.	0,255,255	15	13.869.255	31.309.056	33.558.693	22.767.272	1,88E+01	0.00215747	0.00770768	1,65E+03	1	8415000	8865000	0
16	89920000	89970000	16	90140000	90190000	.	.	.	.	0,255,255	41	1.059.021	10.294.018	10.316.599	12.454.687	7,87E-01	8,14E-02	9,01E-02	2,06E+02	1	89945000	90165000	0
16	85987500	86037500	16	86112500	86162500	.	.	.	.	0,255,255	155	6.872.275	76.718.285	8.282.306	95.931.274	6,18E-05	5,92E-05	1,17E+02	1,19E+02	2	86012500	86125000	12500
16	24162500	24212500	16	24362500	24412500	.	.	.	.	0,255,255	212	9.310.434	10.598.096	11.051.433	12.398.433	5,12E-13	1,88E-03	2,16E-03	0.00100347	2	24200000	24375000	17678
16	17100000	17150000	16	17260000	17310000	.	.	.	.	0,255,255	18	30.400.867	32.636.895	38.004.422	50.051.455	1,67E+02	3,16E+03	2,07E+03	0.0179969	1	17125000	17285000	0
16	6070000	6120000	16	6120000	6170000	.	.	.	.	0,255,255	100	21.241.665	28.836.449	9.100.683	4.400.608	3,29E-20	2,22E-12	0	7,83E-02	1	6095000	6145000	0
16	7257500	7307500	16	7327500	7377500	.	.	.	.	0,255,255	34	7.956.547	10.612.654	15.505.631	13.497.401	1,08E+01	1,09E+04	0.00601949	0.0061461	1	7282500	7352500	0
16	4392500	4442500	16	4462500	4512500	.	.	.	.	0,255,255	54	28.169.777	24.026.491	20.759.022	21.695.892	0.0484808	1,03E+04	1,33E+03	1,29E+03	3	4424166	4479166	14907
16	86150000	86200000	16	86200000	86250000	.	.	.	.	0,255,255	48	79.966.717	18.608.261	10.133.213	23.811.253	9,05E-09	1,22E+02	2,19E-04	0.00252883	1	86175000	86225000	0
16	37447500	37497500	16	37497500	37547500	.	.	.	.	0,255,255	13	15.257.072	20.144.897	2.338.303	21.705.346	1,97E+01	0.00160335	4,96E+03	5,06E+03	1	37472500	37522500	0
16	55290000	55340000	16	55440000	55490000	.	.	.	.	0,255,255	35	13.892.286	11.907.176	9.507.259	124.499.445	0.00208219	3,85E+01	3,17E-01	0.00233371	1	55315000	55465000	0
16	15062500	15112500	16	15262500	15312500	.	.	.	.	0,255,255	112	5.056.329	55.601.463	7.300.125	6.034.058	1,21E+01	1,23E+01	0.00916549	1,48E+01	1	15087500	15287500	0
16	93082500	93132500	16	93427500	93477500	.	.	.	.	0,255,255	28	21.128.478	4.740.532	5.019.199	11.315.014	4,30E-09	1,86E-02	8,58E-02	0.0110178	1	93107500	93452500	0
16	14387500	14437500	16	14452500	14502500	.	.	.	.	0,255,255	20	11.944.538	32.437.034	51.738.186	3.722.115	9,24E-06	8,46E+00	0.00127903	3,22E+00	2	14412500	14475000	2500
16	16412500	16462500	16	16457500	16507500	.	.	.	.	0,255,255	25	64.206.953	74.660.954	550.709	4.264.774	2,63E+03	2,65E+03	4,47E+00	8,32E-01	2	16442500	16482500	5000
16	24612500	24662500	16	25037500	25087500	.	.	.	.	0,255,255	178	7.570.892	6.988.623	63.032.135	11.584.348	5,21E-12	4,59E-13	5,97E-13	2,72E+03	1	24637500	25062500	0
16	4192500	4242500	16	4247500	4297500	.	.	.	.	0,255,255	53	26.734.564	26.095.234	25.476.454	2.492.305	0.077011	0.0383084	0.0592541	0.0568073	2	4217500	4270000	2500
16	86197500	86247500	16	86242500	86292500	.	.	.	.	0,255,255	31	19.022.449	9.063.732	94.382.715	119.949.045	1,00E-14	2,61E+02	1,92E+02	0.00118208	1	86222500	86267500	0
16	15340000	15390000	16	15570000	15620000	.	.	.	.	0,255,255	15	28.348.541	30.518.377	32.823.162	35.289.721	0.0012311	0.00215747	0.00770768	0.00767054	1	15365000	15595000	0
16	67060000	67110000	16	67770000	67820000	.	.	.	.	0,255,255	18	4.741.742	4.297.288	48.846.693	34.337.676	0.00209012	0.0030742	0.00221198	2,03E+03	1	67085000	67795000	0
16	4282500	4332500	16	4447500	4497500	.	.	.	.	0,255,255	22	5.383.044	8.399.215	8.208.993	34.502.757	2,36E+03	0.0495191	0.0404972	1,56E-01	2	4312500	4475000	5590
16	32487500	32537500	16	32662500	32712500	.	.	.	.	0,255,255	141	4.628.388	4.625.742	76.652.626	43.052.418	4,87E-16	3,84E-16	2,99E-01	5,59E-17	2	32525000	32687500	12500
16	96557500	96607500	16	96812500	96862500	.	.	.	.	0,255,255	46	1.056.582	15.077.014	12.722.068	1.912.807	3,71E-03	2,66E+00	2,65E+00	1,17E+02	2	96580000	96837500	2500
16	58647500	58697500	16	58702500	58752500	.	.	.	.	0,255,255	54	21.726.387	20.646.809	2.358.133	0	1,72E-01	1,03E+04	1,33E+03	0	1	58672500	58727500	0
16	26560000	26610000	16	26760000	26810000	.	.	.	.	0,255,255	89	42.264.256	40.960.762	4.913.011	51.169.834	4,96E+02	4,55E+02	0.0545167	0.0554788	2	26585000	26780000	5000
16	8790000	8840000	16	8840000	8890000	.	.	.	.	0,255,255	92	0	18.955.452	36.459.972	21.021.536	0	1,97E-21	3,75E-03	1,32E-15	2	8805000	8865000	10000
16	32787500	32837500	16	32987500	33037500	.	.	.	.	0,255,255	87	3.936.488	36.703.796	41.045.303	4.180.527	7,59E+01	1,02E-01	9,33E+01	9,88E+01	2	32812500	33025000	12500
16	93080000	93130000	16	93160000	93210000	.	.	.	.	0,255,255	84	37.532.764	4.474.319	48.248.783	479.926	1,36E+00	5,72E+03	6,56E+03	6,78E+03	1	93105000	93185000	0
16	34170000	34220000	16	34260000	34310000	.	.	.	.	0,255,255	99	51.498.447	48.817.345	52.064.632	55.643.024	0.00134444	1,25E+00	0.00147854	0.00151439	2	34195000	34290000	5000
16	18330000	18380000	16	18380000	18430000	.	.	.	.	0,255,255	59	73.181.806	112.337.265	17.508.455	49.938.006	4,24E-20	4,20E-11	5,17E-03	5,56E-25	1	18355000	18405000	0
16	36700000	36750000	16	36790000	36840000	.	.	.	.	0,255,255	55	18.862.583	1.671.068	18.310.553	17.415.071	2,59E-01	2,40E-02	2,76E-01	2,62E-02	2	36725000	36810000	5000
16	20690000	20740000	16	20740000	20790000	.	.	.	.	0,255,255	67	14.931.041	13.793.442	11.889.685	18.265.303	1,83E-11	1,68E-11	2,34E-16	8,03E-08	1	20715000	20765000	0
16	94982500	95032500	16	95542500	95592500	.	.	.	.	0,255,255	22	39.715.722	2.869.596	22.832.775	69.162.774	9,41E+00	1,21E-01	6,76E-05	0.00302337	1	95007500	95567500	0
16	26480000	26530000	16	26760000	26810000	.	.	.	.	0,255,255	53	26.005.201	17.442.347	19.583.708	23.825.375	0.0149633	1,57E+00	1,00E+04	1,07E+03	1	26505000	26785000	0
16	87260000	87310000	16	87370000	87420000	.	.	.	.	0,255,255	43	12.397.543	10.957.987	1.268.392	14.035.344	3,08E+01	8,36E-03	3,42E+01	3,48E+00	1	87285000	87395000	0
16	46827500	46877500	16	46927500	46977500	.	.	.	.	0,255,255	16	38.080.661	39.203.699	3.747.262	42.630.258	0.00112953	0.00156969	6,85E+03	0.00617883	2	46850000	46950000	3536
16	16990000	17040000	16	17040000	17090000	.	.	.	.	0,255,255	90	11.210.003	3.025.122	13.310.037	5.521.098	3,16E-37	9,42E-09	7,42E-28	0.0407003	2	17005000	17065000	10000
16	20287500	20337500	16	20462500	20512500	.	.	.	.	0,255,255	117	6.589.894	5.700.388	57.591.087	7.582.819	0.00125799	7,22E-02	8,85E-02	0.00164884	1	20312500	20487500	0
16	6870000	6920000	16	7020000	7070000	.	.	.	.	0,255,255	21	53.534.284	59.069.285	5.945.478	70.874.333	9,61E+02	0.00129788	0.00105153	0.0120121	1	6895000	7045000	0
16	50412500	50462500	16	50662500	50712500	.	.	.	.	0,255,255	133	49.363.277	7.393.593	791.014	8.120.863	2,26E-05	1,53E+01	0.0206784	0.0208442	3	50429166	50720833	34359
16	11637500	11687500	16	11702500	11752500	.	.	.	.	0,255,255	35	9.454.209	13.143.339	14.114.801	1.104.087	3,48E-01	0.00296106	0.00305223	3,74E+01	1	11662500	11727500	0
16	74200000	74250000	16	74380000	74430000	.	.	.	.	0,255,255	63	29.234.095	25.072.283	27.839.045	3.231.516	6,21E+01	6,03E+02	7,18E+01	0.0206856	2	74225000	74410000	5000
16	91490000	91540000	16	91540000	91590000	.	.	.	.	0,255,255	28	8.490.144	9.800.061	1.205.941	9.259.377	4,40E+03	5,39E+03	0.011155	4,68E+03	1	91515000	91565000	0
16	18330000	18380000	16	18600000	18650000	.	.	.	.	0,255,255	29	12.042.818	8.265.426	9.416.831	5.662.856	0.00493823	2,11E+03	1,82E+03	4,76E-01	1	18355000	18625000	0
16	14347500	14397500	16	14452500	14502500	.	.	.	.	0,255,255	16	28.743.231	27.117.555	24.240.825	23.867.755	1,12E+04	1,84E+03	4,81E+01	4,88E+01	1	14372500	14477500	0
16	67212500	67262500	16	67737500	67787500	.	.	.	.	0,255,255	95	43.237.007	48.072.987	5.783.651	51.151.955	9,04E-01	8,96E+00	0.00381498	0.00380212	2	67237500	67775000	12500
16	21307500	21357500	16	21357500	21407500	.	.	.	.	0,255,255	44	7.979.449	6.873.781	10.884.683	12.165.699	3,53E-05	1,67E-08	2,80E-02	2,77E-02	2	21332500	21375000	7500
16	87290000	87340000	16	87360000	87410000	.	.	.	.	0,255,255	56	17.649.654	23.162.415	14.914.753	29.043.093	9,90E-03	1,08E+02	3,09E-05	0.00387157	1	87315000	87385000	0
16	31920000	31970000	16	31980000	32030000	.	.	.	.	0,255,255	57	25.729.935	202.133	27.207.357	14.626.193	0.00207728	5,04E+00	0.00235567	9,49E-08	1	31945000	32005000	0
16	92037500	92087500	16	92262500	92312500	.	.	.	.	0,255,255	15	27.934.027	30.909.295	3.103.295	19.967.643	4,38E+03	7,11E+02	2,52E+02	2,49E+02	3	92060833	92284166	6871
16	8387500	8437500	16	8647500	8697500	.	.	.	.	0,255,255	25	29.701.562	31.816.742	8.465.561	24.451.325	2,93E-04	3,18E-03	0.00461083	1,23E-06	2	8415000	8677500	5590
16	4662500	4712500	16	4762500	4812500	.	.	.	.	0,255,255	180	81.136	79.965.355	8.623.413	8.980.789	4,74E-05	4,89E-05	5,92E-05	5,81E-05	1	4687500	4787500	0
16	43780000	43830000	16	44030000	44080000	.	.	.	.	0,255,255	30	9.503.584	9.266.944	4.675.788	11.525.628	6,58E+02	7,88E+01	8,46E-04	0.00259171	1	43805000	44055000	0
16	87960000	88010000	16	88010000	88060000	.	.	.	.	0,255,255	83	0	36.506.668	4.051.018	18.225.513	0	2,48E+00	0.00104553	1,16E-15	1	87985000	88035000	0
16	13502500	13552500	16	13607500	13657500	.	.	.	.	0,255,255	49	13.338.999	13.332.394	23.965.576	9.852.857	1,77E-01	1,21E-03	0.00335485	5,86E-05	3	13530833	13629166	6871
16	4100000	4150000	16	4180000	4230000	.	.	.	.	0,255,255	84	36.876.984	35.638.817	36.491.844	44.708.046	1,36E+00	1,24E+00	1,50E+00	6,78E+03	2	4135000	4205000	10000
16	65520000	65570000	16	65990000	66040000	.	.	.	.	0,255,255	54	19.260.757	19.017.649	17.838.272	27.615.866	6,61E-01	6,17E-02	7,14E-02	0.01045	2	65550000	66015000	5000
16	48610000	48660000	16	48710000	48760000	.	.	.	.	0,255,255	30	10.370.337	11.783.957	11.441.672	12.240.269	0.00236409	0.00278406	0.00265088	0.00259171	1	48635000	48735000	0
16	58040000	58090000	16	58260000	58310000	.	.	.	.	0,255,255	55	21.333.368	15.992.706	13.731.173	22.551.546	2,22E+02	2,40E-02	1,02E-04	2,61E+02	2	58065000	58280000	5000
16	96037500	96087500	16	96137500	96187500	.	.	.	.	0,255,255	141	6.543.032	6.586.636	6.995.095	69.675.385	2,46E-01	2,44E-02	2,99E-01	2,89E-03	1	96062500	96162500	0
16	86120000	86170000	16	86190000	86240000	.	.	.	.	0,255,255	78	12.052.126	23.161.821	315.605	433.845	1,65E-24	1,46E-07	8,05E+00	0.00938945	5	86137000	86209000	18439
16	38217500	38267500	16	38252500	38302500	.	.	.	.	0,255,255	13	1.748.083	18.824.832	37.328.846	0.34984	1,38E+03	2,94E+02	0.0176656	2,66E+02	1	38242500	38277500	0
16	97637500	97687500	16	97787500	97837500	.	.	.	.	0,255,255	141	64.773.056	691.588	7.520.876	8.089.724	2,46E-01	2,44E-02	2,99E-01	0.00203522	1	97662500	97812500	0
16	34177500	34227500	16	34677500	34727500	.	.	.	.	0,255,255	15	3.197.737	29.443.896	31.480.246	34.043.095	0.00352422	7,11E+02	0.00220189	0.00219331	4	34192500	34701250	10078
16	4540000	4590000	16	4590000	4640000	.	.	.	.	0,255,255	33	7.822.901	73.219.795	981.103	75.694.566	2,35E-01	2,68E-01	3,03E+01	2,46E-01	2	4565000	4620000	5000
16	41960000	42010000	16	42010000	42060000	.	.	.	.	0,255,255	56	23.692.528	29.033.566	27.891.937	2.959.304	1,06E+02	0.00346461	0.00397785	0.00387157	1	41985000	42035000	0
16	95010000	95060000	16	95540000	95590000	.	.	.	.	0,255,255	48	52.625.275	8.623.497	12.040.181	13.377.298	4,04E-15	8,62E-10	2,19E-04	2,53E-02	3	95031666	95565000	16666
16	86190000	86240000	16	86370000	86420000	.	.	.	.	0,255,255	56	2.355.781	21.512.651	23.395.237	28.620.378	1,06E+02	1,08E+02	1,17E+02	0.00387157	2	86220000	86395000	5000
16	93080000	93130000	16	93520000	93570000	.	.	.	.	0,255,255	25	61.240.826	67.103.314	6.046.383	67.734.036	9,84E+00	3,58E+02	1,03E+02	3,00E+02	1	93105000	93545000	0
16	74200000	74250000	16	74660000	74710000	.	.	.	.	0,255,255	28	61.803.923	65.547.895	8.897.691	79.254.947	1,95E+00	1,36E+02	4,66E+03	4,68E+03	2	74230000	74685000	5000
16	97640000	97690000	16	97980000	98030000	.	.	.	.	0,255,255	24	9.509.606	68.087.096	7.761.543	5.254.305	0.011688	9,90E+01	8,40E+02	3,51E+01	1	97665000	98005000	0
16	7012500	7062500	16	7412500	7462500	.	.	.	.	0,255,255	102	45.675.724	50.635.124	5.304.046	5.304.792	1,06E-01	1,79E+03	2,16E+03	2,09E+03	1	7037500	7437500	0
16	32087500	32137500	16	32462500	32512500	.	.	.	.	0,255,255	61	12.942.626	14.452.646	20.740.541	17.381.157	7,25E-09	8,54E-12	2,89E+00	9,57E-05	3	32120833	32479166	18634
16	86120000	86170000	16	86280000	86330000	.	.	.	.	0,255,255	44	8.595.315	10.592.647	16.083.546	13.054.476	2,95E-06	2,55E-02	2,79E+01	1,37E+01	2	86150000	86305000	5000
16	56040000	56090000	16	56110000	56160000	.	.	.	.	0,255,255	96	48.716.637	4.009.267	9.537.075	40.707.813	9,19E-01	8,24E-01	0	9,68E-01	1	56065000	56135000	0
16	11957500	12007500	16	12177500	12227500	.	.	.	.	0,255,255	117	12.116.235	2.469.614	17.206.772	24.772.343	0	1,36E-19	0	1,97E-20	3	11975833	12204166	8975
16	11010000	11060000	16	11400000	11450000	.	.	.	.	0,255,255	25	80.449	5.468.912	36.728.141	70.950.475	0.00547428	1,25E+02	4,58E-02	3,00E+02	1	11035000	11425000	0
16	29372500	29422500	16	29467500	29517500	.	.	.	.	0,255,255	20	38.613.517	56.153.398	52.180.815	52.016.826	5,90E+00	0.00211157	0.00127903	0.00125727	1	29397500	29492500	0
16	11562500	11612500	16	12162500	12212500	.	.	.	.	0,255,255	86	44.344.162	40.987.705	4.019.897	52.959.705	1,25E+03	1,34E+02	1,56E+03	0.074215	3	11579166	12204166	18634
16	93427500	93477500	16	93522500	93572500	.	.	.	.	0,255,255	24	6.958.098	68.340.635	32.819.576	36.991.336	7,04E+03	7,09E+03	6,07E-03	6,13E-02	1	93452500	93547500	0
16	95782500	95832500	16	95817500	95867500	.	.	.	.	0,255,255	23	0	48.938.546	45.139.685	222.289	2,29E-08	3,12E+01	1,42E+01	8,67E-05	1	95807500	95842500	0
16	16437500	16487500	16	16562500	16612500	.	.	.	.	0,255,255	202	8.429.214	972.542	11.221.986	122.395.004	5,76E-10	2,15E-02	2,46E-01	0.0118772	1	16462500	16587500	0
16	80362500	80412500	16	81037500	81087500	.	.	.	.	0,255,255	39	12.600.078	13.326.175	12.884.873	17.655.373	1,17E+03	1,58E+03	1,97E+03	0.00952831	1	80387500	81062500	0
16	49837500	49887500	16	50712500	50762500	.	.	.	.	0,255,255	54	10.497.266	12.969.184	9.004.434	20.963.097	1,10E-07	4,69E-04	2,73E-11	5,89E+02	1	49862500	50737500	0
16	94772500	94822500	16	94807500	94857500	.	.	.	.	0,255,255	27	33.929.238	7.384.561	22.653.716	9.260.994	7,17E-05	3,26E+02	1,53E-08	8,67E+02	1	94797500	94832500	0
16	22037500	22087500	16	22237500	22287500	.	.	.	.	0,255,255	131	6.294.713	5.725.369	53.945.538	80.385.956	3,84E+01	8,58E-06	1,12E-04	0.0347174	2	22075000	22262500	12500
16	30172500	30222500	16	30212500	30262500	.	.	.	.	0,255,255	46	23.536.625	15.978.641	13.044.708	21.895.212	0.0237187	1,03E+03	2,65E+00	0.0182291	2	30197500	30235000	2500
16	55707500	55757500	16	55777500	55827500	.	.	.	.	0,255,255	43	1.224.951	11.766.875	10.442.459	7.358.764	1,28E-01	1,11E-01	8,95E-03	5,65E-08	1	55732500	55802500	0
16	86110000	86160000	16	86370000	86420000	.	.	.	.	0,255,255	44	11.605.344	14.661.615	18.893.297	1.355.551	2,58E-02	1,29E+01	2,79E+01	1,37E+01	2	86135000	86400000	5000
16	4540000	4590000	16	4640000	4690000	.	.	.	.	0,255,255	22	5.372.719	46.884.713	74.693.637	56.384.068	3,30E+03	2,32E+02	0.00529974	3,51E+03	1	4565000	4665000	0
16	55242500	55292500	16	55347500	55397500	.	.	.	.	0,255,255	24	5.218.054	66.200.743	7.219.302	73.598.533	2,39E+02	7,09E+03	4,77E+03	4,70E+02	1	55267500	55372500	0
16	32610000	32660000	16	32660000	32710000	.	.	.	.	0,255,255	117	20.747.236	24.844.995	40.134.148	4.321.824	1,07E-29	3,25E-21	2,93E-06	2,79E-06	1	32635000	32685000	0
16	46010000	46060000	16	46070000	46120000	.	.	.	.	0,255,255	46	22.876.612	20.498.903	23.692.896	18.540.594	0.00671708	0.00700289	0.00745616	6,33E+01	3	46021666	46095000	16666
16	59400000	59450000	16	59590000	59640000	.	.	.	.	0,255,255	28	8.908.902	52.846.346	880.777	77.244.654	4,40E+03	2,43E+00	4,66E+03	1,17E+01	1	59425000	59615000	0
16	22420000	22470000	16	22520000	22570000	.	.	.	.	0,255,255	92	3.627.061	3.321.452	35.879.894	3.664.881	3,43E-03	3,03E-03	3,75E-03	3,60E-04	3	22445000	22545000	10000
16	6967500	7017500	16	7002500	7052500	.	.	.	.	0,255,255	33	30.400.233	10.025.896	8.553.379	103.968.935	1,59E-11	2,61E+03	2,28E+01	2,26E+03	2	6990000	7027500	2500
16	4607500	4657500	16	4642500	4692500	.	.	.	.	0,255,255	42	12.532.807	9.665.525	16.173.613	8.585.656	1,59E+02	5,01E-04	0.00198971	3,72E-04	3	4629166	4669166	3727
16	22080000	22130000	16	22220000	22270000	.	.	.	.	0,255,255	55	20.554.508	30.788.832	21.222.837	3.090.594	2,22E+02	0.00574983	2,45E+02	0.00641051	1	22105000	22245000	0
16	35820000	35870000	16	36980000	37030000	.	.	.	.	0,255,255	15	42.930.923	3.157.335	338.912	3.790.276	0.0366093	0.0117928	0.00770768	0.00767054	2	35840000	37000000	7071
16	4290000	4340000	16	4520000	4570000	.	.	.	.	0,255,255	109	31.666.487	21.242.264	32.492.947	20.185.932	9,83E-11	1,01E-25	1,09E-09	1,54E-24	4	4317500	4542500	12748
16	43220000	43270000	16	43550000	43600000	.	.	.	.	0,255,255	43	13.254.977	12.624.999	15.934.644	103.249.655	3,08E+01	3,28E+01	5,67E+03	8,47E-03	3	43251666	43578333	7454
16	87230000	87280000	16	87360000	87410000	.	.	.	.	0,255,255	55	28.947.847	2.115.457	1.426.678	29.510.498	0.00578687	2,24E+02	1,02E-04	0.00641051	1	87255000	87385000	0
16	43570000	43620000	16	43780000	43830000	.	.	.	.	0,255,255	90	28.589.888	27.960.032	20.891.354	44.391.544	1,11E-07	9,42E-09	1,43E-13	3,17E+01	1	43595000	43805000	0
16	86220000	86270000	16	86270000	86320000	.	.	.	.	0,255,255	26	77.340.817	8.301.563	6.979.086	9.218.281	1,03E+02	0.00311694	1,09E+03	0.00269707	1	86245000	86295000	0
16	63970000	64020000	16	64020000	64070000	.	.	.	.	0,255,255	38	60.248.523	13.886.788	12.612.299	17.915.628	3,91E-07	2,50E+02	2,46E+02	0.0131674	1	63995000	64045000	0
16	74037500	74087500	16	74387500	74437500	.	.	.	.	0,255,255	63	2.535.975	26.449.444	28.679.676	32.904.755	4,97E+02	5,19E+01	6,44E+02	0.0159382	1	74062500	74412500	0
16	50400000	50450000	16	50500000	50550000	.	.	.	.	0,255,255	35	15.456.871	13.490.648	14.354.714	1.817.923	0.00208219	0.00239835	0.00232147	0.06185	2	50430000	50525000	5000
16	4050000	4100000	16	4250000	4300000	.	.	.	.	0,255,255	82	350.781	3.073.158	3.493.373	42.955.173	5,38E-01	2,08E-04	5,97E-01	0.00170229	2	4075000	4285000	10000
16	38700000	38750000	16	38790000	38840000	.	.	.	.	0,255,255	30	75.254.464	5.733.096	67.667.594	28.462.112	1,09E+01	1,43E-01	1,12E-01	2,24E-08	1	38725000	38815000	0
16	97287500	97337500	16	97462500	97512500	.	.	.	.	0,255,255	39	15.415.323	15.295.077	15.017.468	18.837.727	1,17E+03	1,58E+03	1,97E+03	0.00952831	1	97312500	97487500	0
16	13240000	13290000	16	13330000	13380000	.	.	.	.	0,255,255	55	22.172.459	2.727.214	12.640.943	27.480.345	2,22E+02	0.00574983	1,02E-04	0.00641051	2	13270000	13350000	7071
16	74837500	74887500	16	75312500	75362500	.	.	.	.	0,255,255	59	33.090.137	25.741.302	37.981.743	24.632.746	0.0507727	5,95E+02	0.0730615	7,16E+03	2	74862500	75325000	12500
16	90430000	90480000	16	90680000	90730000	.	.	.	.	0,255,255	39	14.857.528	15.575.632	124.542.265	15.662.319	9,87E+01	0.00736203	1,10E+03	0.00738092	1	90455000	90705000	0
16	21420000	21470000	16	21480000	21530000	.	.	.	.	0,255,255	38	17.320.957	13.998.143	53.022.466	20.181.205	0.0118557	2,50E+02	3,55E-08	1,63E-19	1	21445000	21505000	0
16	63140000	63190000	16	63190000	63240000	.	.	.	.	0,255,255	53	22.864.965	23.214.178	13.840.034	2.712.708	9,12E+02	9,28E+01	1,05E-02	0.0165796	1	63165000	63215000	0
16	71920000	71970000	16	71970000	72020000	.	.	.	.	0,255,255	25	5.960.681	7.524.551	924.645	71.465.373	9,84E+00	3,58E+02	0.00590773	3,00E+02	1	71945000	71995000	0
16	59837500	59887500	16	60512500	60562500	.	.	.	.	0,255,255	62	16.751.806	19.147.808	20.720.028	21.313.498	2,31E-04	2,47E-04	1,26E+00	1,18E+01	2	59850000	60537500	12500
16	84812500	84862500	16	85662500	85712500	.	.	.	.	0,255,255	74	3.255.946	27.003.244	21.888.983	3.863.168	5,28E+01	1,76E-01	1,63E-06	6,76E+02	1	84837500	85687500	0
16	91487500	91537500	16	91612500	91662500	.	.	.	.	0,255,255	139	68.601.715	62.573.517	9.255.934	6.079.521	7,16E-02	7,17E-02	0.00376348	3,25E-07	1	91512500	91637500	0
16	24712500	24762500	16	25037500	25087500	.	.	.	.	0,255,255	172	6.878.205	667.931	6.626.967	106.193.596	4,99E-10	4,44E-11	5,79E-10	0.00173991	1	24737500	25062500	0
16	11962500	12012500	16	12062500	12112500	.	.	.	.	0,255,255	214	940.654	120.691.795	12.509.851	13.328.531	1,19E-13	6,83E-04	5,54E+02	5,78E+00	1	11987500	12087500	0
16	73260000	73310000	16	74380000	74430000	.	.	.	.	0,255,255	16	31.773.279	40.735.803	4.746.117	454.212	0.00249901	0.0231639	0.0168522	0.0166646	2	73285000	74400000	5000
16	49832500	49882500	16	50002500	50052500	.	.	.	.	0,255,255	69	31.571.512	3.102.602	17.496.807	28.046.577	0.00795112	0.00389367	1,53E-07	4,16E+01	1	49857500	50027500	0
16	49830000	49880000	16	49940000	49990000	.	.	.	.	0,255,255	39	13.612.893	13.308.463	1.809.067	9.126.727	9,87E+01	1,12E+03	0.00737268	2,29E-02	1	49855000	49965000	0
17	13047500	13097500	17	13157500	13207500	.	.	.	.	0,255,255	31	6.086.012	8.311.552	12.423.586	7.093.492	2,00E-02	2,61E+02	0.0386515	1,86E+00	2	13072500	13187500	5000
17	4987500	5037500	17	5387500	5437500	.	.	.	.	0,255,255	57	2.824.885	2.170.821	1.924.367	29.682.596	0.00158638	5,31E+00	6,22E-03	0.00215145	1	5012500	5412500	0
17	67570000	67620000	17	67680000	67730000	.	.	.	.	0,255,255	48	24.371.576	21.974.018	2.344.258	22.365.108	0.00218982	0.00227856	0.00240802	0.00252883	2	67590000	67705000	5000
17	59452500	59502500	17	59487500	59537500	.	.	.	.	0,255,255	18	24.358.423	45.732.737	39.035.578	6.692.792	3,25E+00	0.00148238	5,33E+02	0.0671511	2	59480000	59520000	7906
17	84010000	84060000	17	84110000	84160000	.	.	.	.	0,255,255	34	11.114.343	8.334.162	10.055.807	5.063.352	8,57E+02	1,12E+01	9,69E+01	2,54E-04	1	84035000	84135000	0
17	65937500	65987500	17	66102500	66152500	.	.	.	.	0,255,255	36	12.370.288	10.720.638	10.354.143	13.448.118	2,06E+00	1,75E+02	1,44E+01	0.00150843	3	65960833	66127500	6009
17	27040000	27090000	17	27140000	27190000	.	.	.	.	0,255,255	25	4.181.303	41.345.754	809.671	13.213.712	2,49E-01	3,32E-01	0.00590773	7,89E-11	1	27065000	27165000	0
17	88820000	88870000	17	88890000	88940000	.	.	.	.	0,255,255	97	5.294.004	47.251.125	59.270.206	40.563.908	0.00303051	4,43E+00	0.00331319	5,21E-01	2	88845000	88910000	5000
17	17690000	17740000	17	17740000	17790000	.	.	.	.	0,255,255	67	3.352.526	27.320.858	20.306.046	30.737.562	0.00314597	4,08E+01	1,16E-02	4,70E+01	1	17715000	17765000	0
17	87130000	87180000	17	87280000	87330000	.	.	.	.	0,255,255	34	10.669.705	9.053.519	10.202.536	14.189.249	8,57E+02	1,12E+01	9,69E+01	0.00461171	1	87155000	87305000	0
17	78430000	78480000	17	78830000	78880000	.	.	.	.	0,255,255	28	6.890.829	7.505.803	9.923.269	10.941.812	1,14E+02	1,36E+02	0.011155	0.0109553	2	78450000	78855000	5000
17	26120000	26170000	17	26190000	26240000	.	.	.	.	0,255,255	58	19.838.572	16.098.553	22.926.655	18.696.793	2,34E+01	1,26E-02	2,58E+01	1,37E-02	2	26145000	26220000	5000
17	74002500	74052500	17	74042500	74092500	.	.	.	.	0,255,255	27	32.636.037	64.957.113	22.575.877	9.182.435	7,17E-05	3,26E+02	1,53E-08	8,67E+02	2	74027500	74072500	5000
17	87810000	87860000	17	87940000	87990000	.	.	.	.	0,255,255	21	6.151.867	5.202.651	32.774.286	75.973.554	9,61E+02	0.00129788	2,87E+01	0.0120121	2	87840000	87965000	5000
17	28990000	29040000	17	29040000	29090000	.	.	.	.	0,255,255	66	27.919.874	3.319.384	3.808.047	29.486.628	8,57E+00	0.00483901	0.00557041	9,36E-01	1	29015000	29065000	0
17	64130000	64180000	17	64270000	64320000	.	.	.	.	0,255,255	36	12.425.298	12.166.408	14.063.196	13.619.618	0.00102173	1,48E+02	0.00113304	0.00115048	1	64155000	64295000	0
17	81167500	81217500	17	81262500	81312500	.	.	.	.	0,255,255	54	27.584.621	21.637.829	16.887.848	1.922.519	0.0484808	1,03E+04	1,32E-01	1,35E-02	2	81185000	81287500	7500
17	50742500	50792500	17	50847500	50897500	.	.	.	.	0,255,255	21	5.100.865	54.398.093	62.168.484	48.956	6,88E+03	7,72E+02	4,54E+03	2,13E+01	1	50767500	50872500	0
17	74217500	74267500	17	74287500	74337500	.	.	.	.	0,255,255	28	11.246.518	72.120.514	9.374.607	11.847.495	0.0153855	1,06E+02	3,60E+02	1,28E-14	2	74242500	74317500	5000
17	81762500	81812500	17	81807500	81857500	.	.	.	.	0,255,255	17	27.507.763	30.279.555	4.126.241	0.61154	2,64E+02	4,37E+02	0.00223466	2,24E-01	1	81787500	81832500	0
17	27762500	27812500	17	28187500	28237500	.	.	.	.	0,255,255	44	14.788.257	15.756.792	19.007.694	17.387.962	1,45E+00	3,31E+03	3,81E+03	3,71E+02	1	27787500	28212500	0
17	50162500	50212500	17	50197500	50247500	.	.	.	.	0,255,255	48	64.899.006	1.854.238	16.755.823	1.979.767	2,47E-11	2,16E+02	2,40E+02	0.0060511	1	50187500	50222500	0
17	74130000	74180000	17	74200000	74250000	.	.	.	.	0,255,255	79	30.037.413	27.038.004	29.843.431	24.502.712	3,50E-03	3,07E-03	3,90E-03	6,18E-09	1	74155000	74225000	0
17	64822500	64872500	17	64917500	64967500	.	.	.	.	0,255,255	15	34.222.324	37.680.912	26.491.077	10.569.844	0.00352422	0.00481899	2,52E+02	2,82E+01	1	64847500	64942500	0
17	49100000	49150000	17	49160000	49210000	.	.	.	.	0,255,255	79	30.546.064	40.280.975	45.477.917	39.543.472	3,50E-03	0.00533273	0.0061562	0.00626131	1	49125000	49185000	0
17	13870000	13920000	17	13950000	14000000	.	.	.	.	0,255,255	22	54.901.814	6.318.459	52.107.263	68.766.837	3,30E+03	0.00633066	3,62E+03	0.0051794	2	13900000	13975000	5000
17	27037500	27087500	17	27637500	27687500	.	.	.	.	0,255,255	35	899.045	9.296.945	7.624.909	12.818.585	5,68E+00	7,37E-01	7,01E-02	0.00368513	1	27062500	27662500	0
17	66290000	66340000	17	66430000	66480000	.	.	.	.	0,255,255	59	30.324.293	29.117.119	27.593.456	38.184.505	6,90E+03	6,76E+03	7,94E+02	0.0936189	3	66305000	66455000	10000
17	83990000	84040000	17	84130000	84180000	.	.	.	.	0,255,255	23	514.529	53.420.854	40.754.642	48.846.464	1,08E+03	1,44E+03	4,15E+00	4,18E+00	1	84015000	84155000	0
17	28592500	28642500	17	28627500	28677500	.	.	.	.	0,255,255	30	6.933.779	12.993.639	63.257.613	12.288.146	9,94E-01	0.0648552	6,43E-01	0.00258442	3	28620833	28659166	7454
17	47262500	47312500	17	47437500	47487500	.	.	.	.	0,255,255	469	24.299.438	22.673.863	21.837.918	27.264.862	2,11E-06	2,62E-24	2,81E-24	2,60E-06	3	47287500	47437500	25000
17	84012500	84062500	17	84187500	84237500	.	.	.	.	0,255,255	67	21.139.538	21.234.339	30.686.808	22.967.495	1,09E-02	1,07E-02	4,44E+00	1,41E-02	2	84037500	84225000	12500
17	32052500	32102500	17	32097500	32147500	.	.	.	.	0,255,255	34	15.205.166	11.522.922	1.541.513	9.502.626	0.00830024	1,09E+04	0.00601949	7,51E-01	1	32077500	32122500	0
17	32340000	32390000	17	32390000	32440000	.	.	.	.	0,255,255	83	2.387.605	2.965.675	34.544.872	2.741.614	5,82E-11	8,26E-06	3,01E+00	1,04E-05	1	32365000	32415000	0
17	25400000	25450000	17	25810000	25860000	.	.	.	.	0,255,255	32	9.126.668	81.035.795	7.733.786	12.122.238	8,51E+00	9,97E+00	8,94E-02	5,23E+03	1	25425000	25835000	0
17	59387500	59437500	17	59762500	59812500	.	.	.	.	0,255,255	61	34.696.426	29.147.293	3.736.569	25.382.864	0.0249	1,82E+03	0.0353921	2,22E+02	2	59412500	59762500	25000
17	55150000	55200000	17	55590000	55640000	.	.	.	.	0,255,255	22	3.455.636	68.416.185	4.741.303	51.207.623	6,60E-01	0.00633066	1,63E+02	3,51E+03	1	55175000	55615000	0
17	49040000	49090000	17	49520000	49570000	.	.	.	.	0,255,255	18	63.840.556	46.424.427	47.351.036	60.713.997	0.0917427	0.0030742	0.00221198	0.0179969	3	49068333	49541666	7454
17	71580000	71630000	17	71630000	71680000	.	.	.	.	0,255,255	79	2.354.554	25.386.309	47.341.328	6.858.016	5,28E-09	3,07E-03	0.0061562	0	2	71605000	71660000	5000
17	74957500	75007500	17	75027500	75077500	.	.	.	.	0,255,255	15	11.118.423	1.393.728	0.349413	4.041.897	3,14E+01	1,05E+00	2,83E+01	0.0157167	1	74982500	75052500	0
17	88350000	88400000	17	88430000	88480000	.	.	.	.	0,255,255	20	3.587.305	38.447.626	6.348.462	1.867.713	1,34E+02	1,93E+01	0.0261464	8,95E-03	2	88375000	88460000	5000
17	45062500	45112500	17	45512500	45562500	.	.	.	.	0,255,255	56	28.592.373	22.801.815	24.344.652	308.583	0.00264463	1,13E+02	1,39E+02	0.0036247	1	45087500	45537500	0
17	32262500	32312500	17	32612500	32662500	.	.	.	.	0,255,255	61	19.418.505	17.663.702	21.175.917	25.494.255	6,72E-05	7,28E-04	2,89E+00	2,22E+02	1	32287500	32637500	0
17	62790000	62840000	17	63200000	63250000	.	.	.	.	0,255,255	71	27.062.147	23.222.015	2.806.309	29.692.709	2,33E+00	2,14E-04	2,70E-01	2,51E+00	2	62820000	63225000	5000
17	79962500	80012500	17	80217500	80267500	.	.	.	.	0,255,255	20	50.968.447	36.912.966	32.049.654	7.798.966	0.00191515	8,46E+00	3,23E+01	0.0159596	1	79987500	80242500	0
17	32662500	32712500	17	32787500	32837500	.	.	.	.	0,255,255	69	24.525.272	2.458.146	3.242.805	30.039.408	1,68E-03	1,61E-04	0.00102211	1,08E+01	2	32675000	32812500	12500
17	62610000	62660000	17	63200000	63250000	.	.	.	.	0,255,255	43	14.139.369	99.395	14.783.531	11.041.443	3,08E+01	8,36E-03	3,42E+01	8,47E-03	1	62635000	63225000	0
17	56080000	56130000	17	56130000	56180000	.	.	.	.	0,255,255	19	0	3.751.009	48.488.903	25.193.338	2,75E-04	8,04E+01	7,19E+02	2,90E+00	1	56105000	56155000	0
17	82040000	82090000	17	83120000	83170000	.	.	.	.	0,255,255	26	65.392.284	49.770.546	4.809.077	62.984.085	1,03E+02	3,54E+01	5,37E-01	1,05E+03	1	82065000	83145000	0
17	74350000	74400000	17	74670000	74720000	.	.	.	.	0,255,255	59	22.318.684	21.469.252	20.868.063	21.305.166	1,07E+01	1,06E+01	1,17E+01	1,25E+01	2	74370000	74695000	5000
17	67080000	67130000	17	67680000	67730000	.	.	.	.	0,255,255	26	50.321.236	72.982.564	87.927.885	8.759.703	2,77E+01	1,26E+03	0.00265908	0.00269707	1	67105000	67705000	0
17	57010000	57060000	17	57070000	57120000	.	.	.	.	0,255,255	59	29.529.493	2.808.224	32.058.537	30.012.468	6,90E+03	6,76E+03	0.0912981	7,54E+02	2	57040000	57095000	5000
17	28520000	28570000	17	28640000	28690000	.	.	.	.	0,255,255	179	3.547.433	42.743.298	6.108.625	6.709.581	0	1,54E-37	2,15E-23	5,86E-12	4	28535000	28667500	10308
17	79817500	79867500	17	79872500	79922500	.	.	.	.	0,255,255	16	13.903.407	34.857.538	2.560.685	14.962.882	5,62E-02	0.00156969	6,19E+01	1,98E-01	1	79842500	79897500	0
17	28010000	28060000	17	28190000	28240000	.	.	.	.	0,255,255	47	24.565.607	18.162.157	21.094.969	22.161.814	0.00388603	2,75E+00	0.0043136	0.00448814	3	28038333	28208333	7454
17	78512500	78562500	17	78562500	78612500	.	.	.	.	0,255,255	13	29.867.435	28.149.793	2.739.591	3.083.283	0.00524057	0.00797122	0.00319295	0.00317249	1	78537500	78587500	0
17	22837500	22887500	17	23662500	23712500	.	.	.	.	0,255,255	30	9.977.925	8.454.755	9.517.249	11.038.793	0.00314044	1,62E+03	1,94E+03	0.00504712	1	22862500	23687500	0
17	42600000	42650000	17	42710000	42760000	.	.	.	.	0,255,255	54	2.895.492	2.471.081	2.042.436	24.291.477	0.00939473	0.00934197	5,01E+02	5,32E+02	1	42625000	42735000	0
17	67097500	67147500	17	67137500	67187500	.	.	.	.	0,255,255	30	24.486.887	3.024.373	10.405.128	70.340.204	4,12E-11	1,62E-08	2,98E-17	6,40E-01	1	67122500	67162500	0
17	73287500	73337500	17	73392500	73442500	.	.	.	.	0,255,255	23	45.697.827	68.669.634	755.232	421.823	2,45E+01	0.00180909	0.00123194	1,46E+01	1	73312500	73417500	0
17	88252500	88302500	17	88302500	88352500	.	.	.	.	0,255,255	28	18.291.534	4.359.644	52.477.717	8.480.593	2,15E-11	1,86E-02	8,58E-02	3,57E+03	4	88272500	88318750	10078
17	44512500	44562500	17	44552500	44602500	.	.	.	.	0,255,255	28	1.884.341	49.049.544	3.891.183	9.273.798	2,15E-11	1,86E-02	5,43E-06	3,57E+03	1	44537500	44577500	0
17	30930000	30980000	17	31060000	31110000	.	.	.	.	0,255,255	204	88.514.946	1.021.222	12.099.096	8.635.674	6,81E-11	3,76E-02	4,16E-01	6,06E-11	2	30955000	31090000	5000
17	77972500	78022500	17	78022500	78072500	.	.	.	.	0,255,255	17	45.319.886	6.184.413	611.413	49.271.507	0.00342007	0.0298694	0.0196288	0.00226407	2	78002500	78047500	5000
17	26890000	26940000	17	27000000	27050000	.	.	.	.	0,255,255	44	19.359.913	16.309.538	22.398.397	2.392.619	2,55E+03	2,71E+03	0.0208504	0.0216918	2	26920000	27020000	7071
17	47087500	47137500	17	47142500	47192500	.	.	.	.	0,255,255	31	32.422.404	31.666.067	39.151.258	4.126.182	4,34E-08	5,55E-07	1,88E-07	5,51E-05	1	47112500	47167500	0
17	25720000	25770000	17	25770000	25820000	.	.	.	.	0,255,255	33	10.755.187	9.269.201	868.766	14.647.909	2,06E+03	3,38E+01	3,03E+01	0.00883643	1	25745000	25795000	0
17	10262500	10312500	17	10462500	10512500	.	.	.	.	0,255,255	93	41.589.962	45.883.896	52.878.178	59.544.262	2,94E+00	2,96E+01	0.00797988	0.00799013	1	10287500	10487500	0
17	46540000	46590000	17	46600000	46650000	.	.	.	.	0,255,255	48	3.107.722	71.666.527	9.010.009	8.996.472	6,63E-27	2,34E-11	8,14E-09	8,11E-09	1	46565000	46625000	0
17	42762500	42812500	17	42887500	42937500	.	.	.	.	0,255,255	118	5.109.417	41.806.602	47.465.546	4.738.955	4,02E-01	5,79E-08	7,42E-08	7,93E-08	3	42762500	42912500	25000
17	45610000	45660000	17	45740000	45790000	.	.	.	.	0,255,255	37	11.499.422	149.648.285	12.747.142	1.899.351	5,09E+00	5,49E+02	5,38E+03	0.0225338	2	45625000	45765000	10000
17	25680000	25730000	17	25810000	25860000	.	.	.	.	0,255,255	64	20.791.737	22.302.149	12.027.663	24.245.176	1,63E-01	1,59E-01	2,75E-14	1,88E-02	1	25705000	25835000	0
17	71450000	71500000	17	71510000	71560000	.	.	.	.	0,255,255	67	21.526.611	2.888.815	32.121.395	3.211.856	1,08E-02	4,08E+01	0.00351271	0.0035634	1	71475000	71535000	0
17	34200000	34250000	17	34280000	34330000	.	.	.	.	0,255,255	41	14.570.447	18.658.272	2.409.079	19.167.803	1,84E+02	0.00213457	0.0812885	0.00215557	2	34220000	34305000	5000
17	84840000	84890000	17	85070000	85120000	.	.	.	.	0,255,255	48	20.821.493	15.712.541	23.543.188	15.027.594	0.00218982	1,22E+02	0.00240802	2,53E-02	2	84870000	85100000	7071
17	12290000	12340000	17	12370000	12420000	.	.	.	.	0,255,255	25	8.126.981	8.455.259	11.045.398	9.210.929	0.00547428	0.00688151	0.0706193	0.00601218	2	12325000	12395000	10000
17	8910000	8960000	17	9110000	9160000	.	.	.	.	0,255,255	69	26.379.047	25.765.547	3.563.733	3.293.589	1,04E+01	9,74E-01	0.00131373	0.00135869	3	8931666	9131666	7453
17	33662500	33712500	17	33912500	33962500	.	.	.	.	0,255,255	33	10.847.744	11.461.643	1.176.085	1.315.261	2,94E+01	4,09E+02	4,85E+03	0.0134553	2	33675000	33937500	12500
17	72187500	72237500	17	72222500	72272500	.	.	.	.	0,255,255	21	0	48.810.225	37.443.757	0.714287	6,08E-06	4,41E+02	7,26E-01	6,76E-07	1	72212500	72247500	0
17	66032500	66082500	17	66097500	66147500	.	.	.	.	0,255,255	25	21.388.028	37.661.805	59.628.186	7.936.771	3,23E-07	3,18E-03	4,47E+00	0.00461533	3	66052500	66120833	10138
17	76002500	76052500	17	76292500	76342500	.	.	.	.	0,255,255	18	62.335.453	49.285.684	6.114.319	42.733.827	0.0977847	0.00148238	0.00837117	7,75E+02	2	76022500	76322500	7071
17	34970000	35020000	17	35020000	35070000	.	.	.	.	0,255,255	75	28.445.246	28.232.235	38.397.453	22.939.487	1,02E+00	9,13E-03	5,01E+02	4,51E-06	2	34990000	35040000	7071
17	45590000	45640000	17	45660000	45710000	.	.	.	.	0,255,255	42	7.589.029	7.626.292	52.320.967	126.856.165	4,95E-07	5,29E-07	3,24E-10	8,62E+00	2	45615000	45690000	5000
17	91010000	91060000	17	91170000	91220000	.	.	.	.	0,255,255	90	44.569.366	433.025	56.030.975	3.755.089	2,89E+02	2,64E+01	0.0398713	1,73E-02	4	91030000	91200000	7071
17	54137500	54187500	17	55587500	55637500	.	.	.	.	0,255,255	42	12.037.145	16.128.809	18.561.026	19.652.914	3,95E-01	0.00130232	0.00147755	0.0577051	3	54162500	55612500	25000
17	21537500	21587500	17	21602500	21652500	.	.	.	.	0,255,255	31	9.504.228	9.890.093	9.250.801	1.116.581	2,75E+02	0.00134351	1,92E+02	0.00118208	2	21562500	21622500	5000
17	12890000	12940000	17	12980000	13030000	.	.	.	.	0,255,255	84	30.818.457	2.748.111	16.759.035	3.737.629	3,74E-05	3,24E-05	3,32E-17	1,49E+00	2	12915000	12995000	10000
17	12800000	12850000	17	12980000	13030000	.	.	.	.	0,255,255	47	1.204.156	23.630.943	14.897.886	23.792.435	6,92E-05	0.00403803	6,97E-01	0.00448814	1	12825000	13005000	0
17	28537500	28587500	17	28572500	28622500	.	.	.	.	0,255,255	20	24.990.752	344.192	0	60.393.863	2,38E+00	8,46E+00	1,00E-04	0.00125727	1	28562500	28597500	0
17	72237500	72287500	17	72277500	72327500	.	.	.	.	0,255,255	51	18.891.016	16.589.743	14.214.844	0	2,72E+01	1,76E+01	1,43E-02	0	1	72262500	72302500	0
17	88820000	88870000	17	89020000	89070000	.	.	.	.	0,255,255	35	12.833.903	9.923.969	124.608.755	14.813.406	0.00208219	3,85E+01	0.00232147	0.00233371	1	88845000	89045000	0
17	54130000	54180000	17	54460000	54510000	.	.	.	.	0,255,255	52	9.722.441	8.251.013	9.476.951	16.953.737	1,92E-10	1,82E-10	1,70E-11	4,23E-01	2	54155000	54480000	5000
17	83890000	83940000	17	84110000	84160000	.	.	.	.	0,255,255	44	9.926.192	12.323.859	1.782.996	1.475.949	2,58E-02	2,55E-02	2,79E+01	1,37E+01	2	83915000	84145000	10000
17	5022500	5072500	17	5112500	5162500	.	.	.	.	0,255,255	30	11.799.423	13.196.218	14.149.895	11.124.606	0.0036075	0.0648552	0.0674563	0.00258442	2	5052500	5142500	7071
17	85160000	85210000	17	85330000	85380000	.	.	.	.	0,255,255	35	11.492.079	14.792.956	14.707.923	12.546.336	3,44E+01	0.00239835	0.00232147	0.00233371	1	85185000	85355000	0
17	37120000	37170000	17	37310000	37360000	.	.	.	.	0,255,255	21	4.006.324	56.361.017	4.372.161	8.915.114	6,25E+01	0.00129788	6,19E+01	0.0923042	2	37140000	37335000	5000
17	84842500	84892500	17	84902500	84952500	.	.	.	.	0,255,255	25	31.829.193	4.124.895	4.933.296	2.191.128	2,26E-02	1,83E+00	7,90E-01	1,23E-06	1	84867500	84927500	0
17	92587500	92637500	17	93437500	93487500	.	.	.	.	0,255,255	43	17.164.812	1.666.055	17.848.118	1.891.603	5,22E+02	6,61E+03	7,55E+02	7,52E+03	1	92612500	93462500	0
17	25840000	25890000	17	25910000	25960000	.	.	.	.	0,255,255	32	5.367.075	53.903.327	512.636	73.048.477	6,37E-03	7,31E-03	5,63E-03	9,04E-01	1	25865000	25935000	0
17	10382500	10432500	17	10447500	10497500	.	.	.	.	0,255,255	36	10.609.626	11.677.795	15.166.048	15.449.375	2,06E+00	1,75E+02	0.00149199	0.00150843	1	10407500	10472500	0
17	21540000	21590000	17	21640000	21690000	.	.	.	.	0,255,255	33	10.221.517	10.309.626	9.008.004	14.447.006	2,06E+03	2,37E+03	3,03E+01	0.00883643	1	21565000	21665000	0
17	25047500	25097500	17	25132500	25182500	.	.	.	.	0,255,255	33	9.888.371	10.731.395	8.676.679	12.794.512	3,14E+02	2,61E+03	2,28E+01	0.0117819	2	25075000	25157500	2500
17	72502500	72552500	17	72537500	72587500	.	.	.	.	0,255,255	26	8.551.122	79.255.433	8.541.409	8.012.183	0.00290908	0.00266881	0.00206025	0.00204496	1	72527500	72562500	0
17	75062500	75112500	17	75912500	75962500	.	.	.	.	0,255,255	66	3.713.263	21.421.104	23.585.949	31.180.391	0.0031585	2,72E-02	3,78E-02	0.00434016	1	75087500	75937500	0
17	56920000	56970000	17	57280000	57330000	.	.	.	.	0,255,255	19	23.160.086	32.154.355	24.302.826	21.641.476	1,76E+00	8,04E+01	1,62E+00	1,58E+00	1	56945000	57305000	0
17	9437500	9487500	17	10462500	10512500	.	.	.	.	0,255,255	55	1.863.177	24.048.819	21.016.453	30.110.643	2,78E-01	2,35E+02	2,85E+01	0.00600957	1	9462500	10487500	0
17	51100000	51150000	17	52580000	52630000	.	.	.	.	0,255,255	13	39.139.047	27.028.773	25.362.575	33.305.762	0.0513979	0.0236983	0.0134416	0.0530752	2	51120000	52605000	5000
17	87127500	87177500	17	87177500	87227500	.	.	.	.	0,255,255	31	9.846.388	8.442.902	1.164.034	6.515.794	2,75E+02	2,61E+02	0.00117414	1,86E+00	1	87152500	87202500	0
17	60962500	61012500	17	61637500	61687500	.	.	.	.	0,255,255	35	1.099.002	12.345.205	12.852.417	13.241.576	5,10E+02	6,86E+02	0.00384812	0.00368513	1	60987500	61662500	0
17	28040000	28090000	17	28090000	28140000	.	.	.	.	0,255,255	61	23.135.622	24.818.993	30.535.467	21.414.404	2,12E+00	2,08E+03	2,46E+02	2,44E+00	1	28065000	28115000	0
17	64340000	64390000	17	64700000	64750000	.	.	.	.	0,255,255	19	54.387.636	62.197.075	62.977.934	76.260.357	0.00676487	0.00953954	0.053547	0.0533233	2	64370000	64725000	5000
17	65382500	65432500	17	65452500	65502500	.	.	.	.	0,255,255	14	23.810.897	25.841.699	34.383.655	3.806.814	2,16E+03	0.00250311	0.00648115	0.00645087	1	65407500	65477500	0
17	18010000	18060000	17	18090000	18140000	.	.	.	.	0,255,255	71	15.420.315	1.272.753	9.931.563	19.812.471	6,15E-15	5,67E-15	3,39E-19	2,68E-04	3	18041666	18111666	13744
17	7952500	8002500	17	7987500	8037500	.	.	.	.	0,255,255	25	30.238.316	6.455.295	11.257.352	6.301.561	2,93E-04	2,65E+03	9,20E-12	1,75E+03	1	7977500	8012500	0
17	54820000	54870000	17	55190000	55240000	.	.	.	.	0,255,255	17	27.104.156	3.383.508	25.093.818	24.821.103	7,51E+01	0.00113378	6,99E+01	5,93E-01	1	54845000	55215000	0
17	87210000	87260000	17	87260000	87310000	.	.	.	.	0,255,255	77	32.033.676	3.460.752	3.612.626	36.442.574	1,35E+02	1,28E+02	1,51E+02	1,51E+02	1	87235000	87285000	0
17	15492500	15542500	17	15587500	15637500	.	.	.	.	0,255,255	18	65.815.296	4.830.584	6.343.999	18.324.764	0.0977847	0.00148238	0.0675086	6,12E-02	2	15517500	15610000	2500
17	51087500	51137500	17	51512500	51562500	.	.	.	.	0,255,255	91	43.685.886	51.216.843	5.988.431	56.959.618	9,07E+00	0.0138011	0.0158885	0.0158494	2	51125000	51537500	12500
17	27762500	27812500	17	27937500	27987500	.	.	.	.	0,255,255	95	43.890.217	4.144.729	58.236.073	44.859.436	9,04E-01	8,96E+00	0.00381498	1,13E+01	1	27787500	27962500	0
17	49037500	49087500	17	49287500	49337500	.	.	.	.	0,255,255	59	2.045.329	22.867.937	2.864.084	2.345.968	1,08E+01	1,10E+01	7,04E+02	1,39E+01	3	49070833	49320833	18634
17	78240000	78290000	17	78290000	78340000	.	.	.	.	0,255,255	74	10.542.722	2.644.132	3.496.039	1.282.635	1,85E-21	2,07E-02	8,92E+00	8,82E-17	1	78265000	78315000	0
17	71330000	71380000	17	71380000	71430000	.	.	.	.	0,255,255	49	102.955.675	12.664.193	13.177.053	18.264.448	5,52E-05	8,29E-03	8,59E-02	5,75E+00	1	71355000	71405000	0
17	44712500	44762500	17	44837500	44887500	.	.	.	.	0,255,255	143	66.315.636	6.660.212	7.378.811	8.742.063	8,17E-03	8,09E-03	9,95E-03	0.00105702	2	44750000	44862500	12500
17	5562500	5612500	17	5712500	5762500	.	.	.	.	0,255,255	32	12.957.036	12.231.536	13.678.841	15.060.504	0.0157793	9,54E+03	0.0256291	0.0245053	2	5600000	5737500	12500
17	74700000	74750000	17	74790000	74840000	.	.	.	.	0,255,255	24	66.166.487	54.468.303	71.392.365	41.987.734	7,76E+02	4,36E+02	8,40E+02	1,02E+01	2	74725000	74810000	5000
17	31370000	31420000	17	31600000	31650000	.	.	.	.	0,255,255	43	10.091.646	8.709.632	871.794	12.167.086	8,31E-02	1,20E-05	1,11E-04	8,47E-03	1	31395000	31625000	0
17	22840000	22890000	17	23300000	23350000	.	.	.	.	0,255,255	29	9.057.404	10.053.552	53.011.885	1.010.455	1,74E+03	0.00589684	4,78E-02	0.00542241	1	22865000	23325000	0
17	62990000	63040000	17	63050000	63100000	.	.	.	.	0,255,255	32	25.787.117	72.348.948	5.666.587	14.218.582	4,70E-10	1,01E+00	5,63E-03	0.0164218	1	63015000	63075000	0
17	42500000	42550000	17	42690000	42740000	.	.	.	.	0,255,255	18	42.362.046	43.801.465	4.274.632	58.114.853	0.00209012	0.0030742	0.00221198	0.0179969	2	42525000	42725000	10000
17	63750000	63800000	17	63800000	63850000	.	.	.	.	0,255,255	37	14.367.856	1.475.463	15.473.745	15.377.967	4,85E+01	5,49E+02	5,38E+03	5,48E+03	1	63775000	63825000	0
17	42410000	42460000	17	42710000	42760000	.	.	.	.	0,255,255	50	21.524.992	17.099.573	15.621.532	20.726.696	6,53E+02	2,27E+01	2,51E+01	7,58E+02	5	42441000	42729000	16492
17	32140000	32190000	17	32320000	32370000	.	.	.	.	0,255,255	69	26.889.994	20.488.615	17.506.899	31.261.858	1,04E+01	1,53E-04	7,89E-09	0.00135869	2	32170000	32345000	5000
17	82040000	82090000	17	82160000	82210000	.	.	.	.	0,255,255	91	3.454.954	3.311.677	33.733.612	3.716.301	7,52E-04	6,64E-03	8,20E-04	7,91E-04	1	82065000	82185000	0
17	43367500	43417500	17	43437500	43487500	.	.	.	.	0,255,255	29	10.670.792	9.257.299	9.017.832	494.179	0.00756952	1,86E+02	1,41E+02	1,61E-03	1	43392500	43462500	0
17	44712500	44762500	17	45512500	45562500	.	.	.	.	0,255,255	81	3.476.691	300.364	25.842.249	45.098.873	7,04E+00	4,39E-04	6,18E-04	0.00174065	1	44737500	45537500	0
17	24650000	24700000	17	24740000	24790000	.	.	.	.	0,255,255	124	56.439.423	50.882.526	48.951.046	76.389.565	2,24E-02	2,07E-02	2,48E-02	2,60E+01	1	24675000	24765000	0
17	76012500	76062500	17	78537500	78587500	.	.	.	.	0,255,255	32	11.172.193	11.226.022	13.326.082	12.811.339	6,68E+03	9,54E+03	0.0256291	0.0245053	2	76025000	78562500	12500
17	25337500	25387500	17	25382500	25432500	.	.	.	.	0,255,255	15	16.739.123	31.612.945	0.274778	1.664.514	4,78E+01	0.00481899	2,83E+01	2,07E+01	1	25362500	25407500	0
17	67410000	67460000	17	67680000	67730000	.	.	.	.	0,255,255	31	10.790.675	10.606.464	11.302.184	11.131.691	0.00108929	0.00127492	0.00122516	0.0011866	1	67435000	67705000	0
17	64280000	64330000	17	64700000	64750000	.	.	.	.	0,255,255	23	73.505.797	66.807.723	67.161.994	72.569.366	0.00196118	0.0025661	0.00216997	0.00211358	1	64305000	64725000	0
17	89670000	89720000	17	90870000	90920000	.	.	.	.	0,255,255	18	32.908.978	46.822.734	33.245.943	4.612.741	2,16E+03	0.0030742	2,07E+03	0.00223833	2	89695000	90900000	5000
17	73900000	73950000	17	74200000	74250000	.	.	.	.	0,255,255	31	6.890.914	5.603.602	59.419.236	6.544.209	3,14E+00	3,30E-02	2,56E-02	3,23E+00	1	73925000	74225000	0
17	56390000	56440000	17	56470000	56520000	.	.	.	.	0,255,255	40	16.262.085	1.453.864	17.347.155	17.266.502	0.00362914	4,79E+01	0.00404081	0.00403697	2	56425000	56495000	10000
17	43367500	43417500	17	43572500	43622500	.	.	.	.	0,255,255	30	8.254.484	72.691.865	9.947.318	10.586.165	7,61E+01	1,00E+00	0.00256616	0.00258442	3	43392500	43597500	5000
17	53510000	53560000	17	53810000	53860000	.	.	.	.	0,255,255	20	23.635.554	3.990.455	26.753.898	52.397.375	2,78E-02	3,00E+02	5,97E+00	0.00283965	1	53535000	53835000	0
17	90987500	91037500	17	93437500	93487500	.	.	.	.	0,255,255	30	8.907.216	10.682.006	11.579.577	11.944.996	1,13E+03	0.00461142	0.00518802	0.00504712	2	91000000	93462500	12500
17	51087500	51137500	17	51887500	51937500	.	.	.	.	0,255,255	71	29.502.851	34.078.358	35.380.924	40.199.112	1,93E+00	3,09E+02	3,62E+03	0.0752707	2	51125000	51912500	12500
17	78220000	78270000	17	78350000	78400000	.	.	.	.	0,255,255	30	9.394.034	11.092.893	15.054.225	12.666.233	6,58E+02	0.00278406	0.0505693	0.0507121	2	78235000	78375000	10000
17	7817500	7867500	17	7882500	7932500	.	.	.	.	0,255,255	12	19.617.406	27.998.054	37.163.315	30.312.538	6,43E+02	0.02305	0.04393	0.00987645	2	7840000	7912500	5590
17	10222500	10272500	17	10262500	10312500	.	.	.	.	0,255,255	39	2.874.538	15.266.634	2.528.593	1.806.432	1,42E-17	1,45E+03	5,11E-19	0.0130289	2	10245000	10287500	2500
17	81862500	81912500	17	82037500	82087500	.	.	.	.	0,255,255	70	28.718.977	28.503.973	29.488.274	30.412.533	4,08E-01	3,98E+00	5,25E-01	5,20E+00	1	81887500	82062500	0
17	63060000	63110000	17	63110000	63160000	.	.	.	.	0,255,255	67	27.285.187	34.837.627	30.079.391	3.358.721	4,32E+00	0.00304974	4,99E-01	0.0035634	1	63085000	63135000	0
18	55217500	55267500	18	55317500	55367500	.	.	.	.	0,255,255	16	30.681.217	42.926.173	48.116.446	5.497.539	1,12E+04	0.0111079	0.00616336	0.0428209	2	55242500	55352500	10000
18	66427500	66477500	18	66537500	66587500	.	.	.	.	0,255,255	18	19.778.638	2.163.672	23.980.606	24.906.862	1,63E-01	5,98E-01	1,48E+00	1,51E-01	1	66452500	66562500	0
18	74170000	74220000	18	74330000	74380000	.	.	.	.	0,255,255	20	4.808.925	44.816.146	5.882.248	6.115.559	2,14E+03	3,00E+02	0.00290358	0.00283965	1	74195000	74355000	0
18	81000000	81050000	18	82080000	82130000	.	.	.	.	0,255,255	17	30.570.803	40.257.893	4.307.423	35.016.656	7,51E+01	0.00871085	0.00634622	7,41E+03	2	81020000	82105000	5000
18	10870000	10920000	18	11020000	11070000	.	.	.	.	0,255,255	49	24.994.154	239.782	19.081.009	30.830.893	0.0802135	0.00125355	5,82E+00	0.0885939	2	10900000	11045000	5000
18	15142500	15192500	18	15187500	15237500	.	.	.	.	0,255,255	23	7.000.543	75.313.363	6.776.481	5.838.891	0.00180547	0.00180909	0.00123194	4,87E+02	2	15172500	15212500	5000
18	69250000	69300000	18	69730000	69780000	.	.	.	.	0,255,255	38	15.587.265	14.896.566	14.968.731	13.004.366	0.0118557	2,50E+02	2,46E+02	2,52E+03	1	69275000	69755000	0
18	12302500	12352500	18	12572500	12622500	.	.	.	.	0,255,255	24	29.463.236	22.053.208	30.681.443	5.885.331	1,95E-03	4,63E-06	8,47E-05	1,49E+02	2	12327500	12595000	2500
18	14337500	14387500	18	14612500	14662500	.	.	.	.	0,255,255	127	59.021.065	65.008.316	6.338.293	74.081.245	1,41E-03	2,52E+01	3,00E+01	2,95E+02	2	14362500	14650000	12500
18	25412500	25462500	18	25662500	25712500	.	.	.	.	0,255,255	67	32.147.877	25.707.928	284.041	25.653.778	0.00200033	3,51E+01	4,44E+00	4,47E+00	1	25437500	25687500	0
18	76867500	76917500	18	76957500	77007500	.	.	.	.	0,255,255	17	38.586.292	45.704.875	3.128.289	4.404.832	3,33E+03	0.00420529	1,42E+01	0.00226407	2	76885000	76982500	7500
18	75612500	75662500	18	75737500	75787500	.	.	.	.	0,255,255	70	3.322.098	27.551.329	28.006.847	25.731.932	4,62E+03	3,98E+00	5,25E-01	5,20E+00	2	75650000	75762500	12500
18	65162500	65212500	18	65287500	65337500	.	.	.	.	0,255,255	303	13.556.168	12.831.175	12.634.489	12.963.562	6,85E-16	7,74E-15	8,05E-15	8,74E-17	5	65112500	65312500	75000
18	32037500	32087500	18	32212500	32262500	.	.	.	.	0,255,255	127	636.932	47.639.492	4.296.278	50.591.244	2,36E+02	2,48E-10	3,25E-10	1,70E-03	2	32075000	32225000	17678
18	8607500	8657500	18	8657500	8707500	.	.	.	.	0,255,255	25	4.042.276	5.622.146	0.940591	44.240.327	1,43E+00	8,36E+00	9,20E-12	8,32E-01	1	8632500	8682500	0
18	15490000	15540000	18	15670000	15720000	.	.	.	.	0,255,255	35	11.888.044	14.565.414	17.738.888	19.423.006	3,44E+01	0.00239835	0.0614047	0.06185	2	15515000	15700000	5000
18	52002500	52052500	18	52042500	52092500	.	.	.	.	0,255,255	14	24.604.535	24.680.026	12.977.229	3.830.129	2,16E+03	3,96E+03	1,28E+01	0.00645087	1	52027500	52067500	0
18	14032500	14082500	18	14107500	14157500	.	.	.	.	0,255,255	13	26.036.103	24.092.095	28.207.483	17.907.652	0.00524057	0.00160335	0.00319295	6,74E+02	1	14057500	14132500	0
18	55760000	55810000	18	56160000	56210000	.	.	.	.	0,255,255	66	2.574.915	2.499.668	27.126.577	26.925.072	8,57E+00	8,18E+00	9,91E+00	9,36E-01	3	55785000	56195000	10000
18	19762500	19812500	18	19857500	19907500	.	.	.	.	0,255,255	19	5.665.937	55.748.343	49.041.066	47.434.387	0.0050189	0.00544217	2,44E+03	2,48E+03	1	19787500	19882500	0
18	32062500	32112500	18	32362500	32412500	.	.	.	.	0,255,255	62	13.974.724	1.972.224	30.003.433	21.841.187	1,94E-08	9,33E-02	1,20E+03	1,18E+01	1	32087500	32387500	0
18	5220000	5270000	18	5280000	5330000	.	.	.	.	0,255,255	19	44.452.033	56.991.653	5.057.729	39.180.493	6,93E+03	0.00953954	0.00747249	5,25E+01	1	5245000	5305000	0
18	77280000	77330000	18	77330000	77380000	.	.	.	.	0,255,255	44	0	13.175.177	12.346.702	14.747.183	0	1,29E+01	2,93E-02	1,37E+01	1	77305000	77355000	0
18	5050000	5100000	18	5130000	5180000	.	.	.	.	0,255,255	103	58.263.794	4.476.337	45.213.535	38.854.233	2,37E+03	8,74E-03	1,03E-01	1,05E-03	1	5075000	5155000	0
18	39370000	39420000	18	40290000	40340000	.	.	.	.	0,255,255	14	24.596.546	27.607.625	24.881.077	21.882.563	7,31E+03	0.00765321	7,07E+02	7,49E+03	1	39395000	40315000	0
18	73532500	73582500	18	73567500	73617500	.	.	.	.	0,255,255	34	10.268.344	1.513.316	14.828.389	8.548.851	1,31E+03	0.00584178	0.00601949	7,51E-01	1	73557500	73592500	0
18	54692500	54742500	18	54772500	54822500	.	.	.	.	0,255,255	19	54.353.113	5.246.309	6.161.596	41.310.997	0.0050189	0.00544217	0.0033798	2,48E+03	1	54717500	54797500	0
18	53987500	54037500	18	54087500	54137500	.	.	.	.	0,255,255	203	11.317.132	9.065.576	10.017.518	10.175.292	1,27E-01	2,87E-10	1,57E-01	1,56E-01	1	54012500	54112500	0
18	4712500	4762500	18	4887500	4937500	.	.	.	.	0,255,255	198	88.942.375	9.216.595	112.077.194	9.533.142	8,33E-09	8,12E-11	1,43E+00	1,02E-08	2	4725000	4912500	12500
18	12887500	12937500	18	12927500	12977500	.	.	.	.	0,255,255	44	12.821.147	15.758.105	566.772	18.564.222	2,57E+01	4,48E+03	3,52E-14	5,12E+03	1	12912500	12952500	0
18	40062500	40112500	18	40312500	40362500	.	.	.	.	0,255,255	73	2.899.352	273.243	2.438.251	44.771.603	4,14E-02	3,95E-01	4,53E-06	0.0394754	2	40062500	40337500	25000
18	64802500	64852500	18	64862500	64912500	.	.	.	.	0,255,255	23	51.527.166	50.997.353	513.726	71.799.245	7,71E+01	8,91E+01	4,96E+00	0.00122081	1	64827500	64887500	0
18	13740000	13790000	18	14640000	14690000	.	.	.	.	0,255,255	25	5.756.547	8.091.633	8.477.762	10.118.923	9,84E+00	0.00688151	0.00590773	0.0697882	2	13760000	14665000	5000
18	52962500	53012500	18	53062500	53112500	.	.	.	.	0,255,255	136	6.354.496	5.856.914	5.642.559	7.576.015	3,38E+00	2,34E-06	3,08E-06	4,02E+00	2	52975000	53087500	12500
18	78407500	78457500	18	78462500	78512500	.	.	.	.	0,255,255	126	1.606.386	19.813.938	13.361.467	53.623.844	0	0	0	7,41E-03	3	78445833	78490833	13743
18	9762500	9812500	18	9812500	9862500	.	.	.	.	0,255,255	40	16.525.162	15.820.986	19.166.765	1.667.945	0.00978225	0.00624401	0.00709592	0.00712359	2	9787500	9842500	5000
18	20880000	20930000	18	20940000	20990000	.	.	.	.	0,255,255	55	1.763.608	17.770.996	23.224.663	17.664.537	2,59E-01	2,40E-02	2,45E+02	2,62E-02	1	20905000	20965000	0
18	40187500	40237500	18	40247500	40297500	.	.	.	.	0,255,255	47	18.768.301	2.079.626	8.956.919	22.921.213	7,47E+01	0.00793528	3,04E-07	0.0105862	2	40212500	40282500	10000
18	13460000	13510000	18	13580000	13630000	.	.	.	.	0,255,255	29	10.205.711	9.650.559	10.599.664	11.162.487	0.00493823	2,11E+03	0.00557917	0.00542241	1	13485000	13605000	0
18	56952500	57002500	18	57022500	57072500	.	.	.	.	0,255,255	18	20.620.623	3.717.014	4.517.212	5.243.153	3,25E+00	1,33E+03	7,64E+02	0.00832606	1	56977500	57047500	0
18	81437500	81487500	18	81512500	81562500	.	.	.	.	0,255,255	22	42.578.583	6.337.854	56.976.676	640.608	9,41E+00	0.00438652	1,54E+03	0.00302337	1	81462500	81537500	0
18	73602500	73652500	18	73647500	73697500	.	.	.	.	0,255,255	15	21.754.925	36.113.553	19.717.538	20.921.865	4,84E+01	0.00481899	2,16E+00	2,49E+02	1	73627500	73672500	0
18	42292500	42342500	18	42342500	42392500	.	.	.	.	0,255,255	62	11.315.647	16.929.869	8.907.349	8.058.979	9,05E-14	3,89E-05	8,27E-19	8,15E-18	1	42317500	42367500	0
18	89022500	89072500	18	89117500	89167500	.	.	.	.	0,255,255	32	5.428.215	6.051.561	6.450.414	68.952.217	4,48E-04	5,17E-04	5,22E-03	5,22E-02	5	89053500	89142500	14000
18	55340000	55390000	18	55390000	55440000	.	.	.	.	0,255,255	73	28.231.195	30.002.138	31.083.117	32.582.462	5,07E-01	4,61E-03	1,58E+03	1,62E+03	1	55365000	55415000	0
18	42237500	42287500	18	42342500	42392500	.	.	.	.	0,255,255	25	834.583	6.542.685	6.853.875	54.232.755	0.00656257	2,65E+03	1,76E+03	4,32E+00	1	42262500	42367500	0
18	32062500	32112500	18	32587500	32637500	.	.	.	.	0,255,255	31	13.342.123	10.898.895	15.211.233	9.463.579	0.0276142	0.00215327	0.0450427	6,63E+01	2	32087500	32600000	12500
18	44612500	44662500	18	44712500	44762500	.	.	.	.	0,255,255	267	11.378.376	14.675.911	15.682.318	14.205.695	3,73E-20	4,78E-07	1,37E+02	5,38E-09	1	44637500	44737500	0
18	64070000	64120000	18	64600000	64650000	.	.	.	.	0,255,255	41	1.555.361	15.058.652	12.853.057	17.823.046	1,84E+02	2,01E+02	2,04E+01	0.00215557	1	64095000	64625000	0
18	78410000	78460000	18	78660000	78710000	.	.	.	.	0,255,255	47	11.743.006	132.039.585	17.515.251	1.881.596	6,92E-05	6,69E-02	2,92E+02	2,91E+02	1	78435000	78685000	0
18	30142500	30192500	18	30202500	30252500	.	.	.	.	0,255,255	23	69.171.696	58.929.024	7.695.387	6.097.973	0.00180547	8,91E+01	0.00123194	4,87E+02	1	30167500	30227500	0
18	52607500	52657500	18	52642500	52692500	.	.	.	.	0,255,255	37	13.954.542	15.000.275	16.597.858	15.285.251	9,82E+02	7,02E+02	0.0397845	7,13E+02	3	52632500	52674166	8334
18	56160000	56210000	18	56470000	56520000	.	.	.	.	0,255,255	58	18.822.172	15.865.195	18.011.446	24.794.249	1,38E-02	1,26E-02	1,44E-02	0.00132915	4	56190000	56490000	7071
18	70717500	70767500	18	70762500	70812500	.	.	.	.	0,255,255	35	1.067.624	9.499.493	12.192.391	14.337.942	5,23E+00	3,24E+00	3,71E+02	0.00309421	1	70742500	70787500	0
18	42527500	42577500	18	42577500	42627500	.	.	.	.	0,255,255	16	25.248.163	30.720.294	19.501.197	5.618.883	1,12E+04	1,84E+03	3,36E+00	0.0428209	2	42552500	42607500	5000
18	77280000	77330000	18	77920000	77970000	.	.	.	.	0,255,255	14	20.665.019	26.021.788	30.522.068	25.705.755	7,31E+03	0.00765321	0.0042471	0.00410785	1	77305000	77945000	0
18	8937500	8987500	18	9187500	9237500	.	.	.	.	0,255,255	126	5.320.136	5.029.214	4.750.122	7.446.005	2,73E-04	2,62E-04	7,94E-11	4,55E+01	3	8962500	9212500	25000
18	80987500	81037500	18	81387500	81437500	.	.	.	.	0,255,255	35	7.542.215	10.559.597	14.261.322	11.860.706	3,26E-02	6,86E+02	0.00384812	8,13E+01	2	81000000	81412500	12500
18	68127500	68177500	18	68377500	68427500	.	.	.	.	0,255,255	41	67.922.363	7.433.905	10.744.973	91.188.965	2,32E-06	2,06E-06	8,42E-02	1,42E-03	6	68153333	68403333	19185
18	74710000	74760000	18	74760000	74810000	.	.	.	.	0,255,255	41	965.963	1.392.323	135.722.065	13.789.453	1,78E-03	2,01E+02	2,04E+01	2,06E+02	1	74735000	74785000	0
18	75812500	75862500	18	75872500	75922500	.	.	.	.	0,255,255	15	29.671.688	2.241.174	0.857986	25.855.832	4,38E+03	9,02E+01	2,83E+01	2,49E+03	1	75837500	75897500	0
18	74180000	74230000	18	74550000	74600000	.	.	.	.	0,255,255	23	9.520.196	8.190.573	79.890.046	8.188.622	0.0237841	0.0301203	0.0259186	0.0260941	2	74200000	74575000	5000
18	72402500	72452500	18	72447500	72497500	.	.	.	.	0,255,255	28	49.989.085	7.047.519	8.499.038	40.224.137	1,44E+00	1,06E+02	3,60E+02	8,15E-03	1	72427500	72472500	0
18	48580000	48630000	18	49620000	49670000	.	.	.	.	0,255,255	24	69.009.194	68.993.635	7.912.546	72.221.575	7,76E+02	9,90E+01	0.0126795	8,19E+02	1	48605000	49645000	0
18	34240000	34290000	18	34390000	34440000	.	.	.	.	0,255,255	60	13.924.985	25.315.891	21.970.732	2.508.414	2,01E-08	3,80E+02	5,25E-01	4,28E+02	2	34265000	34420000	5000
18	14827500	14877500	18	14902500	14952500	.	.	.	.	0,255,255	20	47.057.247	5.532.053	2.716.128	60.336.328	1,17E+03	0.00211157	1,13E-01	0.00125727	1	14852500	14927500	0
18	68187500	68237500	18	68287500	68337500	.	.	.	.	0,255,255	98	3.893.882	53.376.488	57.703.087	5.031.806	1,43E+00	0.0010024	0.0011843	0.00116851	1	68212500	68312500	0
18	69640000	69690000	18	69810000	69860000	.	.	.	.	0,255,255	67	17.580.542	1.934.071	17.382.284	30.382.908	7,90E-08	6,66E-08	8,15E-07	4,70E+01	2	69670000	69835000	5000
18	25097500	25147500	18	25252500	25302500	.	.	.	.	0,255,255	24	66.567.817	5.274.165	51.820.693	9.604.662	7,04E+03	2,80E+02	1,53E+02	0.00999443	2	25130000	25275000	7906
18	54772500	54822500	18	54827500	54877500	.	.	.	.	0,255,255	41	8.577.134	15.122.071	12.002.696	17.839.205	2,07E-03	2,69E+02	8,42E-02	0.00377871	1	54797500	54852500	0
18	39787500	39837500	18	40312500	40362500	.	.	.	.	0,255,255	83	308.317	277.842	26.101.524	43.529.713	7,89E-06	7,11E-05	1,01E-04	7,04E+02	2	39825000	40337500	12500
18	38290000	38340000	18	38340000	38390000	.	.	.	.	0,255,255	61	1.981.575	22.286.781	244.576	22.888.401	2,12E+00	2,10E+00	2,30E+00	2,44E+00	1	38315000	38365000	0
18	44662500	44712500	18	44697500	44747500	.	.	.	.	0,255,255	22	16.663.239	70.862.527	11.849.226	454.063	3,26E-05	0.00438652	4,48E-07	5,73E+01	1	44687500	44722500	0
18	69640000	69690000	18	69730000	69780000	.	.	.	.	0,255,255	104	55.164.917	50.090.412	57.552.876	32.023.254	1,49E+03	1,37E+03	1,65E+03	1,15E-07	2	69665000	69745000	10000
18	4490000	4540000	18	4610000	4660000	.	.	.	.	0,255,255	43	17.622.744	17.881.565	20.552.563	1.970.185	5,13E+02	5,54E+02	0.033617	0.0348754	2	4510000	4635000	5000
18	32237500	32287500	18	32362500	32412500	.	.	.	.	0,255,255	250	12.489.623	12.244.118	14.680.525	13.064.621	1,14E-02	1,31E-02	1,36E-02	1,47E-02	4	32243750	32387500	25769
18	55760000	55810000	18	56470000	56520000	.	.	.	.	0,255,255	59	21.243.498	15.990.769	16.560.234	26.960.907	1,07E+01	4,47E-03	5,17E-03	7,54E+02	2	55785000	56490000	5000
18	15190000	15240000	18	15280000	15330000	.	.	.	.	0,255,255	63	30.344.282	23.311.874	19.352.587	24.263.311	6,21E+01	3,81E-01	7,45E-06	4,48E-02	1	15215000	15305000	0
18	13920000	13970000	18	14100000	14150000	.	.	.	.	0,255,255	37	11.310.446	10.204.557	92.076.235	14.833.125	5,09E+00	5,53E+01	2,87E-02	5,48E+03	1	13945000	14125000	0
18	5240000	5290000	18	5290000	5340000	.	.	.	.	0,255,255	71	10.027.784	12.122.952	27.692.986	0	2,97E-20	2,34E-19	2,70E-01	0	1	5265000	5315000	0
18	34990000	35040000	18	35050000	35100000	.	.	.	.	0,255,255	70	35.691.914	30.877.844	50.275.526	13.257.963	7,12E+02	4,60E-01	0	2,96E-13	1	35015000	35075000	0
18	34217500	34267500	18	34547500	34597500	.	.	.	.	0,255,255	18	2.699.161	22.030.313	41.123.624	28.000.839	5,87E+01	5,98E-01	7,64E+02	3,01E+00	1	34242500	34572500	0
18	10012500	10062500	18	10212500	10262500	.	.	.	.	0,255,255	92	52.495.895	4.527.381	45.335.167	5.821.839	0.00832354	5,28E+00	6,13E+00	0.0112949	1	10037500	10237500	0
18	42470000	42520000	18	42720000	42770000	.	.	.	.	0,255,255	29	44.330.215	66.576.223	11.328.694	65.861.807	4,92E-04	4,20E+01	0.00557917	3,68E+01	1	42495000	42745000	0
18	66727500	66777500	18	66762500	66812500	.	.	.	.	0,255,255	23	4.675.732	51.905.975	32.603.173	9.537.348	2,45E+01	8,91E+01	3,12E-02	0.0206992	2	66747500	66787500	5000
18	64480000	64530000	18	64600000	64650000	.	.	.	.	0,255,255	72	27.629.726	21.457.438	20.867.815	19.021.902	1,09E+00	7,87E-06	9,24E-06	2,06E-10	1	64505000	64625000	0
18	43117500	43167500	18	43312500	43362500	.	.	.	.	0,255,255	25	62.237.973	44.815.993	59.604.645	4.669.498	7,09E+00	1,83E+00	4,47E+00	8,32E-01	3	43145833	43335833	3727
18	47217500	47267500	18	47277500	47327500	.	.	.	.	0,255,255	22	3.836.149	51.470.623	67.004.833	79.221.387	2,97E+00	2,68E+03	0.00304619	0.0408728	3	47247500	47300833	6009
18	34470000	34520000	18	34570000	34620000	.	.	.	.	0,255,255	33	11.161.661	10.558.352	10.502.189	14.219.553	2,06E+03	2,37E+03	2,33E+03	0.00883643	1	34495000	34595000	0
18	5390000	5440000	18	5560000	5610000	.	.	.	.	0,255,255	53	1.431.489	17.032.393	19.747.084	17.667.276	9,68E-05	1,57E+00	1,00E+04	1,70E-01	3	5405000	5585000	10000
18	61537500	61587500	18	61597500	61647500	.	.	.	.	0,255,255	42	1.874.889	197.265	11.248.352	13.259.959	0.00274648	0.0955133	2,80E-02	1,16E+03	3	61565833	61615833	13437
18	13737500	13787500	18	14112500	14162500	.	.	.	.	0,255,255	118	56.037.426	548.138	62.254.314	6.167.586	4,02E-01	3,98E-01	0.00116747	0.00114383	1	13762500	14137500	0
18	43457500	43507500	18	43552500	43602500	.	.	.	.	0,255,255	21	7.600.406	8.673.969	71.466.174	85.835	0.0104597	0.0913139	0.0071675	0.0766161	2	43487500	43577500	5000
18	15127500	15177500	18	15262500	15312500	.	.	.	.	0,255,255	15	18.621.771	21.062.748	1.150.368	41.411.486	4,78E+01	9,02E+01	2,83E+01	0.0157167	1	15152500	15287500	0
18	35317500	35367500	18	35387500	35437500	.	.	.	.	0,255,255	16	4.241.605	37.643.528	42.989.016	31.539.636	0.00927691	0.00156969	0.00616336	6,80E+02	1	35342500	35412500	0
18	89212500	89262500	18	89987500	90037500	.	.	.	.	0,255,255	85	41.350.735	36.604.305	48.484.844	33.369.495	2,05E+03	4,44E-02	2,56E+03	5,45E-01	1	89237500	90012500	0
18	58172500	58222500	18	58617500	58667500	.	.	.	.	0,255,255	14	0.762531	0.80986	0.828936	13.889.313	3,29E+02	3,94E+03	2,86E+02	1,23E+00	1	58197500	58642500	0
18	20657500	20707500	18	20707500	20757500	.	.	.	.	0,255,255	53	2.118.747	17.437.849	0	6.415.918	3,42E+03	3,02E+00	0	1,83E-15	2	20672500	20732500	10000
18	16192500	16242500	18	16232500	16282500	.	.	.	.	0,255,255	18	4.121.935	66.091.976	7.168.664	16.437.999	0.00118126	0.0873919	0.0675086	6,12E-02	2	16207500	16257500	10000
18	83162500	83212500	18	84687500	84737500	.	.	.	.	0,255,255	112	46.855.244	370.842	39.240.944	7.044.987	7,84E-06	2,94E-11	8,87E-07	0.00900683	1	83187500	84712500	0
18	42187500	42237500	18	42337500	42387500	.	.	.	.	0,255,255	262	11.294.012	13.260.149	14.001.703	16.881.354	1,32E-16	5,55E-06	5,71E-05	5,31E+02	3	42195833	42370833	18634
18	67802500	67852500	18	67907500	67957500	.	.	.	.	0,255,255	25	75.092.664	12.132.555	9.178.964	12.060.422	2,63E+03	0.0790794	0.00461083	0.0732279	2	67832500	67927500	7071
18	57800000	57850000	18	58010000	58060000	.	.	.	.	0,255,255	47	12.911.119	14.403.149	15.281.772	20.765.478	6,39E-01	6,69E-02	6,97E-01	0.00448814	1	57825000	58035000	0
18	66890000	66940000	18	67140000	67190000	.	.	.	.	0,255,255	16	32.813.776	3.448.766	29.682.467	2.965.691	0.00249901	0.00384308	2,98E+03	2,84E+03	1	66915000	67165000	0
18	20062500	20112500	18	20712500	20762500	.	.	.	.	0,255,255	84	3.168.676	23.807.629	29.367.964	3.248.478	9,17E-02	1,66E-10	4,06E-06	1,11E+01	3	20095833	20729166	18634
18	10737500	10787500	18	10772500	10822500	.	.	.	.	0,255,255	20	2.447.564	4.011.006	0.881205	59.703.307	8,16E-03	1,52E+03	1,00E-04	0.00125727	1	10762500	10797500	0
18	48990000	49040000	18	49620000	49670000	.	.	.	.	0,255,255	25	75.674.686	8.854.384	8.013.149	72.004.576	2,86E+03	0.00688151	0.00590773	3,00E+02	1	49015000	49645000	0
18	78410000	78460000	18	80020000	80070000	.	.	.	.	0,255,255	18	37.539.878	3.999.544	34.974.012	36.345.694	2,16E+03	0.0030742	2,07E+03	2,03E+03	1	78435000	80045000	0
18	66290000	66340000	18	66650000	66700000	.	.	.	.	0,255,255	17	29.740.891	3.306.666	32.377.617	3.566.665	7,51E+01	0.00113378	7,45E+02	7,41E+03	1	66315000	66675000	0
18	55282500	55332500	18	55322500	55372500	.	.	.	.	0,255,255	36	5.182.794	11.842.429	20.949.361	0	8,19E-06	1,75E+02	5,79E-18	1,51E-25	1	55307500	55347500	0
18	55270000	55320000	18	55380000	55430000	.	.	.	.	0,255,255	60	27.348.896	2.547.822	2.585.161	25.282.583	3,89E+03	3,80E+02	4,44E+02	4,28E+02	2	55295000	55410000	5000
18	54562500	54612500	18	54657500	54707500	.	.	.	.	0,255,255	25	79.225.373	8.985.481	61.031.356	9.349.782	0.00656257	0.00594569	4,47E+00	0.00461533	1	54587500	54682500	0
18	4832500	4882500	18	4867500	4917500	.	.	.	.	0,255,255	17	0	4.456.088	27.141.094	3.989.937	2,32E-01	0.00420529	1,42E+01	0.00226407	1	4857500	4892500	0
18	21432500	21482500	18	21517500	21567500	.	.	.	.	0,255,255	31	80.058.975	5.726.469	5.210.723	61.591.344	2,75E+02	2,35E-03	1,15E-02	1,12E-02	1	21457500	21542500	0
18	66427500	66477500	18	66652500	66702500	.	.	.	.	0,255,255	16	0.690946	29.254.594	0.720555	16.691.241	2,79E-01	1,84E+03	2,62E+00	3,20E-01	1	66452500	66677500	0
18	36810000	36860000	18	36870000	36920000	.	.	.	.	0,255,255	119	39.887.123	44.249.435	51.855.427	55.186.592	5,67E-09	4,82E-07	5,55E-01	5,51E-02	5	36841000	36899000	15232
18	8662500	8712500	18	8937500	8987500	.	.	.	.	0,255,255	125	5.385.768	6.456.039	7.242.235	6.826.819	5,21E-04	5,99E+02	7,15E+01	7,02E+01	1	8687500	8962500	0
18	12327500	12377500	18	12372500	12422500	.	.	.	.	0,255,255	28	65.152.164	8.883.119	0	35.814.884	1,06E+01	4,73E+01	1,30E-14	5,51E-05	1	12352500	12397500	0
18	53650000	53700000	18	53810000	53860000	.	.	.	.	0,255,255	45	13.365.726	17.606.318	13.909.077	16.873.972	4,66E+00	1,30E+03	5,01E-01	1,34E+03	1	53675000	53835000	0
18	22662500	22712500	18	23262500	23312500	.	.	.	.	0,255,255	70	27.777.372	26.184.877	2.791.044	36.340.454	4,08E-01	3,98E+00	5,25E-01	6,12E+03	1	22687500	23287500	0
18	52612500	52662500	18	52697500	52747500	.	.	.	.	0,255,255	26	63.743.734	6.383.539	8.937.136	11.257.015	9,37E+01	9,47E+02	0.00206025	0.0404314	2	52635000	52722500	2500
18	57030000	57080000	18	57110000	57160000	.	.	.	.	0,255,255	46	1.744.316	134.389.925	19.209.284	16.179.188	5,81E+02	1,84E+00	6,34E+01	6,33E+01	1	57055000	57135000	0
18	40170000	40220000	18	40310000	40360000	.	.	.	.	0,255,255	84	27.771.368	2.257.402	251.162	318.217	3,74E-05	1,65E-10	4,16E-05	1,49E+00	3	40195000	40341666	10541
18	80380000	80430000	18	80430000	80480000	.	.	.	.	0,255,255	145	7.186.349	6.708.457	7.779.673	805.813	7,76E-03	6,57E-02	0.00166789	0.00168191	1	80405000	80455000	0
18	78730000	78780000	18	79270000	79320000	.	.	.	.	0,255,255	41	11.280.159	14.146.347	16.312.769	14.839.183	7,87E-01	2,01E+02	0.00215064	2,06E+02	3	78751666	79301666	7453
18	78320000	78370000	18	78730000	78780000	.	.	.	.	0,255,255	25	9.397.446	64.504.704	7.255.233	5.695.774	0.00547428	3,58E+02	3,09E+03	1,01E+02	1	78345000	78755000	0
18	89607500	89657500	18	89662500	89712500	.	.	.	.	0,255,255	14	0	13.303.548	0.934867	22.205.794	3,29E+02	7,62E+01	2,86E+02	1,18E+04	1	89632500	89687500	0
18	78737500	78787500	18	78937500	78987500	.	.	.	.	0,255,255	141	62.372.646	63.241.405	7.891.226	62.450.447	2,46E-01	2,44E-02	0.00201795	2,89E-03	4	78762500	78975000	37500
18	39880000	39930000	18	40310000	40360000	.	.	.	.	0,255,255	32	9.898.407	10.950.739	9.859.504	13.542.741	4,82E+03	5,60E+02	5,45E+02	0.0164218	1	39905000	40335000	0
18	5787500	5837500	18	5962500	6012500	.	.	.	.	0,255,255	111	46.368.256	47.936.172	55.067.505	6.076.993	1,68E-05	1,51E-04	2,57E+01	2,53E+01	1	5812500	5987500	0
18	50272500	50322500	18	52592500	52642500	.	.	.	.	0,255,255	17	16.419.752	14.262.805	25.083.883	12.403.483	1,18E+00	1,65E-01	1,42E+01	2,24E-01	1	50297500	52617500	0
18	78407500	78457500	18	78727500	78777500	.	.	.	.	0,255,255	46	11.115.339	9.807.382	13.340.016	13.230.679	3,71E-03	1,84E-07	2,65E+00	2,60E-01	4	78428750	78746250	14252
18	39800000	39850000	18	40160000	40210000	.	.	.	.	0,255,255	67	24.538.849	25.648.111	26.660.076	33.707.905	1,08E-02	4,08E+01	4,99E-01	0.0035634	2	39825000	40190000	5000
18	50180000	50230000	18	50250000	50300000	.	.	.	.	0,255,255	150	6.278.938	58.284.573	9.607.366	8.273.005	4,08E-04	8,29E-12	2,78E+02	2,76E+02	4	50207500	50267500	12748
18	60597500	60647500	18	60652500	60702500	.	.	.	.	0,255,255	17	3.293.771	28.050.706	48.924.117	0.741841	3,33E+03	4,37E+02	0.00223466	2,24E-01	1	60622500	60677500	0
18	79170000	79220000	18	79280000	79330000	.	.	.	.	0,255,255	40	18.202.547	16.374.504	16.193.998	1.816.046	0.00362914	0.00402871	0.00404081	0.00403697	2	79185000	79305000	10000
18	12087500	12137500	18	12237500	12287500	.	.	.	.	0,255,255	17	5.334.052	5.634.635	24.667.866	58.338.256	0.028797	0.0298694	8,62E+00	0.0195123	2	12122500	12262500	10000
18	34672500	34722500	18	34862500	34912500	.	.	.	.	0,255,255	28	13.547.678	24.330.454	46.459.045	27.841.082	1,13E-13	7,48E-10	7,64E-04	2,97E-07	1	34697500	34887500	0
18	25687500	25737500	18	26137500	26187500	.	.	.	.	0,255,255	31	8.412.637	8.474.289	892.529	9.585.947	4,28E+00	6,01E+02	7,25E+01	6,63E+01	1	25712500	26162500	0
18	8612500	8662500	18	9187500	9237500	.	.	.	.	0,255,255	84	27.625.452	33.895.393	32.855.705	48.143.047	3,13E-05	9,04E-02	1,15E+00	4,39E+03	1	8637500	9212500	0
18	23260000	23310000	18	23700000	23750000	.	.	.	.	0,255,255	40	101.805.315	10.300.926	9.739.227	17.897.718	2,33E+00	2,42E+00	6,40E-04	0.00403697	1	23285000	23725000	0
18	34670000	34720000	18	34720000	34770000	.	.	.	.	0,255,255	102	43.421.387	54.179.882	55.354.954	57.765.125	1,99E-01	3,44E+02	4,06E+02	4,15E+03	1	34695000	34745000	0
18	78730000	78780000	18	79010000	79060000	.	.	.	.	0,255,255	23	47.628.694	40.289.063	7.507.999	47.219.105	4,44E+00	5,88E+00	0.00216997	4,18E+00	1	78755000	79035000	0
18	36260000	36310000	18	36460000	36510000	.	.	.	.	0,255,255	54	14.845.874	15.794.551	15.956.087	19.410.505	3,04E-04	6,17E-02	7,14E-02	6,73E-02	1	36285000	36485000	0
18	5587500	5637500	18	5962500	6012500	.	.	.	.	0,255,255	59	21.919.796	23.978.592	26.622.953	3.043.725	1,08E+01	1,10E+01	7,04E+02	7,16E+03	3	5595833	6004166	34360
18	69662500	69712500	18	70312500	70362500	.	.	.	.	0,255,255	48	12.421.805	1.129.396	11.627.004	19.736.412	2,80E-01	3,40E-04	5,30E-05	0.00272204	1	69687500	70337500	0
18	31787500	31837500	18	32212500	32262500	.	.	.	.	0,255,255	36	11.459.271	10.234.798	12.865.259	14.701.955	2,02E+02	2,64E+01	0.00191019	0.00184841	2	31800000	32237500	12500
18	39370000	39420000	18	39600000	39650000	.	.	.	.	0,255,255	94	45.946.842	46.598.377	53.592.552	54.423.767	3,01E+00	2,77E+01	0.0103119	0.0105306	2	39395000	39635000	10000
18	78962500	79012500	18	78997500	79047500	.	.	.	.	0,255,255	20	32.491.417	4.922.433	58.210.034	4.160.502	5,90E+00	1,52E+03	0.00127903	7,47E+01	1	78987500	79022500	0
18	79137500	79187500	18	79762500	79812500	.	.	.	.	0,255,255	75	2.827.086	24.374.893	24.493.124	3.474.807	8,32E-03	3,75E-07	5,84E-07	3,78E+02	1	79162500	79787500	0
18	65160000	65210000	18	65390000	65440000	.	.	.	.	0,255,255	30	10.733.295	10.836.488	12.390.264	13.791.327	0.00236409	0.00278406	0.0505693	0.0507121	2	65185000	65425000	10000
18	78247500	78297500	18	78287500	78337500	.	.	.	.	0,255,255	37	12.712.011	13.371.227	12.582.964	14.795.581	9,82E+02	7,02E+02	7,16E+02	7,13E+02	1	78272500	78312500	0
18	9312500	9362500	18	9962500	10012500	.	.	.	.	0,255,255	45	2.011.821	15.252.343	19.319.695	1.776.229	0.0100229	7,25E-01	1,88E+03	1,80E+03	2	9337500	9975000	12500
18	4390000	4440000	18	4610000	4660000	.	.	.	.	0,255,255	65	23.480.133	2.754.135	35.892.254	28.681.417	6,71E-02	1,61E+02	0.00874138	1,83E+02	1	4415000	4635000	0
18	83757500	83807500	18	83862500	83912500	.	.	.	.	0,255,255	19	55.200.586	5.282.093	59.328.957	33.787.577	0.0050189	0.00544217	0.0033798	1,34E+02	1	83782500	83887500	0
18	78712500	78762500	18	79762500	79812500	.	.	.	.	0,255,255	77	30.400.724	32.066.303	3.242.837	40.616.062	1,57E-02	9,51E-01	1,14E+02	0.0091614	2	78750000	79787500	12500
18	23360000	23410000	18	23410000	23460000	.	.	.	.	0,255,255	38	8.352.786	14.927.581	14.884.731	13.939.914	8,41E-03	2,50E+02	2,46E+02	2,52E+03	1	23385000	23435000	0
18	22482500	22532500	18	22537500	22587500	.	.	.	.	0,255,255	14	11.252.401	19.561.732	0.79466	33.050.096	3,29E+02	5,75E+01	2,86E+02	0.00645087	1	22507500	22562500	0
18	8350000	8400000	18	8520000	8570000	.	.	.	.	0,255,255	56	24.756.792	27.406.225	26.191.662	2.744.217	0.0035011	0.00346461	0.00397785	0.00387157	1	8375000	8545000	0
18	10512500	10562500	18	10762500	10812500	.	.	.	.	0,255,255	84	3.386.034	22.878.326	25.550.468	31.856.564	9,17E-02	1,66E-10	4,06E-06	1,11E+01	2	10537500	10800000	12500
18	5387500	5437500	18	5962500	6012500	.	.	.	.	0,255,255	82	23.737.946	3.669.285	37.506.405	47.986.713	1,96E-09	3,65E+00	4,56E-01	0.00111698	1	5412500	5987500	0
18	40772500	40822500	18	40837500	40887500	.	.	.	.	0,255,255	13	13.613.062	18.166.293	2.605.551	12.890.779	1,97E+01	2,94E+02	0.00319295	8,54E+00	1	40797500	40862500	0
18	77630000	77680000	18	77800000	77850000	.	.	.	.	0,255,255	56	25.929.638	25.700.428	22.810.452	22.182.077	0.0035011	0.00346461	1,17E+02	1,25E+02	1	77655000	77825000	0
18	78657500	78707500	18	78727500	78777500	.	.	.	.	0,255,255	42	9.478.789	74.251.566	78.614.454	32.078.516	5,51E-04	4,34E-08	3,55E-05	1,44E-17	2	78680000	78752500	2500
19	5500000	5550000	19	5760000	5810000	.	.	.	.	0,255,255	16	34.054.475	26.962.883	2.998.962	27.820.225	0.00249901	5,51E+03	2,98E+03	2,84E+03	1	5525000	5785000	0
19	10490000	10540000	19	10540000	10590000	.	.	.	.	0,255,255	22	22.828.314	41.676.617	13.073.562	54.946.027	5,45E-03	2,32E+02	1,82E-06	3,51E+03	1	10515000	10565000	0
19	44540000	44590000	19	44590000	44640000	.	.	.	.	0,255,255	34	15.418.033	14.868.866	14.934.493	14.949.552	0.00409248	0.00475872	0.00457602	0.00461171	1	44565000	44615000	0
19	3920000	3970000	19	3970000	4020000	.	.	.	.	0,255,255	66	25.983.006	27.224.525	3.129.096	32.070.137	8,57E+00	8,18E+00	0.00557041	0.0056363	2	3945000	4000000	5000
19	40287500	40337500	19	40587500	40637500	.	.	.	.	0,255,255	56	22.835.321	2.089.107	22.315.344	29.878.368	1,08E+02	1,13E+02	1,39E+02	0.0036247	1	40312500	40612500	0
19	18912500	18962500	19	20387500	20437500	.	.	.	.	0,255,255	38	12.513.926	8.763.835	11.110.745	10.577.039	2,58E+03	1,94E-02	4,62E+00	4,41E+00	1	18937500	20412500	0
19	15602500	15652500	19	15667500	15717500	.	.	.	.	0,255,255	15	337.947	39.372.895	35.621.636	29.012.563	0.00352422	0.00481899	0.00220189	2,49E+03	1	15627500	15692500	0
19	48187500	48237500	19	49312500	49362500	.	.	.	.	0,255,255	67	25.877.504	26.593.363	19.523.632	3.412.051	3,53E+01	3,51E+01	1,42E-06	0.00272023	1	48212500	49337500	0
19	20760000	20810000	19	20810000	20860000	.	.	.	.	0,255,255	29	23.831.944	8.476.264	44.391.203	1.120.998	1,44E-09	2,11E+03	4,58E-03	0.00542241	1	20785000	20835000	0
19	32890000	32940000	19	33060000	33110000	.	.	.	.	0,255,255	80	33.930.164	3.801.438	46.602.386	39.133.053	2,05E+01	1,91E+01	0.00400794	0.00412429	1	32915000	33085000	0
19	29112500	29162500	19	29387500	29437500	.	.	.	.	0,255,255	62	2.764.005	2.415.503	27.333.368	24.710.596	9,24E+02	9,33E-02	1,20E+03	1,20E+03	1	29137500	29412500	0
19	33060000	33110000	19	33270000	33320000	.	.	.	.	0,255,255	99	51.792.175	42.492.245	3.794.065	5.111.948	0.00134444	1,25E+00	1,09E-05	0.00151439	2	33095000	33295000	10000
19	56190000	56240000	19	56300000	56350000	.	.	.	.	0,255,255	24	69.803.705	6.542.205	7.773.764	38.675.249	7,76E+02	9,90E+01	8,40E+02	2,35E-01	1	56215000	56325000	0
19	28430000	28480000	19	28730000	28780000	.	.	.	.	0,255,255	39	129.028.635	13.646.322	1.815.882	12.103.155	9,87E+01	1,12E+03	0.00737268	6,96E-01	1	28455000	28755000	0
19	17887500	17937500	19	18612500	18662500	.	.	.	.	0,255,255	199	1.026.091	7.526.872	814.677	9.446.492	7,48E-02	1,06E-19	5,26E-10	5,27E-10	4	17925000	18625000	17678
19	25590000	25640000	19	25670000	25720000	.	.	.	.	0,255,255	53	23.369.755	21.835.508	28.221.586	27.713.655	9,12E+02	9,28E+01	0.0168395	0.0165796	3	25618333	25705000	12019
19	7490000	7540000	19	7640000	7690000	.	.	.	.	0,255,255	31	918.739	924.103	11.542.429	11.703.244	2,40E+02	2,85E+02	0.00122516	0.0011866	5	7519000	7681000	16492
19	42112500	42162500	19	42212500	42262500	.	.	.	.	0,255,255	185	9.123.972	7.562.162	7.991.579	86.073.296	2,70E-05	1,72E-14	3,34E-05	3,29E-05	2	42125000	42237500	12500
19	5060000	5110000	19	5120000	5170000	.	.	.	.	0,255,255	98	26.172.007	2.522.889	27.178.244	32.674.473	2,47E-11	2,05E-11	2,77E-12	2,47E-05	2	5090000	5145000	5000
19	32387500	32437500	19	32737500	32787500	.	.	.	.	0,255,255	96	45.404.434	35.922.085	27.049.864	54.664.616	4,95E+00	7,94E-06	2,41E-10	0.00259528	2	32437500	32762500	25000
19	5380000	5430000	19	5460000	5510000	.	.	.	.	0,255,255	34	14.178.661	9.632.442	12.951.115	1.068.333	0.00409248	1,12E+01	0.00457602	9,22E+01	1	5405000	5485000	0
19	33010000	33060000	19	33270000	33320000	.	.	.	.	0,255,255	53	20.272.472	17.162.294	1.685.771	27.691.826	9,12E+02	1,57E+00	1,79E+00	0.0165796	1	33035000	33295000	0
19	22747500	22797500	19	22927500	22977500	.	.	.	.	0,255,255	26	55.891.905	5.715.614	72.783.012	66.138.444	2,01E+01	2,40E+01	6,26E+01	6,16E+02	1	22772500	22952500	0
19	28330000	28380000	19	28430000	28480000	.	.	.	.	0,255,255	96	46.991.196	4.963.006	5.223.199	5.699.625	9,19E-01	0.00415582	0.00491358	0.00501634	1	28355000	28455000	0
19	31137500	31187500	19	31737500	31787500	.	.	.	.	0,255,255	46	14.654.382	19.189.426	20.533.064	21.374.027	2,13E+00	7,49E+02	0.00826313	0.00827701	1	31162500	31762500	0
19	52770000	52820000	19	52970000	53020000	.	.	.	.	0,255,255	33	75.163.727	9.707.578	117.077.465	11.514.418	2,35E-01	3,38E+01	2,33E+03	2,22E+03	2	52795000	53000000	5000
19	32880000	32930000	19	33080000	33130000	.	.	.	.	0,255,255	30	8.540.385	9.393.869	11.818.628	9.149.402	6,58E+02	7,88E+01	0.00265088	6,87E+01	1	32905000	33105000	0
19	22680000	22730000	19	22930000	22980000	.	.	.	.	0,255,255	72	32.661.488	255.813	52.724.113	22.557.999	2,47E+03	1,01E+00	0	9,89E-06	1	22705000	22955000	0
19	11087500	11137500	19	11387500	11437500	.	.	.	.	0,255,255	92	41.105.583	30.863.386	32.879.272	37.993.355	5,20E+01	1,06E-09	2,86E-05	2,71E-03	1	11112500	11412500	0
19	19400000	19450000	19	20390000	20440000	.	.	.	.	0,255,255	15	31.913.736	18.515.251	13.402.617	22.597.368	0.00749791	4,30E+01	1,67E+01	1,65E+03	1	19425000	20415000	0
19	29570000	29620000	19	29860000	29910000	.	.	.	.	0,255,255	39	14.592.249	11.241.083	11.430.905	18.284.178	9,87E+01	7,05E-01	7,64E-01	0.00738092	1	29595000	29885000	0
19	24690000	24740000	19	24920000	24970000	.	.	.	.	0,255,255	47	14.259.137	11.631.439	13.493.804	181.147	6,39E-01	6,52E-04	6,97E-01	2,91E+02	2	24715000	24955000	10000
19	58112500	58162500	19	58512500	58562500	.	.	.	.	0,255,255	94	29.295.433	33.294.624	35.293.575	45.173.557	1,57E-09	4,19E-05	5,73E-04	2,06E+00	1	58137500	58537500	0
19	10040000	10090000	19	10090000	10140000	.	.	.	.	0,255,255	21	38.318.505	5.152.751	3.952.251	67.257.414	3,11E+01	0.00129788	6,19E+01	0.0120121	1	10065000	10115000	0
19	10150000	10200000	19	10230000	10280000	.	.	.	.	0,255,255	190	17.748.556	64.205.505	25.699.049	79.432.724	0	7,78E-16	0	5,61E-08	7	10162142	10267857	28066
19	37500000	37550000	19	38110000	38160000	.	.	.	.	0,255,255	14	17.930.558	2.340.922	18.113.086	26.824.095	1,20E+03	0.0012989	1,01E+02	0.00410785	1	37525000	38135000	0
19	14130000	14180000	19	15090000	15140000	.	.	.	.	0,255,255	25	6.420.045	8.089.897	9.484.996	923.923	2,86E+03	0.00688151	0.00590773	0.00601218	1	14155000	15115000	0
19	48847500	48897500	19	48927500	48977500	.	.	.	.	0,255,255	20	35.446.017	52.591.314	69.592.714	4.619.718	5,90E+00	0.00211157	0.0160005	7,47E+01	1	48872500	48952500	0
19	40887500	40937500	19	40922500	40972500	.	.	.	.	0,255,255	48	123.897.295	1.537.587	22.308.014	130.282.955	4,98E-03	3,48E-01	0.0060518	3,44E-02	1	40912500	40947500	0
19	26262500	26312500	19	26487500	26537500	.	.	.	.	0,255,255	68	35.767.235	31.758.282	3.226.363	3.236.543	0.00124623	0.00143641	0.00168195	0.00168229	1	26287500	26512500	0
19	32890000	32940000	19	33270000	33320000	.	.	.	.	0,255,255	78	27.271.648	26.764.471	26.885.698	30.429.064	8,27E-03	7,25E-04	9,30E-04	8,90E-04	1	32915000	33295000	0
19	11230000	11280000	19	11400000	11450000	.	.	.	.	0,255,255	45	1.532.864	11.624.453	17.882.631	14.139.157	4,66E+00	7,61E-04	1,35E+03	5,23E+00	1	11255000	11425000	0
19	26912500	26962500	19	26987500	27037500	.	.	.	.	0,255,255	16	38.886.077	4.074.047	44.817.443	38.974.204	0.00112953	0.0111079	0.00616336	6,80E+02	1	26937500	27012500	0
19	6470000	6520000	19	6550000	6600000	.	.	.	.	0,255,255	41	10.284.619	10.241.347	8.108.971	11.105.993	7,87E-01	8,14E-02	1,69E-03	8,13E-01	2	6495000	6580000	5000
19	19100000	19150000	19	20390000	20440000	.	.	.	.	0,255,255	14	17.833.283	13.837.667	10.615.844	18.918.817	1,20E+03	3,25E+02	1,55E+03	9,96E+00	1	19125000	20415000	0
19	44300000	44350000	19	44350000	44400000	.	.	.	.	0,255,255	56	238.208	19.619.719	22.595.592	19.522.953	1,06E+02	1,08E+02	1,17E+02	1,00E-01	2	44320000	44380000	7071
19	6040000	6090000	19	6110000	6160000	.	.	.	.	0,255,255	69	29.310.278	30.069.654	1.953.066	16.015.717	1,04E+01	9,74E-01	7,89E-09	7,75E-09	2	6075000	6135000	10000
19	4807500	4857500	19	4847500	4897500	.	.	.	.	0,255,255	35	10.769.005	1.079.923	139.132.595	12.241.254	5,23E+00	4,45E+02	0.00305223	3,74E+01	1	4832500	4872500	0
19	31130000	31180000	19	31800000	31850000	.	.	.	.	0,255,255	29	65.446.763	74.077.234	9.451.492	8.735.709	3,58E+01	4,20E+01	1,82E+03	1,83E+03	2	31160000	31825000	5000
19	14660000	14710000	19	14730000	14780000	.	.	.	.	0,255,255	57	24.852.999	23.265.144	27.442.667	2.740.906	0.00207728	5,04E+00	0.00235567	0.00229427	2	14685000	14760000	5000
19	31912500	31962500	19	32012500	32062500	.	.	.	.	0,255,255	193	77.383.995	8.225.238	8.816.756	8.774.981	2,07E-07	2,07E-07	2,55E-07	2,54E-07	1	31937500	32037500	0
19	3370000	3420000	19	3420000	3470000	.	.	.	.	0,255,255	73	27.162.792	29.811.493	31.812.275	26.701.607	5,07E-01	4,61E-03	1,58E+03	5,38E-01	2	3395000	3450000	5000
19	16487500	16537500	19	16637500	16687500	.	.	.	.	0,255,255	247	12.357.069	10.524.926	107.783.066	12.501.883	4,07E-02	3,33E-12	3,97E-12	5,28E-02	1	16512500	16662500	0
19	15337500	15387500	19	15662500	15712500	.	.	.	.	0,255,255	189	9.092.725	9.477.945	977.316	111.881.714	2,46E-07	2,47E-06	5,52E+01	5,53E+00	1	15362500	15687500	0
19	52667500	52717500	19	52967500	53017500	.	.	.	.	0,255,255	41	1.607.576	12.140.608	1.381.552	16.550.085	0.00523053	1,05E+00	5,16E-32	0.00377871	2	52697500	52992500	5000
19	24680000	24730000	19	24740000	24790000	.	.	.	.	0,255,255	68	11.722.407	12.331.944	28.548.712	17.629.854	4,28E-17	3,33E-17	2,49E+01	2,54E-07	2	24705000	24770000	5000
19	28640000	28690000	19	28730000	28780000	.	.	.	.	0,255,255	40	13.377.484	15.509.434	1.646.893	18.658.812	4,33E+01	4,79E+01	0.00404081	0.00403697	1	28665000	28755000	0
19	10950000	11000000	19	11000000	11050000	.	.	.	.	0,255,255	35	1.172.287	9.879.207	7.706.872	14.800.047	3,44E+01	3,85E+01	1,54E-02	0.00233371	1	10975000	11025000	0
19	24037500	24087500	19	24312500	24362500	.	.	.	.	0,255,255	65	3.471.864	2.574.021	29.672.651	3.674.702	0.00494111	1,40E+02	1,74E+02	0.00680868	1	24062500	24337500	0
19	25612500	25662500	19	26237500	26287500	.	.	.	.	0,255,255	41	17.875.223	13.540.964	15.302.192	21.078.194	0.00193465	2,93E+02	3,74E+01	0.0883137	2	25625000	26262500	12500
19	45860000	45910000	19	46070000	46120000	.	.	.	.	0,255,255	49	17.251.032	14.764.368	19.068.308	1.284.533	5,34E+00	8,29E-03	5,82E+00	8,83E-02	2	45880000	46095000	5000
19	28680000	28730000	19	28730000	28780000	.	.	.	.	0,255,255	67	21.656.946	28.528.269	25.855.038	27.618.992	1,08E-02	4,08E+01	4,99E-01	4,70E+01	1	28705000	28755000	0
19	14662500	14712500	19	15662500	15712500	.	.	.	.	0,255,255	64	23.093.134	2.353.508	2.304.255	3.380.792	1,65E-01	1,65E-01	2,26E-01	0.0104774	2	14687500	15700000	12500
1	154210000	154260000	1	154570000	154620000	.	.	.	.	0,255,255	27	61.477.137	63.502.083	8.274.466	53.418.164	7,47E+00	4,24E+01	0.00114112	7,54E+00	1	154235000	154595000	0
1	13670000	13720000	1	14600000	14650000	.	.	.	.	0,255,255	48	22.143.942	20.043.644	24.374.388	14.447.258	0.00218982	0.00227856	0.00240802	2,53E-02	1	13695000	14625000	0
1	121332500	121382500	1	121417500	121467500	.	.	.	.	0,255,255	15	16.731.317	12.293.106	1.520.403	0.693935	4,78E+01	4,22E+02	1,71E+00	2,82E+01	1	121357500	121442500	0
1	108692500	108742500	1	108757500	108807500	.	.	.	.	0,255,255	27	87.083	77.613.664	52.385.125	4.204.246	0.00123325	3,26E+02	3,32E+00	3,99E-02	1	108717500	108782500	0
1	128000000	128050000	1	128290000	128340000	.	.	.	.	0,255,255	20	40.145.507	41.796.517	5.334.794	38.954.113	2,14E+03	3,00E+02	0.00290358	1,28E+02	1	128025000	128315000	0
1	63982500	64032500	1	64467500	64517500	.	.	.	.	0,255,255	25	19.391.825	32.402.332	47.366.147	4.012.237	3,29E-08	3,18E-03	7,90E-01	8,32E-01	1	64007500	64492500	0
1	166537500	166587500	1	166812500	166862500	.	.	.	.	0,255,255	80	29.712.734	3.251.375	36.207.726	38.321.377	1,18E-03	1,39E+01	1,71E+01	1,67E+01	1	166562500	166837500	0
1	81710000	81760000	1	82270000	82320000	.	.	.	.	0,255,255	34	17.492.704	13.072.784	18.265.297	11.367.821	0.0888096	0.00475872	0.0969299	9,22E+01	3	81738333	82288333	7454
1	4737500	4787500	1	5862500	5912500	.	.	.	.	0,255,255	22	33.457.646	34.561.765	34.486.692	57.963.724	1,64E+01	2,93E+00	3,90E+00	0.00128775	1	4762500	5887500	0
1	82087500	82137500	1	82257500	82307500	.	.	.	.	0,255,255	23	8.923.436	6.303.447	6.501.902	64.638.395	0.0292779	0.00180909	0.00123194	0.00122081	2	82112500	82272500	10000
1	78317500	78367500	1	78357500	78407500	.	.	.	.	0,255,255	40	62.720.785	10.904.989	11.973.248	6.000.224	1,09E-05	3,08E+00	2,48E+00	4,76E-09	1	78342500	78382500	0
1	168312500	168362500	1	169262500	169312500	.	.	.	.	0,255,255	39	9.105.325	8.983.484	15.491.582	7.158.213	4,52E-03	5,27E-03	1,97E+03	2,29E-05	2	168350000	169275000	17678
1	122210000	122260000	1	122410000	122460000	.	.	.	.	0,255,255	44	19.291.636	16.548.046	1.355.217	2.408.108	2,55E+03	2,71E+03	1,32E+01	0.0216918	2	122230000	122440000	7071
1	182810000	182860000	1	182880000	182930000	.	.	.	.	0,255,255	146	35.350.418	33.592.495	38.995.308	4.683.934	7,58E-29	6,09E-28	5,31E-18	5,36E-19	6	182836666	182903333	11785
1	108140000	108190000	1	108190000	108240000	.	.	.	.	0,255,255	68	11.516.075	24.892.527	29.158.403	62.200.975	4,28E-17	2,02E+01	2,49E+01	9,17E-37	1	108165000	108215000	0
1	83537500	83587500	1	83597500	83647500	.	.	.	.	0,255,255	23	26.824.136	29.440.677	6.423.297	1.575.362	1,26E-03	1,99E-02	0.00123194	1,42E-08	1	83562500	83622500	0
1	166812500	166862500	1	166937500	166987500	.	.	.	.	0,255,255	122	5.677.949	5.234.224	57.753.292	45.194.355	3,55E-02	3,46E-02	4,28E-02	2,74E-09	1	166837500	166962500	0
1	121340000	121390000	1	121800000	121850000	.	.	.	.	0,255,255	23	4.462.606	41.460.414	58.119.974	46.644.936	4,44E+00	5,88E+00	1,18E+03	4,18E+00	2	121355000	121825000	10000
1	79452500	79502500	1	79487500	79537500	.	.	.	.	0,255,255	24	0	7.752.838	19.903.042	39.679.787	1,31E-09	7,09E+03	1,06E-05	3,60E+00	1	79477500	79512500	0
1	172622500	172672500	1	172672500	172722500	.	.	.	.	0,255,255	52	21.342.516	22.064.808	12.315.825	12.393.665	6,63E+02	3,93E+03	1,22E-06	4,56E-03	1	172647500	172697500	0
1	151847500	151897500	1	151932500	151982500	.	.	.	.	0,255,255	21	75.474.806	60.372.996	24.735.513	29.574.935	0.0104597	7,72E+02	5,03E-04	2,04E-01	2	151877500	151957500	5000
1	122640000	122690000	1	122690000	122740000	.	.	.	.	0,255,255	75	26.286.629	2.894.502	24.824.615	38.759.476	1,02E+00	9,13E-03	1,15E-01	5,11E+02	1	122665000	122715000	0
1	191052500	191102500	1	191092500	191142500	.	.	.	.	0,255,255	29	983.862	8.050.315	10.183.522	0	2,00E+03	1,86E+02	0.00540406	6,20E-16	1	191077500	191117500	0
1	156962500	157012500	1	156997500	157047500	.	.	.	.	0,255,255	25	47.154.107	5.590.769	30.357.661	75.972.095	1,43E+00	8,36E+00	1,23E-04	1,75E+03	1	156987500	157022500	0
1	195312500	195362500	1	195462500	195512500	.	.	.	.	0,255,255	148	5.768.168	8.268.889	9.398.059	8.935.391	2,24E-10	1,56E+03	1,81E+03	1,81E+02	1	195337500	195487500	0
1	160502500	160552500	1	160557500	160607500	.	.	.	.	0,255,255	45	1.973.108	18.533.463	1.800.294	60.825.047	0.040339	2,18E+03	2,43E+03	5,35E-13	2	160532500	160582500	5000
1	168337500	168387500	1	169112500	169162500	.	.	.	.	0,255,255	31	76.704.745	54.502.244	6.952.126	58.676.405	6,24E-02	1,18E+00	1,44E+01	1,42E-01	1	168362500	169137500	0
1	184460000	184510000	1	184690000	184740000	.	.	.	.	0,255,255	49	26.538.584	21.728.119	26.203.747	21.554.699	0.0802135	0.00125355	0.0900918	0.00140393	3	184491666	184711666	7453
1	107237500	107287500	1	107312500	107362500	.	.	.	.	0,255,255	16	45.229.387	49.861.164	54.414.053	45.744.777	0.00927691	0.0634386	0.0428532	0.00617883	2	107257500	107337500	5000
1	65132500	65182500	1	65192500	65242500	.	.	.	.	0,255,255	21	3.664.157	4.659.038	79.230.804	29.743.056	1,35E+00	4,41E+02	0.0762314	2,04E-01	2	65157500	65220000	2500
1	137277500	137327500	1	137317500	137367500	.	.	.	.	0,255,255	17	28.612.525	34.688.365	0.238029	31.315.064	2,64E+02	4,72E+03	2,27E-02	1,41E+00	2	137302500	137350000	7500
1	126310000	126360000	1	126400000	126450000	.	.	.	.	0,255,255	50	22.154.345	19.083.117	15.906.395	21.392.921	6,53E+02	2,27E+01	2,51E+01	7,58E+02	2	126340000	126420000	7071
1	139440000	139490000	1	139770000	139820000	.	.	.	.	0,255,255	73	27.168.518	27.580.416	3.537.552	327.264	5,07E-01	4,61E-03	1,58E+03	1,62E+03	4	139475000	139792500	10308
1	188060000	188110000	1	188520000	188570000	.	.	.	.	0,255,255	30	11.377.088	11.076.338	154.024.725	14.524.652	0.00236409	0.00278406	0.0505693	0.0507121	2	188080000	188545000	5000
1	120802500	120852500	1	120867500	120917500	.	.	.	.	0,255,255	26	54.931.893	6.973.467	8.484.533	63.947.964	2,01E+01	9,47E+02	0.00206025	6,16E+02	1	120827500	120892500	0
1	133362500	133412500	1	133397500	133447500	.	.	.	.	0,255,255	28	4.639.867	68.226.504	11.783.961	4.498.067	1,46E-02	1,06E+02	0.0110212	8,15E-03	1	133387500	133422500	0
1	97552500	97602500	1	97617500	97667500	.	.	.	.	0,255,255	39	8.048.226	8.445.781	1.601.965	58.527.255	2,74E-02	2,54E-02	0.0129226	2,70E-08	1	97577500	97642500	0
1	93937500	93987500	1	94037500	94087500	.	.	.	.	0,255,255	116	53.407.803	6.467.677	65.026.535	70.383.446	1,30E+00	0.00202905	0.00239841	0.00234739	3	93920833	94062500	41667
1	140492500	140542500	1	140572500	140622500	.	.	.	.	0,255,255	57	2.474.344	22.833.363	1.639.738	27.495.821	0.0106246	1,18E+02	7,68E-02	0.00799008	2	140517500	140600000	2500
1	90517500	90567500	1	90567500	90617500	.	.	.	.	0,255,255	34	10.733.093	12.230.727	11.432.972	102.590.685	1,31E+03	1,09E+04	9,25E+01	9,36E+01	1	90542500	90592500	0
1	81037500	81087500	1	81082500	81132500	.	.	.	.	0,255,255	24	5.242.823	6.998.425	9.818.576	9.646.528	2,39E+02	7,09E+03	0.00997383	0.00999443	2	81057500	81105000	5590
1	94647500	94697500	1	94707500	94757500	.	.	.	.	0,255,255	23	4.588.092	40.733.085	31.670.501	41.368.423	2,45E+01	3,12E+01	3,12E-02	1,46E+01	1	94672500	94732500	0
1	87607500	87657500	1	87712500	87762500	.	.	.	.	0,255,255	53	24.372.742	15.391.594	11.624.984	18.577.822	3,42E+03	1,50E-03	3,17E-08	3,41E-01	2	87640000	87737500	7500
1	194802500	194852500	1	194927500	194977500	.	.	.	.	0,255,255	18	27.683.518	20.056.198	34.452.994	21.938.186	5,87E+01	5,98E-01	5,33E+02	1,51E-01	3	194832500	194952500	5000
1	170662500	170712500	1	171247500	171297500	.	.	.	.	0,255,255	12	27.666.302	22.309.957	23.194.995	37.011.569	0.0158143	0.00587243	0.00193248	0.0437747	2	170690000	171272500	2500
1	44587500	44637500	1	44712500	44762500	.	.	.	.	0,255,255	138	58.003.033	6.523.002	9.009.505	6.573.528	5,87E-09	1,22E+00	0.00509438	1,44E+00	2	44612500	44762500	25000
1	21637500	21687500	1	22237500	22287500	.	.	.	.	0,255,255	97	4.076.007	44.772.575	41.000.244	5.885.648	2,67E-01	2,61E+00	3,11E-01	0.00174529	1	21662500	22262500	0
1	139337500	139387500	1	139912500	139962500	.	.	.	.	0,255,255	167	732.845	6.264.936	58.709.824	9.784.726	1,91E-09	1,72E-08	1,29E-17	0.0069764	1	139362500	139937500	0
1	127662500	127712500	1	128262500	128312500	.	.	.	.	0,255,255	82	29.968.061	36.886.723	4.755.404	39.419.914	1,96E-05	3,65E+00	0.00106036	0.00111698	2	127687500	128300000	12500
1	35962500	36012500	1	36087500	36137500	.	.	.	.	0,255,255	151	5.627.364	61.438.145	6.455.183	8.535.123	1,83E-11	7,27E-05	9,04E-05	5,83E+02	1	35987500	36112500	0
1	156942500	156992500	1	156977500	157027500	.	.	.	.	0,255,255	18	0	75.563.927	5.306.089	17.001.258	1,80E-02	0.0873919	0.00837117	6,12E-02	3	156959166	157002500	8334
1	178982500	179032500	1	179022500	179072500	.	.	.	.	0,255,255	22	3.623.248	5.830.917	625.751	2.940.512	2,97E+00	2,68E+03	0.00304619	3,43E-02	1	179007500	179047500	0
1	180050000	180100000	1	180360000	180410000	.	.	.	.	0,255,255	17	37.063.465	2.602.698	42.041.235	32.946.227	7,65E+03	1,25E+03	0.00634622	7,41E+03	2	180075000	180390000	5000
1	173947500	173997500	1	174262500	174312500	.	.	.	.	0,255,255	16	32.341.409	20.818.243	35.455.832	18.032.671	0.00112953	1,83E+02	6,85E+03	3,20E-01	4	173962500	174286250	13750
1	65532500	65582500	1	65592500	65642500	.	.	.	.	0,255,255	16	2.783.565	34.360.964	48.905.764	3.161.152	1,12E+04	0.00156969	0.00616336	6,80E+02	1	65557500	65617500	0
1	164647500	164697500	1	164687500	164737500	.	.	.	.	0,255,255	33	10.403.697	8.427.748	1.353.418	18.016.489	3,14E+02	3,09E+01	0.0115579	1,49E-17	1	164672500	164712500	0
1	81712500	81762500	1	81987500	82037500	.	.	.	.	0,255,255	148	69.295.006	7.291.322	9.539.952	7.498.065	4,57E-03	4,48E-03	1,81E+03	5,27E-04	2	81737500	82025000	12500
1	187542500	187592500	1	187607500	187657500	.	.	.	.	0,255,255	24	0.811658	2.633.908	6.834.934	8.633.261	1,31E-09	3,06E-03	4,77E+03	0.00999443	1	187567500	187632500	0
1	192812500	192862500	1	192852500	192902500	.	.	.	.	0,255,255	12	0.815467	14.806.017	16.517.704	28.268.096	0.00278116	2,91E+03	3,43E+03	0.00987645	1	192837500	192877500	0
1	194800000	194850000	1	195180000	195230000	.	.	.	.	0,255,255	17	3.863.746	46.066.346	5.630.118	48.741.336	7,65E+03	0.00871085	0.0405878	0.00629416	2	194830000	195205000	5000
1	71587500	71637500	1	72162500	72212500	.	.	.	.	0,255,255	115	61.835.823	38.674.156	3.399.857	59.224.037	0.00251304	1,40E-12	2,09E-12	2,81E+00	1	71612500	72187500	0
1	77687500	77737500	1	77727500	77777500	.	.	.	.	0,255,255	21	5.399.251	67.907.887	2.837.724	54.230.337	6,88E+03	0.0100425	2,03E-01	4,50E+02	1	77712500	77752500	0
1	195490000	195540000	1	196760000	196810000	.	.	.	.	0,255,255	34	7.176.789	10.634.094	66.201.777	14.602.054	6,15E-02	9,68E+02	6,22E-03	0.00461171	1	195515000	196785000	0
1	179357500	179407500	1	179592500	179642500	.	.	.	.	0,255,255	18	4.664.569	4.110.861	66.461.816	6.874.255	0.00118126	0.00148238	0.0675086	0.0671511	2	179380000	179617500	2500
1	51812500	51862500	1	51937500	51987500	.	.	.	.	0,255,255	451	18.073.447	20.515.962	21.129.796	26.616.782	0	8,44E-20	9,43E-21	1,45E-03	5	51857500	51977500	31623
1	156482500	156532500	1	156572500	156622500	.	.	.	.	0,255,255	18	38.229.406	4.839.901	55.732.436	4.417.591	9,23E+01	0.00148238	0.00837117	7,75E+02	2	156507500	156600000	2500
1	121570000	121620000	1	121820000	121870000	.	.	.	.	0,255,255	31	11.067.639	11.085.147	10.213.509	11.098.189	0.00108929	0.00127492	0.00122516	0.0011866	1	121595000	121845000	0
1	182810000	182860000	1	183450000	183500000	.	.	.	.	0,255,255	13	20.046.926	20.548.866	10.801.175	13.860.147	0.00298143	0.00527824	0.00147702	8,48E+01	1	182835000	183475000	0
1	106982500	107032500	1	107042500	107092500	.	.	.	.	0,255,255	32	9.989.268	8.747.555	8.994.102	0.889926	7,29E+02	9,13E+00	6,80E+01	5,61E-21	2	107017500	107067500	10000
1	191680000	191730000	1	191730000	191780000	.	.	.	.	0,255,255	52	2.007.839	18.248.343	1.915.694	19.867.453	1,79E+03	3,89E+00	4,40E+00	2,10E+03	1	191705000	191755000	0
1	170687500	170737500	1	171062500	171112500	.	.	.	.	0,255,255	227	1.005.666	10.931.251	12.686.904	10.473.221	6,41E-08	6,50E-08	9,73E+00	7,30E-08	1	170712500	171087500	0
1	71787500	71837500	1	72137500	72187500	.	.	.	.	0,255,255	134	62.586.952	55.690.437	56.166.634	7.893.667	9,13E-01	1,01E-05	1,32E-05	0.016063	2	71825000	72162500	12500
1	173482500	173532500	1	173552500	173602500	.	.	.	.	0,255,255	18	38.430.734	4.870.911	58.083.787	54.390.864	9,23E+01	0.00148238	0.00837117	0.00832606	1	173507500	173577500	0
1	12502500	12552500	1	12552500	12602500	.	.	.	.	0,255,255	24	6.358.508	7.257.916	845.833	74.622.827	7,04E+03	7,09E+03	0.00997383	4,70E+02	1	12527500	12577500	0
1	95562500	95612500	1	95597500	95647500	.	.	.	.	0,255,255	26	0	978.293	7.162.238	8.659.444	3,78E-13	0.00266881	6,26E+01	0.00204496	2	95577500	95622500	10000
1	88090000	88140000	1	88210000	88260000	.	.	.	.	0,255,255	163	3.591.036	325.377	56.337.578	4.402.159	0	0	1,14E-15	4,38E-27	3	88108333	88241666	13744
1	121362500	121412500	1	121417500	121467500	.	.	.	.	0,255,255	15	23.897.376	23.713.572	0.827868	32.535.295	4,84E+01	9,02E+01	2,83E+01	0.00219331	1	121387500	121442500	0
1	64562500	64612500	1	64712500	64762500	.	.	.	.	0,255,255	124	51.169.056	58.304.375	6.520.212	73.631.035	9,99E-04	9,64E-04	1,09E+03	1,07E+03	1	64587500	64737500	0
1	138557500	138607500	1	138592500	138642500	.	.	.	.	0,255,255	32	6.537.803	43.840.766	1.255.242	0	8,24E-01	2,18E-05	0.0215626	5,61E-21	2	138582500	138625000	7500
1	39227500	39277500	1	39347500	39397500	.	.	.	.	0,255,255	18	30.081.651	5.337.265	5.599.306	69.532.747	5,87E+01	0.0131398	0.00837117	0.0671511	4	39251250	39376250	8839
1	177537500	177587500	1	177587500	177637500	.	.	.	.	0,255,255	27	5.820.226	651.925	75.448.923	36.624.923	5,50E-01	3,26E+02	2,11E+02	3,34E-04	1	177562500	177612500	0
1	13137500	13187500	1	13487500	13537500	.	.	.	.	0,255,255	62	162.277	233.479	29.702.347	26.186.882	2,31E-04	9,33E-02	1,20E+03	1,20E+03	2	13150000	13512500	12500
1	39720000	39770000	1	39940000	39990000	.	.	.	.	0,255,255	65	19.665.035	2.130.249	29.718.796	23.765.177	6,71E-02	6,45E-02	1,94E+01	7,72E-03	2	39745000	39960000	5000
1	141312500	141362500	1	142387500	142437500	.	.	.	.	0,255,255	54	13.126.123	20.751.083	24.685.127	20.635.159	3,89E-04	4,84E+02	0.00969252	5,89E+02	2	141337500	142425000	12500
1	188400000	188450000	1	188500000	188550000	.	.	.	.	0,255,255	68	373.515	31.465.975	21.382.147	33.146.526	0.00194717	0.00188301	4,51E-03	0.00222727	1	188425000	188525000	0
1	38942500	38992500	1	38977500	39027500	.	.	.	.	0,255,255	49	0	1.686.047	21.074.108	1.860.957	0	9,59E+00	0.00335485	1,09E+03	2	38965000	39002500	2500
1	128362500	128412500	1	128562500	128612500	.	.	.	.	0,255,255	70	26.022.215	30.033.798	3.428.106	32.903.442	4,08E-01	3,98E+00	6,11E+03	6,12E+03	2	128387500	128600000	12500
1	192997500	193047500	1	193052500	193102500	.	.	.	.	0,255,255	47	61.414.566	18.209.703	13.939.088	6.514.616	2,55E-15	4,76E+02	9,75E-02	7,43E-12	1	193022500	193077500	0
1	80937500	80987500	1	81262500	81312500	.	.	.	.	0,255,255	134	7.050.351	59.796.265	60.189.365	87.893.326	9,13E-01	1,01E-05	1,32E-05	0.016063	1	80962500	81287500	0
1	77512500	77562500	1	77847500	77897500	.	.	.	.	0,255,255	16	24.923.565	48.930.297	4.710.203	20.782.804	9,77E+00	0.0111079	0.00616336	4,88E+01	1	77537500	77872500	0
1	155157500	155207500	1	155202500	155252500	.	.	.	.	0,255,255	21	21.123.118	26.547.515	0	8.974.599	1,20E-02	7,20E-01	6,88E-06	0.0766161	3	155177500	155225833	6009
1	106960000	107010000	1	107320000	107370000	.	.	.	.	0,255,255	35	10.475.812	12.040.921	15.491.409	13.992.117	3,44E+01	3,85E+01	0.00232147	0.00233371	1	106985000	107345000	0
1	166530000	166580000	1	166700000	166750000	.	.	.	.	0,255,255	79	31.931.175	30.982.082	41.875.652	27.328.667	3,90E+00	3,66E+01	0.0061562	3,76E-04	1	166555000	166725000	0
1	158162500	158212500	1	158227500	158277500	.	.	.	.	0,255,255	16	46.943.426	5.153.432	42.779.655	46.710.615	0.00927691	0.0634386	0.00616336	0.00617883	2	158187500	158257500	5000
1	151790000	151840000	1	151910000	151960000	.	.	.	.	0,255,255	38	13.906.509	14.823.888	19.461.788	11.431.895	2,23E+03	2,50E+02	0.0130965	1,95E+01	1	151815000	151935000	0
1	73282500	73332500	1	73377500	73427500	.	.	.	.	0,255,255	15	14.572.905	29.079.955	40.149.603	0.491465	4,30E+00	7,11E+02	0.0157197	2,82E+01	1	73307500	73402500	0
1	163592500	163642500	1	163642500	163692500	.	.	.	.	0,255,255	22	5.203.192	68.527.694	24.659.166	71.205.173	2,36E+03	0.00438652	6,76E-05	0.00302337	1	163617500	163667500	0
1	92712500	92762500	1	92772500	92822500	.	.	.	.	0,255,255	85	38.618	34.675.755	29.199.476	30.843.678	4,54E+00	2,20E+00	6,50E-05	6,17E-06	1	92737500	92797500	0
1	107537500	107587500	1	107862500	107912500	.	.	.	.	0,255,255	95	45.930.305	50.463.562	44.341.717	59.042.007	9,04E-01	0.00326952	1,05E+01	0.00380212	2	107562500	107912500	25000
1	36582500	36632500	1	36662500	36712500	.	.	.	.	0,255,255	33	9.602.897	10.523.774	14.877.561	9.716.017	3,29E+01	2,61E+03	0.0115579	2,30E+01	2	36607500	36690000	2500
1	77547500	77597500	1	77587500	77637500	.	.	.	.	0,255,255	14	31.841.264	28.382.156	0.966652	3.846.315	0.0101567	0.00250311	2,86E+02	0.00645087	1	77572500	77612500	0
1	36590000	36640000	1	36700000	36750000	.	.	.	.	0,255,255	18	2.867.552	30.699.632	546.946	31.182.652	1,67E+02	2,79E+01	0.0180502	1,46E+02	1	36615000	36725000	0
1	14602500	14652500	1	14692500	14742500	.	.	.	.	0,255,255	23	60.217.476	43.785.224	5.248.901	40.427.294	7,71E+01	3,12E+01	4,96E+00	1,46E+01	2	14630000	14717500	2500
1	74982500	75032500	1	75037500	75087500	.	.	.	.	0,255,255	33	5.900.845	7.221.873	8.547.917	65.345.573	9,79E-05	2,23E-01	2,28E+01	1,40E-01	2	75005000	75065000	3536
1	122307500	122357500	1	122357500	122407500	.	.	.	.	0,255,255	22	827.598	7.061.707	0	5.347.481	0.0581221	0.00438652	4,48E-07	1,52E+02	2	122330000	122382500	2500
1	15787500	15837500	1	16387500	16437500	.	.	.	.	0,255,255	51	19.177.212	17.772.722	18.885.597	22.270.927	1,05E+01	1,20E+01	1,58E+01	4,42E+03	2	15800000	16412500	12500
1	13670000	13720000	1	14690000	14740000	.	.	.	.	0,255,255	60	1.718.701	12.317.905	12.429.504	13.333.279	1,75E-03	9,30E-13	2,11E-07	2,25E-07	2	13695000	14720000	5000
1	140840000	140890000	1	140940000	140990000	.	.	.	.	0,255,255	41	19.454.264	17.424.023	1.762.168	1.906.486	0.00193701	0.00213457	0.00215064	0.00215557	1	140865000	140965000	0
1	42592500	42642500	1	42647500	42697500	.	.	.	.	0,255,255	21	4.478.849	52.177.973	555.036	20.191.813	3,42E+02	7,72E+02	4,54E+03	5,05E-03	1	42617500	42672500	0
1	95050000	95100000	1	95100000	95150000	.	.	.	.	0,255,255	65	11.753.512	21.094.772	1.628.561	28.088.167	5,01E-16	6,45E-02	8,02E-08	1,83E+02	3	95081666	95138333	14908
1	99437500	99487500	1	99517500	99567500	.	.	.	.	0,255,255	27	12.371.685	11.485.806	11.221.901	10.913.742	0.0301785	0.0236788	0.0215797	0.0215404	2	99462500	99537500	5000
1	128727500	128777500	1	128782500	128832500	.	.	.	.	0,255,255	12	1.256.511	17.640.464	18.317.544	24.233.317	0.00278116	0.0013596	3,43E+03	0.00196391	1	128752500	128807500	0
1	191682500	191732500	1	191767500	191817500	.	.	.	.	0,255,255	26	10.950.941	978.538	49.565.516	3.935.508	3,78E-13	0.00266881	1,76E-01	1,98E-03	5	191710500	191796500	6325
1	40042500	40092500	1	40397500	40447500	.	.	.	.	0,255,255	21	33.434.706	21.172.261	5.313.486	14.032.998	1,35E+00	2,15E-02	4,54E+03	2,08E-06	2	40060000	40425000	7906
1	88050000	88100000	1	88210000	88260000	.	.	.	.	0,255,255	58	1.690.492	12.669.711	11.025.262	19.548.367	1,38E-02	2,42E-07	2,41E-10	1,37E-02	1	88075000	88235000	0
1	64870000	64920000	1	64940000	64990000	.	.	.	.	0,255,255	74	1.975.546	27.843.494	37.844.585	34.602.768	1,10E-05	2,07E-02	8,92E+00	9,17E+01	2	64885000	64965000	10000
1	162987500	163037500	1	163637500	163687500	.	.	.	.	0,255,255	50	18.017.445	17.605.173	17.879.547	23.887.928	2,50E+00	2,89E+00	3,76E+00	8,29E+01	1	163012500	163662500	0
1	88620000	88670000	1	88910000	88960000	.	.	.	.	0,255,255	49	21.599.459	18.636.162	20.103.363	22.447.851	0.00120982	5,34E+01	0.00132586	0.00140393	1	88645000	88935000	0
1	195487500	195537500	1	196012500	196062500	.	.	.	.	0,255,255	147	69.709.915	61.802.124	6.991.506	7.406.534	8,25E-03	8,10E-04	1,01E-03	9,53E-05	2	195525000	196037500	12500
1	37027500	37077500	1	37082500	37132500	.	.	.	.	0,255,255	20	0	46.910.815	73.012.495	16.397.622	9,24E-06	1,52E+03	0.0160005	9,40E-04	1	37052500	37107500	0
1	91340000	91390000	1	91390000	91440000	.	.	.	.	0,255,255	79	43.903.706	3.878.442	46.826.687	39.310.833	0.0057081	3,66E+01	0.0061562	0.00626131	1	91365000	91415000	0
1	58612500	58662500	1	58712500	58762500	.	.	.	.	0,255,255	276	13.300.183	118.413.185	14.761.523	10.931.117	4,10E-09	4,25E-21	4,83E-08	4,90E-22	2	58625000	58737500	12500
1	36112500	36162500	1	36177500	36227500	.	.	.	.	0,255,255	34	8.131.361	7.381.835	148.255	9.590.912	1,08E+01	5,82E-03	1,00E-21	7,51E-01	1	36137500	36202500	0
1	44587500	44637500	1	45812500	45862500	.	.	.	.	0,255,255	42	11.004.348	90.103.035	12.582.965	12.005.288	3,95E-01	1,02E-03	1,53E+00	6,23E-02	1	44612500	45837500	0
1	185830000	185880000	1	185910000	185960000	.	.	.	.	0,255,255	25	11.713.516	12.087.578	101.730.995	11.439.218	0.063451	0.0771939	0.0706193	0.0697882	2	185855000	185945000	10000
1	60537500	60587500	1	60987500	61037500	.	.	.	.	0,255,255	96	4.850.964	45.225.716	47.404.144	54.317.795	4,95E+00	4,83E+00	5,72E-02	0.00259528	1	60562500	61012500	0
1	135250000	135300000	1	135490000	135540000	.	.	.	.	0,255,255	44	18.928.217	1.191.657	18.737.228	102.362.585	2,55E+03	2,55E-02	2,79E+01	2,63E-03	4	135272500	135505000	10308
1	36937500	36987500	1	37282500	37332500	.	.	.	.	0,255,255	86	26.868.452	12.395.089	1.803.285	14.846.121	3,56E-05	8,60E-26	3,71E-17	8,29E-25	1	36962500	37307500	0
1	132987500	133037500	1	133047500	133097500	.	.	.	.	0,255,255	52	7.033.013	104.654.045	27.587.069	11.426.042	2,21E-14	1,40E-06	0.0921611	1,13E-05	6	133016666	133062500	18727
1	186697500	186747500	1	186992500	187042500	.	.	.	.	0,255,255	29	4.158.581	51.957.536	43.604.126	9.158.651	2,93E-03	4,16E-02	1,50E-03	1,40E+03	2	186720000	187017500	2500
1	95050000	95100000	1	95180000	95230000	.	.	.	.	0,255,255	122	46.996.925	6.318.668	5.220.721	44.230.434	4,56E-08	4,85E+03	8,82E-03	4,51E-09	1	95075000	95205000	0
1	94012500	94062500	1	94047500	94097500	.	.	.	.	0,255,255	16	1.187.726	2.345.788	11.201.444	45.559.587	2,79E-01	1,83E+02	2,62E+00	0.00617883	2	94032500	94072500	5000
1	69362500	69412500	1	69712500	69762500	.	.	.	.	0,255,255	79	27.615.211	31.097.494	3.685.586	3.693.088	2,83E-03	2,66E+01	3,26E+01	3,19E-01	1	69387500	69737500	0
1	167767500	167817500	1	167867500	167917500	.	.	.	.	0,255,255	16	46.653.595	3.537.983	29.812.746	4.002.933	0.00927691	0.00156969	6,19E+01	0.00617883	2	167800000	167892500	7500
1	129552500	129602500	1	129607500	129657500	.	.	.	.	0,255,255	28	7.970.581	9.522.564	8.580.558	11.708.936	5,06E+03	4,73E+01	3,60E+02	0.0110178	1	129577500	129632500	0
1	93017500	93067500	1	93067500	93117500	.	.	.	.	0,255,255	21	7.081.288	60.922.823	56.911	16.398.354	0.0104597	7,72E+02	4,54E+03	1,07E-03	1	93042500	93092500	0
1	165902500	165952500	1	166042500	166092500	.	.	.	.	0,255,255	18	2.554.346	3.038.257	26.883.156	56.190.896	5,87E+01	9,75E+00	3,02E+00	0.00832606	2	165930000	166067500	2500
1	139770000	139820000	1	139910000	139960000	.	.	.	.	0,255,255	45	15.916.687	13.632.685	1.274.107	20.450.924	1,23E+03	4,92E-01	5,01E-01	0.0130839	1	139795000	139935000	0
1	92237500	92287500	1	92457500	92507500	.	.	.	.	0,255,255	23	250.602	39.676.826	40.658.975	61.016.974	1,26E-03	3,12E+01	1,42E+01	4,87E+02	3	92252500	92484166	10138
1	167092500	167142500	1	167132500	167182500	.	.	.	.	0,255,255	25	9.590.699	73.233.776	9.282.373	66.907.096	0.00656257	2,65E+03	0.00461083	1,75E+03	1	167117500	167157500	0
1	158910000	158960000	1	158980000	159030000	.	.	.	.	0,255,255	109	6.019.923	54.286.526	28.981.564	55.323.452	1,34E+02	1,19E+02	8,89E-17	1,43E+02	1	158935000	159005000	0
1	139340000	139390000	1	139770000	139820000	.	.	.	.	0,255,255	49	13.905.575	172.647	19.992.796	19.482.306	7,97E-03	5,34E+01	0.00132586	5,75E+00	1	139365000	139795000	0
1	136977500	137027500	1	137012500	137062500	.	.	.	.	0,255,255	19	36.296.473	25.968.153	3.021.957	34.395.573	2,42E+02	2,07E+00	6,01E-01	1,34E+02	1	137002500	137037500	0
1	59942500	59992500	1	60017500	60067500	.	.	.	.	0,255,255	13	27.995.703	31.991.394	14.714.439	40.100.045	0.00524057	0.0346538	8,74E+00	0.0806226	2	59962500	60047500	7071
1	45062500	45112500	1	45337500	45387500	.	.	.	.	0,255,255	178	84.388.954	8.235.602	8.843.882	9.729.331	1,43E-03	1,49E-03	1,79E-03	2,72E+03	1	45087500	45362500	0
1	131962500	132012500	1	132012500	132062500	.	.	.	.	0,255,255	18	4.800.439	5.408.664	3.007.508	27.600.954	0.00118126	0.0131398	3,02E+00	3,01E+00	1	131987500	132037500	0
[truncated: 2,591 more rows]

## Sheet: overlapping_WTvennPhf2ko_50kb
10	100037500	100087500	10	101862500	101912500	.	.	.	.	0,255,255	58	17.624.704	15.294.859	15.648.293	26.136.276	1,49E-02	3,80E-06	2,30E-02	0.00125522	3	100070833	101879166	18634
10	22792500	22842500	10	23457500	23507500	.	.	.	.	0,255,255	24	38.337.755	5.032.264	42.683.425	58.812.213	1,21E+00	2,80E+02	3,45E+00	1,49E+02	6	22825000	23482500	12500
10	110920000	110970000	10	111330000	111380000	.	.	.	.	0,255,255	66	8.392.685	16.227.604	28.571.909	15.936.332	8,33E-21	2,13E-06	9,91E+00	2,56E-06	1	110945000	111355000	0
10	58600000	58650000	10	58800000	58850000	.	.	.	.	0,255,255	59	23.928.734	2.096.094	23.595.663	14.158.253	1,07E+01	1,06E+01	1,17E+01	8,09E-07	3	58628333	58818333	7454
10	40337500	40387500	10	40987500	41037500	.	.	.	.	0,255,255	84	21.782.444	2.007.223	30.472.567	24.146.488	2,00E-10	1,66E-10	4,06E-06	2,54E-10	4	40375000	41000000	17678
10	94437500	94487500	10	94662500	94712500	.	.	.	.	0,255,255	139	54.368.725	59.767.845	8.729.126	60.174.915	2,76E-07	2,45E-07	0.00376348	3,25E-07	2	94462500	94700000	12500
10	41212500	41262500	10	41987500	42037500	.	.	.	.	0,255,255	22	3.273.693	29.059.026	2.612.934	4.314.386	1,64E+01	1,08E+01	1,07E+00	8,88E+01	1	41237500	42012500	0
10	84900000	84950000	10	85060000	85110000	.	.	.	.	0,255,255	46	12.262.406	10.609.235	1.496.128	14.462.672	2,34E-03	2,25E-03	1,89E+00	1,96E+00	1	84925000	85085000	0
10	59337500	59387500	10	59392500	59442500	.	.	.	.	0,255,255	35	93.179.455	9.079.312	44.159.784	12.193.364	3,48E-01	3,24E+00	4,24E-08	3,74E+01	4	59368750	59422500	18750
10	68342500	68392500	10	69092500	69142500	.	.	.	.	0,255,255	13	18.494.188	24.617.672	21.844.594	17.727.482	1,38E+03	0.00160335	4,96E+03	6,74E+02	1	68367500	69117500	0
10	13670000	13720000	10	14020000	14070000	.	.	.	.	0,255,255	36	102.108.965	11.139.853	14.095.482	1.344.464	1,34E+02	1,48E+02	0.00113304	0.00115048	1	13695000	14045000	0
10	63512500	63562500	10	65787500	65837500	.	.	.	.	0,255,255	46	18.233.961	1.834.067	21.177.927	18.362.988	6,16E+01	7,49E+02	0.00826313	8,49E+01	1	63537500	65812500	0
10	94442500	94492500	10	94482500	94532500	.	.	.	.	0,255,255	29	11.068.664	8.662.795	10.407.634	7.970.895	0.00756952	1,86E+02	0.00540406	1,40E+03	1	94467500	94507500	0
10	108147500	108197500	10	109122500	109172500	.	.	.	.	0,255,255	17	14.771.141	15.887.808	18.840.812	19.381.951	6,85E-03	2,58E+00	4,86E-02	4,60E-02	2	108175000	109147500	2500
10	117850000	117900000	10	117960000	118010000	.	.	.	.	0,255,255	16	45.437.427	45.547.047	32.509.174	4.113.524	0.0154981	0.0231639	0.00249513	0.0166646	2	117875000	117980000	5000
10	69812500	69862500	10	70662500	70712500	.	.	.	.	0,255,255	99	44.277.405	38.898.838	36.174.683	6.019.303	7,52E-01	7,33E-02	8,36E-07	7,70E+03	3	69812500	70687500	25000
10	75290000	75340000	10	75390000	75440000	.	.	.	.	0,255,255	58	22.780.106	25.349.222	18.383.936	2.298.208	2,34E+01	0.00118714	1,44E-02	2,74E+01	2	75325000	75415000	10000
10	103412500	103462500	10	105137500	105187500	.	.	.	.	0,255,255	79	3.755.064	39.744.778	4.453.164	4.621.483	2,57E+00	0.00347585	0.00393436	0.00409912	1	103437500	105162500	0
10	96832500	96882500	10	96917500	96967500	.	.	.	.	0,255,255	46	1.561.831	18.583.994	22.389.933	20.037.779	1,62E+03	1,03E+03	0.0185749	0.0182291	2	96865000	96942500	7500
10	96060000	96110000	10	96750000	96800000	.	.	.	.	0,255,255	73	12.582.894	11.705.942	12.638.982	14.962.032	3,38E-15	7,88E-21	3,68E-15	3,88E-16	2	96085000	96785000	10000
10	66762500	66812500	10	67162500	67212500	.	.	.	.	0,255,255	24	37.330.117	77.942.753	53.836.412	4.748.425	1,21E+00	7,09E+03	1,53E+02	3,60E+00	4	66780000	67187500	7500
10	36770000	36820000	10	36940000	36990000	.	.	.	.	0,255,255	32	78.841.443	11.570.083	15.344.538	856.047	8,51E+00	5,60E+02	0.0162748	8,76E+00	1	36795000	36965000	0
10	17562500	17612500	10	17887500	17937500	.	.	.	.	0,255,255	65	20.322.817	195.564	17.980.202	30.261.576	6,78E-03	8,81E-06	1,36E-05	1,75E+02	1	17587500	17912500	0
10	84267500	84317500	10	84482500	84532500	.	.	.	.	0,255,255	25	39.840.744	5.689.983	75.331.016	9.013.248	1,43E+00	8,36E+00	1,76E+03	0.00461533	3	84292500	84500833	8333
10	24970000	25020000	10	25060000	25110000	.	.	.	.	0,255,255	73	2.223.844	24.100.365	19.889.696	26.625.473	3,06E-05	2,85E-05	3,35E-05	5,38E-01	1	24995000	25085000	0
10	76720000	76770000	10	76790000	76840000	.	.	.	.	0,255,255	185	51.213.917	4.054.399	37.532.837	4.084.842	4,16E-25	0	0	0	4	76747500	76812500	12748
10	83257500	83307500	10	83877500	83927500	.	.	.	.	0,255,255	38	0.97804	16.782.523	24.619.162	22.699.962	1,18E-27	6,22E-23	3,37E-20	3,13E-20	3	83284166	83909166	8976
10	90170000	90220000	10	90680000	90730000	.	.	.	.	0,255,255	52	73.245.263	7.067.883	11.847.113	73.044.786	2,14E-14	1,90E-14	1,18E-06	1,90E-14	3	90191666	90708333	7454
10	23882500	23932500	10	23992500	24042500	.	.	.	.	0,255,255	82	18.206.722	14.256.127	19.469.877	15.551.763	1,35E-14	5,47E-21	9,44E-16	5,35E-22	8	23910000	24015000	7906
10	69097500	69147500	10	69232500	69282500	.	.	.	.	0,255,255	26	62.359.695	44.924.603	7.527.467	41.882.615	9,37E+01	4,14E-01	6,26E+01	1,86E-01	1	69122500	69257500	0
10	92487500	92537500	10	92597500	92647500	.	.	.	.	0,255,255	53	12.523.428	9.858.888	12.019.933	15.255.292	2,19E-03	3,50E-07	3,17E-08	1,47E-03	5	92528500	92621500	19026
10	110920000	110970000	10	111250000	111300000	.	.	.	.	0,255,255	37	13.523.194	12.141.089	17.668.467	13.081.443	4,85E+01	5,53E+01	0.0226258	5,48E+03	2	110945000	111270000	5000
10	68342500	68392500	10	68447500	68497500	.	.	.	.	0,255,255	30	9.109.018	7.413.854	11.393.032	69.936.395	7,61E+01	1,00E+00	0.00256616	6,40E-01	1	68367500	68472500	0
10	40700000	40750000	10	41100000	41150000	.	.	.	.	0,255,255	45	16.371.603	15.249.301	15.389.456	14.226.401	1,23E+03	4,92E-01	5,01E-01	5,23E+00	2	40725000	41120000	5000
10	61622500	61672500	10	61852500	61902500	.	.	.	.	0,255,255	49	67.013.397	65.794.196	14.650.639	14.694.213	4,45E-12	3,48E-14	1,21E-01	1,22E-01	2	61647500	61875000	2500
10	78210000	78260000	10	78540000	78590000	.	.	.	.	0,255,255	55	2.065.352	25.056.816	26.289.555	30.132.215	2,22E+02	0.00574983	0.00660742	0.00641051	6	78225000	78573333	20069
10	54262500	54312500	10	56037500	56087500	.	.	.	.	0,255,255	28	9.540.683	56.242.466	7.774.172	8.251.962	7,17E+03	8,01E-01	4,56E+02	0.00116752	1	54287500	56062500	0
10	104992500	105042500	10	105127500	105177500	.	.	.	.	0,255,255	123	6.067.478	61.470.753	6.588.207	37.351.486	7,14E-02	0.00215125	0.00754466	2,39E-16	3	105014166	105150833	3728
10	62592500	62642500	10	62817500	62867500	.	.	.	.	0,255,255	45	6.598.856	8.142.769	8.216.159	8.595.266	3,89E-09	7,80E-06	5,65E-06	5,76E-06	5	62616500	62840500	6325
10	91750000	91800000	10	92450000	92500000	.	.	.	.	0,255,255	29	27.731.333	33.525.054	33.363.175	75.774.903	2,85E-08	4,93E-05	3,35E-06	3,68E+01	1	91775000	92475000	0
10	18937500	18987500	10	19812500	19862500	.	.	.	.	0,255,255	34	8.358.677	10.103.607	1.074.242	12.687.346	1,77E+01	1,71E+03	2,04E+03	0.00714687	2	18962500	19825000	12500
10	94992500	95042500	10	95302500	95352500	.	.	.	.	0,255,255	64	16.728.645	17.829.256	33.398.964	22.744.139	7,34E-06	4,38E-05	0.0672825	4,73E-02	7	95019642	95316071	15682
10	53560000	53610000	10	55460000	55510000	.	.	.	.	0,255,255	58	10.725.249	13.422.874	13.884.085	13.076.891	2,16E-10	2,42E-07	2,69E-06	2,82E-06	4	53580000	55490000	7071
10	110720000	110770000	10	111350000	111400000	.	.	.	.	0,255,255	14	2.387.443	3.763.446	4.312.344	43.813.815	7,31E+03	0.0327524	0.0883982	0.0884148	2	110745000	111380000	5000
10	73910000	73960000	10	74290000	74340000	.	.	.	.	0,255,255	34	9.987.301	10.534.118	877.374	16.819.223	8,57E+02	9,68E+02	9,97E-01	0.0975761	2	73930000	74315000	5000
10	29037500	29087500	10	30112500	30162500	.	.	.	.	0,255,255	95	30.545.343	34.423.203	37.776.505	3.352.463	5,47E-10	1,83E-04	2,52E-04	2,36E-05	2	29075000	30137500	12500
10	106037500	106087500	10	106317500	106367500	.	.	.	.	0,255,255	13	24.340.847	23.276.973	2.322.085	21.528.773	8,98E+02	0.00160335	4,96E+03	5,06E+03	1	106062500	106342500	0
10	101887500	101937500	10	102562500	102612500	.	.	.	.	0,255,255	82	26.694.538	2.910.433	4.677.216	27.767.822	1,96E-05	1,77E-04	0.00106036	2,56E-05	1	101912500	102587500	0
10	36862500	36912500	10	36912500	36962500	.	.	.	.	0,255,255	31	4.797.049	70.522.265	76.863.613	8.317.302	1,04E-03	2,90E+00	1,86E-02	1,92E+01	1	36887500	36937500	0
10	116872500	116922500	10	117097500	117147500	.	.	.	.	0,255,255	36	321.645	36.943.097	8.135.797	49.742.002	1,86E-11	2,31E-11	7,58E-01	4,32E-06	2	116895000	117122500	2500
10	58602500	58652500	10	58712500	58762500	.	.	.	.	0,255,255	16	34.691.656	38.153.179	16.842.825	6.038.087	0.00112953	0.00156969	3,36E+00	0.0428209	2	58635000	58737500	7500
10	95340000	95390000	10	95460000	95510000	.	.	.	.	0,255,255	33	9.381.197	789.543	76.056.137	11.565.417	2,89E+01	3,38E+01	2,38E-01	2,22E+03	2	95365000	95490000	5000
10	55687500	55737500	10	56037500	56087500	.	.	.	.	0,255,255	115	6.569.489	4.514.528	40.514.835	63.110.737	0.00251304	6,66E-06	8,45E-09	0.00331639	1	55712500	56062500	0
10	75180000	75230000	10	75390000	75440000	.	.	.	.	0,255,255	36	7.391.658	7.625.276	8.284.534	13.806.249	3,91E-04	4,24E-03	9,59E-02	0.00115048	2	75210000	75415000	5000
10	87287500	87337500	10	87587500	87637500	.	.	.	.	0,255,255	96	4.749.941	45.589.344	57.559.383	4.574.507	4,95E+00	4,83E+00	0.00260834	6,15E-01	1	87312500	87612500	0
10	23510000	23560000	10	23830000	23880000	.	.	.	.	0,255,255	40	187.646	14.574.036	18.581.097	128.977.165	0.00362914	4,79E+01	0.00404081	4,90E+02	2	23535000	23850000	5000
10	43262500	43312500	10	43437500	43487500	.	.	.	.	0,255,255	118	51.747.173	47.949.505	651.917	4.913.795	4,02E-01	5,79E-08	0.00116747	4,88E-01	2	43287500	43450000	12500
10	44162500	44212500	10	44687500	44737500	.	.	.	.	0,255,255	172	51.263.176	62.383.427	6.778.593	8.950.709	9,68E-21	4,44E-11	5,79E-10	4,33E-02	2	44187500	44737500	25000
10	7580000	7630000	10	7930000	7980000	.	.	.	.	0,255,255	217	57.744.404	4.217.906	7.294.548	4.667.692	0	0	1,88E-26	0	5	7607000	7953000	18111
10	44750000	44800000	10	45070000	45120000	.	.	.	.	0,255,255	49	20.418.188	10.973.672	15.059.863	18.494.492	0.00120982	5,04E-07	8,59E-02	5,75E+00	1	44775000	45095000	0
10	67312500	67362500	10	68187500	68237500	.	.	.	.	0,255,255	35	13.339.833	13.263.708	13.329.985	13.070.068	0.00234645	0.00328522	0.00384812	0.00368513	1	67337500	68212500	0
10	90170000	90220000	10	90480000	90530000	.	.	.	.	0,255,255	239	5.756.279	44.263.622	85.369.705	6.417.754	0	0	1,23E-21	0	7	90199285	90496428	15780
10	40700000	40750000	10	40980000	41030000	.	.	.	.	0,255,255	50	20.717.564	16.357.412	17.351.254	19.625.914	6,53E+02	2,27E+01	2,51E+01	7,58E+02	6	40735000	41005000	14142
10	117562500	117612500	10	117952500	118002500	.	.	.	.	0,255,255	19	70.185.747	60.674	439.322	26.241.374	0.0489913	0.00544217	2,44E+03	6,04E+00	3	117592500	117987500	14142
10	108150000	108200000	10	109160000	109210000	.	.	.	.	0,255,255	64	21.099.503	18.679.953	27.524.494	1.695.863	1,63E-01	2,06E-05	3,76E+01	2,43E-05	1	108175000	109185000	0
10	70007500	70057500	10	70657500	70707500	.	.	.	.	0,255,255	19	22.598.526	33.519.363	26.111.245	6.693.391	5,30E-02	3,43E+01	6,01E-01	0.0339039	4	70037500	70687500	11180
10	21080000	21130000	10	21150000	21200000	.	.	.	.	0,255,255	93	35.136.345	3.651.164	47.419.052	48.507.893	1,55E-03	1,36E-03	5,74E+00	5,83E+01	3	21105000	21175000	10000
10	107210000	107260000	10	107340000	107390000	.	.	.	.	0,255,255	64	8.597.923	9.809.712	13.406.872	19.057.829	3,20E-19	2,68E-19	1,14E-09	2,43E-05	2	107235000	107360000	5000
10	18262500	18312500	10	18512500	18562500	.	.	.	.	0,255,255	106	50.705.997	46.475.536	6.701.792	47.855.087	2,60E+02	6,19E-03	0.0527969	8,14E-03	5	18292500	18582500	55227
10	102887500	102937500	10	105137500	105187500	.	.	.	.	0,255,255	94	19.371.962	355.024	58.119.385	2.783.711	1,65E-22	4,19E-05	0.00555263	2,01E-09	1	102912500	105162500	0
10	51490000	51540000	10	51770000	51820000	.	.	.	.	0,255,255	96	1.247.163	15.617.752	1.427.374	25.834.734	2,21E-31	4,63E-24	2,47E-31	2,41E-10	3	51518333	51791666	7454
10	23512500	23562500	10	23987500	24037500	.	.	.	.	0,255,255	30	907.299	8.380.808	11.415.342	9.003.756	1,13E+03	1,62E+03	0.00518802	1,80E+03	2	23537500	24025000	12500
10	19220000	19270000	10	19390000	19440000	.	.	.	.	0,255,255	61	12.213.181	13.799.536	1.422.009	17.407.137	2,52E-12	5,35E-08	5,85E-08	6,25E-05	4	19237500	19407500	12748
10	23510000	23560000	10	23670000	23720000	.	.	.	.	0,255,255	45	18.400.429	15.204.253	21.266.777	16.443.378	1,23E+03	4,92E-01	0.0126007	1,34E+03	1	23535000	23695000	0
10	99080000	99130000	10	99610000	99660000	.	.	.	.	0,255,255	87	1.290.861	1.904.469	13.661.973	17.763.168	9,98E-26	2,98E-18	1,14E-24	4,37E-19	1	99105000	99635000	0
10	13260000	13310000	10	14090000	14140000	.	.	.	.	0,255,255	57	6.319.026	6.878.723	73.045.497	10.547.552	1,99E-18	1,68E-18	1,63E-18	9,47E-11	5	13277000	14111000	12649
10	125412500	125462500	10	125737500	125787500	.	.	.	.	0,255,255	121	42.487.732	40.805.866	4.234.023	52.333.923	5,42E-09	4,67E-08	6,06E-08	7,97E-03	2	125425000	125762500	12500
10	26190000	26240000	10	26590000	26640000	.	.	.	.	0,255,255	46	11.695.976	10.669.759	11.148.108	15.690.251	2,34E-03	2,25E-03	2,64E-03	6,33E+01	3	26215000	26615000	10000
10	68340000	68390000	10	68620000	68670000	.	.	.	.	0,255,255	38	11.492.306	828.318	13.193.069	10.605.217	1,85E+01	9,12E-03	2,46E+02	1,95E+01	1	68365000	68645000	0
10	114840000	114890000	10	115400000	115450000	.	.	.	.	0,255,255	35	63.769.717	74.016.466	60.679.564	10.847.211	1,58E-03	1,74E-02	5,30E-05	3,67E+02	3	114855000	115425000	10000
10	83260000	83310000	10	83510000	83560000	.	.	.	.	0,255,255	28	72.079.444	59.813.514	8.617.518	55.437.565	1,14E+02	2,43E+00	4,66E+03	1,93E+00	1	83285000	83535000	0
10	33862500	33912500	10	33962500	34012500	.	.	.	.	0,255,255	209	6.700.312	10.562.763	105.853.134	11.535.827	1,33E-23	8,16E-05	9,36E-04	9,43E-04	1	33887500	33987500	0
10	56072500	56122500	10	56527500	56577500	.	.	.	.	0,255,255	13	24.825.847	15.798.717	32.533.624	10.639.894	8,98E+02	5,00E+01	0.0176656	2,66E+02	1	56097500	56552500	0
10	6387500	6437500	10	6487500	6537500	.	.	.	.	0,255,255	181	87.306.915	8.824.225	10.303.447	858.394	2,69E-04	2,78E-05	9,93E+01	3,32E-04	2	6412500	6525000	12500
10	53560000	53610000	10	54250000	54300000	.	.	.	.	0,255,255	26	4.878.149	6.475.621	8.132.018	7.976.819	5,58E-01	1,26E+03	0.00265908	0.00269707	1	53585000	54275000	0
10	63537500	63587500	10	64062500	64112500	.	.	.	.	0,255,255	96	45.213.665	40.378.834	5.340.398	4.197.716	4,95E+00	4,83E+00	0.00260834	6,15E-01	1	63562500	64087500	0
10	96920000	96970000	10	96990000	97040000	.	.	.	.	0,255,255	109	1.126.812	2.091.016	15.462.459	57.826.256	0	1,01E-25	0	1,43E+02	2	96940000	97020000	7071
10	63520000	63570000	10	66010000	66060000	.	.	.	.	0,255,255	28	578.769	5.158.414	45.233.545	60.661.764	1,95E+00	2,43E+00	2,32E-02	1,93E+00	3	63555000	66035000	10000
10	69617500	69667500	10	69737500	69787500	.	.	.	.	0,255,255	27	16.486.485	8.078.387	27.566.123	24.511.478	2,64E-11	0.00114246	2,33E-06	1,46E-08	4	69637500	69763750	5154
10	59337500	59387500	10	59437500	59487500	.	.	.	.	0,255,255	39	6.392.723	5.235.157	52.644.925	31.264.694	4,91E-05	5,69E-08	2,74E-08	5,43E-18	3	59359166	59455833	7454
10	115630000	115680000	10	115720000	115770000	.	.	.	.	0,255,255	145	42.953.228	3.989.771	5.577.147	5.051.944	1,65E-17	1,30E-17	6,11E-10	6,16E-10	8	115647500	115752500	17678
10	36767500	36817500	10	37192500	37242500	.	.	.	.	0,255,255	18	4.040.165	42.266.984	51.631.217	4.363.251	0.00118126	0.00148238	0.00837117	7,75E+02	4	36793750	37218750	8839
10	8430000	8480000	10	8480000	8530000	.	.	.	.	0,255,255	78	396.324	33.168.766	38.924.526	36.205.193	0.00860209	6,86E+01	0.0092227	8,09E+00	1	8455000	8505000	0
10	51910000	51960000	10	52080000	52130000	.	.	.	.	0,255,255	49	11.905.769	8.662.692	148.844.385	8.712.672	5,52E-05	1,89E-08	8,59E-02	1,80E-08	2	51935000	52110000	5000
10	107862500	107912500	10	108912500	108962500	.	.	.	.	0,255,255	39	17.263.802	13.058.378	14.534.744	17.949.821	0.00647507	1,58E+03	1,97E+03	0.00952831	1	107887500	108937500	0
10	114837500	114887500	10	115612500	115662500	.	.	.	.	0,255,255	42	1.722.475	17.126.749	16.375.198	2.192.064	0.00102407	0.00130232	0.00147755	0.0577051	2	114875000	115637500	12500
10	76520000	76570000	10	76690000	76740000	.	.	.	.	0,255,255	67	20.285.881	1.453.748	17.224.272	3.343.778	1,08E-02	1,68E-11	8,15E-07	0.0035634	1	76545000	76715000	0
10	13662500	13712500	10	13887500	13937500	.	.	.	.	0,255,255	66	20.456.423	17.681.368	20.267.296	26.091.606	2,74E-02	2,85E-06	3,78E-02	8,89E+00	2	13700000	13912500	12500
10	75012500	75062500	10	75187500	75237500	.	.	.	.	0,255,255	146	7.795.817	64.087.975	8.614.861	60.080.143	2,84E+03	1,46E-02	3,74E+03	1,33E-09	4	75043750	75187500	25769
10	40350000	40400000	10	40580000	40630000	.	.	.	.	0,255,255	63	1.939.572	1.734.164	24.477.514	19.804.625	7,16E-05	6,26E-05	4,21E-02	4,48E-02	3	40375000	40608333	12019
10	26612500	26662500	10	27087500	27137500	.	.	.	.	0,255,255	34	12.046.012	11.523.075	15.045.037	131.612.215	1,25E+03	1,71E+03	0.00749574	0.00714687	1	26637500	27112500	0
10	82250000	82300000	10	82330000	82380000	.	.	.	.	0,255,255	54	16.744.167	16.463.448	27.991.922	16.200.294	6,61E-01	6,17E-02	0.010642	6,73E-02	2	82270000	82355000	5000
10	106037500	106087500	10	107162500	107212500	.	.	.	.	0,255,255	36	14.637.246	10.459.495	13.404.545	13.090.399	0.00115839	2,64E+01	0.00191019	0.00184841	2	106050000	107187500	12500
10	109862500	109912500	10	110062500	110112500	.	.	.	.	0,255,255	93	39.587.254	42.586.266	45.338.673	48.938.366	2,94E+00	2,96E+01	3,44E+01	0.00799013	1	109887500	110087500	0
10	91782500	91832500	10	91872500	91922500	.	.	.	.	0,255,255	34	7.485.744	10.383.049	77.947.283	14.661.472	5,86E-02	1,09E+04	3,63E-02	0.0061461	1	91807500	91897500	0
10	23512500	23562500	10	24312500	24362500	.	.	.	.	0,255,255	32	5.200.058	58.985.505	7.115.285	72.319.045	1,40E-03	2,50E-02	4,16E+00	3,92E+00	1	23537500	24337500	0
10	76952500	77002500	10	77002500	77052500	.	.	.	.	0,255,255	91	29.887.983	34.019.344	4.866.764	20.072.731	2,51E-07	2,45E-03	0	1,34E-13	3	76980833	77029166	6872
10	97150000	97200000	10	98530000	98580000	.	.	.	.	0,255,255	34	6.917.831	5.162.922	55.839.252	895.719	6,15E-02	3,14E-04	2,53E-04	9,74E-02	1	97175000	98555000	0
10	76742500	76792500	10	76797500	76847500	.	.	.	.	0,255,255	24	12.803.693	47.956.724	5.548.945	46.592.774	4,23E-09	7,72E+00	1,53E+02	3,60E+00	2	76767500	76820000	2500
10	59750000	59800000	10	59840000	59890000	.	.	.	.	0,255,255	75	29.957.424	30.076.887	35.066.933	4.864.285	1,02E+00	9,13E-03	5,01E+02	0.029675	4	59770000	59870000	7071
10	51910000	51960000	10	52030000	52080000	.	.	.	.	0,255,255	81	24.546.488	21.929.565	30.084.032	2.054.344	5,65E-10	5,20E-09	6,58E-05	6,60E-10	2	51940000	52055000	5000
10	26070000	26120000	10	26690000	26740000	.	.	.	.	0,255,255	13	17.186.481	16.003.696	21.494.832	19.465.427	5,91E+02	0.00131104	0.00288705	5,32E+02	1	26095000	26715000	0
10	6387500	6437500	10	6762500	6812500	.	.	.	.	0,255,255	363	55.310.425	5.660.172	7.131.986	8.521.264	0	0	0	0	5	6392500	6797500	31623
10	95567500	95617500	10	95647500	95697500	.	.	.	.	0,255,255	36	8.056.768	78.104.353	6.783.452	8.002.379	1,09E+00	3,66E-03	2,28E-03	7,47E-02	1	95592500	95672500	0
10	13262500	13312500	10	13562500	13612500	.	.	.	.	0,255,255	195	7.670.475	7.200.133	10.969.294	62.833.927	4,23E-18	3,63E-19	5,10E+00	4,44E-19	1	13287500	13587500	0
10	17942500	17992500	10	18072500	18122500	.	.	.	.	0,255,255	14	29.310.653	32.890.937	30.037.165	46.545.577	0.00158266	0.0134151	9,33E+02	0.0369462	4	17966250	18105000	7603
10	53330000	53380000	10	53500000	53550000	.	.	.	.	0,255,255	56	24.894.157	1.692.177	22.054.777	17.962.122	0.0035011	9,12E-04	1,17E+02	1,00E-01	5	53363000	53519000	12649
10	88762500	88812500	10	89262500	89312500	.	.	.	.	0,255,255	36	88.103.285	14.436.591	13.516.899	15.153.241	1,77E+00	0.00160226	0.00191019	0.00184841	1	88787500	89287500	0
10	83257500	83307500	10	83952500	84002500	.	.	.	.	0,255,255	63	14.632.593	11.639.712	17.055.119	13.866.045	9,98E-10	1,45E-13	1,47E-04	6,36E-09	2	83282500	83975000	2500
10	26837500	26887500	10	27087500	27137500	.	.	.	.	0,255,255	52	24.694.363	24.088.037	2.789.871	22.013.536	0.0171384	1,93E+03	0.0241806	2,30E+03	2	26875000	27100000	17678
10	108150000	108200000	10	108910000	108960000	.	.	.	.	0,255,255	71	16.095.095	14.843.187	15.835.828	19.510.502	7,16E-10	5,67E-15	7,13E-09	7,06E-10	3	108175000	108935000	10000
10	29037500	29087500	10	30237500	30287500	.	.	.	.	0,255,255	71	3.992.428	35.274.906	43.040.997	40.817.337	0.0526515	3,09E+02	0.0733448	0.0752707	2	29062500	30287500	25000
10	94070000	94120000	10	94920000	94970000	.	.	.	.	0,255,255	22	43.620.234	4.311.212	53.020.687	5.472.876	1,70E+00	2,32E+02	3,62E+03	3,51E+03	1	94095000	94945000	0
10	95560000	95610000	10	96750000	96800000	.	.	.	.	0,255,255	63	21.185.196	23.325.033	29.012.465	26.542.461	3,93E-01	3,81E-01	7,18E+01	6,83E+01	7	95595000	96785000	14142
10	75410000	75460000	10	75640000	75690000	.	.	.	.	0,255,255	16	5.463.373	32.675.898	33.573.976	4.255.163	0.0751483	0.00384308	0.00249513	0.0166646	2	75425000	75665000	10000
10	12780000	12830000	10	14070000	14120000	.	.	.	.	0,255,255	13	22.045.026	27.875.035	35.694.451	30.166.864	0.00298143	0.0236983	0.0550063	0.0133103	2	12805000	14105000	10000
10	24587500	24637500	10	26012500	26062500	.	.	.	.	0,255,255	31	11.854.433	891.571	7.537.865	11.199.108	0.00147854	6,01E+02	1,44E+01	0.00241586	1	24612500	26037500	0
10	33727500	33777500	10	34022500	34072500	.	.	.	.	0,255,255	57	110.047.035	75.550.857	6.529.329	71.650.114	1,57E-09	1,44E-18	1,11E-18	1,07E-18	4	33753750	34047500	11250
10	24330000	24380000	10	24540000	24590000	.	.	.	.	0,255,255	38	13.512.204	10.746.264	16.846.045	9.788.852	2,23E+03	2,00E+01	0.0130965	8,11E-04	1	24355000	24565000	0
10	24170000	24220000	10	24280000	24330000	.	.	.	.	0,255,255	66	19.786.438	21.717.026	21.527.155	3.512.515	2,70E-02	2,60E-02	2,90E-03	0.0056363	2	24195000	24310000	5000
10	18662500	18712500	10	18707500	18757500	.	.	.	.	0,255,255	42	9.539.164	9.388.081	22.379.377	18.746.944	5,51E-04	5,01E-04	8,07E-25	0.00199775	1	18687500	18732500	0
10	43270000	43320000	10	43770000	43820000	.	.	.	.	0,255,255	71	1.046.209	11.534.049	8.257.148	16.610.088	2,97E-20	2,34E-19	5,86E-25	7,06E-10	4	43290000	43790000	21213
10	96060000	96110000	10	96180000	96230000	.	.	.	.	0,255,255	25	8.195.137	71.075.954	93.640.995	8.915.616	0.00547428	3,58E+02	0.00590773	0.00601218	1	96085000	96205000	0
10	7507500	7557500	10	7932500	7982500	.	.	.	.	0,255,255	62	19.741.512	11.348.003	1.229.407	1.871.276	3,66E+00	6,86E-13	6,58E-14	4,57E-06	2	7530000	7957500	2500
10	24662500	24712500	10	25187500	25237500	.	.	.	.	0,255,255	45	6.773.329	11.421.826	13.383.637	15.733.257	8,26E-10	1,39E-02	9,75E-01	1,80E+03	1	24687500	25212500	0
10	122687500	122737500	10	125737500	125787500	.	.	.	.	0,255,255	44	10.031.586	18.493.223	21.141.642	17.619.764	3,98E-02	3,31E+03	0.0228545	3,71E+02	2	122700000	125762500	12500
10	94430000	94480000	10	94920000	94970000	.	.	.	.	0,255,255	119	2.739.839	20.182.377	30.122.713	22.262.838	3,05E-22	3,84E-31	3,48E-22	6,58E-31	3	94451666	94941666	7453
10	84660000	84710000	10	85070000	85120000	.	.	.	.	0,255,255	51	25.880.817	17.994.234	16.930.843	15.773.751	0.0359832	9,52E+00	1,06E+01	1,03E+01	3	84685000	85098333	16667
10	43647500	43697500	10	43767500	43817500	.	.	.	.	0,255,255	117	30.141.712	2.243.131	45.414.227	13.635.194	2,74E-20	2,94E-29	2,97E-06	0	6	43673333	43791666	5893
10	22782500	22832500	10	23372500	23422500	.	.	.	.	0,255,255	25	71.934.757	5.949.584	4.062.447	8.477.654	2,63E+03	8,36E+00	7,90E-01	0.00461533	1	22807500	23397500	0
10	66970000	67020000	10	67160000	67210000	.	.	.	.	0,255,255	94	39.928.688	3.746.252	46.946.693	42.642.384	3,01E+00	6,01E-05	3,19E+01	3,25E+01	7	67002142	67193571	15453
10	36710000	36760000	10	38000000	38050000	.	.	.	.	0,255,255	19	4.618.006	47.847.157	6.142.394	5.854.772	6,93E+03	9,88E+02	0.00747249	0.00739213	2	36740000	38020000	7071
10	44807500	44857500	10	45067500	45117500	.	.	.	.	0,255,255	33	6.803.839	13.619.352	82.623.415	62.642.236	2,23E-01	0.0111206	2,28E+01	1,40E-01	1	44832500	45092500	0
10	41530000	41580000	10	41580000	41630000	.	.	.	.	0,255,255	216	8.246.889	7.641.061	8.570.385	8.538.267	1,38E-13	3,73E-26	1,07E-13	1,15E-13	1	41555000	41605000	0
10	56072500	56122500	10	56692500	56742500	.	.	.	.	0,255,255	26	27.353.725	24.377.482	38.697.853	29.267.468	4,16E-05	6,23E-07	1,98E-03	1,73E-05	5	56099500	56715500	13342
10	70430000	70480000	10	70590000	70640000	.	.	.	.	0,255,255	38	12.896	13.636.496	10.608.831	18.122.242	2,23E+03	2,50E+02	2,14E+01	0.0131674	1	70455000	70615000	0
10	52810000	52860000	10	53040000	53090000	.	.	.	.	0,255,255	48	16.712.315	14.093.109	16.000.755	15.126.572	1,21E+02	2,38E-01	1,32E+02	2,53E-02	1	52835000	53065000	0
10	26820000	26870000	10	27450000	27500000	.	.	.	.	0,255,255	35	96.983.385	72.783.737	11.564.505	66.027.513	3,10E-01	1,74E-02	3,90E+01	1,63E-02	3	26855000	27475000	10000
10	54250000	54300000	10	55460000	55510000	.	.	.	.	0,255,255	28	5.878.141	4.774.331	60.644.574	6.690.206	1,95E+00	3,00E-03	1,97E+00	1,17E+01	1	54275000	55485000	0
10	23662500	23712500	10	23987500	24037500	.	.	.	.	0,255,255	65	20.402.729	2.404.361	244.356	3.256.541	6,78E-03	6,75E-03	9,34E-03	0.00680868	1	23687500	24012500	0
10	93037500	93087500	10	93212500	93262500	.	.	.	.	0,255,255	288	6.558.008	62.155.567	8.250.624	8.609.841	0	0	0	0	5	93072500	93257500	31623
10	93440000	93490000	10	93490000	93540000	.	.	.	.	0,255,255	51	13.596.828	20.400.864	20.249.731	18.808.222	9,10E-03	3,54E+03	3,78E+03	1,03E+01	1	93465000	93515000	0
10	43290000	43340000	10	43390000	43440000	.	.	.	.	0,255,255	59	25.941.889	27.455.746	35.095.715	2.821.475	6,90E+03	6,76E+03	0.0912981	7,54E+02	2	43305000	43415000	10000
10	60650000	60700000	10	60770000	60820000	.	.	.	.	0,255,255	196	38.795.372	36.934.166	48.815.514	47.038.826	0	0	0	0	7	60667857	60799285	17670
10	83070000	83120000	10	83170000	83220000	.	.	.	.	0,255,255	81	36.235.664	38.880.913	4.569.029	46.885.715	1,06E+00	0.00226338	0.00259548	0.00267333	1	83095000	83195000	0
10	84092500	84142500	10	84152500	84202500	.	.	.	.	0,255,255	18	26.682.513	4.177.659	5.150.701	4.365.392	5,87E+01	0.00148238	0.00837117	7,75E+02	1	84117500	84177500	0
10	42000000	42050000	10	42430000	42480000	.	.	.	.	0,255,255	171	28.798.975	17.366.375	32.837.948	13.699.227	0	0	0	0	5	42029000	42457000	16125
10	98602500	98652500	10	99017500	99067500	.	.	.	.	0,255,255	75	11.315.667	11.063.827	18.429.153	1.985.686	5,32E-24	3,60E-22	9,80E-11	1,12E-05	3	98627500	99042500	5000
10	94430000	94480000	10	94760000	94810000	.	.	.	.	0,255,255	56	18.258.307	15.645.739	2.497.412	1.256.011	9,90E-03	9,12E-04	0.00397785	3,17E-05	1	94455000	94785000	0
10	74062500	74112500	10	74287500	74337500	.	.	.	.	0,255,255	146	52.249.504	5.316.148	46.165.142	7.329.447	1,15E-09	9,91E-10	3,16E-18	1,72E-02	2	74112500	74312500	25000
10	43270000	43320000	10	43650000	43700000	.	.	.	.	0,255,255	84	35.972.843	32.027.534	28.097.282	16.891.035	1,36E+00	1,24E+00	4,16E-05	2,95E-16	1	43295000	43675000	0
10	98602500	98652500	10	99057500	99107500	.	.	.	.	0,255,255	28	9.060.685	45.599.365	716.966	46.239.367	5,06E+03	1,86E-02	6,90E+00	8,15E-03	3	98625833	99080833	3727
10	114840000	114890000	10	115030000	115080000	.	.	.	.	0,255,255	83	46.645.363	28.286.472	27.464.003	32.636.456	9,87E+02	8,26E-06	1,06E-04	2,97E-01	4	114850000	115055000	15000
10	76972500	77022500	10	77057500	77107500	.	.	.	.	0,255,255	15	28.190.293	28.804.595	19.069.566	0.759847	4,38E+03	7,11E+02	2,16E+00	2,82E+01	1	76997500	77082500	0
10	43990000	44040000	10	44740000	44790000	.	.	.	.	0,255,255	21	5.075.393	30.466.168	52.505.727	40.835.624	9,61E+02	2,06E+00	0.00105153	6,14E+02	3	44025000	44765000	10000
10	107210000	107260000	10	107860000	107910000	.	.	.	.	0,255,255	26	47.936.983	5.677.415	9.237.702	4.198.992	5,58E-01	3,54E+01	0.00265908	5,09E-02	2	107235000	107880000	5000
10	26822500	26872500	10	27372500	27422500	.	.	.	.	0,255,255	17	24.613.605	2.673.441	5.315.209	28.441.672	1,84E+01	4,37E+02	0.0196288	1,41E+00	1	26847500	27397500	0
10	30530000	30580000	10	31000000	31050000	.	.	.	.	0,255,255	154	33.251.213	23.325.953	26.513.523	3.118.451	2,45E-33	0	0	2,76E-33	10	30552000	31022000	17263
10	60640000	60690000	10	60840000	60890000	.	.	.	.	0,255,255	39	5.694.323	8.739.666	120.948.925	11.143.732	7,14E-09	2,55E-02	7,64E-01	6,96E-01	1	60665000	60865000	0
10	125200000	125250000	10	125380000	125430000	.	.	.	.	0,255,255	26	5.952.583	5.835.581	8.555.204	56.293.125	2,77E+01	3,54E+01	0.00265908	2,83E+01	1	125225000	125405000	0
10	80190000	80240000	10	80430000	80480000	.	.	.	.	0,255,255	45	43.196.383	59.754.815	10.455.006	6.216.102	3,84E-16	1,37E-13	8,90E-04	1,21E-13	1	80215000	80455000	0
10	115740000	115790000	10	116200000	116250000	.	.	.	.	0,255,255	78	16.911.814	1.980.731	35.871.193	14.566.576	1,01E-12	1,46E-07	8,05E+00	2,03E-18	1	115765000	116225000	0
10	93847500	93897500	10	94047500	94097500	.	.	.	.	0,255,255	69	21.917.597	11.526.892	14.025.798	13.793.704	6,84E-03	9,02E-19	1,82E-12	1,76E-12	3	93862500	94072500	10000
10	68620000	68670000	10	69090000	69140000	.	.	.	.	0,255,255	21	46.427.784	4.951.003	64.823.394	33.963.263	6,25E+01	8,61E+02	0.0121294	2,86E+01	1	68645000	69115000	0
10	56652500	56702500	10	56687500	56737500	.	.	.	.	0,255,255	47	144.653.225	2.067.605	22.263.502	1.447.845	1,38E-02	0.00793528	0.0106359	9,58E-02	2	56672500	56712500	5000
10	115612500	115662500	10	116262500	116312500	.	.	.	.	0,255,255	40	14.586.194	15.215.742	1.533.647	17.404.606	5,14E+01	6,95E+01	8,62E+01	0.00522646	1	115637500	116287500	0
10	18612500	18662500	10	19587500	19637500	.	.	.	.	0,255,255	48	14.772.241	16.581.211	20.148.342	17.923.555	2,80E-01	1,53E+02	0.00272662	1,80E+01	1	18637500	19612500	0
10	53560000	53610000	10	54650000	54700000	.	.	.	.	0,255,255	26	37.002.926	8.695.103	7.903.932	11.206.659	9,07E-03	0.00311694	0.00265908	0.0394048	2	53585000	54665000	10000
10	41212500	41262500	10	41512500	41562500	.	.	.	.	0,255,255	38	11.118.717	14.311.858	17.753.466	13.430.936	2,84E+00	3,52E+03	0.0168059	4,20E+03	1	41237500	41537500	0
10	93650000	93700000	10	94050000	94100000	.	.	.	.	0,255,255	63	20.433.681	17.280.697	22.856.777	19.194.016	3,93E-01	6,26E-05	4,21E-02	7,25E-05	1	93675000	94075000	0
10	40700000	40750000	10	41380000	41430000	.	.	.	.	0,255,255	36	5.658.379	77.971.015	6.696.365	8.961.052	1,11E-05	4,24E-03	3,70E-03	9,52E-02	1	40725000	41405000	0
10	50400000	50450000	10	50990000	51040000	.	.	.	.	0,255,255	23	65.612.516	5.257.214	6.476.677	79.311.566	0.00196118	1,44E+03	0.00216997	0.0260941	3	50421666	51011666	7453
10	76060000	76110000	10	76170000	76220000	.	.	.	.	0,255,255	134	21.685.207	19.022.118	18.550.264	21.513.361	0	0	0	0	6	76085000	76193333	30046
10	127907500	127957500	10	127947500	127997500	.	.	.	.	0,255,255	70	14.771.307	20.010.025	17.021.524	27.995.804	6,45E-14	1,59E-03	4,71E-08	1,99E+00	2	127927500	127972500	5000
10	63017500	63067500	10	63512500	63562500	.	.	.	.	0,255,255	19	44.756.494	30.840.435	37.307.131	40.961.437	3,82E+02	2,07E+00	1,35E+02	2,48E+03	3	63044166	63535833	8498
10	63512500	63562500	10	66262500	66312500	.	.	.	.	0,255,255	48	20.896.513	15.363.033	20.938.238	17.936.752	0.00203469	3,49E-01	0.00272662	1,80E+01	2	63537500	66275000	12500
10	94542500	94592500	10	94867500	94917500	.	.	.	.	0,255,255	25	9.072.146	9.732.867	11.792.632	10.578.676	0.00656257	0.00594569	0.073402	0.0732279	3	94564166	94892500	11666
10	109340000	109390000	10	109490000	109540000	.	.	.	.	0,255,255	70	25.497.004	200.633	2.024.699	23.807.383	4,96E+00	5,76E-04	6,62E-05	7,09E-05	6	109365000	109510000	20616
10	94062500	94112500	10	94212500	94262500	.	.	.	.	0,255,255	115	562.225	58.949.566	6.751.931	6.514.957	2,30E+00	2,29E-01	0.00339451	0.00331639	1	94087500	94237500	0
10	106852500	106902500	10	107117500	107167500	.	.	.	.	0,255,255	40	5.246.702	38.758.583	19.244.223	61.472.707	9,27E-10	3,89E-15	0.00709592	4,76E-09	9	106883055	107135277	13932
10	25237500	25287500	10	25377500	25427500	.	.	.	.	0,255,255	18	19.772.011	21.324.503	35.029.662	25.693.028	1,63E-01	5,98E-01	5,33E+02	3,01E+00	1	25262500	25402500	0
10	106340000	106390000	10	107120000	107170000	.	.	.	.	0,255,255	18	1.293.938	19.223.933	35.130.157	13.719.966	3,03E-02	1,28E+00	2,07E+03	2,61E-02	2	106365000	107140000	5000
10	18620000	18670000	10	19210000	19260000	.	.	.	.	0,255,255	31	78.097.577	10.842.569	921.169	76.039.753	3,14E+00	0.00127492	2,54E+02	3,23E+00	3	18641666	19238333	7454
10	7950000	8000000	10	8130000	8180000	.	.	.	.	0,255,255	40	13.124.511	14.060.329	16.416.016	12.543.431	4,33E+01	4,79E+01	0.00404081	4,90E+02	1	7975000	8155000	0
10	74360000	74410000	10	74580000	74630000	.	.	.	.	0,255,255	35	5.805.793	60.563.064	114.502.325	6.109.528	5,62E-06	6,31E-07	3,90E+01	5,18E-05	1	74385000	74605000	0
10	43647500	43697500	10	43872500	43922500	.	.	.	.	0,255,255	89	28.370.937	21.387.712	3.923.141	18.198.513	1,92E-07	1,30E-12	4,67E+03	5,58E-19	2	43672500	43895000	2500
10	76720000	76770000	10	76940000	76990000	.	.	.	.	0,255,255	87	2.043.191	13.527.256	15.647.325	14.020.914	5,26E-12	8,56E-26	4,80E-18	1,16E-24	4	76752500	76962500	12748
10	25212500	25262500	10	25837500	25887500	.	.	.	.	0,255,255	101	48.289.158	35.204.365	3.638.383	41.562.546	2,06E-01	1,04E-06	1,44E-06	2,57E-01	3	25237500	25862500	25000
10	109180000	109230000	10	109270000	109320000	.	.	.	.	0,255,255	117	28.228.548	23.499.737	26.162.146	21.638.184	3,94E-21	7,88E-31	4,49E-22	1,31E-29	4	109210000	109295000	15000
10	38870000	38920000	10	39220000	39270000	.	.	.	.	0,255,255	123	3.409.237	26.950.468	29.488.901	4.565.579	5,10E-16	1,33E-24	1,90E-25	1,91E-08	5	38889000	39237000	12649
10	127110000	127160000	10	127350000	127400000	.	.	.	.	0,255,255	84	20.607.895	23.451.546	20.600.801	35.889.046	1,83E-10	1,65E-10	1,93E-10	1,49E+00	2	127130000	127375000	5000
10	76857500	76907500	10	76942500	76992500	.	.	.	.	0,255,255	52	21.194.422	15.375.103	10.327.053	1.456.166	6,63E+02	4,67E-04	1,22E-06	4,56E-03	1	76882500	76967500	0
10	76720000	76770000	10	76860000	76910000	.	.	.	.	0,255,255	82	29.606.058	25.990.738	35.864.365	1.981.174	2,40E-05	2,08E-04	5,97E-01	2,11E-09	2	76745000	76880000	5000
10	90992500	91042500	10	92447500	92497500	.	.	.	.	0,255,255	13	0.747012	0.864218	12.687.576	13.045.202	3,17E+03	0.00329579	8,74E+00	8,54E+00	4	91011250	92475000	8385
10	36830000	36880000	10	37300000	37350000	.	.	.	.	0,255,255	36	5.932.226	6.936.233	12.099.776	64.282.374	1,11E-05	4,24E-03	1,52E+01	4,00E-03	1	36855000	37325000	0
10	41202500	41252500	10	41377500	41427500	.	.	.	.	0,255,255	62	15.370.998	8.377.338	8.993.631	10.307.452	3,70E-08	1,14E-17	8,27E-19	5,99E-15	4	41226250	41401250	6374
10	88760000	88810000	10	89070000	89120000	.	.	.	.	0,255,255	82	1.835.301	147.222.805	1.817.092	22.584.948	4,67E-15	2,84E-21	5,04E-15	2,11E-09	5	88789000	89093000	12649
10	33792500	33842500	10	33887500	33937500	.	.	.	.	0,255,255	42	1.351.437	13.177.021	18.855.198	823.406	1,59E+02	1,13E+02	0.00198971	3,72E-04	2	33817500	33922500	10000
10	17437500	17487500	10	17737500	17787500	.	.	.	.	0,255,255	63	24.620.405	19.731.184	28.607.899	21.164.618	4,97E+02	3,96E-02	6,44E+02	5,03E-02	2	17462500	17775000	12500
10	69810000	69860000	10	69970000	70020000	.	.	.	.	0,255,255	119	5.595.066	6.287.659	7.632.998	7.382.731	5,02E-02	0.0015219	0.00183782	0.00183494	11	69817727	70003181	47976
10	125412500	125462500	10	125562500	125612500	.	.	.	.	0,255,255	95	54.189.526	4.658.134	43.865.093	51.395.958	0.00285745	8,96E+00	1,05E+01	0.00380212	2	125425000	125587500	12500
10	37320000	37370000	10	38010000	38060000	.	.	.	.	0,255,255	22	36.629.279	58.408.093	32.163.293	74.966.598	6,60E-01	4,42E+03	6,18E+00	0.0051794	1	37345000	38035000	0
10	94992500	95042500	10	95472500	95522500	.	.	.	.	0,255,255	16	0.78202	13.850.437	14.676.462	18.121.622	2,79E-01	1,35E-02	2,12E-02	3,20E-01	1	95017500	95497500	0
10	12940000	12990000	10	13800000	13850000	.	.	.	.	0,255,255	13	18.867.898	17.269.113	20.545.506	23.910.656	5,91E+02	0.00131104	0.00288705	0.00304595	1	12965000	13825000	0
10	26402500	26452500	10	26582500	26632500	.	.	.	.	0,255,255	47	10.317.045	80.094.795	8.179.124	11.708.707	1,07E-02	4,32E-08	3,04E-07	7,33E-05	4	26427500	26605000	7500
10	69090000	69140000	10	69730000	69780000	.	.	.	.	0,255,255	29	500.852	60.546.227	70.586.796	70.936.346	4,90E-01	5,97E-02	3,74E+01	3,68E+01	2	69115000	69760000	5000
10	39960000	40010000	10	40220000	40270000	.	.	.	.	0,255,255	64	81.175.995	6.183.612	10.332.899	8.599.548	3,20E-19	7,81E-31	2,75E-14	2,46E-19	2	39980000	40245000	5000
10	3310000	3360000	10	4470000	4520000	.	.	.	.	0,255,255	24	44.453.826	59.227.085	72.866.225	71.915.092	1,08E+01	4,36E+02	8,40E+02	8,19E+02	1	3335000	4495000	0
10	3310000	3360000	10	3440000	3490000	.	.	.	.	0,255,255	98	3.516.751	3.020.945	28.763.756	3.558.203	2,37E-06	2,05E-11	2,77E-12	2,47E-05	1	3335000	3465000	0
10	30320000	30370000	10	31000000	31050000	.	.	.	.	0,255,255	37	6.409.098	12.278.612	14.104.512	13.299.097	9,26E-05	5,53E+01	5,38E+03	5,48E+03	3	30345000	31025000	10000
10	53557500	53607500	10	55677500	55727500	.	.	.	.	0,255,255	33	15.646.218	29.065.106	28.068.008	6.424.427	6,93E-21	2,36E-11	6,40E-12	1,40E-01	2	53582500	55700000	2500
10	11700000	11750000	10	12310000	12360000	.	.	.	.	0,255,255	82	17.439.325	14.947.063	21.158.314	15.664.436	4,67E-15	2,84E-21	1,93E-09	4,54E-17	3	11721666	12331666	7453
10	99080000	99130000	10	99920000	99970000	.	.	.	.	0,255,255	101	20.142.136	13.695.175	2.073.928	19.803.816	8,57E-21	0	9,42E-20	1,04E-18	5	99103000	99929000	16125
10	85502500	85552500	10	85897500	85947500	.	.	.	.	0,255,255	31	45.569.706	65.287.976	302.182	60.561.905	1,04E-03	2,90E+00	5,15E-10	1,12E-02	4	85522500	85922500	10000
10	108150000	108200000	10	109270000	109320000	.	.	.	.	0,255,255	22	41.763.515	4.853.193	3.134.456	680.207	1,70E+00	2,32E+02	1,84E-01	0.0051794	1	108175000	109295000	0
10	95650000	95700000	10	96060000	96110000	.	.	.	.	0,255,255	50	22.308.481	16.321.352	17.030.832	1.826.668	6,53E+02	2,27E+01	2,51E+01	2,46E+01	3	95678333	96078333	7454
10	58000000	58050000	10	58120000	58170000	.	.	.	.	0,255,255	65	25.090.961	2.255.289	27.353.926	24.803.587	1,68E+02	6,45E-02	1,94E+01	1,83E+02	1	58025000	58145000	0
10	127370000	127420000	10	127420000	127470000	.	.	.	.	0,255,255	78	16.767.248	15.184.225	2.067.138	14.524.401	1,01E-12	1,53E-18	1,67E-07	2,03E-18	2	127390000	127445000	5000
10	121970000	122020000	10	122100000	122150000	.	.	.	.	0,255,255	48	19.978.054	15.864.762	211.181	14.227.517	0.00218982	1,22E+02	0.00240802	2,53E-02	2	121995000	122120000	5000
10	121110000	121160000	10	121460000	121510000	.	.	.	.	0,255,255	174	17.270.082	33.085.526	24.271.608	8.192.748	0	0	0	5,43E-03	3	121138333	121491666	7454
10	82362500	82412500	10	83212500	83262500	.	.	.	.	0,255,255	37	14.615.697	13.978.455	14.759.171	17.713.976	5,56E+02	7,59E+02	9,30E+02	0.0287911	2	82375000	83237500	12500
10	36830000	36880000	10	37180000	37230000	.	.	.	.	0,255,255	78	11.432.213	14.209.793	20.647.951	14.287.821	1,65E-24	1,53E-18	1,67E-07	2,03E-18	3	36858333	37208333	7454
10	67312500	67362500	10	67712500	67762500	.	.	.	.	0,255,255	30	7.986.882	76.830.096	10.674.838	63.774.815	1,13E+03	3,47E+01	0.00518802	4,52E+00	1	67337500	67737500	0
10	80187500	80237500	10	80312500	80362500	.	.	.	.	0,255,255	162	22.830.849	292.268	51.893.116	3.667.431	0	0	1,33E-15	0	1	80212500	80337500	0
10	87132500	87182500	10	87742500	87792500	.	.	.	.	0,255,255	31	50.125.375	10.989.988	12.897.269	12.800.082	2,00E-02	0.00134351	0.0386515	0.0394137	2	87155000	87767500	2500
10	45087500	45137500	10	45187500	45237500	.	.	.	.	0,255,255	146	76.057.526	7.017.341	64.845.894	8.037.659	1,48E-02	1,46E-02	1,79E-02	3,74E+02	1	45112500	45212500	0
10	107270000	107320000	10	107860000	107910000	.	.	.	.	0,255,255	22	60.413.246	6.917.331	6.592.905	9.537.841	3,30E+03	0.00633066	0.00529974	0.0505755	2	107295000	107880000	5000
10	97150000	97200000	10	97820000	97870000	.	.	.	.	0,255,255	15	24.002.912	19.606.116	3.577.008	17.757.992	1,65E+03	4,30E+01	0.00770768	1,72E+01	1	97175000	97845000	0
10	94140000	94190000	10	94410000	94460000	.	.	.	.	0,255,255	71	3.431.751	29.183.413	32.394.882	34.929.886	4,24E+03	2,17E+00	4,71E+02	4,84E+02	3	94165000	94425000	10000
10	31162500	31212500	10	32987500	33037500	.	.	.	.	0,255,255	36	10.039.355	8.477.141	10.001.632	9.895.664	2,02E+02	2,28E+00	3,26E+02	3,15E+02	1	31187500	33012500	0
10	38940000	38990000	10	39200000	39250000	.	.	.	.	0,255,255	45	13.215.909	16.111.258	20.689.878	1.894.285	4,66E+00	1,30E+03	0.0126007	1,34E+03	1	38965000	39225000	0
10	103412500	103462500	10	104987500	105037500	.	.	.	.	0,255,255	65	23.370.277	26.591.537	299.526	3.079.826	6,78E-03	1,40E+02	1,74E+02	1,75E+02	2	103450000	105012500	12500
10	12390000	12440000	10	12560000	12610000	.	.	.	.	0,255,255	64	25.244.081	25.352.541	38.443.516	28.706.913	3,27E+02	3,14E+02	0.013431	3,57E+02	3	12418333	12591666	7454
10	69760000	69810000	10	70240000	70290000	.	.	.	.	0,255,255	15	18.737.035	25.704.067	41.333.156	28.830.855	2,25E+02	0.00215747	0.0407343	0.0011409	2	69780000	70270000	7071
10	56070000	56120000	10	57010000	57060000	.	.	.	.	0,255,255	175	17.125.763	36.630.486	45.490.154	35.351.265	0	0	2,97E-33	0	4	56095000	57032500	10308
10	24010000	24060000	10	24320000	24370000	.	.	.	.	0,255,255	128	4.862.887	28.056.229	3.510.388	373.748	2,28E-10	1,66E-27	2,14E-18	2,08E-18	5	24033000	24343000	22091
10	102310000	102360000	10	102570000	102620000	.	.	.	.	0,255,255	98	36.729.748	34.635.864	4.858.834	2.580.024	2,37E-06	2,08E-06	2,76E+00	2,79E-13	3	102328333	102598333	7454
10	16327500	16377500	10	17422500	17472500	.	.	.	.	0,255,255	24	5.646.079	55.562.096	4.882.685	70.904.946	2,39E+02	2,80E+02	3,45E+00	4,70E+02	2	16355000	17447500	2500
10	106340000	106390000	10	106800000	106850000	.	.	.	.	0,255,255	58	45.951.557	4.108.726	71.560.183	47.608.905	7,48E-30	4,84E-29	2,35E-19	5,35E-30	2	106370000	106825000	5000
10	121512500	121562500	10	122187500	122237500	.	.	.	.	0,255,255	95	41.812.737	29.956.684	4.340.467	26.856.236	9,04E-01	4,54E-11	1,05E+01	7,12E-10	2	121537500	122225000	12500
10	107270000	107320000	10	107700000	107750000	.	.	.	.	0,255,255	37	11.098.995	9.800.914	14.791.917	9.216.373	5,09E+00	3,13E-01	5,38E+03	2,83E-01	1	107295000	107725000	0
10	19607500	19657500	10	19762500	19812500	.	.	.	.	0,255,255	56	10.215.587	9.864.713	78.030.095	15.574.713	6,52E-10	5,07E-09	7,12E-18	2,03E-01	3	19634166	19784166	6871
10	73652500	73702500	10	74062500	74112500	.	.	.	.	0,255,255	14	135.839	17.466.015	18.273.135	22.925.866	3,05E+01	5,75E+01	1,28E+02	1,18E+04	1	73677500	74087500	0
10	29512500	29562500	10	29787500	29837500	.	.	.	.	0,255,255	135	6.296.439	67.707.115	7.400.982	7.710.837	5,57E+00	5,69E+00	6,84E-01	6,67E+00	1	29537500	29812500	0
10	41530000	41580000	10	42000000	42050000	.	.	.	.	0,255,255	83	3.678.408	322.676	4.433.692	42.868.553	2,71E+00	2,48E+00	0.00104553	0.00107761	4	41550000	42012500	18200
10	122687500	122737500	10	124512500	124562500	.	.	.	.	0,255,255	49	19.409.193	19.598.537	21.318.457	19.995.485	5,75E+01	0.00129691	0.00151138	0.00150945	1	122712500	124537500	0
10	90980000	91030000	10	91740000	91790000	.	.	.	.	0,255,255	52	974.671	1.111.114	13.463.861	2.410.275	1,92E-10	9,32E-08	3,24E-03	2,10E+03	1	91005000	91765000	0
10	73910000	73960000	10	74060000	74110000	.	.	.	.	0,255,255	34	14.607.237	12.230.034	11.257.995	12.683.952	0.00409248	9,68E+02	9,69E+01	0.00461171	2	73930000	74085000	5000
10	60212500	60262500	10	60487500	60537500	.	.	.	.	0,255,255	69	14.715.297	32.500.263	32.214.355	19.276.773	2,61E-12	0.00389367	0.00694683	1,64E-07	8	60234375	60520000	14045
10	86462500	86512500	10	86937500	86987500	.	.	.	.	0,255,255	253	37.593.445	26.455.847	30.526.148	3.666.136	0	0	0	0	6	86491666	86958333	29463
10	122662500	122712500	10	126262500	126312500	.	.	.	.	0,255,255	20	7.048.368	56.255.913	76.042.285	5.968.893	0.0344122	0.00999684	0.0668706	0.00984263	2	122687500	126300000	12500
10	31440000	31490000	10	32580000	32630000	.	.	.	.	0,255,255	63	13.015.239	1.384.992	16.476.385	1.403.354	4,05E-09	3,85E-09	7,45E-06	4,49E-09	1	31465000	32605000	0
10	18940000	18990000	10	19370000	19420000	.	.	.	.	0,255,255	70	18.141.703	1.958.357	24.638.775	20.255.758	2,35E-09	5,76E-04	5,71E+00	7,09E-05	7	18963571	19406428	23080
10	125762500	125812500	10	125937500	125987500	.	.	.	.	0,255,255	39	14.959.618	12.729.199	11.273.988	14.288.045	1,17E+03	1,58E+03	1,66E+01	1,91E+03	1	125787500	125962500	0
10	4512500	4562500	10	5912500	5962500	.	.	.	.	0,255,255	20	5.501.192	34.619.834	523.179	42.260.456	0.00492732	6,03E+01	0.0100394	0.0010293	1	4537500	5937500	0
10	107270000	107320000	10	107660000	107710000	.	.	.	.	0,255,255	63	14.468.977	13.171.314	24.371.468	17.787.874	4,05E-09	3,85E-09	4,21E-02	7,25E-05	2	107295000	107680000	5000
10	122217500	122267500	10	122327500	122377500	.	.	.	.	0,255,255	49	74.207.873	7.255.626	12.086.135	14.744.153	4,45E-12	3,48E-14	6,12E-06	0	1	122242500	122352500	0
10	25377500	25427500	10	26042500	26092500	.	.	.	.	0,255,255	36	47.894.692	39.498.975	31.413.476	7.453.982	1,30E-08	1,51E-08	7,38E-12	2,27E-03	2	25405000	26067500	2500
10	45080000	45130000	10	45370000	45420000	.	.	.	.	0,255,255	39	1.612.313	142.622	17.864.883	15.516.435	0.00664353	1,12E+03	0.00737268	1,13E+01	1	45105000	45395000	0
10	24562500	24612500	10	24912500	24962500	.	.	.	.	0,255,255	77	30.400.333	23.423.815	16.840.149	4.456.594	1,57E-02	4,38E-08	5,77E-13	0.0091614	2	24587500	24950000	12500
10	56700000	56750000	10	57010000	57060000	.	.	.	.	0,255,255	113	22.639.618	23.232.735	2.519.036	40.702.778	4,07E-27	3,10E-27	6,84E-20	6,75E-05	2	56730000	57035000	5000
10	73652500	73702500	10	73902500	73952500	.	.	.	.	0,255,255	33	37.310.944	31.487.339	5.451.783	3.093.005	8,76E-10	1,07E-08	5,35E-04	6,44E-12	1	73677500	73927500	0
10	14560000	14610000	10	14870000	14920000	.	.	.	.	0,255,255	32	4.790.538	58.142	8.343.683	7.141.086	3,27E-05	7,31E-03	8,99E+00	9,04E-01	1	14585000	14895000	0
10	36770000	36820000	10	37600000	37650000	.	.	.	.	0,255,255	25	48.960.447	7.025.018	8.785.796	63.151.784	2,49E-01	3,58E+02	0.00590773	3,00E+02	1	36795000	37625000	0
10	107270000	107320000	10	107580000	107630000	.	.	.	.	0,255,255	76	2.271.383	24.018.713	3.379.232	30.629.362	1,35E-06	1,27E-06	2,78E+01	4,78E-02	2	107295000	107615000	10000
10	98612500	98662500	10	98887500	98937500	.	.	.	.	0,255,255	154	63.580.235	683.116	91.811.066	6.695.701	1,16E-04	1,12E-04	1,76E+02	1,31E-04	1	98637500	98912500	0
10	9497500	9547500	10	10017500	10067500	.	.	.	.	0,255,255	14	15.530.995	15.335.789	1.359.384	34.097.466	3,05E+01	7,62E+01	1,28E+01	0.00645087	2	9517500	10042500	5000
10	18712500	18762500	10	18882500	18932500	.	.	.	.	0,255,255	239	43.240.307	6.482.804	31.352.028	4.446.825	0	0	0	0	3	18740833	18907500	11667
10	90982500	91032500	10	92087500	92137500	.	.	.	.	0,255,255	49	19.601.146	4.108.582	16.656.992	13.556.039	0	3,66E-21	1,07E+01	0	1	91007500	92112500	0
10	94530000	94580000	10	94920000	94970000	.	.	.	.	0,255,255	35	18.487.848	14.276.183	18.825.272	17.197.039	0.0560655	0.00239835	0.0614047	0.06185	4	94557500	94940000	13463
10	24960000	25010000	10	25840000	25890000	.	.	.	.	0,255,255	33	47.535.915	4.786.669	62.729.273	5.813.999	5,72E-07	5,93E-06	2,38E-01	1,22E-03	2	24985000	25860000	5000
10	121512500	121562500	10	122512500	122562500	.	.	.	.	0,255,255	63	29.755.129	21.090.422	29.608.412	18.796.259	4,97E+02	3,96E-02	6,44E+02	1,11E-04	1	121537500	122537500	0
10	69092500	69142500	10	69402500	69452500	.	.	.	.	0,255,255	31	64.175.797	69.850.698	47.721.796	9.114.656	2,91E+00	2,90E+00	5,22E-06	1,92E+01	1	69117500	69427500	0
10	38862500	38912500	10	39512500	39562500	.	.	.	.	0,255,255	114	55.612.133	4.793.822	73.841.705	4.548.006	4,05E+00	1,47E-05	0.00476088	2,00E-05	1	38887500	39537500	0
10	18967500	19017500	10	19007500	19057500	.	.	.	.	0,255,255	19	0	33.066.547	3.844.939	16.043.116	1,32E-03	3,43E+01	1,35E+02	7,77E-03	1	18992500	19032500	0
10	118277500	118327500	10	118492500	118542500	.	.	.	.	0,255,255	46	1.670.797	20.650.936	19.984.186	16.598.501	1,62E+03	0.0137198	0.0185749	1,17E+02	4	118308750	118507500	13288
10	10110000	10160000	10	10160000	10210000	.	.	.	.	0,255,255	57	13.399.385	19.098.515	2.698.363	24.102.016	8,52E-06	3,42E-02	0.00235567	5,92E+01	1	10135000	10185000	0
10	21312500	21362500	10	21687500	21737500	.	.	.	.	0,255,255	278	95.949.005	7.405.191	8.068.121	12.544.574	0	0	0	1,78E-08	3	21345833	21712500	41667
10	96062500	96112500	10	96372500	96422500	.	.	.	.	0,255,255	38	11.199.717	10.299.761	12.637.889	1.046.007	2,83E+01	2,46E+01	3,29E+03	2,03E+01	1	96087500	96397500	0
10	26610000	26660000	10	26900000	26950000	.	.	.	.	0,255,255	25	9.621.863	748.059	9.196.877	6.793.604	0.00547428	3,58E+02	0.00590773	3,00E+02	1	26635000	26925000	0
10	29512500	29562500	10	30112500	30162500	.	.	.	.	0,255,255	101	43.652.428	4.075.547	39.983.173	51.370.274	2,06E-01	1,98E-01	2,39E-02	3,26E+03	1	29537500	30137500	0
10	125387500	125437500	10	125912500	125962500	.	.	.	.	0,255,255	49	15.647.297	21.302.376	19.959.791	22.401.806	5,75E+01	0.00129691	0.00151138	0.00150945	2	125425000	125950000	17678
10	18957500	19007500	10	19037500	19087500	.	.	.	.	0,255,255	13	15.533.777	16.226.683	32.193.902	19.766.406	1,97E+01	2,94E+02	0.0176656	6,74E+02	1	18982500	19062500	0
10	26610000	26660000	10	26820000	26870000	.	.	.	.	0,255,255	47	14.858.696	12.750.481	15.700.678	19.280.085	6,39E-01	6,69E-02	2,92E+02	2,91E+02	5	26635000	26845000	10000
10	13260000	13310000	10	13890000	13940000	.	.	.	.	0,255,255	30	24.226.663	37.073.767	55.575.366	25.549.028	1,44E-10	7,45E-06	1,11E-01	2,24E-08	3	13281666	13921666	7453
10	42550000	42600000	10	42630000	42680000	.	.	.	.	0,255,255	26	825.617	8.337.237	8.484.156	9.449.377	0.00249171	0.00311694	0.00265908	0.00269707	2	42570000	42655000	5000
10	17940000	17990000	10	18020000	18070000	.	.	.	.	0,255,255	50	2.221.687	2.031.196	27.217.842	18.159.178	6,53E+02	6,74E+02	0.0609697	2,46E+01	2	17965000	18035000	10000
10	116557500	116607500	10	116617500	116667500	.	.	.	.	0,255,255	40	8.088.429	657.129	15.623.217	17.781.483	7,61E-03	9,70E-07	1,21E-29	0.00712359	3	116584166	116642500	16667
10	38870000	38920000	10	39660000	39710000	.	.	.	.	0,255,255	28	6.010.658	6.756.024	8.026.062	74.656.606	1,95E+00	1,36E+02	4,66E+03	1,17E+01	2	38890000	39685000	5000
10	12800000	12850000	10	12890000	12940000	.	.	.	.	0,255,255	63	34.420.116	30.872.335	3.767.853	23.568.058	0.0182558	6,03E+02	0.0203219	4,48E-02	2	12815000	12915000	10000
10	99080000	99130000	10	99450000	99500000	.	.	.	.	0,255,255	49	16.131.998	135.437.155	2.143.463	113.010.235	5,34E+00	8,29E-03	0.00132586	5,32E-06	1	99105000	99475000	0
10	109537500	109587500	10	110062500	110112500	.	.	.	.	0,255,255	71	2.746.309	34.293.568	40.204.487	418.716	1,93E+00	3,09E+02	0.0733448	0.0752707	2	109550000	110087500	12500
10	66752500	66802500	10	67297500	67347500	.	.	.	.	0,255,255	34	8.777.202	62.596.617	18.139.468	10.134.504	1,08E+01	5,82E-03	1,09E-19	9,56E-24	3	66780833	67319166	6872
10	82250000	82300000	10	82300000	82350000	.	.	.	.	0,255,255	169	9.361.432	7.925.047	8.735.685	79.726.555	6,95E-02	6,12E-02	6,25E-02	7,12E-02	4	82267500	82330000	13463
10	43270000	43320000	10	43860000	43910000	.	.	.	.	0,255,255	34	9.042.668	108.481.045	9.987.337	13.276.195	9,63E-02	9,68E+02	9,69E+01	0.00461171	3	43295000	43895000	10000
10	96060000	96110000	10	96270000	96320000	.	.	.	.	0,255,255	63	19.974.691	18.670.559	30.104.214	1.977.446	3,93E-01	6,26E-05	7,18E+01	4,48E-02	2	96085000	96305000	10000
10	31162500	31212500	10	32162500	32212500	.	.	.	.	0,255,255	42	10.513.428	12.067.022	19.553.133	10.789.421	3,95E-01	4,71E-01	0.00147755	6,23E-02	1	31187500	32187500	0
10	127150000	127200000	10	127350000	127400000	.	.	.	.	0,255,255	118	40.440.723	3.771.571	29.159.973	4.617.421	1,28E-06	9,09E-15	1,27E-21	1,23E-06	2	127180000	127375000	5000
10	94067500	94117500	10	94392500	94442500	.	.	.	.	0,255,255	27	6.275.275	1.129.286	104.220.085	8.219.685	3,24E+02	0.0236788	0.0215797	8,67E+02	3	94087500	94410833	10541
10	68890000	68940000	10	69400000	69450000	.	.	.	.	0,255,255	15	14.111.768	23.217.406	2.645.001	20.053.248	1,88E+01	2,99E+03	0.00120515	1,65E+03	1	68915000	69425000	0
10	44037500	44087500	10	44137500	44187500	.	.	.	.	0,255,255	233	11.627.524	12.358.551	12.919.554	12.499.882	1,99E-08	1,13E+01	1,19E+01	1,27E+00	1	44062500	44162500	0
10	11137500	11187500	10	12687500	12737500	.	.	.	.	0,255,255	18	14.264.528	21.527.247	39.424.667	2.919.654	8,83E-03	6,74E+01	0.00116366	9,70E+02	1	11162500	12712500	0
10	101887500	101937500	10	102637500	102687500	.	.	.	.	0,255,255	33	12.306.401	8.395.907	13.989.616	7.625.604	2,94E+01	7,08E+01	0.014211	1,07E+00	1	101912500	102662500	0
10	121962500	122012500	10	122512500	122562500	.	.	.	.	0,255,255	134	60.526.897	39.267.242	57.096.207	40.401.955	1,10E-05	3,71E-14	1,32E-05	5,38E-14	1	121987500	122537500	0
10	63012500	63062500	10	66012500	66062500	.	.	.	.	0,255,255	27	6.874.229	7.092.818	63.194.113	71.721.554	6,40E+01	1,14E+03	1,36E+03	1,33E+03	1	63037500	66037500	0
10	97287500	97337500	10	98537500	98587500	.	.	.	.	0,255,255	71	29.096.914	2.532.505	3.351.748	28.327.843	1,93E+00	1,88E+00	3,62E+03	2,49E+00	3	97304166	98545833	18634
10	102890000	102940000	10	104990000	105040000	.	.	.	.	0,255,255	22	4.733.297	6.037.235	78.273.373	67.957.587	1,70E+00	4,42E+03	0.00529974	0.0051794	4	102902500	105015000	12500
10	71332500	71382500	10	71377500	71427500	.	.	.	.	0,255,255	14	27.589.922	38.435.588	27.535.348	15.222.307	0.00158266	0.0134151	9,33E+02	1,23E+00	1	71357500	71402500	0
10	51237500	51287500	10	51362500	51412500	.	.	.	.	0,255,255	178	693.108	6.955.227	710.629	95.693.115	5,21E-12	4,59E-13	5,97E-13	1,78E-03	1	51262500	51387500	0
10	103222500	103272500	10	104987500	105037500	.	.	.	.	0,255,255	14	28.818.216	27.934.875	22.245.655	25.490.432	0.00158266	0.00250311	1,15E+03	9,27E+03	1	103247500	105012500	0
10	111390000	111440000	10	111580000	111630000	.	.	.	.	0,255,255	32	10.561.457	68.980.045	9.549.451	10.754.893	4,82E+03	1,01E+00	8,99E+00	5,23E+03	1	111415000	111605000	0
10	90582500	90632500	10	90622500	90672500	.	.	.	.	0,255,255	29	10.050.091	8.517.029	12.060.192	41.910.324	0.00756952	1,86E+02	0.00540406	1,61E-03	1	90607500	90647500	0
10	111392500	111442500	10	111522500	111572500	.	.	.	.	0,255,255	29	4.695.322	34.238.598	59.947.515	40.579.834	2,93E-03	2,59E-06	2,13E-01	1,61E-03	3	111415833	111545833	3727
10	96790000	96840000	10	97110000	97160000	.	.	.	.	0,255,255	103	3.143.739	27.692.253	3.519.295	25.062.864	2,74E-07	7,41E-15	3,10E-08	1,01E-13	11	96817727	97148636	22007
10	17757500	17807500	10	17897500	17947500	.	.	.	.	0,255,255	21	64.774.528	8.910.257	7.674.505	87.183.895	0.0104597	0.0913139	0.0071675	0.0766161	3	17780833	17925833	6872
10	17047500	17097500	10	17112500	17162500	.	.	.	.	0,255,255	36	12.325.644	12.928.053	14.150.508	13.604.968	2,06E+00	0.00147105	0.00149199	0.00150843	1	17072500	17137500	0
10	95007500	95057500	10	95062500	95112500	.	.	.	.	0,255,255	35	101.264.105	13.468.328	7.556.948	14.932.215	5,23E+00	0.00296106	9,23E-04	0.00309421	1	95032500	95087500	0
10	68890000	68940000	10	69280000	69330000	.	.	.	.	0,255,255	24	571.515	9.504.502	6.675.257	66.136.146	3,30E+01	0.0148073	8,40E+02	8,19E+02	1	68915000	69305000	0
10	56080000	56130000	10	56470000	56520000	.	.	.	.	0,255,255	38	13.087.987	10.506.873	14.689.689	10.202.515	2,23E+03	2,00E+01	2,46E+02	1,95E+01	1	56105000	56495000	0
10	69310000	69360000	10	69730000	69780000	.	.	.	.	0,255,255	13	15.281.353	16.914.366	19.975.202	24.532.595	8,73E+01	0.00131104	0.00288705	0.00304595	2	69330000	69760000	7071
10	110202500	110252500	10	110512500	110562500	.	.	.	.	0,255,255	31	6.063.138	5.758.297	12.350.257	6.840.944	2,00E-02	2,35E-03	0.00117414	1,86E+00	5	110223500	110543500	9055
10	24652500	24702500	10	24912500	24962500	.	.	.	.	0,255,255	50	14.195.212	16.172.646	14.552.673	14.729.308	6,10E-03	4,14E+01	4,15E-02	4,15E-02	5	24687500	24935500	10198
10	125200000	125250000	10	125350000	125400000	.	.	.	.	0,255,255	33	9.814.786	10.508.237	14.230.637	12.484.043	2,89E+01	2,37E+03	0.00875276	0.00883643	1	125225000	125375000	0
10	22287500	22337500	10	22762500	22812500	.	.	.	.	0,255,255	98	21.125.698	20.285.519	24.263.838	31.062.931	5,30E-19	4,19E-18	8,11E-18	1,87E-05	4	22318750	22787500	25769
10	106037500	106087500	10	106812500	106862500	.	.	.	.	0,255,255	40	13.767.017	11.984.649	15.451.027	10.217.095	5,14E+01	4,33E+00	8,62E+01	5,52E-01	1	106062500	106837500	0
10	84927500	84977500	10	85017500	85067500	.	.	.	.	0,255,255	26	0.618198	889.223	3.571.463	5.455.007	3,78E-13	0.00266881	1,98E-03	1,20E+01	1	84952500	85042500	0
10	22782500	22832500	10	23777500	23827500	.	.	.	.	0,255,255	13	13.978.782	24.283.392	36.864.972	25.523.155	1,97E+01	0.00160335	0.0176656	0.00317249	2	22810000	23802500	2500
10	39757500	39807500	10	39807500	39857500	.	.	.	.	0,255,255	39	76.808.863	12.805.373	5.466.975	1.342.168	4,91E-05	1,45E+03	2,74E-08	1,48E+03	2	39782500	39830000	2500
10	53560000	53610000	10	53770000	53820000	.	.	.	.	0,255,255	147	53.576.893	36.835.617	39.820.194	46.071.053	1,09E-08	1,71E-28	1,89E-19	1,93E-18	5	53593000	53791000	12649
10	13130000	13180000	10	14090000	14140000	.	.	.	.	0,255,255	34	9.199.235	67.109.113	9.466.156	78.718.357	9,63E-02	6,88E-03	9,97E-01	9,74E-02	1	13155000	14115000	0
10	119652500	119702500	10	120277500	120327500	.	.	.	.	0,255,255	31	710.556	64.383.736	26.993.303	10.663.161	2,91E+00	2,90E+00	5,15E-10	0.00118208	4	119688750	120302500	11250
10	110200000	110250000	10	110370000	110420000	.	.	.	.	0,255,255	60	2.454.967	21.272.532	22.529.007	24.144.936	4,80E-01	4,75E-01	5,25E-01	5,56E-02	5	110231000	110403000	18974
10	25212500	25262500	10	26037500	26087500	.	.	.	.	0,255,255	91	51.121.204	28.542.912	3.634.606	29.847.006	0.0116271	2,94E-08	6,23E-03	4,33E-08	3	25254166	26054166	18634
10	30520000	30570000	10	31140000	31190000	.	.	.	.	0,255,255	27	36.878.648	43.686.857	7.180.926	56.969.995	1,54E-03	1,47E-01	3,70E+02	7,54E+00	1	30545000	31165000	0
10	128330000	128380000	10	128390000	128440000	.	.	.	.	0,255,255	104	40.955.704	33.562.977	28.311.525	5.679.778	5,07E-02	9,70E-09	3,16E-14	1,65E+03	3	128355000	128415000	10000
10	66290000	66340000	10	66350000	66400000	.	.	.	.	0,255,255	74	21.835.026	16.766.487	2.236.934	13.126.774	1,10E-05	1,35E-10	1,20E-05	8,82E-17	2	66315000	66370000	5000
10	119887500	119937500	10	120262500	120312500	.	.	.	.	0,255,255	111	37.355.328	46.843.914	47.818.428	6.736.019	9,12E-12	1,51E-04	1,89E-04	0.0123246	2	119912500	120300000	12500
10	83237500	83287500	10	84512500	84562500	.	.	.	.	0,255,255	22	62.083.936	48.297.286	5.644.138	5.756.196	6,86E+02	7,16E+00	0.00142081	0.00128775	1	83262500	84537500	0
10	36712500	36762500	10	38562500	38612500	.	.	.	.	0,255,255	112	5.786.339	35.311.665	44.950.706	4.580.939	1,21E+01	2,94E-11	8,87E-07	9,54E-06	4	36762500	38575000	27951
10	50590000	50640000	10	50990000	51040000	.	.	.	.	0,255,255	52	24.361.744	26.569.452	18.852.495	23.707.905	1,79E+03	0.0235191	4,40E+00	2,10E+03	4	50615000	51010000	11180
10	84927500	84977500	10	84977500	85027500	.	.	.	.	0,255,255	27	73.360.248	75.604.367	13.546.388	47.910.004	3,24E+02	3,26E+02	4,24E-13	3,99E-02	2	84952500	85000000	2500
10	7940000	7990000	10	8400000	8450000	.	.	.	.	0,255,255	57	14.172.948	10.769.431	1.366.737	14.304.729	8,52E-06	8,22E-11	9,15E-07	9,49E-08	3	7965000	8435000	10000
10	61622500	61672500	10	61697500	61747500	.	.	.	.	0,255,255	30	11.494.143	9.187.056	65.104.117	43.358.536	0.0036075	7,07E+01	6,43E-01	3,03E-04	1	61647500	61722500	0
10	18087500	18137500	10	18227500	18277500	.	.	.	.	0,255,255	23	32.502.987	22.888.827	365.011	33.599.856	6,15E-01	3,75E-04	3,12E-02	3,18E-01	2	18115000	18252500	2500
10	84637500	84687500	10	85312500	85362500	.	.	.	.	0,255,255	63	32.894.024	28.849.295	38.035.183	31.525.196	0.0113821	5,19E+01	0.0159972	0.0159382	2	84650000	85337500	12500
10	120820000	120870000	10	120930000	120980000	.	.	.	.	0,255,255	207	2.747.534	3.415.174	44.990.303	59.291	0	0	0	1,26E-39	5	120847000	120951000	12649
10	115037500	115087500	10	115387500	115437500	.	.	.	.	0,255,255	181	7.866.966	8.120.476	8.701.427	95.288.445	2,69E-04	2,78E-05	3,39E-05	3,32E-04	2	115062500	115425000	12500
10	70407500	70457500	10	70657500	70707500	.	.	.	.	0,255,255	54	12.076.627	10.191.694	11.789.068	22.597.393	1,09E-07	8,71E-09	7,91E-09	1,29E+03	4	70433750	70681250	8839
10	29227500	29277500	10	30117500	30167500	.	.	.	.	0,255,255	28	9.262.702	8.877.695	39.161.725	69.954.967	5,06E+03	4,73E+01	5,43E-06	6,81E+01	1	29252500	30142500	0
10	63012500	63062500	10	64187500	64237500	.	.	.	.	0,255,255	36	12.755.046	10.354.005	14.714.221	10.872.489	0.00115839	2,64E+01	0.00191019	3,15E+02	1	63037500	64212500	0
10	119652500	119702500	10	120117500	120167500	.	.	.	.	0,255,255	21	48.693.237	4.392.801	8.613.163	5.909.986	3,42E+02	4,41E+02	0.0762314	4,50E+02	4	119687500	120136250	13750
10	41380000	41430000	10	41990000	42040000	.	.	.	.	0,255,255	19	18.074.809	22.353.976	25.719.664	33.905.668	8,81E-03	3,08E-01	3,10E+01	5,25E+01	1	41405000	42015000	0
10	114737500	114787500	10	115162500	115212500	.	.	.	.	0,255,255	45	16.491.179	17.341.444	17.784.277	22.516.438	1,28E+03	1,60E+03	1,88E+03	0.0139474	2	114762500	115200000	12500
10	70262500	70312500	10	70387500	70437500	.	.	.	.	0,255,255	131	6.986.356	63.560.287	7.252.871	70.902.176	3,84E+01	4,04E+00	4,81E+01	4,70E+00	1	70287500	70412500	0
10	40350000	40400000	10	41200000	41250000	.	.	.	.	0,255,255	20	5.006.027	47.879.634	48.532.243	5.680.581	0.00260222	3,00E+02	2,15E+02	0.00283965	2	40370000	41225000	5000
10	88912500	88962500	10	89262500	89312500	.	.	.	.	0,255,255	44	1.494.132	2.187.917	2.365.405	22.057.528	1,45E+00	0.0200877	0.0228545	0.0229185	2	88925000	89287500	12500
10	119687500	119737500	10	119887500	119937500	.	.	.	.	0,255,255	176	6.440.944	639.335	10.745.264	5.657.189	2,44E-11	2,15E-11	5,13E+02	2,07E-21	4	119693750	119893750	31869
10	53050000	53100000	10	53200000	53250000	.	.	.	.	0,255,255	407	9.393.407	8.553.041	11.985.115	106.458.595	0	0	0	0	11	53075000	53234090	23178
10	92490000	92540000	10	92680000	92730000	.	.	.	.	0,255,255	96	32.455.677	4.903.611	4.979.404	3.154.981	1,30E-03	0.00415582	0.00491358	1,38E-04	2	92525000	92705000	10000
10	13670000	13720000	10	14090000	14140000	.	.	.	.	0,255,255	43	982.903	8.106.077	110.352.545	13.307.561	1,22E-05	1,20E-05	9,35E-03	3,48E+00	3	13695000	14115000	10000
10	59737500	59787500	10	60187500	60237500	.	.	.	.	0,255,255	64	31.513.287	21.976.305	29.023.567	28.667.574	0.00753624	1,65E-01	3,36E+01	3,37E+02	2	59775000	60212500	12500
10	69322500	69372500	10	69402500	69452500	.	.	.	.	0,255,255	38	8.481.218	12.689.599	60.171.843	12.493.422	9,68E-03	3,22E+03	1,52E-07	3,31E+03	1	69347500	69427500	0
10	107210000	107260000	10	107680000	107730000	.	.	.	.	0,255,255	37	10.416.278	13.136.351	12.340.094	11.778.383	5,09E+00	5,49E+02	5,83E+01	5,32E+01	1	107235000	107705000	0
10	76060000	76110000	10	76110000	76160000	.	.	.	.	0,255,255	72	29.725.054	28.196.482	30.491.175	27.818.811	1,09E+00	1,01E+00	1,26E+00	1,17E+00	1	76085000	76135000	0
10	89590000	89640000	10	90130000	90180000	.	.	.	.	0,255,255	140	14.344.421	16.706.673	24.006.586	2.340.179	0	0	0	0	6	89616666	90155000	15365
10	28182500	28232500	10	28422500	28472500	.	.	.	.	0,255,255	39	66.034.155	8.625.218	11.010.545	6.603.764	4,91E-05	2,54E-02	7,16E-01	2,81E-05	4	28208750	28446250	6374
[truncated: 12,631 more rows]

## Sheet: unique_Phf2ko_WTvennPhf2ko_50kb
10	46980000	47030000	10	47060000	47110000	.	.	.	.	0,255,255	25	9.255.794	6.814.463	49.161.963	7.081.224	0.00785572	5,62E+02	3,56E+00	4,33E+03	1	47005000	47085000	0
[truncated: 1,088 more rows]
