# Supplementary material for: Cohesin positions the epigenetic reader Phf2 within the genome
Source: EMBO J. 2025 Jan 2;44(3):736–66. doi: 10.1038/s44318-024-00348-2 (PMC11790891; doi:10.1038/s44318-024-00348-2)
Supplement: Supplementary file 12 — Source data Fig. 8 [file 44318_2024_348_MOESM12_ESM.zip]

Archive with 7 entries (4 files):
- Figure 8/
- Figure 8/8D/
- Figure 8/8A/
- Figure 8/8D/western Fig 8D.tiff
- __MACOSX/Figure 8/8D/._western Fig 8D.tiff
- Figure 8/8A/GEO.rtf
- __MACOSX/Figure 8/8A/._GEO.rtf
