# Supplementary material for: Cohesin positions the epigenetic reader Phf2 within the genome
Source: EMBO J. 2025 Jan 2;44(3):736–66. doi: 10.1038/s44318-024-00348-2 (PMC11790891; doi:10.1038/s44318-024-00348-2)
Supplement: Supplementary file 13 — Figures EV and Appendix Source Data [file 44318_2024_348_MOESM13_ESM.zip]

Archive with 267 entries (234 files):
- SD figure EV and Appendix/
- SD figure EV and Appendix/EV1A/
- SD figure EV and Appendix/EV3F/
- SD figure EV and Appendix/Appendix Figure 2B.tif
- __MACOSX/SD figure EV and Appendix/._Appendix Figure 2B.tif
- SD figure EV and Appendix/RNA-seq/
- SD figure EV and Appendix/Mass-spec/
- SD figure EV and Appendix/Appendix Figure 4D-F.pzf
- __MACOSX/SD figure EV and Appendix/._Appendix Figure 4D-F.pzf
- SD figure EV and Appendix/Appendix Figure 1E/
- SD figure EV and Appendix/Appendix Figure 1H/
- SD figure EV and Appendix/Appendix Figure 2H/
- SD figure EV and Appendix/Appendix Figure 1D/
- SD figure EV and Appendix/Appendix Figure 2G/
- SD figure EV and Appendix/Appendix Figure 1G/
- SD figure EV and Appendix/EV2B.ai
- __MACOSX/SD figure EV and Appendix/._EV2B.ai
- SD figure EV and Appendix/Appendix Figure 1B/
- SD figure EV and Appendix/Appendix Figure 4AB/
- SD figure EV and Appendix/Appendix Figure 2C.tif
- __MACOSX/SD figure EV and Appendix/._Appendix Figure 2C.tif
- SD figure EV and Appendix/Appendix Figure 2D.tif
- SD figure EV and Appendix/Appendix Figure 2F.tif
- SD figure EV and Appendix/Appendix Figure 4C/
- SD figure EV and Appendix/Appendix Figure 1F/
- SD figure EV and Appendix/Appendix Figure 2A/
- __MACOSX/SD figure EV and Appendix/._Appendix Figure 2A
- SD figure EV and Appendix/EV1A/Thumbs.db
- SD figure EV and Appendix/EV1A/Untitled-1.tif
- __MACOSX/SD figure EV and Appendix/EV1A/._Untitled-1.tif
- SD figure EV and Appendix/EV1A/Untitled-2.tif
- __MACOSX/SD figure EV and Appendix/EV1A/._Untitled-2.tif
- SD figure EV and Appendix/EV3F/H3K4me2/
- SD figure EV and Appendix/EV3F/H3K4me3/
- SD figure EV and Appendix/EV3F/H3K9me1/
- SD figure EV and Appendix/EV3F/H3K9me2/
- SD figure EV and Appendix/EV3F/H3K9me3/
- SD figure EV and Appendix/EV3F/H4K20me3/
- SD figure EV and Appendix/RNA-seq/diff.geneExpression_Phf2-KO_vs_control.adj.p-val_0.01.geneList.xlsx
- __MACOSX/SD figure EV and Appendix/RNA-seq/._diff.geneExpression_Phf2-KO_vs_control.adj.p-val_0.01.geneList.xlsx
- SD figure EV and Appendix/RNA-seq/diff.geneExpression_Phf2-KO_vs_control.adj.p-val_0.1.xlsx
- __MACOSX/SD figure EV and Appendix/RNA-seq/._diff.geneExpression_Phf2-KO_vs_control.adj.p-val_0.1.xlsx
- SD figure EV and Appendix/RNA-seq/diff.geneExpression_Phf2-KO_vs_control.adj.p-val_0.05.xlsx
- __MACOSX/SD figure EV and Appendix/RNA-seq/._diff.geneExpression_Phf2-KO_vs_control.adj.p-val_0.05.xlsx
- SD figure EV and Appendix/Mass-spec/120619V1RS2_Wen_sol_dig_try_WAPL_KO1-3_WT1-3_2ndsearch_AMANDA_limma_iBAQ-rep(O2)_sc150_norrmalizedtoSmc3_Proteins.xlsx
- SD figure EV and Appendix/Mass-spec/120619V1RS2_Wen_sol_dig_try_WAPL_KO1-3_WT1-3_2ndsearch_AMANDA_limma_Proteins.xlsx
- SD figure EV and Appendix/Appendix Figure 1E/Acquired-7.jpg
- SD figure EV and Appendix/Appendix Figure 1E/Acquired-6.jpg
- SD figure EV and Appendix/Appendix Figure 1E/Acquired-4.jpg
- SD figure EV and Appendix/Appendix Figure 1E/Acquired-5.jpg
- SD figure EV and Appendix/Appendix Figure 1E/Acquired-8.jpg
- SD figure EV and Appendix/Appendix Figure 1E/Acquired-9.jpg
- SD figure EV and Appendix/Appendix Figure 1E/live cell imaging/
- SD figure EV and Appendix/Appendix Figure 1H/Phf8 Ab/
- SD figure EV and Appendix/Appendix Figure 1H/Phf8-GFP/
- SD figure EV and Appendix/Appendix Figure 2H/560-8.jpg
- SD figure EV and Appendix/Appendix Figure 2H/360.jpg
- SD figure EV and Appendix/Appendix Figure 2H/360-2.jpg
- SD figure EV and Appendix/Appendix Figure 2H/360-3.jpg
- SD figure EV and Appendix/Appendix Figure 2H/360-4.jpg
- SD figure EV and Appendix/Appendix Figure 2H/360-5.jpg
- SD figure EV and Appendix/Appendix Figure 2H/360-6.jpg
- SD figure EV and Appendix/Appendix Figure 2H/360-7.jpg
- SD figure EV and Appendix/Appendix Figure 2H/360-8.jpg
- SD figure EV and Appendix/Appendix Figure 2H/480.jpg
- SD figure EV and Appendix/Appendix Figure 2H/480-2.jpg
- SD figure EV and Appendix/Appendix Figure 2H/480-3.jpg
- SD figure EV and Appendix/Appendix Figure 2H/480-4.jpg
- SD figure EV and Appendix/Appendix Figure 2H/480-5.jpg
- SD figure EV and Appendix/Appendix Figure 2H/480-6.jpg
- SD figure EV and Appendix/Appendix Figure 2H/480-7.jpg
- SD figure EV and Appendix/Appendix Figure 2H/480-8.jpg
- SD figure EV and Appendix/Appendix Figure 2H/560.jpg
- SD figure EV and Appendix/Appendix Figure 2H/560-2.jpg
- SD figure EV and Appendix/Appendix Figure 2H/560-3.jpg
- SD figure EV and Appendix/Appendix Figure 2H/560-4.jpg
- SD figure EV and Appendix/Appendix Figure 2H/560-5.jpg
- SD figure EV and Appendix/Appendix Figure 2H/560-6.jpg
- SD figure EV and Appendix/Appendix Figure 2H/560-7.jpg
- SD figure EV and Appendix/Appendix Figure 1D/Untitled-4.tif
- __MACOSX/SD figure EV and Appendix/Appendix Figure 1D/._Untitled-4.tif
- SD figure EV and Appendix/Appendix Figure 1D/Untitled-5.tif
- SD figure EV and Appendix/Appendix Figure 1D/Untitled-6.tif
- __MACOSX/SD figure EV and Appendix/Appendix Figure 1D/._Untitled-6.tif
- SD figure EV and Appendix/Appendix Figure 1D/Untitled-7.tif
- SD figure EV and Appendix/Appendix Figure 1D/Untitled-8.tif
- SD figure EV and Appendix/Appendix Figure 2G/560-6.jpg
- SD figure EV and Appendix/Appendix Figure 2G/360.jpg
- SD figure EV and Appendix/Appendix Figure 2G/360-2.jpg
- SD figure EV and Appendix/Appendix Figure 2G/360-3.jpg
- SD figure EV and Appendix/Appendix Figure 2G/360-4.jpg
- SD figure EV and Appendix/Appendix Figure 2G/360-5.jpg
- SD figure EV and Appendix/Appendix Figure 2G/360-6.jpg
- SD figure EV and Appendix/Appendix Figure 2G/480.jpg
- SD figure EV and Appendix/Appendix Figure 2G/480-2.jpg
- SD figure EV and Appendix/Appendix Figure 2G/480-3.jpg
- SD figure EV and Appendix/Appendix Figure 2G/480-4.jpg
- SD figure EV and Appendix/Appendix Figure 2G/480-5.jpg
- SD figure EV and Appendix/Appendix Figure 2G/480-6.jpg
- SD figure EV and Appendix/Appendix Figure 2G/560.jpg
- SD figure EV and Appendix/Appendix Figure 2G/560-2.jpg
- SD figure EV and Appendix/Appendix Figure 2G/560-3.jpg
- SD figure EV and Appendix/Appendix Figure 2G/560-4.jpg
- SD figure EV and Appendix/Appendix Figure 2G/560-5.jpg
- SD figure EV and Appendix/Appendix Figure 1G/Baz1b/
- SD figure EV and Appendix/Appendix Figure 1G/Chd4/
- SD figure EV and Appendix/Appendix Figure 1B/Thumbs.db
- SD figure EV and Appendix/Appendix Figure 1B/Untitled-1.tif
- __MACOSX/SD figure EV and Appendix/Appendix Figure 1B/._Untitled-1.tif
- SD figure EV and Appendix/Appendix Figure 1B/Untitled-2.tif
- __MACOSX/SD figure EV and Appendix/Appendix Figure 1B/._Untitled-2.tif
- SD figure EV and Appendix/Appendix Figure 1B/Untitled-3.tif
- __MACOSX/SD figure EV and Appendix/Appendix Figure 1B/._Untitled-3.tif
- SD figure EV and Appendix/Appendix Figure 1B/Untitled-5.tif
- __MACOSX/SD figure EV and Appendix/Appendix Figure 1B/._Untitled-5.tif
- SD figure EV and Appendix/Appendix Figure 4AB/Thumbs.db
- SD figure EV and Appendix/Appendix Figure 4AB/Untitled-11.tif
- __MACOSX/SD figure EV and Appendix/Appendix Figure 4AB/._Untitled-11.tif
- SD figure EV and Appendix/Appendix Figure 4AB/Untitled-22.tif
- SD figure EV and Appendix/Appendix Figure 4AB/Untitled-33.tif
- __MACOSX/SD figure EV and Appendix/Appendix Figure 4AB/._Untitled-33.tif
- SD figure EV and Appendix/Appendix Figure 4AB/Untitled-44.tif
- SD figure EV and Appendix/Appendix Figure 4C/control/
- __MACOSX/SD figure EV and Appendix/Appendix Figure 4C/._control
- SD figure EV and Appendix/Appendix Figure 4C/phf2 kd/
- __MACOSX/SD figure EV and Appendix/Appendix Figure 4C/._phf2 kd
- SD figure EV and Appendix/Appendix Figure 4C/wapl ko/
- __MACOSX/SD figure EV and Appendix/Appendix Figure 4C/._wapl ko
- SD figure EV and Appendix/Appendix Figure 4C/wapl ko, phf2 kd/
- __MACOSX/SD figure EV and Appendix/Appendix Figure 4C/._wapl ko, phf2 kd
- SD figure EV and Appendix/Appendix Figure 1F/top2b/
- SD figure EV and Appendix/Appendix Figure 1F/Brwd1/
- SD figure EV and Appendix/Appendix Figure 2A/Thumbs.db
- SD figure EV and Appendix/Appendix Figure 2A/Untitled-1.tif
- __MACOSX/SD figure EV and Appendix/Appendix Figure 2A/._Untitled-1.tif
- SD figure EV and Appendix/Appendix Figure 2A/Untitled-2.tif
- __MACOSX/SD figure EV and Appendix/Appendix Figure 2A/._Untitled-2.tif
- SD figure EV and Appendix/Appendix Figure 2A/Untitled-3.tif
- __MACOSX/SD figure EV and Appendix/Appendix Figure 2A/._Untitled-3.tif
- SD figure EV and Appendix/Appendix Figure 2A/Untitled-4.tif
- __MACOSX/SD figure EV and Appendix/Appendix Figure 2A/._Untitled-4.tif
- SD figure EV and Appendix/Appendix Figure 2A/Untitled-5.tif
- __MACOSX/SD figure EV and Appendix/Appendix Figure 2A/._Untitled-5.tif
- SD figure EV and Appendix/EV3F/H3K4me2/560-2.jpg
- SD figure EV and Appendix/EV3F/H3K4me2/360.jpg
- SD figure EV and Appendix/EV3F/H3K4me2/360-2.jpg
- SD figure EV and Appendix/EV3F/H3K4me2/480.jpg
- SD figure EV and Appendix/EV3F/H3K4me2/480-2.jpg
- SD figure EV and Appendix/EV3F/H3K4me2/560.jpg
- SD figure EV and Appendix/EV3F/H3K4me3/560-2.jpg
- SD figure EV and Appendix/EV3F/H3K4me3/360.jpg
- SD figure EV and Appendix/EV3F/H3K4me3/360-2.jpg
- SD figure EV and Appendix/EV3F/H3K4me3/480.jpg
- SD figure EV and Appendix/EV3F/H3K4me3/480-2.jpg
- SD figure EV and Appendix/EV3F/H3K4me3/560.jpg
- SD figure EV and Appendix/EV3F/H3K9me1/560-2.jpg
- SD figure EV and Appendix/EV3F/H3K9me1/360.jpg
- SD figure EV and Appendix/EV3F/H3K9me1/360-2.jpg
- SD figure EV and Appendix/EV3F/H3K9me1/480.jpg
- SD figure EV and Appendix/EV3F/H3K9me1/480-2.jpg
- SD figure EV and Appendix/EV3F/H3K9me1/560.jpg
- SD figure EV and Appendix/EV3F/H3K9me2/560-2.jpg
- SD figure EV and Appendix/EV3F/H3K9me2/360.jpg
- SD figure EV and Appendix/EV3F/H3K9me2/360-2.jpg
- SD figure EV and Appendix/EV3F/H3K9me2/480.jpg
- SD figure EV and Appendix/EV3F/H3K9me2/480-2.jpg
- SD figure EV and Appendix/EV3F/H3K9me2/560.jpg
- SD figure EV and Appendix/EV3F/H3K9me3/560-2.jpg
- SD figure EV and Appendix/EV3F/H3K9me3/360.jpg
- SD figure EV and Appendix/EV3F/H3K9me3/360-2.jpg
- SD figure EV and Appendix/EV3F/H3K9me3/480.jpg
- SD figure EV and Appendix/EV3F/H3K9me3/480-2.jpg
- SD figure EV and Appendix/EV3F/H3K9me3/560.jpg
- SD figure EV and Appendix/EV3F/H4K20me3/560-2.jpg
- SD figure EV and Appendix/EV3F/H4K20me3/360.jpg
- SD figure EV and Appendix/EV3F/H4K20me3/360-2.jpg
- SD figure EV and Appendix/EV3F/H4K20me3/480.jpg
- SD figure EV and Appendix/EV3F/H4K20me3/480-2.jpg
- SD figure EV and Appendix/EV3F/H4K20me3/560.jpg
- SD figure EV and Appendix/Appendix Figure 1E/live cell imaging/8stack.tif
- SD figure EV and Appendix/Appendix Figure 1E/live cell imaging/5Stack.tif
- SD figure EV and Appendix/Appendix Figure 1H/Phf8 Ab/Acquired-4.jpg
- SD figure EV and Appendix/Appendix Figure 1H/Phf8 Ab/Acquired-5.jpg
- SD figure EV and Appendix/Appendix Figure 1H/Phf8 Ab/Acquired-6.jpg
- SD figure EV and Appendix/Appendix Figure 1H/Phf8 Ab/Acquired-111.jpg
- SD figure EV and Appendix/Appendix Figure 1H/Phf8 Ab/Acquired-222.jpg
- SD figure EV and Appendix/Appendix Figure 1H/Phf8 Ab/Acquired-333.jpg
- SD figure EV and Appendix/Appendix Figure 1H/Phf8-GFP/560-22.jpg
- SD figure EV and Appendix/Appendix Figure 1H/Phf8-GFP/360-11.jpg
- SD figure EV and Appendix/Appendix Figure 1H/Phf8-GFP/360-22.jpg
- SD figure EV and Appendix/Appendix Figure 1H/Phf8-GFP/480-11.jpg
- SD figure EV and Appendix/Appendix Figure 1H/Phf8-GFP/480-22.jpg
- SD figure EV and Appendix/Appendix Figure 1H/Phf8-GFP/560-11.jpg
- SD figure EV and Appendix/Appendix Figure 1G/Baz1b/560-3.jpg
- SD figure EV and Appendix/Appendix Figure 1G/Baz1b/360-2.jpg
- SD figure EV and Appendix/Appendix Figure 1G/Baz1b/360-3.jpg
- SD figure EV and Appendix/Appendix Figure 1G/Baz1b/480-2.jpg
- SD figure EV and Appendix/Appendix Figure 1G/Baz1b/480-3.jpg
- SD figure EV and Appendix/Appendix Figure 1G/Baz1b/560-2.jpg
- SD figure EV and Appendix/Appendix Figure 1G/Chd4/560-3.jpg
- SD figure EV and Appendix/Appendix Figure 1G/Chd4/360-2.jpg
- SD figure EV and Appendix/Appendix Figure 1G/Chd4/360-3.jpg
- SD figure EV and Appendix/Appendix Figure 1G/Chd4/480-2.jpg
- SD figure EV and Appendix/Appendix Figure 1G/Chd4/480-3.jpg
- SD figure EV and Appendix/Appendix Figure 1G/Chd4/560-2.jpg
- SD figure EV and Appendix/Appendix Figure 4C/control/SUM_Registered-1.tif
- __MACOSX/SD figure EV and Appendix/Appendix Figure 4C/control/._SUM_Registered-1.tif
- SD figure EV and Appendix/Appendix Figure 4C/control/SUM_Registered-2.tif
- __MACOSX/SD figure EV and Appendix/Appendix Figure 4C/control/._SUM_Registered-2.tif
- SD figure EV and Appendix/Appendix Figure 4C/control/SUM_Registered-3.tif
- __MACOSX/SD figure EV and Appendix/Appendix Figure 4C/control/._SUM_Registered-3.tif
- SD figure EV and Appendix/Appendix Figure 4C/control/SUM_Registered-4.tif
- __MACOSX/SD figure EV and Appendix/Appendix Figure 4C/control/._SUM_Registered-4.tif
- SD figure EV and Appendix/Appendix Figure 4C/control/SUM_Registered-5.tif
- __MACOSX/SD figure EV and Appendix/Appendix Figure 4C/control/._SUM_Registered-5.tif
- SD figure EV and Appendix/Appendix Figure 4C/phf2 kd/SUM_Registered-1.tif
- __MACOSX/SD figure EV and Appendix/Appendix Figure 4C/phf2 kd/._SUM_Registered-1.tif
- SD figure EV and Appendix/Appendix Figure 4C/phf2 kd/SUM_Registered-2.tif
- __MACOSX/SD figure EV and Appendix/Appendix Figure 4C/phf2 kd/._SUM_Registered-2.tif
- SD figure EV and Appendix/Appendix Figure 4C/phf2 kd/SUM_Registered-3.tif
- __MACOSX/SD figure EV and Appendix/Appendix Figure 4C/phf2 kd/._SUM_Registered-3.tif
- SD figure EV and Appendix/Appendix Figure 4C/phf2 kd/SUM_Registered-4.tif
- __MACOSX/SD figure EV and Appendix/Appendix Figure 4C/phf2 kd/._SUM_Registered-4.tif
- SD figure EV and Appendix/Appendix Figure 4C/phf2 kd/SUM_Registered-5.tif
- __MACOSX/SD figure EV and Appendix/Appendix Figure 4C/phf2 kd/._SUM_Registered-5.tif
- SD figure EV and Appendix/Appendix Figure 4C/wapl ko/SUM_Registered.tif
- __MACOSX/SD figure EV and Appendix/Appendix Figure 4C/wapl ko/._SUM_Registered.tif
- SD figure EV and Appendix/Appendix Figure 4C/wapl ko/SUM_Registered-1.tif
- __MACOSX/SD figure EV and Appendix/Appendix Figure 4C/wapl ko/._SUM_Registered-1.tif
- SD figure EV and Appendix/Appendix Figure 4C/wapl ko/SUM_Registered-2.tif
- __MACOSX/SD figure EV and Appendix/Appendix Figure 4C/wapl ko/._SUM_Registered-2.tif
- SD figure EV and Appendix/Appendix Figure 4C/wapl ko/SUM_Registered-3.tif
- __MACOSX/SD figure EV and Appendix/Appendix Figure 4C/wapl ko/._SUM_Registered-3.tif
- SD figure EV and Appendix/Appendix Figure 4C/wapl ko/SUM_Registered-4.tif
- __MACOSX/SD figure EV and Appendix/Appendix Figure 4C/wapl ko/._SUM_Registered-4.tif
- SD figure EV and Appendix/Appendix Figure 4C/wapl ko/SUM_Registered-5.tif
- __MACOSX/SD figure EV and Appendix/Appendix Figure 4C/wapl ko/._SUM_Registered-5.tif
- SD figure EV and Appendix/Appendix Figure 4C/wapl ko, phf2 kd/SUM_Registered-1.tif
- __MACOSX/SD figure EV and Appendix/Appendix Figure 4C/wapl ko, phf2 kd/._SUM_Registered-1.tif
- SD figure EV and Appendix/Appendix Figure 4C/wapl ko, phf2 kd/SUM_Registered-2.tif
- __MACOSX/SD figure EV and Appendix/Appendix Figure 4C/wapl ko, phf2 kd/._SUM_Registered-2.tif
- SD figure EV and Appendix/Appendix Figure 4C/wapl ko, phf2 kd/SUM_Registered-3.tif
- __MACOSX/SD figure EV and Appendix/Appendix Figure 4C/wapl ko, phf2 kd/._SUM_Registered-3.tif
- SD figure EV and Appendix/Appendix Figure 4C/wapl ko, phf2 kd/SUM_Registered-4.tif
- __MACOSX/SD figure EV and Appendix/Appendix Figure 4C/wapl ko, phf2 kd/._SUM_Registered-4.tif
- SD figure EV and Appendix/Appendix Figure 4C/wapl ko, phf2 kd/SUM_Registered-5.tif
- __MACOSX/SD figure EV and Appendix/Appendix Figure 4C/wapl ko, phf2 kd/._SUM_Registered-5.tif
- SD figure EV and Appendix/Appendix Figure 1F/top2b/Untitled-1.tif
- __MACOSX/SD figure EV and Appendix/Appendix Figure 1F/top2b/._Untitled-1.tif
- SD figure EV and Appendix/Appendix Figure 1F/top2b/Untitled-2.tif
- __MACOSX/SD figure EV and Appendix/Appendix Figure 1F/top2b/._Untitled-2.tif
- SD figure EV and Appendix/Appendix Figure 1F/top2b/Untitled-3.tif
- __MACOSX/SD figure EV and Appendix/Appendix Figure 1F/top2b/._Untitled-3.tif
- SD figure EV and Appendix/Appendix Figure 1F/top2b/Untitled-4.tif
- __MACOSX/SD figure EV and Appendix/Appendix Figure 1F/top2b/._Untitled-4.tif
- SD figure EV and Appendix/Appendix Figure 1F/top2b/Untitled-5.tif
- __MACOSX/SD figure EV and Appendix/Appendix Figure 1F/top2b/._Untitled-5.tif
- SD figure EV and Appendix/Appendix Figure 1F/top2b/Untitled-6.tif
- __MACOSX/SD figure EV and Appendix/Appendix Figure 1F/top2b/._Untitled-6.tif
- SD figure EV and Appendix/Appendix Figure 1F/top2b/Thumbs.db
- __MACOSX/SD figure EV and Appendix/Appendix Figure 1F/top2b/._Thumbs.db
- SD figure EV and Appendix/Appendix Figure 1F/Brwd1/560-2.jpg
- SD figure EV and Appendix/Appendix Figure 1F/Brwd1/360.jpg
- SD figure EV and Appendix/Appendix Figure 1F/Brwd1/360-2.jpg
- SD figure EV and Appendix/Appendix Figure 1F/Brwd1/480.jpg
- SD figure EV and Appendix/Appendix Figure 1F/Brwd1/480-2.jpg
- SD figure EV and Appendix/Appendix Figure 1F/Brwd1/560.jpg
