# Supplementary material for: Cohesin positions the epigenetic reader Phf2 within the genome
Source: EMBO J. 2025 Jan 2;44(3):736–66. doi: 10.1038/s44318-024-00348-2 (PMC11790891; doi:10.1038/s44318-024-00348-2)
Supplement: Supplementary file 13 — Figures EV and Appendix Source Data [file 44318_2024_348_MOESM13_ESM.zip › SD figure EV and Appendix/Mass-spec/120619V1RS2_Wen_sol_dig_try_WAPL_KO1-3_WT1-3_2ndsearch_AMANDA_limma_iBAQ-rep(O2)_sc150_norrmalizedtoSmc3_Proteins.xlsx]

## Sheet: 120619V1RS2_Wen_sol_dig_try_WAP
Checked	Protein FDR Confidence	Master	Peakjuggler Area 120619V1RS2_Wen_sol_dig_try_WAPL_KO1	Peakjuggler Area 120619V1RS2_Wen_sol_dig_try_WAPL_KO2	Peakjuggler Area 120619V1RS2_Wen_sol_dig_try_WAPL_KO3	Peakjuggler Area 120619V1RS2_Wen_sol_dig_try_WT1	Peakjuggler Area 120619V1RS2_Wen_sol_dig_try_WT2	Peakjuggler Area 120619V1RS2_Wen_sol_dig_try_WT3	Normalised Area sum 120619V1RS2_Wen_sol_dig_try_WAPL_KO1	Normalised Area sum 120619V1RS2_Wen_sol_dig_try_WAPL_KO2	Normalised Area sum 120619V1RS2_Wen_sol_dig_try_WAPL_KO3	Normalised Area sum 120619V1RS2_Wen_sol_dig_try_WT1	Normalised Area sum 120619V1RS2_Wen_sol_dig_try_WT2	Normalised Area sum 120619V1RS2_Wen_sol_dig_try_WT3	Identified by 120619V1RS2_Wen_sol_dig_try_WAPL_KO1	Identified by 120619V1RS2_Wen_sol_dig_try_WAPL_KO2	Identified by 120619V1RS2_Wen_sol_dig_try_WAPL_KO3	Identified by 120619V1RS2_Wen_sol_dig_try_WT1	Identified by 120619V1RS2_Wen_sol_dig_try_WT2	Identified by 120619V1RS2_Wen_sol_dig_try_WT3	Accession	Description	Exp q-value	Sum PEP Score	Coverage	Number of Peptides	Number of PSMs	Number of Unique Peptides	Number of Protein Groups	Number of AAs	MW in kDa	calc pI	LIMMA result fraction imputed sample control""	LIMMA result fc sample control""	LIMMA result imputed fc sample control""	LIMMA result log2fc sample control""	LIMMA result imputed log2fc sample control""	LIMMA result p sample control""	LIMMA result imputed p sample control""	LIMMA result -log10p sample control""	LIMMA result imputed -log10p sample control""	LIMMA result pAdj sample control""	LIMMA result imputed pAdj sample control""	LIMMA result -log10pAdj sample control""	LIMMA result imputed -log10pAdj sample control""	Found in Sample in S7 F9 Sample sample	Found in Sample in S8 F10 Sample sample	Found in Sample in S9 F11 Sample sample	Found in Sample in S10 F12 Control control
FALSE	High	IsMasterProtein	35130000	31690000	26130000	10180000	12490000	8145000	19000000	19000000	19000000	19000000	19000000	19000000	msms	msms	msms	msms	msms	msms	Q9CU62.4	RecName: Full=Structural maintenance of chromosomes protein 1A; Short=SMC protein 1A; Short=SMC-1-alpha; Short=SMC-1A; AltName: Full=Chromosome segregation protein SmcB; AltName: Full=Sb1.8	0	447.65	58.7186	83	1026	83	1	1233	143.146	7.64	0	0.99	0.99	-0.01	-0.01	0.96	0.95	0.02	0.02	0.96	0.96	0.02	0.02	High	High	High	High
FALSE	High	IsMasterProtein	39340000	35350000	28140000	11170000	13800000	8872000	21000000	21000000	21000000	21000000	21000000	21000000	msms	msms	msms	msms	msms	msms	Q9CW03.2	RecName: Full=Structural maintenance of chromosomes protein 3; Short=SMC protein 3; Short=SMC-3; AltName: Full=Basement membrane-associated chondroitin proteoglycan; Short=Bamacan; AltName: Full=Chondroitin sulfate proteoglycan 6; AltName: Full=Chromosome segregation protein SmcD; AltName: Full=Mad member-interacting protein 1	0	425.987	52.7527	67	1068	67	1	1217	141.468	7.18	0	1	1	0	0	1	1	0	0	1	1	0	0	High	High	High	High
FALSE	High	IsMasterProtein	8607000	8013000	7153000	1576000	1981000	1387000	4600000	4800000	5300000	3000000	3000000	3300000	msms	msms	msms	msms	msms	msms	Q4VA53.1	RecName: Full=Sister chromatid cohesion protein PDS5 homolog B; AltName: Full=Androgen-induced proliferation inhibitor; AltName: Full=Androgen-induced prostate proliferative shutoff-associated protein AS3	0	361.774	38.1743	55	630	54	1	1446	164.315	8.5	0	1.58	1.58	0.66	0.66	0.01	0.01	2.2	2.24	0.02	0.02	1.82	1.82	High	High	High	High
FALSE	High	IsMasterProtein	3561000	3579000	3282000	567800	627100	441000	1900000	2100000	2400000	1100000	950000	1000000	msms	msms	msms	msms	msms	msms	O35638.3	RecName: Full=Cohesin subunit SA-2; AltName: Full=SCC3 homolog 2; AltName: Full=Stromal antigen 2	0	230.723	35.987	35	372	33	1	1231	141.19	5.43	0	2.1	2.1	1.07	1.07	0	0	3.15	3.13	0	0.01	2.3	2.25	High	High	High	High
FALSE	High	IsMasterProtein	1359000	1303000	1136000	201600	250400	179100	720000	770000	850000	380000	380000	420000	msms	msms	msms	msms	msms	msms	Q64511.2	RecName: Full=DNA topoisomerase 2-beta; AltName: Full=DNA topoisomerase II, beta isozyme	0	223.841	28.8462	35	286	35	1	1612	181.795	8.29	0	1.98	1.98	0.99	0.99	0	0	3.1	3.11	0.01	0.01	2.28	2.23	High	High	High	High
FALSE	High	IsMasterProtein	14230000	13840000	11940000	3422000	4212000	2795000	7600000	8200000	8900000	6400000	6400000	6600000	msms	msms	msms	msms	msms	msms	Q61550.3	RecName: Full=Double-strand-break repair protein rad21 homolog; AltName: Full=Pokeweed agglutinin-binding protein 29; Short=PW29; AltName: Full=SCC1 homolog	0	201.112	50.7087	28	460	28	1	635	72.038	4.64	0	1.27	1.27	0.34	0.34	0.08	0.07	1.1	1.15	0.11	0.1	0.96	0.99	High	High	High	High
FALSE	High	IsMasterProtein	387100	332900	292700	149500	188900	130000	210000	200000	220000	280000	290000	310000	msms	msms	msms	msms	msms	msms	Q6KCD5.1	RecName: Full=Nipped-B-like protein; AltName: Full=Delangin homolog; AltName: Full=SCC2 homolog	0	179.079	18.6562	37	204	37	1	2798	315.253	7.91	0	0.71	0.71	-0.49	-0.49	0.02	0.02	1.68	1.74	0.04	0.03	1.43	1.47	High	High	High	High
FALSE	High	IsMasterProtein	25140000	882200	3492000	25960000	14540000	4080000	13000000	520000	2600000	49000000	22000000	9600000	msms	msms	msms	msms	msms	msms	cont_P04264	Keratin, type II cytoskeletal 1 OS=Homo sapiens GN=KRT1 PE=1 SV=6	0	154.007	53.2609	29	293	26	1	644	65.999	8.12	0	0.12	0.12	-3.05	-3.05	0.04	0.04	1.42	1.35	0.06	0.07	1.24	1.18	High	High	High	High
FALSE	High	IsMasterProtein	775600	566400	479500	403600	373600	251100	410000	340000	360000	760000	570000	590000	msms	msms	msms	msms	msms	msms	Q6A026.3	RecName: Full=Sister chromatid cohesion protein PDS5 homolog A	0	152.991	28.2282	26	220	25	1	1332	150.232	7.85	0	0.58	0.58	-0.79	-0.79	0.01	0.01	2.22	2.21	0.02	0.02	1.82	1.81	High	High	High	High
FALSE	High	IsMasterProtein	6848000	177800	346200	10920000	4665000	371700	3700000	110000	260000	21000000	7100000	880000	msms	msms	msms	msms	msms	msms	cont_P35527	Keratin, type I cytoskeletal 9 OS=Homo sapiens GN=KRT9 PE=1 SV=3	0	149.675	53.6116	22	192	22	1	623	62.027	5.24	0	0.09	0.09	-3.44	-3.44	0.07	0.08	1.17	1.11	0.1	0.11	1.02	0.96	High	High	High	High
FALSE	High	IsMasterProtein	10150000	1106000	2549000	4582000	2811000	3690000	5400000	660000	1900000	8600000	4300000	8700000	msms	msms	msms	msms	msms	msms	cont_P35908	Keratin, type II cytoskeletal 2 epidermal OS=Homo sapiens GN=KRT2 PE=1 SV=2	0	148.027	54.7731	26	270	21	1	639	65.393	8	0	0.28	0.28	-1.86	-1.86	0.04	0.05	1.36	1.3	0.06	0.07	1.19	1.13	High	High	High	High
FALSE	High	IsMasterProtein	20190000	1465000	4557000	9829000	8783000	6296000	11000000	870000	3400000	18000000	13000000	15000000	msms	msms	msms	msms	msms	msms	cont_P13645	Keratin, type I cytoskeletal 10 OS=Homo sapiens GN=KRT10 PE=1 SV=6	0	128.524	47.9452	21	263	20	1	584	58.792	5.21	0	0.21	0.21	-2.28	-2.28	0.03	0.04	1.52	1.44	0.05	0.06	1.31	1.25	High	High	High	High
FALSE	High	IsMasterProtein	853200	846100	748700	80320	93950	66130	450000	500000	560000	150000	140000	160000	msms	msms	msms	msms	msms	msms	Q9WTU0.2	RecName: Full=Lysine-specific demethylase PHF2; AltName: Full=GRC5; AltName: Full=PHD finger protein 2	0	104.483	32.573	21	101	21	1	1096	120.739	9.17	0	3.36	3.36	1.75	1.75	0	0	4.56	4.49	0	0	2.81	2.73	High	High	High	High
FALSE	High	IsMasterProtein	727200	565400	473700	285900	317800	209700	390000	340000	350000	540000	480000	500000	msms	msms	msms	msms	msms	msms	Q9D3E6.3	RecName: Full=Cohesin subunit SA-1; AltName: Full=SCC3 homolog 1; AltName: Full=Stromal antigen 1	0	101.614	22.0191	18	123	16	1	1258	144.349	5.59	0	0.71	0.71	-0.49	-0.49	0.02	0.02	1.64	1.69	0.04	0.04	1.41	1.44	High	High	High	High
FALSE	High	IsMasterProtein	1533000	1191000	1231000	774500	745400	622800	820000	710000	920000	1500000	1100000	1500000	msms	msms	msms	msms	msms	msms	P63017.1	RecName: Full=Heat shock cognate 71 kDa protein; AltName: Full=Heat shock 70 kDa protein 8	0	99.4199	43.3437	21	123	19	1	646	70.827	5.52	0	0.6	0.6	-0.73	-0.73	0.01	0.01	2.03	2.03	0.02	0.02	1.68	1.67	High	High	High	High
FALSE	High	IsMasterProtein	303000000	217800000	216800000	111800000	99180000	85650000	160000000	130000000	160000000	210000000	150000000	200000000	msms	msms	msms	msms	msms	msms	cont_P00761	Trypsin OS=Sus scrofa PE=1 SV=1	0	94.1352	28.1385	5	863	5	1	231	24.394	7.18	0	0.81	0.81	-0.31	-0.31	0.19	0.19	0.71	0.72	0.24	0.23	0.63	0.63	High	High	High	High
FALSE	High	IsMasterProtein	1477000	1315000	1284000	901500	1161000	816300	790000	780000	960000	1700000	1800000	1900000	msms	msms	msms	msms	msms	msms	Q62318.3	RecName: Full=Transcription intermediary factor 1-beta; Short=TIF1-beta; AltName: Full=E3 SUMO-protein ligase TRIM28; AltName: Full=KRAB-A-interacting protein; AltName: Full=KRIP-1; AltName: Full=Tripartite motif-containing protein 28	0	90.6767	29.2566	15	169	15	1	834	88.791	5.77	0	0.47	0.47	-1.1	-1.1	0	0	3.24	3.22	0	0.01	2.33	2.28	High	High	High	High
FALSE	High	IsMasterProtein	4428000	3568000	3655000	2310000	3282000	2936000	2400000	2100000	2700000	4300000	5000000	6900000	msms	msms	msms	msms	msms	msms	Q61937.1	RecName: Full=Nucleophosmin; Short=NPM; AltName: Full=Nucleolar phosphoprotein B23; AltName: Full=Nucleolar protein NO38; AltName: Full=Numatrin	0	90.4223	54.7945	11	224	11	1	292	32.54	4.77	0	0.45	0.45	-1.15	-1.15	0	0	2.69	2.63	0.01	0.01	2.11	2.05	High	High	High	High
FALSE	High	IsMasterProtein	2173000	1907000	1888000	678900	779500	573600	1200000	1100000	1400000	1300000	1200000	1400000	msms	msms	msms	msms	msms	msms	Q61164.2	RecName: Full=Transcriptional repressor CTCF; AltName: Full=11-zinc finger protein; AltName: Full=CCCTC-binding factor; AltName: Full=CTCFL paralog	0	88.453	37.0924	17	130	17	1	736	83.692	6.9	0	0.97	0.97	-0.05	-0.05	0.79	0.78	0.1	0.11	0.81	0.8	0.09	0.1	High	High	High	High
FALSE	High	IsMasterProtein	1572000	1714000	1184000	975500	930500	928400	840000	1000000	880000	1800000	1400000	2200000	msms	msms	msms	msms	msms	msms	P20152.3	RecName: Full=Vimentin	0	86.3004	42.9185	17	120	17	1	466	53.655	5.12	0	0.51	0.51	-0.97	-0.97	0	0	2.44	2.4	0.01	0.01	1.97	1.93	High	High	High	High
FALSE	High	IsMasterProtein	542900	641800	421700	243100	360400	222400	290000	380000	310000	460000	550000	530000	msms	msms	msms	msms	msms	msms	P48678.2	RecName: Full=Prelamin-A/C; Contains: RecName: Full=Lamin-A/C; Flags: Precursor	0	81.9371	35.188	17	71	17	1	665	74.193	6.98	0	0.64	0.64	-0.64	-0.64	0.01	0.01	1.88	1.89	0.03	0.03	1.58	1.57	High	High	High	High
FALSE	High	IsMasterProtein	1044000	2224000	1294000	430700	144800	114100	560000	1300000	960000	810000	220000	270000	msms	msms	msms	msms	msms	mbr	cont_P02769	Serum albumin OS=Bos_taurus GN=ALB PE=1 SV=4	0	78.8044	38.2208	17	95	17	1	607	69.248	6.18	0	2.45	2.45	1.29	1.29	0.05	0.06	1.27	1.21	0.08	0.09	1.11	1.05	High	High	High	High
FALSE	High	IsMasterProtein	10010000	7768000	9344000	4517000	3563000	3228000	5300000	4600000	7000000	8500000	5400000	7600000	msms	msms	msms	msms	msms	msms	P16858.2	RecName: Full=Glyceraldehyde-3-phosphate dehydrogenase; Short=GAPDH; AltName: Full=Peptidyl-cysteine S-nitrosylase GAPDH	0	71.8581	49.5495	11	200	11	1	333	35.787	8.25	0	0.79	0.79	-0.34	-0.34	0.22	0.23	0.65	0.65	0.27	0.27	0.57	0.57	High	High	High	High
FALSE	High	IsMasterProtein	3971	1795	5264	126200	141300	105500	2100	1100	3900	240000	210000	250000	mbr	mbr	mbr	msms	msms	msms	Q65Z40.2	RecName: Full=Wings apart-like protein homolog; AltName: Full=Dioxin-inducible factor 2; Short=DIF-2; AltName: Full=WAPL cohesin release factor	0	71.2411	21.0833	16	48	16	1	1200	133.986	5.41	0	0.01	0.01	-6.82	-6.82	0	0	5.68	5.38	0	0	3.28	3.17	Not Found	Not Found	Not Found	High
FALSE	High	IsMasterProtein	92200	77490	74540	56270	65830	48330	49000	46000	56000	110000	100000	110000	msms	msms	msms	msms	msms	msms	Q6PDQ2.1	RecName: Full=Chromodomain-helicase-DNA-binding protein 4; Short=CHD-4	0	67.8427	13.4726	15	49	15	1	1915	217.614	5.81	0	0.47	0.47	-1.09	-1.09	0	0	3.28	3.28	0	0.01	2.35	2.29	High	High	High	High
FALSE	High	IsMasterProtein	11190000	10430000	9448000	5449000	6673000	5213000	6000000	6200000	7000000	10000000	10000000	12000000	msms	msms	msms	msms	msms	msms	P63158.2	RecName: Full=High mobility group protein B1; AltName: Full=High mobility group protein 1; Short=HMG-1	0	66.1446	55.3488	12	134	10	1	215	24.878	5.74	0	0.59	0.59	-0.77	-0.77	0	0	2.36	2.37	0.01	0.01	1.91	1.9	High	High	High	High
FALSE	High	IsMasterProtein	394900	239600	197600	161700	103900	59070	210000	140000	150000	300000	160000	140000	msms	msms	msms	msms	msms	msms	P0DOV2.1	RecName: Full=Interferon-activable protein 204; Short=Ifi-204; AltName: Full=Interferon-inducible protein p204	0	62.5554	32.4717	13	40	7	1	619	69.394	8.69	0	0.87	0.87	-0.2	-0.2	0.58	0.58	0.24	0.24	0.62	0.62	0.21	0.21	High	High	High	High
FALSE	High	IsMasterProtein	356000	279100	330700	396900	409400	366000	190000	170000	250000	750000	620000	870000	msms	msms	msms	msms	msms	msms	A2BE28.1	RecName: Full=Ribosomal biogenesis protein LAS1L; AltName: Full=Protein LAS1 homolog	0	61.5214	23.5825	12	78	12	1	776	89.359	4.44	0	0.27	0.27	-1.9	-1.9	0	0	4.01	3.88	0	0	2.59	2.49	High	High	High	High
FALSE	High	IsMasterProtein	366200	272200	335600	362200	354600	310900	200000	160000	250000	680000	540000	730000	msms	msms	msms	msms	msms	msms	Q3URQ0.1	RecName: Full=Testis-expressed sequence 10 protein	0	59.6905	19.0733	12	76	12	1	928	105.143	9.16	0	0.31	0.31	-1.7	-1.7	0	0	3.65	3.54	0	0	2.48	2.38	High	High	High	High
FALSE	High	IsMasterProtein	1026000	1018000	1120000	578400	473600	468200	550000	600000	830000	1100000	720000	1100000	msms	msms	msms	msms	msms	msms	P09411.4	RecName: Full=Phosphoglycerate kinase 1	0	58.8088	37.6499	10	53	10	1	417	44.522	7.9	0	0.68	0.68	-0.55	-0.55	0.08	0.08	1.11	1.09	0.11	0.11	0.97	0.95	High	High	High	High
FALSE	High	IsMasterProtein	2103	598.1	625.9	24670	10210	1515	1100	350	470	46000	16000	3600	msms	mbr	mbr	msms	msms	msms	cont_Q86YZ3	Hornerin OS=Homo sapiens GN=HRNR PE=1 SV=2	0	57.5824	8.2807	8	31	8	1	2850	282.228	10.04	0	0.04	0.04	-4.59	-4.59	0	0	2.72	2.57	0.01	0.01	2.13	2.03	High	Not Found	Not Found	High
FALSE	High	IsMasterProtein	2036000	2070000	1868000	1621000	1590000	1334000	1100000	1200000	1400000	3000000	2400000	3200000	msms	msms	msms	msms	msms	msms	O88569.2	RecName: Full=Heterogeneous nuclear ribonucleoproteins A2/B1; Short=hnRNP A2/B1	0	57.4071	39.3768	10	112	10	1	353	37.38	8.95	0	0.43	0.43	-1.21	-1.21	0	0	3.22	3.17	0	0.01	2.32	2.26	High	High	High	High
FALSE	High	IsMasterProtein	533900	498000	430700	314400	342800	275300	280000	300000	320000	590000	520000	650000	msms	msms	msms	msms	msms	msms	Q8R081.2	RecName: Full=Heterogeneous nuclear ribonucleoprotein L; Short=hnRNP L	0	56.8051	38.9078	12	82	12	1	586	63.923	8.1	0	0.51	0.51	-0.96	-0.96	0	0	2.94	2.94	0.01	0.01	2.21	2.17	High	High	High	High
FALSE	High	IsMasterProtein	2203000	798400	1462000	1520000	986900	1402000	1200000	470000	1100000	2900000	1500000	3300000	msms	msms	msms	msms	msms	msms	P62960.3	RecName: Full=Nuclease-sensitive element-binding protein 1; AltName: Full=CCAAT-binding transcription factor I subunit A; Short=CBF-A; AltName: Full=DNA-binding protein B; Short=DBPB; AltName: Full=Enhancer factor I subunit A; Short=EFI-A; AltName: Full=Y-box transcription factor; AltName: Full=Y-box-binding protein 1; Short=YB-1	0	56.536	47.8261	11	95	11	1	322	35.709	9.88	0	0.35	0.35	-1.52	-1.52	0.01	0.02	1.88	1.8	0.03	0.03	1.58	1.51	High	High	High	High
FALSE	High	IsMasterProtein	63990	41560	44360	18960	14230	14420	34000	25000	33000	36000	22000	34000	msms	msms	msms	msms	msms	msms	P11276.4	RecName: Full=Fibronectin; Short=FN; Contains: RecName: Full=Anastellin; Flags: Precursor	0	55.2656	8.11465	12	46	12	1	2477	272.368	5.59	0	1.02	1.02	0.03	0.03	0.92	0.92	0.04	0.04	0.93	0.93	0.03	0.03	High	High	High	High
FALSE	High	IsMasterProtein	302200	423800	29020	624800	258100	95940	160000	250000	22000	1200000	390000	230000	msms	msms	msms	msms	msms	msms	cont_P02533	Keratin, type I cytoskeletal 14 OS=Homo sapiens GN=KRT14 PE=1 SV=4	0	53.0811	30.7203	11	61	4	1	472	51.529	5.16	0	0.2	0.2	-2.3	-2.3	0.06	0.07	1.23	1.17	0.09	0.1	1.07	1.01	High	High	High	High
FALSE	High	IsMasterProtein	658900	593500	565600	326800	349600	297500	350000	350000	420000	610000	530000	700000	msms	msms	msms	msms	msms	msms	P09405.2	RecName: Full=Nucleolin; AltName: Full=Protein C23	0	52.7017	18.8119	11	92	11	1	707	76.677	4.75	0	0.61	0.61	-0.71	-0.71	0.01	0.01	2.07	2.07	0.02	0.02	1.7	1.7	High	High	High	High
FALSE	High	IsMasterProtein	290500	174600	163100	64330	59700	33190	150000	100000	120000	120000	91000	78000	msms	msms	msms	msms	msms	msms	P0DOV1.1	RecName: Full=Interferon-activable protein 205-B; Short=Ifi-205-B; AltName: Full=Interferon-inducible protein p205-B; AltName: Full=Myeloid cell nuclear differentiation antigen; AltName: Full=Protein D3	0	50.713	40.2353	11	52	5	1	425	46.948	8	0	1.31	1.31	0.39	0.39	0.16	0.16	0.8	0.79	0.2	0.2	0.7	0.69	High	High	High	High
FALSE	High	IsMasterProtein	948800	697900	812900	954600	958200	902600	510000	410000	610000	1800000	1500000	2100000	msms	msms	msms	msms	msms	msms	Q4VBE8.1	RecName: Full=WD repeat-containing protein 18	0	49.6217	23.4339	8	63	8	1	431	47.181	6.89	0	0.28	0.28	-1.82	-1.82	0	0	3.84	3.73	0	0	2.58	2.49	High	High	High	High
FALSE	High	IsMasterProtein	200100	129500	166900	392800	177400	192700	110000	77000	120000	740000	270000	460000	mbr	msms	msms	msms	msms	msms	Q8K4Q8.1	RecName: Full=Collectin-12; AltName: Full=Collectin placenta protein 1; Short=CL-P1; AltName: Full=Scavenger receptor with C-type lectin	0	49.0839	14.8248	8	32	8	1	742	81.253	5.49	0	0.22	0.22	-2.16	-2.16	0	0	2.96	2.83	0.01	0.01	2.22	2.14	High	High	High	High
FALSE	High	IsMasterProtein	1479000	1087000	985000	417100	406400	290100	790000	650000	730000	780000	620000	690000	msms	msms	msms	msms	msms	msms	Q9QZQ8.3	RecName: Full=Core histone macro-H2A.1; Short=Histone macroH2A1; Short=mH2A1; AltName: Full=H2A.y; AltName: Full=H2A/y	0	48.7262	32.5269	9	58	8	1	372	39.71	9.8	0	1.04	1.04	0.06	0.06	0.77	0.76	0.11	0.12	0.79	0.79	0.1	0.1	High	High	High	High
FALSE	High	IsMasterProtein	440000	350100	454100	473900	565100	462000	230000	210000	340000	890000	860000	1100000	msms	mbr	msms	msms	msms	msms	Q9DBD5.2	RecName: Full=Proline-, glutamic acid- and leucine-rich protein 1; AltName: Full=Modulator of non-genomic activity of estrogen receptor	0	47.8711	13.5352	10	30	10	1	1123	117.995	4.36	0	0.27	0.27	-1.89	-1.89	0	0	3.86	3.73	0	0	2.58	2.49	High	High	High	High
FALSE	High	IsMasterProtein	4972000	4550000	4422000	2883000	3063000	2560000	2700000	2700000	3300000	5400000	4700000	6000000	msms	msms	msms	msms	msms	msms	P23198.2	RecName: Full=Chromobox protein homolog 3; AltName: Full=Heterochromatin protein 1 homolog gamma; Short=HP1 gamma; AltName: Full=M32; AltName: Full=Modifier 2 protein	0	47.2015	36.612	7	129	5	1	183	20.842	5.22	0	0.54	0.54	-0.9	-0.9	0	0	2.55	2.54	0.01	0.01	2.04	2.02	High	High	High	High
FALSE	High	IsMasterProtein	12160000	10590000	11690000	7178000	6450000	5844000	6500000	6300000	8700000	13000000	9800000	14000000	msms	msms	msms	msms	msms	msms	P17742.2	RecName: Full=Peptidyl-prolyl cis-trans isomerase A; Short=PPIase A; AltName: Full=Cyclophilin A; AltName: Full=Cyclosporin A-binding protein; AltName: Full=Rotamase A; AltName: Full=SP18; Contains: RecName: Full=Peptidyl-prolyl cis-trans isomerase A, N-terminally processed	0	46.9509	66.4634	8	114	8	1	164	17.96	7.9	0	0.58	0.58	-0.79	-0.79	0.01	0.01	1.91	1.89	0.03	0.03	1.6	1.57	High	High	High	High
FALSE	High	IsMasterProtein	302600	231300	252800	145700	128100	96360	160000	140000	190000	270000	190000	230000	msms	msms	msms	msms	msms	msms	P13020.3	RecName: Full=Gelsolin; AltName: Full=Actin-depolymerizing factor; Short=ADF; AltName: Full=Brevin; Flags: Precursor	0	46.3465	21.9231	9	54	9	1	780	85.888	6.18	0	0.7	0.7	-0.51	-0.51	0.05	0.05	1.28	1.28	0.08	0.08	1.12	1.12	High	High	High	High
FALSE	High	IsMasterProtein	230800	177400	214500	171200	117900	152000	120000	110000	160000	320000	180000	360000	msms	msms	msms	msms	msms	msms	P52480.4	RecName: Full=Pyruvate kinase PKM; AltName: Full=Pyruvate kinase muscle isozyme	0	46.2029	28.4369	11	52	11	1	531	57.808	7.47	0	0.46	0.46	-1.11	-1.11	0.01	0.01	1.95	1.89	0.02	0.03	1.63	1.57	High	High	High	High
FALSE	High	IsMasterProtein	103800	78730	62890	91410	77740	44800	55000	47000	47000	170000	120000	110000	msms	msms	msms	msms	msms	msms	P11103.3	RecName: Full=Poly [ADP-ribose] polymerase 1; Short=PARP-1; AltName: Full=ADP-ribosyltransferase diphtheria toxin-like 1; Short=ARTD1; AltName: Full=NAD(+) ADP-ribosyltransferase 1; Short=ADPRT 1; AltName: Full=Poly[ADP-ribose] synthase 1; Short=msPARP	0	46.174	15.1037	11	38	11	1	1013	113.028	8.95	0	0.38	0.38	-1.38	-1.38	0	0	3.14	3.05	0	0.01	2.3	2.22	High	High	High	High
FALSE	High	IsMasterProtein	459500	450800	551100	269300	230200	229500	240000	270000	410000	510000	350000	540000	msms	msms	msms	msms	msms	msms	P17182.3	RecName: Full=Alpha-enolase; AltName: Full=2-phospho-D-glycerate hydro-lyase; AltName: Full=Enolase 1; AltName: Full=Non-neural enolase; Short=NNE	0	45.3964	33.871	9	57	9	1	434	47.111	6.8	0	0.65	0.65	-0.61	-0.61	0.07	0.07	1.16	1.14	0.1	0.1	1.01	0.99	High	High	High	High
FALSE	High	IsMasterProtein	505200	377900	441200	473200	474600	425400	270000	220000	330000	890000	720000	1000000	msms	msms	msms	msms	msms	msms	Q9EP97.1	RecName: Full=Sentrin-specific protease 3; AltName: Full=SUMO-1-specific protease 3; AltName: Full=Sentrin/SUMO-specific protease SENP3; AltName: Full=Smt3-specific isopeptidase 1; Short=Smt3ip1	0	45.1748	28.169	10	80	10	1	568	64.362	8.75	0	0.31	0.31	-1.67	-1.67	0	0	3.71	3.6	0	0	2.52	2.41	High	High	High	High
FALSE	High	IsMasterProtein	1554000	1651000	1426000	884800	1093000	842700	830000	980000	1100000	1700000	1700000	2000000	msms	msms	msms	msms	msms	msms	P83917.1	RecName: Full=Chromobox protein homolog 1; AltName: Full=Heterochromatin protein 1 homolog beta; Short=HP1 beta; AltName: Full=Heterochromatin protein p25; AltName: Full=M31; AltName: Full=Modifier 1 protein	0	44.7446	39.4595	7	73	6	1	185	21.405	4.93	0	0.54	0.54	-0.89	-0.89	0	0	2.6	2.59	0.01	0.01	2.06	2.03	High	High	High	High
FALSE	High	IsMasterProtein	7184	51740	0	58470	8792	1026	3800	31000	0	110000	13000	2400	msms	msms	mbr	msms	msms	msms	cont_P08779	Keratin, type I cytoskeletal 16 OS=Homo sapiens GN=KRT16 PE=1 SV=4	0	43.7162	28.9641	9	39	4	1	473	51.236	5.05	0.17	0.71	0.22	-0.49	-2.19	0.78	0.31	0.11	0.51	0.81	0.36	0.09	0.44	Not Found	High	Not Found	High
FALSE	High	IsMasterProtein	2090000	1400000	1386000	1273000	815900	1007000	1100000	830000	1000000	2400000	1200000	2400000	msms	msms	msms	msms	msms	msms	cont_P60712	Actin, cytoplasmic 1 OS=Bos_taurus GN=ACTB PE=1 SV=1	0	43.3321	26.1333	8	56	3	1	375	41.71	5.48	0	0.51	0.51	-0.96	-0.96	0.02	0.02	1.76	1.71	0.03	0.04	1.49	1.45	High	High	High	High
FALSE	High	IsMasterProtein	35540	31580	20020	7817	9171	5498	19000	19000	15000	15000	14000	13000	msms	msms	msms	mbr	msms	msms	Q6P5D8.2	RecName: Full=Structural maintenance of chromosomes flexible hinge domain-containing protein 1	0	43.1147	6.52715	9	24	9	1	2007	225.506	7.24	0	1.26	1.26	0.33	0.33	0.12	0.11	0.93	0.96	0.15	0.15	0.82	0.84	High	High	High	Not Found
FALSE	High	IsMasterProtein	1781000	1315000	1549000	602400	596200	547100	950000	780000	1200000	1100000	910000	1300000	msms	msms	msms	msms	msms	msms	P10107.2	RecName: Full=Annexin A1; AltName: Full=Annexin I; AltName: Full=Annexin-1; AltName: Full=Calpactin II; AltName: Full=Calpactin-2; AltName: Full=Chromobindin-9; AltName: Full=Lipocortin I; AltName: Full=Phospholipase A2 inhibitory protein; AltName: Full=p35	0	43.0881	39.5954	9	86	9	1	346	38.71	7.37	0	0.86	0.86	-0.21	-0.21	0.4	0.4	0.4	0.4	0.44	0.44	0.35	0.35	High	High	High	High
FALSE	High	IsMasterProtein	827600	770500	725900	634700	543900	538400	440000	460000	540000	1200000	830000	1300000	msms	msms	msms	msms	msms	msms	Q8BG05.1	RecName: Full=Heterogeneous nuclear ribonucleoprotein A3; Short=hnRNP A3	0	42.8884	21.8997	6	68	6	1	379	39.628	9.01	0	0.44	0.44	-1.17	-1.17	0	0	2.81	2.75	0.01	0.01	2.17	2.1	High	High	High	High
FALSE	High	IsMasterProtein	1007000	814900	889300	785800	792200	657400	540000	480000	660000	1500000	1200000	1600000	msms	msms	msms	msms	msms	msms	P61979.1	RecName: Full=Heterogeneous nuclear ribonucleoprotein K; Short=hnRNP K	0	42.5437	23.9741	7	93	7	1	463	50.944	5.54	0	0.4	0.4	-1.33	-1.33	0	0	3.36	3.3	0	0	2.39	2.3	High	High	High	High
FALSE	High	IsMasterProtein	268900	204600	185600	283500	196500	139000	140000	120000	140000	530000	300000	330000	msms	msms	msms	msms	msms	msms	Q91VI7.1	RecName: Full=Ribonuclease inhibitor; AltName: Full=Ribonuclease/angiogenin inhibitor 1	0	42.2302	25.8772	8	61	8	1	456	49.784	4.78	0	0.36	0.36	-1.48	-1.48	0	0	3.05	2.96	0.01	0.01	2.25	2.18	High	High	High	High
FALSE	High	IsMasterProtein	509200	410700	389600	449900	440800	334000	270000	240000	290000	840000	670000	790000	msms	msms	msms	msms	msms	msms	Q8VEK3.1	RecName: Full=Heterogeneous nuclear ribonucleoprotein U; Short=hnRNP U; AltName: Full=Scaffold attachment factor A; Short=SAF-A	0	42.006	17.5	10	54	10	1	800	87.863	6.24	0	0.35	0.35	-1.51	-1.51	0	0	4	3.94	0	0	2.59	2.5	High	High	High	High
FALSE	High	IsMasterProtein	67980	133900	3544	58920	24220	19110	36000	79000	2600	110000	37000	45000	msms	msms	msms	msms	msms	msms	cont_P04259	Keratin, type II cytoskeletal 6B OS=Homo sapiens GN=KRT6B PE=1 SV=5	0	41.5451	22.5177	10	61	2	1	564	60.03	8	0	0.35	0.35	-1.53	-1.53	0.25	0.27	0.6	0.57	0.3	0.31	0.53	0.5	Not Found	High	Not Found	High
FALSE	High	IsMasterProtein	5599000	11200000	8967000	7076000	6449000	2528000	3000000	6600000	6700000	13000000	9800000	6000000	msms	msms	msms	msms	msms	msms	P15864.2	RecName: Full=Histone H1.2; AltName: Full=H1 VAR.1; AltName: Full=H1c	0	41.3237	31.1321	9	60	3	1	212	21.254	11	0	0.55	0.55	-0.85	-0.85	0.09	0.1	1.05	1.02	0.12	0.13	0.92	0.89	High	High	Not Found	High
FALSE	High	IsMasterProtein	142900	152500	151300	144100	141900	124900	76000	91000	110000	270000	220000	300000	msms	msms	msms	msms	msms	msms	Q9D0E1.3	RecName: Full=Heterogeneous nuclear ribonucleoprotein M; Short=hnRNP M	0	40.4314	17.0096	8	35	8	1	729	77.597	8.63	0	0.36	0.36	-1.49	-1.49	0	0	3.41	3.32	0	0	2.39	2.3	High	High	High	High
FALSE	High	IsMasterProtein	298800	261500	229500	85970	106000	76060	160000	160000	170000	160000	160000	180000	msms	msms	msms	msms	msms	msms	Q9ESZ8.3	RecName: Full=General transcription factor II-I; Short=GTFII-I; Short=TFII-I; AltName: Full=Bruton tyrosine kinase-associated protein 135; Short=BAP-135; Short=BTK-associated protein 135	0	39.5702	11.3226	7	37	7	1	998	112.195	6.55	0	0.97	0.97	-0.05	-0.05	0.78	0.77	0.11	0.11	0.8	0.79	0.1	0.1	High	High	High	High
FALSE	High	IsMasterProtein	1064000	1031000	838800	797200	900400	846000	570000	610000	630000	1500000	1400000	2000000	msms	msms	msms	msms	msms	msms	P56959.1	RecName: Full=RNA-binding protein FUS; AltName: Full=Protein pigpen	0	39.5343	22.2008	7	35	7	1	518	52.642	9.36	0	0.38	0.38	-1.41	-1.41	0	0	3.53	3.46	0	0	2.44	2.33	High	High	High	High
FALSE	High	IsMasterProtein	562300	533800	506300	322600	451100	371200	300000	320000	380000	610000	690000	880000	msms	msms	msms	msms	msms	msms	Q9CX86.1	RecName: Full=Heterogeneous nuclear ribonucleoprotein A0; Short=hnRNP A0	0	38.1934	38.3607	7	47	7	1	305	30.512	9.31	0	0.46	0.46	-1.12	-1.12	0	0	2.85	2.8	0.01	0.01	2.18	2.13	High	High	High	High
FALSE	High	IsMasterProtein	19930000	15760000	14140000	13640000	12060000	8656000	11000000	9300000	11000000	26000000	18000000	20000000	msms	msms	msms	msms	msms	msms	P43274.2	RecName: Full=Histone H1.4; AltName: Full=H1 VAR.2; AltName: Full=H1e	0	38.1832	24.6575	7	72	3	1	219	21.964	11.11	0	0.48	0.48	-1.07	-1.07	0	0	2.93	2.89	0.01	0.01	2.21	2.15	High	High	High	High
FALSE	High	IsMasterProtein	27630	105900	0	69880	20720	16950	15000	63000	0	130000	31000	40000	msms	msms	msms	msms	msms	msms	cont_P02538	Keratin, type II cytoskeletal 6A OS=Homo sapiens GN=KRT6A PE=1 SV=3	0	37.6503	20.7447	9	28	2	1	564	60.008	8	0.17	0.55	0.12	-0.85	-3.05	0.35	0.16	0.45	0.8	0.4	0.2	0.4	0.7	High	High	Not Found	High
FALSE	High	IsMasterProtein	343700	204400	240200	277700	189300	138600	180000	120000	180000	520000	290000	330000	msms	msms	msms	msms	msms	msms	P40142.1	RecName: Full=Transketolase; Short=TK; AltName: Full=P68	0	37.0998	22.1509	7	49	7	1	623	67.588	7.5	0	0.43	0.43	-1.21	-1.21	0.01	0.01	2.28	2.21	0.01	0.02	1.87	1.81	High	High	High	High
FALSE	High	IsMasterProtein	59330	43760	48680	36250	31300	28620	32000	26000	36000	68000	48000	68000	msms	msms	msms	msms	msms	msms	Q02053.1	RecName: Full=Ubiquitin-like modifier-activating enzyme 1; AltName: Full=Ubiquitin-activating enzyme E1; AltName: Full=Ubiquitin-activating enzyme E1 X; AltName: Full=Ubiquitin-like modifier-activating enzyme 1 X	0	36.1864	9.92439	7	35	7	1	1058	117.734	5.66	0	0.51	0.51	-0.96	-0.96	0	0.01	2.31	2.27	0.01	0.01	1.89	1.83	High	High	High	High
FALSE	High	IsMasterProtein	53300000	46180000	40000000	26190000	28550000	18820000	28000000	27000000	30000000	49000000	43000000	44000000	msms	msms	msms	msms	msms	msms	P62806.2	RecName: Full=Histone H4	0	36.1253	33.0097	6	101	6	1	103	11.36	11.36	0	0.63	0.63	-0.68	-0.68	0.01	0	2.29	2.34	0.01	0.01	1.88	1.88	High	High	High	High
FALSE	High	IsMasterProtein	99310	95980	73670	107100	112400	81900	53000	57000	55000	200000	170000	190000	msms	msms	msms	msms	msms	msms	E9Q1P8.1	RecName: Full=Interferon regulatory factor 2-binding protein 2; Short=IRF-2-binding protein 2; Short=IRF-2BP2	0	35.7091	22.807	8	29	8	1	570	59.255	8.69	0	0.29	0.29	-1.78	-1.78	0	0	4.68	4.61	0	0	2.81	2.8	High	High	High	High
FALSE	High	IsMasterProtein	79990	65880	60140	37410	36740	25430	43000	39000	45000	70000	56000	60000	msms	msms	msms	msms	msms	msms	Q810A7.3	RecName: Full=ATP-dependent RNA helicase DDX42; AltName: Full=DEAD box protein 42	0	35.114	13.4553	8	17	8	1	929	101.902	6.98	0	0.68	0.68	-0.55	-0.55	0.02	0.02	1.71	1.74	0.03	0.03	1.46	1.47	High	High	High	High
FALSE	High	IsMasterProtein	139700	133800	120000	66570	68100	53830	74000	79000	89000	120000	100000	130000	msms	msms	msms	msms	msms	msms	O35286.2	RecName: Full=Pre-mRNA-splicing factor ATP-dependent RNA helicase DHX15; AltName: Full=DEAH box protein 15	0	34.5378	13.5849	8	30	8	1	795	90.949	7.46	0	0.68	0.68	-0.55	-0.55	0.02	0.02	1.66	1.68	0.04	0.04	1.42	1.43	High	High	High	High
FALSE	High	IsMasterProtein	1168000	1001000	811600	990900	763800	692000	620000	590000	600000	1900000	1200000	1600000	msms	msms	msms	msms	msms	msms	O08583.3	RecName: Full=THO complex subunit 4; Short=Tho4; AltName: Full=Ally of AML-1 and LEF-1; AltName: Full=Aly/REF export factor; AltName: Full=REF1-I; AltName: Full=RNA and export factor-binding protein 1; AltName: Full=Transcriptional coactivator Aly/REF	0	34.3458	32.9412	6	58	6	1	255	26.924	11.15	0	0.4	0.4	-1.33	-1.33	0	0	3.17	3.09	0	0.01	2.3	2.23	High	High	High	High
FALSE	High	IsMasterProtein	238900	142800	32340	263800	151900	48400	130000	85000	24000	500000	230000	110000	msms	msms	msms	msms	msms	msms	cont_P13647	Keratin, type II cytoskeletal 5 OS=Homo sapiens GN=KRT5 PE=1 SV=3	0	34.1745	14.4068	8	40	6	1	590	62.34	7.74	0	0.27	0.27	-1.88	-1.88	0.04	0.05	1.38	1.32	0.06	0.07	1.2	1.14	High	High	High	High
FALSE	High	IsMasterProtein	140700	121800	119300	62780	58200	49560	75000	72000	89000	120000	88000	120000	msms	msms	msms	msms	msms	msms	Q920B9.2	RecName: Full=FACT complex subunit SPT16; AltName: Full=Chromatin-specific transcription elongation factor 140 kDa subunit; AltName: Full=FACT 140 kDa subunit; AltName: Full=FACTp140; AltName: Full=Facilitates chromatin transcription complex subunit SPT16	0	33.6967	11.1748	8	22	8	1	1047	119.749	5.66	0	0.73	0.73	-0.45	-0.45	0.06	0.06	1.19	1.2	0.09	0.09	1.04	1.04	High	High	High	High
FALSE	High	IsMasterProtein	529600	504800	485200	402000	467500	400800	280000	300000	360000	750000	710000	950000	msms	msms	msms	msms	msms	msms	P70333.1	RecName: Full=Heterogeneous nuclear ribonucleoprotein H2; Short=hnRNP H2; AltName: Full=Heterogeneous nuclear ribonucleoprotein H'; Short=hnRNP H'; Contains: RecName: Full=Heterogeneous nuclear ribonucleoprotein H2, N-terminally processed	0	33.669	21.3808	5	77	2	1	449	49.248	6.3	0	0.39	0.39	-1.35	-1.35	0	0	3.45	3.38	0	0	2.4	2.31	High	High	High	High
FALSE	High	IsMasterProtein	447600	242800	340400	299800	210700	234200	240000	140000	250000	560000	320000	550000	msms	msms	msms	msms	msms	msms	P19324.3	RecName: Full=Serpin H1; AltName: Full=47 kDa heat shock protein; AltName: Full=Collagen-binding protein; Short=Colligin; AltName: Full=Serine protease inhibitor J6; Flags: Precursor	0	33.5936	23.2614	8	37	8	1	417	46.504	8.82	0	0.44	0.44	-1.17	-1.17	0.01	0.01	2.01	1.94	0.02	0.02	1.67	1.61	High	High	High	High
FALSE	High	IsMasterProtein	63450	48380	57070	49220	42410	30650	34000	29000	43000	92000	64000	72000	msms	msms	msms	msms	msms	msms	Q01853.4	RecName: Full=Transitional endoplasmic reticulum ATPase; Short=TER ATPase; AltName: Full=15S Mg(2+)-ATPase p97 subunit; AltName: Full=Valosin-containing protein; Short=VCP	0	31.6887	9.92556	6	36	6	1	806	89.266	5.26	0	0.46	0.46	-1.13	-1.13	0	0	2.65	2.59	0.01	0.01	2.09	2.03	High	High	High	High
FALSE	High	IsMasterProtein	414900	396700	373900	324800	316100	250900	220000	240000	280000	610000	480000	590000	msms	msms	msms	msms	msms	msms	Q501J6.1	RecName: Full=Probable ATP-dependent RNA helicase DDX17; AltName: Full=DEAD box protein 17	0	31.6525	14.7692	8	25	4	1	650	72.354	8.59	0	0.44	0.44	-1.19	-1.19	0	0	3.25	3.2	0	0.01	2.34	2.28	High	High	High	High
FALSE	High	IsMasterProtein	990400	906800	790800	521000	588700	450300	530000	540000	590000	980000	890000	1100000	msms	msms	msms	msms	msms	msms	Q60668.2	RecName: Full=Heterogeneous nuclear ribonucleoprotein D0; Short=hnRNP D0; AltName: Full=AU-rich element RNA-binding protein 1	0	31.2339	18.5915	6	58	6	1	355	38.33	7.81	0	0.56	0.56	-0.83	-0.83	0	0	2.66	2.68	0.01	0.01	2.09	2.07	High	High	High	High
FALSE	High	IsMasterProtein	317700	416800	393300	101400	215700	169600	170000	250000	290000	190000	330000	400000	msms	msms	msms	mbr	msms	msms	P70257.2	RecName: Full=Nuclear factor 1 X-type; Short=NF1-X; Short=Nuclear factor 1/X; AltName: Full=CCAAT-box-binding transcription factor; Short=CTF; AltName: Full=Nuclear factor I/X; Short=NF-I/X; Short=NFI-X; AltName: Full=TGGCA-binding protein	0	30.9641	26.8443	7	24	6	1	488	53.361	8.68	0	0.79	0.79	-0.34	-0.34	0.36	0.36	0.45	0.44	0.4	0.41	0.4	0.39	High	High	High	Not Found
FALSE	High	IsMasterProtein	1153000	1027000	968100	784200	738100	646500	610000	610000	720000	1500000	1100000	1500000	msms	msms	msms	msms	msms	msms	Q99020.1	RecName: Full=Heterogeneous nuclear ribonucleoprotein A/B; Short=hnRNP A/B; AltName: Full=CArG-binding factor-A; Short=CBF-A	0	30.7048	27.0175	6	61	6	1	285	30.812	7.91	0	0.47	0.47	-1.07	-1.07	0	0	2.9	2.87	0.01	0.01	2.2	2.15	High	High	High	High
FALSE	High	IsMasterProtein	42620	37420	35310	32960	34220	29220	23000	22000	26000	62000	52000	69000	msms	msms	msms	msms	msms	msms	O70133.2	RecName: Full=ATP-dependent RNA helicase A; Short=RHA; AltName: Full=DEAH box protein 9; Short=mHEL-5; AltName: Full=Nuclear DNA helicase II; Short=NDH II	0	30.3612	7.97101	7	21	7	1	1380	149.381	6.83	0	0.39	0.39	-1.36	-1.36	0	0	3.6	3.55	0	0	2.46	2.38	High	High	High	High
FALSE	High	IsMasterProtein	407500	396500	390000	341800	371900	363100	220000	240000	290000	640000	570000	860000	msms	msms	msms	msms	msms	msms	P49312.2	RecName: Full=Heterogeneous nuclear ribonucleoprotein A1; Short=hnRNP A1; AltName: Full=HDP-1; AltName: Full=Helix-destabilizing protein; AltName: Full=Single-strand-binding protein; AltName: Full=Topoisomerase-inhibitor suppressed; AltName: Full=hnRNP core protein A1; Contains: RecName: Full=Heterogeneous nuclear ribonucleoprotein A1, N-terminally processed	0	30.1388	27.8125	7	32	7	1	320	34.175	9.23	0	0.36	0.36	-1.46	-1.46	0	0	3.33	3.24	0	0.01	2.37	2.28	High	High	High	High
FALSE	High	IsMasterProtein	319200	190100	229100	154500	146000	176500	170000	110000	170000	290000	220000	420000	msms	msms	msms	msms	msms	msms	P32067.1	RecName: Full=Lupus La protein homolog; AltName: Full=La autoantigen homolog; AltName: Full=La ribonucleoprotein	0	29.7192	19.5181	6	32	6	1	415	47.727	9.77	0	0.5	0.5	-1.01	-1.01	0.01	0.01	1.89	1.83	0.03	0.03	1.59	1.54	High	High	High	High
FALSE	High	IsMasterProtein	9944	9223	8744	1807	4136	2753	5300	5500	6500	3400	6300	6500	msms	msms	msms	mbr	msms	msms	Q61687.3	RecName: Full=Transcriptional regulator ATRX; AltName: Full=ATP-dependent helicase ATRX; AltName: Full=HP1 alpha-interacting protein; AltName: Full=HP1-BP38 protein; AltName: Full=Heterochromatin protein 2; AltName: Full=X-linked nuclear protein	0	29.6372	3.67528	7	14	7	1	2476	278.414	6.68	0	1.11	1.11	0.15	0.15	0.63	0.63	0.2	0.2	0.67	0.67	0.18	0.18	High	High	High	Not Found
FALSE	High	IsMasterProtein	507700	511500	490000	312400	432800	263900	270000	300000	370000	590000	660000	620000	msms	msms	msms	msms	msms	msms	P30681.3	RecName: Full=High mobility group protein B2; AltName: Full=High mobility group protein 2; Short=HMG-2	0	29.5188	43.3333	7	59	5	1	210	24.147	7.31	0	0.5	0.5	-1	-1	0	0	2.88	2.87	0.01	0.01	2.2	2.15	High	High	High	High
FALSE	High	IsMasterProtein	125000	78560	78020	47940	43230	37880	67000	47000	58000	90000	66000	90000	msms	msms	msms	msms	msms	msms	Q91ZW3.1	RecName: Full=SWI/SNF-related matrix-associated actin-dependent regulator of chromatin subfamily A member 5; AltName: Full=Sucrose nonfermenting protein 2 homolog; Short=mSnf2h	0	29.4154	7.04091	7	34	7	1	1051	121.55	8.15	0	0.7	0.7	-0.52	-0.52	0.06	0.06	1.23	1.22	0.08	0.09	1.07	1.06	High	High	High	High
FALSE	High	IsMasterProtein	218700	168200	159300	144300	123000	106600	120000	100000	120000	270000	190000	250000	msms	msms	msms	msms	msms	msms	P07901.4	RecName: Full=Heat shock protein HSP 90-alpha; AltName: Full=Heat shock 86 kDa; Short=HSP 86; Short=HSP86; AltName: Full=Tumor-specific transplantation 86 kDa antigen; Short=TSTA	0	29.1983	12.2783	7	25	4	1	733	84.735	5.01	0	0.48	0.48	-1.07	-1.07	0	0	2.77	2.73	0.01	0.01	2.15	2.1	High	High	High	High
FALSE	High	IsMasterProtein	427300	316900	359000	418900	328200	286500	230000	190000	270000	790000	500000	680000	msms	msms	msms	msms	msms	msms	Q9Z2X1.3	RecName: Full=Heterogeneous nuclear ribonucleoprotein F; Short=hnRNP F; Contains: RecName: Full=Heterogeneous nuclear ribonucleoprotein F, N-terminally processed	0	29.082	19.0361	5	53	4	1	415	45.701	5.49	0	0.35	0.35	-1.51	-1.51	0	0	3.25	3.16	0	0.01	2.34	2.26	High	High	High	High
FALSE	High	IsMasterProtein	3096	0	0	3547	2905	195.9	1700	0	0	6700	4400	460	msms	mbr	mbr	msms	msms	mbr	cont_Q5D862	Filaggrin-2 OS=Homo sapiens GN=FLG2 PE=1 SV=1	0	29.0028	6.9427	6	10	6	1	2391	247.928	8.31	0.33	0.69	0.22	-0.53	-2.2	0.75	0.11	0.12	0.97	0.78	0.14	0.11	0.84	High	Not Found	Not Found	High
FALSE	High	IsMasterProtein	2085000	1398000	1559000	1248000	845600	798300	1100000	830000	1200000	2300000	1300000	1900000	msms	msms	msms	msms	msms	msms	P18760.3	RecName: Full=Cofilin-1; AltName: Full=Cofilin, non-muscle isoform	0	28.3434	42.1687	5	51	5	1	166	18.548	8.09	0	0.57	0.57	-0.8	-0.8	0.02	0.03	1.61	1.57	0.04	0.05	1.38	1.35	High	High	High	High
FALSE	High	IsMasterProtein	60080	45620	47700	39070	34720	25150	32000	27000	36000	73000	53000	59000	msms	msms	msms	msms	msms	msms	P11499.3	RecName: Full=Heat shock protein HSP 90-beta; AltName: Full=Heat shock 84 kDa; Short=HSP 84; Short=HSP84; AltName: Full=Tumor-specific transplantation 84 kDa antigen; Short=TSTA	0	28.1699	12.1547	6	20	3	1	724	83.229	5.03	0	0.51	0.51	-0.97	-0.97	0	0	2.55	2.52	0.01	0.01	2.04	2	High	High	High	High
FALSE	High	IsMasterProtein	350200	340700	325300	246300	246200	186400	190000	200000	240000	460000	370000	440000	msms	msms	msms	msms	msms	msms	Q921F2.1	RecName: Full=TAR DNA-binding protein 43; Short=TDP-43	0	27.7603	19.0821	6	51	6	1	414	44.519	6.7	0	0.49	0.49	-1.02	-1.02	0	0	2.87	2.85	0.01	0.01	2.2	2.14	High	High	High	High
FALSE	High	IsMasterProtein	127500	93090	91680	43830	39120	28990	68000	55000	68000	82000	59000	69000	msms	msms	msms	msms	msms	msms	Q04750.2	RecName: Full=DNA topoisomerase 1; AltName: Full=DNA topoisomerase I	0	27.6517	9.90874	6	14	6	1	767	90.819	9.33	0	0.91	0.91	-0.13	-0.13	0.55	0.54	0.26	0.26	0.6	0.58	0.23	0.23	High	High	High	High
FALSE	High	IsMasterProtein	145700	96740	89450	62150	48880	47010	78000	57000	67000	120000	74000	110000	msms	msms	msms	msms	mbr	msms	P07356.2	RecName: Full=Annexin A2; AltName: Full=Annexin II; AltName: Full=Annexin-2; AltName: Full=Calpactin I heavy chain; AltName: Full=Calpactin-1 heavy chain; AltName: Full=Chromobindin-8; AltName: Full=Lipocortin II; AltName: Full=Placental anticoagulant protein IV; Short=PAP-IV; AltName: Full=Protein I; AltName: Full=p36	0	27.4632	25.3687	6	25	6	1	339	38.652	7.69	0	0.68	0.68	-0.57	-0.57	0.06	0.06	1.25	1.24	0.08	0.08	1.09	1.08	High	High	High	High
FALSE	High	IsMasterProtein	1348000	767900	422600	3107000	1085000	703000	720000	460000	310000	5800000	1600000	1700000	msms	msms	msms	msms	msms	msms	Q05816.3	RecName: Full=Fatty acid-binding protein, epidermal; AltName: Full=Epidermal-type fatty acid-binding protein; Short=E-FABP; AltName: Full=Fatty acid-binding protein 5; AltName: Full=Keratinocyte lipid-binding protein; AltName: Full=Psoriasis-associated fatty acid-binding protein homolog; Short=PA-FABP	0	27.1422	50.3704	5	25	5	1	135	15.127	6.54	0	0.19	0.19	-2.43	-2.43	0	0.01	2.41	2.29	0.01	0.01	1.95	1.85	High	High	High	High
FALSE	High	IsMasterProtein	194300	123600	178300	145800	97810	136200	100000	73000	130000	270000	150000	320000	msms	msms	msms	msms	msms	msms	P99024.1	RecName: Full=Tubulin beta-5 chain	0	27.049	23.8739	6	23	3	1	444	49.639	4.89	0	0.43	0.43	-1.23	-1.23	0.01	0.01	1.91	1.84	0.03	0.03	1.6	1.54	Not Found	High	High	Not Found
FALSE	High	IsMasterProtein	172500	158300	149900	32650	65060	63290	92000	94000	110000	61000	99000	150000	msms	msms	msms	mbr	msms	msms	Q8CCK0.3	RecName: Full=Core histone macro-H2A.2; Short=Histone macroH2A2; Short=mH2A2	0	27.0295	20.6989	5	26	4	1	372	40.067	9.69	0	1.02	1.02	0.03	0.03	0.93	0.93	0.03	0.03	0.94	0.94	0.03	0.03	High	High	High	Not Found
FALSE	High	IsMasterProtein	44430	37280	27240	25300	21420	19620	24000	22000	20000	48000	33000	46000	msms	msms	msms	msms	msms	msms	P20029.3	RecName: Full=78 kDa glucose-regulated protein; Short=GRP-78; AltName: Full=Heat shock 70 kDa protein 5; AltName: Full=Immunoglobulin heavy chain-binding protein; Short=BiP; Flags: Precursor	0	26.9997	10.8397	5	41	3	1	655	72.377	5.16	0	0.53	0.53	-0.92	-0.92	0	0	2.39	2.36	0.01	0.01	1.94	1.9	High	High	High	High
FALSE	High	IsMasterProtein	76310	62820	62340	15350	15130	12380	41000	37000	46000	29000	23000	29000	msms	msms	msms	mbr	mbr	mbr	Q80XU3.1	RecName: Full=Nuclear ubiquitous casein and cyclin-dependent kinase substrate 1; AltName: Full=JC7	0	26.7931	18.3761	6	37	6	1	234	26.298	5.14	0	1.54	1.54	0.62	0.62	0.02	0.02	1.8	1.81	0.03	0.03	1.52	1.51	High	High	High	High
FALSE	High	IsMasterProtein	277800	203500	225100	178100	119000	103100	150000	120000	170000	330000	180000	240000	msms	msms	msms	msms	msms	msms	P05064.2	RecName: Full=Fructose-bisphosphate aldolase A; AltName: Full=Aldolase 1; AltName: Full=Muscle-type aldolase	0	26.7478	29.3956	6	32	6	1	364	39.331	8.09	0	0.59	0.59	-0.77	-0.77	0.03	0.03	1.55	1.51	0.05	0.05	1.33	1.3	High	High	High	High
FALSE	High	IsMasterProtein	73080	69880	55240	26410	22290	22890	39000	41000	41000	50000	34000	54000	msms	msms	msms	msms	mbr	msms	Q569Z6.1	RecName: Full=Thyroid hormone receptor-associated protein 3; AltName: Full=Thyroid hormone receptor-associated protein complex 150 kDa component; Short=Trap150	0	26.4191	10.1998	5	20	5	1	951	108.114	10.17	0	0.9	0.9	-0.15	-0.15	0.53	0.53	0.28	0.28	0.57	0.57	0.24	0.25	High	High	High	High
FALSE	High	IsMasterProtein	251100	235700	205100	166900	164700	155800	130000	140000	150000	310000	250000	370000	msms	msms	msms	msms	msms	msms	P17225.2	RecName: Full=Polypyrimidine tract-binding protein 1; Short=PTB; AltName: Full=Heterogeneous nuclear ribonucleoprotein I; Short=hnRNP I	0	25.854	11.9545	4	53	4	1	527	56.443	8.34	0	0.46	0.46	-1.11	-1.11	0	0	2.93	2.89	0.01	0.01	2.21	2.15	High	High	High	High
FALSE	High	IsMasterProtein	708500	653000	577900	310300	407200	327400	380000	390000	430000	580000	620000	770000	msms	msms	msms	msms	msms	msms	Q61686.1	RecName: Full=Chromobox protein homolog 5; AltName: Full=Heterochromatin protein 1 homolog alpha; Short=HP1 alpha	0	25.3486	19.3717	4	50	3	1	191	22.172	5.86	0	0.61	0.61	-0.72	-0.72	0.01	0.01	2.11	2.12	0.02	0.02	1.74	1.75	High	High	High	High
FALSE	High	IsMasterProtein	1669000	1461000	1466000	359100	352200	433000	890000	870000	1100000	670000	540000	1000000	msms	msms	msms	msms	mbr	msms	P52927.1	RecName: Full=High mobility group protein HMGI-C; AltName: Full=High mobility group AT-hook protein 2	0	25.3459	49.0741	3	20	3	1	108	11.812	10.62	0	1.32	1.32	0.4	0.4	0.2	0.2	0.71	0.7	0.24	0.24	0.62	0.61	High	High	High	High
FALSE	High	IsMasterProtein	252100	221800	209200	107900	100500	85690	130000	130000	160000	200000	150000	200000	msms	msms	msms	msms	msms	msms	Q3TEA8.1	RecName: Full=Heterochromatin protein 1-binding protein 3	0	25.1332	13.8989	6	24	6	1	554	60.829	9.7	0	0.76	0.76	-0.4	-0.4	0.09	0.09	1.05	1.07	0.12	0.12	0.92	0.93	High	High	High	High
FALSE	High	IsMasterProtein	8026	8352	6865	182.5	759.6	342.2	4300	5000	5100	340	1200	810	msms	msms	msms	mbr	mbr	mbr	Q921C3.2	RecName: Full=Bromodomain and WD repeat-containing protein 1; AltName: Full=WD repeat-containing protein 9	0	25.092	3.73264	6	11	6	1	2304	259.066	8.4	0	6.97	6.97	2.8	2.8	0	0	3.35	3.19	0	0.01	2.39	2.28	High	High	High	Not Found
FALSE	High	IsMasterProtein	187900	141600	144700	66830	62340	54090	100000	84000	110000	130000	95000	130000	msms	msms	msms	mbr	msms	mbr	Q9R020.2	RecName: Full=Zinc finger Ran-binding domain-containing protein 2; AltName: Full=Zinc finger protein 265; AltName: Full=Zinc finger, splicing	0	24.9931	20.303	5	18	5	1	330	37.328	9.89	0	0.84	0.84	-0.25	-0.25	0.27	0.27	0.56	0.57	0.32	0.31	0.49	0.5	High	High	High	Not Found
FALSE	High	IsMasterProtein	1971000	1103000	1242000	1539000	1081000	770700	1100000	650000	930000	2900000	1600000	1800000	msms	msms	msms	msms	msms	msms	P84099.1	RecName: Full=60S ribosomal protein L19	0	24.0471	19.3878	5	24	5	1	196	23.451	11.47	0	0.42	0.42	-1.25	-1.25	0	0.01	2.37	2.29	0.01	0.01	1.92	1.85	High	High	High	High
FALSE	High	IsMasterProtein	67860	53200	56940	47220	48110	37330	36000	32000	42000	89000	73000	88000	msms	msms	msms	msms	msms	msms	Q61656.2	RecName: Full=Probable ATP-dependent RNA helicase DDX5; AltName: Full=DEAD box RNA helicase DEAD1; Short=mDEAD1; AltName: Full=DEAD box protein 5; AltName: Full=RNA helicase p68	0	23.9057	11.7264	6	26	2	1	614	69.247	8.92	0	0.44	0.44	-1.19	-1.19	0	0	3.19	3.15	0	0.01	2.32	2.26	High	High	High	High
FALSE	High	IsMasterProtein	448200	417400	409100	266500	291800	217700	240000	250000	300000	500000	440000	510000	msms	msms	msms	msms	msms	msms	P60335.1	RecName: Full=Poly(rC)-binding protein 1; AltName: Full=Alpha-CP1; AltName: Full=Heterogeneous nuclear ribonucleoprotein E1; Short=hnRNP E1	0	23.7101	21.0674	4	34	2	1	356	37.474	7.09	0	0.54	0.54	-0.89	-0.89	0	0	2.63	2.63	0.01	0.01	2.07	2.05	High	High	High	Not Found
FALSE	High	IsMasterProtein	30140	33070	5817	25390	7127	5531	16000	20000	4300	48000	11000	13000	msms	msms	mbr	msms	msms	mbr	cont_Q04695	Keratin, type I cytoskeletal 17 OS=Homo sapiens GN=KRT17 PE=1 SV=2	0	23.6653	15.0463	6	16	2	1	432	48.076	5.02	0	0.59	0.59	-0.77	-0.77	0.35	0.36	0.46	0.44	0.4	0.41	0.4	0.39	Not Found	High	Not Found	High
FALSE	High	IsMasterProtein	43290000	43000000	32860000	22690000	25580000	13890000	23000000	26000000	24000000	43000000	39000000	33000000	msms	msms	msms	msms	msms	msms	P22752.3	RecName: Full=Histone H2A type 1	0	23.3915	29.2308	4	100	2	1	130	14.127	11.05	0	0.64	0.64	-0.64	-0.64	0.01	0.01	1.97	1.99	0.02	0.02	1.64	1.64	High	High	High	High
FALSE	High	IsMasterProtein	189800	109500	151500	141000	91750	129900	100000	65000	110000	260000	140000	310000	msms	msms	msms	msms	msms	msms	P68369.1	RecName: Full=Tubulin alpha-1A chain; AltName: Full=Alpha-tubulin 1; AltName: Full=Alpha-tubulin isotype M-alpha-1; AltName: Full=Tubulin alpha-1 chain; Contains: RecName: Full=Detyrosinated tubulin alpha-1A chain	0	23.1224	19.9557	5	41	5	1	451	50.104	5.06	0	0.4	0.4	-1.31	-1.31	0.01	0.01	2.02	1.94	0.02	0.02	1.67	1.61	High	High	High	High
FALSE	High	IsMasterProtein	81450	61650	75700	90670	91630	75640	43000	37000	56000	170000	140000	180000	msms	msms	msms	msms	msms	msms	Q3TZX8.1	RecName: Full=Polynucleotide 5'-hydroxyl-kinase NOL9; AltName: Full=Nucleolar protein 9	0	22.9337	11.2045	5	47	5	1	714	80.788	9.45	0	0.28	0.28	-1.85	-1.85	0	0	3.98	3.86	0	0	2.58	2.49	High	High	High	High
FALSE	High	IsMasterProtein	129100	89480	96150	136100	85990	49880	69000	53000	72000	260000	130000	120000	msms	msms	msms	msms	msms	msms	P97429.4	RecName: Full=Annexin A4; AltName: Full=Annexin IV; AltName: Full=Annexin-4	0	22.6133	23.1975	5	28	5	1	319	35.893	5.57	0	0.41	0.41	-1.3	-1.3	0.01	0.01	2.21	2.13	0.02	0.02	1.82	1.75	High	High	High	High
FALSE	High	IsMasterProtein	78900	68450	85190	38100	43650	29800	42000	41000	63000	72000	66000	70000	msms	msms	msms	msms	msms	msms	Q08943.2	RecName: Full=FACT complex subunit SSRP1; AltName: Full=Facilitates chromatin transcription complex subunit SSRP1; AltName: Full=Recombination signal sequence recognition protein 1; AltName: Full=Structure-specific recognition protein 1; AltName: Full=T160	0	22.4792	10.8757	5	30	5	1	708	80.81	6.76	0	0.69	0.69	-0.54	-0.54	0.05	0.05	1.3	1.3	0.07	0.07	1.14	1.13	High	High	High	High
FALSE	High	IsMasterProtein	203500	161400	138800	145600	152900	116000	110000	96000	100000	270000	230000	270000	msms	msms	msms	msms	msms	msms	Q9Z204.1	RecName: Full=Heterogeneous nuclear ribonucleoproteins C1/C2; Short=hnRNP C1/C2	0	22.3377	16.6134	4	32	4	1	313	34.364	5.05	0	0.4	0.4	-1.34	-1.34	0	0	3.83	3.8	0	0	2.58	2.49	High	High	High	High
FALSE	High	IsMasterProtein	128500	100600	116200	76210	81780	75330	68000	60000	87000	140000	120000	180000	msms	msms	msms	msms	msms	msms	P26369.3	RecName: Full=Splicing factor U2AF 65 kDa subunit; AltName: Full=U2 auxiliary factor 65 kDa subunit; AltName: Full=U2 snRNP auxiliary factor large subunit	0	22.2641	19.3684	4	22	4	1	475	53.483	9.09	0	0.48	0.48	-1.05	-1.05	0	0	2.53	2.48	0.01	0.01	2.03	1.98	High	High	High	High
FALSE	High	IsMasterProtein	31850	23310	29940	7131	9916	9476	17000	14000	22000	13000	15000	22000	msms	msms	msms	mbr	msms	msms	E9PYL2.1	RecName: Full=Proline-rich protein 12	0	22	5.01229	5	17	5	1	2035	211.745	7.65	0	1.05	1.05	0.07	0.07	0.81	0.81	0.09	0.09	0.83	0.83	0.08	0.08	High	High	High	Not Found
FALSE	High	IsMasterProtein	493200	342300	354800	213100	202500	163200	260000	200000	260000	400000	310000	390000	msms	msms	msms	msms	msms	msms	P50247.3	RecName: Full=Adenosylhomocysteinase; Short=AdoHcyase; AltName: Full=CUBP; AltName: Full=Liver copper-binding protein; AltName: Full=S-adenosyl-L-homocysteine hydrolase	0	21.8311	15.2778	5	35	5	1	432	47.657	6.54	0	0.67	0.67	-0.58	-0.58	0.03	0.03	1.57	1.57	0.04	0.04	1.35	1.35	High	High	High	High
FALSE	High	IsMasterProtein	41820	25570	32670	14240	6526	16630	22000	15000	24000	27000	9900	39000	msms	msms	msms	msms	msms	msms	P68372.1	RecName: Full=Tubulin beta-4B chain; AltName: Full=Tubulin beta-2C chain	0	21.7797	17.7528	5	21	2	1	445	49.799	4.89	0	0.92	0.92	-0.11	-0.11	0.83	0.84	0.08	0.08	0.85	0.85	0.07	0.07	Not Found	Not Found	High	Not Found
FALSE	High	IsMasterProtein	288600	218400	230000	160300	174100	140900	150000	130000	170000	300000	260000	330000	msms	msms	msms	msms	msms	msms	Q60972.5	RecName: Full=Histone-binding protein RBBP4; AltName: Full=Chromatin assembly factor 1 subunit C; Short=CAF-1 subunit C; AltName: Full=Chromatin assembly factor I p48 subunit; Short=CAF-I 48 kDa subunit; Short=CAF-I p48; AltName: Full=Nucleosome-remodeling factor subunit RBAP48; AltName: Full=Retinoblastoma-binding protein 4; Short=RBBP-4; AltName: Full=Retinoblastoma-binding protein p48	0	21.7015	15.5294	4	26	3	1	425	47.626	4.89	0	0.51	0.51	-0.99	-0.99	0	0	2.75	2.73	0.01	0.01	2.14	2.1	High	High	High	High
FALSE	High	IsMasterProtein	529600	452500	396000	379900	285300	213000	280000	270000	300000	710000	430000	500000	msms	msms	msms	msms	msms	msms	P97822.2	RecName: Full=Acidic leucine-rich nuclear phosphoprotein 32 family member E; AltName: Full=Cerebellar postnatal development protein 1; AltName: Full=LANP-like protein; Short=LANP-L	0	21.4253	29.6154	5	26	5	1	260	29.604	3.88	0	0.52	0.52	-0.93	-0.93	0.01	0.01	2.27	2.24	0.01	0.02	1.86	1.82	High	High	High	High
FALSE	High	IsMasterProtein	203900	200000	184700	122300	124400	94650	110000	120000	140000	230000	190000	220000	msms	msms	msms	msms	msms	msms	P70372.2	RecName: Full=ELAV-like protein 1; AltName: Full=Elav-like generic protein; AltName: Full=Hu-antigen R; Short=HuR; AltName: Full=MelG	0	21.4239	23.9264	5	16	5	1	326	36.146	9.04	0	0.57	0.57	-0.82	-0.82	0	0	2.42	2.42	0.01	0.01	1.96	1.94	High	High	High	High
FALSE	High	IsMasterProtein	28630	23220	22450	22480	24770	13320	15000	14000	17000	42000	38000	31000	msms	msms	msms	msms	msms	msms	Q61033.4	RecName: Full=Lamina-associated polypeptide 2, isoforms alpha/zeta; AltName: Full=Thymopoietin isoforms alpha/zeta; Short=TP alpha/zeta	0	21.3705	11.9769	5	14	5	1	693	75.122	8.05	0	0.41	0.41	-1.28	-1.28	0	0	3.42	3.37	0	0	2.39	2.31	High	High	High	High
FALSE	High	IsMasterProtein	1144000	1105000	758300	428800	495900	459500	610000	660000	570000	810000	750000	1100000	msms	msms	msms	msms	msms	msms	P09602.2	RecName: Full=Non-histone chromosomal protein HMG-17; AltName: Full=High mobility group nucleosome-binding domain-containing protein 2	0	21.1372	53.3333	4	22	4	1	90	9.417	9.99	0	0.7	0.7	-0.51	-0.51	0.04	0.04	1.36	1.37	0.06	0.07	1.19	1.19	High	High	High	High
FALSE	High	IsMasterProtein	70870	54280	65150	53300	50040	43870	38000	32000	49000	100000	76000	100000	msms	msms	msms	msms	msms	msms	Q9WTM5.3	RecName: Full=RuvB-like 2; AltName: Full=p47 protein	0	20.8779	14.6868	5	23	5	1	463	51.081	5.64	0	0.42	0.42	-1.25	-1.25	0	0	2.9	2.83	0.01	0.01	2.2	2.14	High	High	High	High
FALSE	High	IsMasterProtein	3280000	2684000	2093000	1931000	1971000	1292000	1700000	1600000	1600000	3600000	3000000	3100000	msms	msms	msms	msms	msms	msms	P43276.2	RecName: Full=Histone H1.5; AltName: Full=H1 VAR.5; AltName: Full=H1b	0	20.8428	18.3857	4	41	4	1	223	22.562	10.92	0	0.51	0.51	-0.98	-0.98	0	0	3	3	0.01	0.01	2.22	2.19	High	High	High	High
FALSE	High	IsMasterProtein	152300	203200	207000	151100	118600	86630	81000	120000	150000	280000	180000	200000	msms	msms	msms	msms	msms	msms	P17751.4	RecName: Full=Triosephosphate isomerase; Short=TIM; AltName: Full=Triose-phosphate isomerase	0	20.4095	22.0736	5	14	5	1	299	32.171	5.74	0	0.52	0.52	-0.93	-0.93	0.02	0.02	1.72	1.68	0.03	0.04	1.46	1.42	High	High	High	High
FALSE	High	IsMasterProtein	248500	208100	161700	118900	115700	101000	130000	120000	120000	220000	180000	240000	msms	msms	msms	msms	msms	msms	P62242.2	RecName: Full=40S ribosomal protein S8	0	19.0677	19.2308	3	22	3	1	208	24.19	10.32	0	0.59	0.59	-0.75	-0.75	0.01	0.01	2.2	2.21	0.02	0.02	1.82	1.8	High	High	High	High
FALSE	High	IsMasterProtein	34130	25030	29430	17250	16820	11500	18000	15000	22000	32000	26000	27000	msms	msms	msms	msms	msms	mbr	O55201.1	RecName: Full=Transcription elongation factor SPT5; AltName: Full=DRB sensitivity-inducing factor large subunit; Short=DSIF large subunit	0	19.056	7.39372	4	16	4	1	1082	120.589	5.05	0	0.64	0.64	-0.64	-0.64	0.02	0.02	1.65	1.65	0.04	0.04	1.42	1.41	High	High	High	High
FALSE	High	IsMasterProtein	1482000	1166000	1184000	1243000	1088000	1064000	790000	690000	880000	2300000	1700000	2500000	msms	msms	msms	msms	msms	msms	cont_P01870.1	RecName: Full=Ig gamma chain C region	0	18.7736	22.9102	3	30	3	1	323	35.382	8.29	0	0.37	0.37	-1.44	-1.44	0	0	3.33	3.24	0	0.01	2.37	2.28	High	High	High	High
FALSE	High	IsMasterProtein	88930	71300	96320	57010	56590	46290	47000	42000	72000	110000	86000	110000	msms	msms	msms	msms	msms	msms	Q8VH51.2	RecName: Full=RNA-binding protein 39; AltName: Full=Coactivator of activating protein 1 and estrogen receptors; Short=Coactivator of AP-1 and ERs; AltName: Full=RNA-binding motif protein 39; AltName: Full=RNA-binding region-containing protein 2; AltName: Full=Transcription coactivator CAPER	0	18.7254	11.8868	4	12	4	1	530	59.37	10.1	0	0.52	0.52	-0.94	-0.94	0.01	0.01	2.07	2.03	0.02	0.02	1.7	1.67	High	High	High	High
FALSE	High	IsMasterProtein	52710	47040	40860	24550	29700	23670	28000	28000	30000	46000	45000	56000	msms	msms	msms	msms	msms	mbr	Q9D6Z1.2	RecName: Full=Nucleolar protein 56; AltName: Full=Nucleolar protein 5A	0	18.6567	9.65517	4	22	4	1	580	64.424	9.14	0	0.59	0.59	-0.76	-0.76	0	0	2.39	2.41	0.01	0.01	1.94	1.93	High	High	High	High
FALSE	High	IsMasterProtein	6731000	7313000	5819000	2813000	3293000	2490000	3600000	4300000	4300000	5300000	5000000	5900000	msms	msms	msms	msms	msms	msms	P10922.4	RecName: Full=Histone H1.0; AltName: Full=Histone H1'; AltName: Full=Histone H1(0); AltName: Full=MyD196; Contains: RecName: Full=Histone H1.0, N-terminally processed	0	18.5738	18.5567	3	38	3	1	194	20.848	10.9	0	0.76	0.76	-0.4	-0.4	0.06	0.06	1.2	1.23	0.09	0.09	1.04	1.07	High	High	High	High
FALSE	High	IsMasterProtein	274500	201200	211100	95450	83320	76550	150000	120000	160000	180000	130000	180000	msms	msms	msms	msms	msms	msms	P28352.2	RecName: Full=DNA-(apurinic or apyrimidinic site) lyase; AltName: Full=APEX nuclease; Short=APEN; AltName: Full=Apurinic-apyrimidinic endonuclease 1; Short=AP endonuclease 1; AltName: Full=REF-1; AltName: Full=Redox factor-1; Contains: RecName: Full=DNA-(apurinic or apyrimidinic site) lyase, mitochondrial	0	18.4422	21.1356	4	33	4	1	317	35.468	7.91	0	0.87	0.87	-0.19	-0.19	0.42	0.42	0.38	0.38	0.47	0.46	0.33	0.33	High	High	High	High
FALSE	High	IsMasterProtein	43460	35580	35080	11670	6903	9309	23000	21000	26000	22000	10000	22000	msms	msms	msms	msms	msms	msms	Q99JF8.1	RecName: Full=PC4 and SFRS1-interacting protein; AltName: Full=Lens epithelium-derived growth factor; Short=mLEDGF	0	18.4406	8.71212	3	21	3	1	528	59.66	9.13	0	1.36	1.36	0.45	0.45	0.21	0.22	0.67	0.66	0.26	0.27	0.59	0.58	High	High	High	High
FALSE	High	IsMasterProtein	24270	17670	24770	14840	11520	9123	13000	10000	18000	28000	18000	22000	msms	msms	msms	msms	msms	msms	Q9JLI8.1	RecName: Full=Squamous cell carcinoma antigen recognized by T-cells 3; Short=SART-3; Short=mSART-3; AltName: Full=Tumor-rejection antigen SART3	0	18.1336	7.48441	4	13	4	1	962	109.55	5.24	0	0.62	0.62	-0.69	-0.69	0.05	0.05	1.32	1.29	0.07	0.08	1.15	1.12	High	High	High	High
FALSE	High	IsMasterProtein	20000000	22230000	20910000	12750000	13030000	9105000	11000000	13000000	16000000	24000000	20000000	22000000	msms	msms	msms	msms	msms	msms	Q64478.3	RecName: Full=Histone H2B type 1-H; AltName: Full=h2B-221	0	17.8063	30.9524	3	47	3	1	126	13.912	10.32	0	0.6	0.6	-0.74	-0.74	0.01	0.01	1.99	1.98	0.02	0.02	1.66	1.63	High	High	High	High
FALSE	High	IsMasterProtein	1019000	864300	999000	405900	444100	418000	540000	510000	740000	760000	670000	990000	msms	msms	msms	msms	msms	msms	P70296.3	RecName: Full=Phosphatidylethanolamine-binding protein 1; Short=PEBP-1; AltName: Full=HCNPpp; Contains: RecName: Full=Hippocampal cholinergic neurostimulating peptide; Short=HCNP	0	17.7109	40.107	4	18	4	1	187	20.817	5.4	0	0.74	0.74	-0.43	-0.43	0.12	0.12	0.93	0.93	0.15	0.15	0.82	0.81	High	High	High	High
FALSE	High	IsMasterProtein	54330	38390	42130	25310	20890	22280	29000	23000	31000	48000	32000	53000	msms	msms	msms	mbr	mbr	msms	Q8CDN6.3	RecName: Full=Thioredoxin-like protein 1; AltName: Full=32 kDa thioredoxin-related protein	0	17.6916	26.9896	4	7	4	1	289	32.217	4.96	0	0.64	0.64	-0.65	-0.65	0.04	0.04	1.38	1.36	0.06	0.07	1.2	1.18	High	High	High	Not Found
FALSE	High	IsMasterProtein	1346000	922100	1125000	889800	708800	686700	720000	550000	840000	1700000	1100000	1600000	msms	msms	msms	msms	msms	msms	P62962.2	RecName: Full=Profilin-1; AltName: Full=Profilin I	0	17.654	40	4	33	4	1	140	14.948	8.28	0	0.48	0.48	-1.05	-1.05	0.01	0.01	2.24	2.18	0.01	0.02	1.83	1.79	High	High	High	High
FALSE	High	IsMasterProtein	5473	5596	6213	16160	22440	13260	2900	3300	4600	30000	34000	31000	mbr	mbr	mbr	msms	msms	msms	P97311.1	RecName: Full=DNA replication licensing factor MCM6; AltName: Full=Mis5 homolog	0	17.5235	6.09013	4	10	4	1	821	92.809	5.45	0	0.11	0.11	-3.17	-3.17	0	0	5.5	5.3	0	0	3.28	3.17	Not Found	Not Found	Not Found	High
FALSE	High	IsMasterProtein	127600	132700	117600	40500	45640	31480	68000	79000	88000	76000	69000	74000	msms	msms	msms	msms	msms	msms	Q922P9.1	RecName: Full=Putative oxidoreductase GLYR1; AltName: Full=Glyoxylate reductase 1 homolog; AltName: Full=Nuclear protein NP60	0	17.3892	13.37	4	22	4	1	546	59.678	9.22	0	1.06	1.06	0.09	0.09	0.65	0.64	0.19	0.19	0.69	0.67	0.16	0.17	High	High	High	High
FALSE	High	IsMasterProtein	387000	260600	287800	209700	161000	133100	210000	150000	210000	390000	240000	310000	msms	msms	msms	msms	msms	msms	Q9Z1Q5.3	RecName: Full=Chloride intracellular channel protein 1; AltName: Full=Nuclear chloride ion channel 27; Short=NCC27	0	17.3509	32.7801	4	21	4	1	241	26.996	5.17	0	0.61	0.61	-0.72	-0.72	0.02	0.03	1.61	1.58	0.04	0.04	1.38	1.35	High	High	High	High
FALSE	High	IsMasterProtein	7549	7573	5815	1964	3034	1244	4000	4500	4300	3700	4600	2900	msms	msms	msms	msms	msms	mbr	G5E870.1	RecName: Full=E3 ubiquitin-protein ligase TRIP12; AltName: Full=HECT-type E3 ubiquitin transferase TRIP12; AltName: Full=Thyroid receptor-interacting protein 12; Short=TR-interacting protein 12; Short=TRIP-12	0	17.3262	3.35802	4	8	4	1	2025	223.988	8.35	0	1.16	1.16	0.22	0.22	0.35	0.35	0.45	0.46	0.4	0.4	0.4	0.4	High	High	High	High
FALSE	High	IsMasterProtein	27020	26280	25770	12140	9056	10900	14000	16000	19000	23000	14000	26000	msms	msms	msms	mbr	msms	mbr	P24527.4	RecName: Full=Leukotriene A-4 hydrolase; Short=LTA-4 hydrolase; AltName: Full=Leukotriene A(4) hydrolase	0	17.2986	9.1653	4	9	4	1	611	69.007	6.42	0	0.81	0.81	-0.3	-0.3	0.32	0.33	0.49	0.49	0.37	0.38	0.43	0.42	High	High	High	Not Found
FALSE	High	IsMasterProtein	23550	21430	20090	27210	25320	19230	13000	13000	15000	51000	38000	45000	msms	msms	msms	msms	msms	msms	Q8K3X4.1	RecName: Full=Interferon regulatory factor 2-binding protein-like; AltName: Full=Enhanced at puberty protein 1	0	17.1804	7.48387	4	12	4	1	775	80.514	8.24	0	0.3	0.3	-1.74	-1.74	0	0	4.25	4.16	0	0	2.74	2.64	High	High	High	High
FALSE	High	IsMasterProtein	49490	68310	81370	48670	61490	55480	26000	41000	61000	91000	93000	130000	mbr	msms	msms	msms	msms	msms	Q99K48.3	RecName: Full=Non-POU domain-containing octamer-binding protein; Short=NonO protein	0	17.1341	10.5708	4	19	4	1	473	54.506	8.95	0	0.39	0.39	-1.37	-1.37	0.01	0.01	2.27	2.19	0.01	0.02	1.86	1.79	High	High	High	High
FALSE	High	IsMasterProtein	76220	84700	66680	78230	76230	60340	41000	50000	50000	150000	120000	140000	msms	msms	msms	msms	msms	msms	Q91VM5.1	RecName: Full=RNA binding motif protein, X-linked-like-1; AltName: Full=Heterogeneous nuclear ribonucleoprotein G-like 1; AltName: Full=RNA binding motif protein, X chromosome retrogene; Contains: RecName: Full=RNA binding motif protein, X-linked-like-1, N-terminally processed	0	17.1334	15.2062	4	17	4	1	388	42.136	9.99	0	0.35	0.35	-1.53	-1.53	0	0	3.88	3.81	0	0	2.58	2.49	High	High	High	High
FALSE	High	IsMasterProtein	237600	141800	96810	1340000	711000	449900	130000	84000	72000	2500000	1100000	1100000	mbr	mbr	mbr	msms	msms	msms	P16110.3	RecName: Full=Galectin-3; Short=Gal-3; AltName: Full=35 kDa lectin; AltName: Full=Carbohydrate-binding protein 35; Short=CBP 35; AltName: Full=Galactose-specific lectin 3; AltName: Full=IgE-binding protein; AltName: Full=L-34 galactoside-binding lectin; AltName: Full=Laminin-binding protein; AltName: Full=Lectin L-29; AltName: Full=Mac-2 antigen	0	17.0303	19.3182	4	6	4	1	264	27.498	8.38	0	0.06	0.06	-3.96	-3.96	0	0	4.5	4.27	0	0	2.81	2.69	Not Found	Not Found	Not Found	High
FALSE	High	IsMasterProtein	72490	69020	97200	40020	40770	33900	39000	41000	72000	75000	62000	80000	msms	msms	msms	mbr	mbr	msms	Q8BH69.1	RecName: Full=Selenide, water dikinase 1; AltName: Full=Selenium donor protein 1; AltName: Full=Selenophosphate synthase 1	0	16.9437	20.9184	4	6	4	1	392	42.879	5.97	0	0.67	0.67	-0.57	-0.57	0.09	0.09	1.04	1.02	0.12	0.13	0.91	0.89	High	High	High	Not Found
FALSE	High	IsMasterProtein	119400	95470	103700	81770	73550	54410	64000	57000	77000	150000	110000	130000	msms	msms	msms	msms	msms	msms	P60122.1	RecName: Full=RuvB-like 1; AltName: Full=49 kDa TATA box-binding protein-interacting protein; Short=49 kDa TBP-interacting protein; AltName: Full=DNA helicase p50; AltName: Full=Pontin 52; AltName: Full=TIP49a	0	16.9093	11.8421	4	11	4	1	456	50.182	6.42	0	0.5	0.5	-1	-1	0	0	2.58	2.55	0.01	0.01	2.06	2.02	High	High	High	High
FALSE	High	IsMasterProtein	87510	67080	66350	39810	43630	34520	47000	40000	49000	75000	66000	82000	msms	msms	msms	msms	msms	msms	Q91VR5.1	RecName: Full=ATP-dependent RNA helicase DDX1; AltName: Full=DEAD box protein 1	0	16.616	6.48649	4	14	4	1	740	82.448	7.21	0	0.61	0.61	-0.71	-0.71	0.01	0.01	2.15	2.17	0.02	0.02	1.78	1.77	High	High	High	High
FALSE	High	IsMasterProtein	901700	784900	860100	513200	474300	431800	480000	470000	640000	960000	720000	1000000	msms	msms	msms	msms	msms	msms	P62827.3	RecName: Full=GTP-binding nuclear protein Ran; AltName: Full=GTPase Ran; AltName: Full=Ras-like protein TC4; AltName: Full=Ras-related nuclear protein	0	16.5529	21.7593	4	19	4	1	216	24.408	7.49	0	0.59	0.59	-0.77	-0.77	0.01	0.01	1.89	1.87	0.03	0.03	1.59	1.56	High	High	High	High
FALSE	High	IsMasterProtein	745900	619500	461600	423900	455400	278700	400000	370000	340000	800000	690000	660000	msms	msms	msms	msms	msms	mbr	Q9CZM2.4	RecName: Full=60S ribosomal protein L15	0	16.5019	17.1569	3	13	3	1	204	24.131	11.62	0	0.52	0.52	-0.95	-0.95	0	0	2.93	2.93	0.01	0.01	2.21	2.17	High	High	High	High
FALSE	High	IsMasterProtein	5199	3995	4125	3438	2205	3820	2800	2400	3100	6500	3400	9000	msms	msms	msms	msms	msms	msms	Q8VDD5.4	RecName: Full=Myosin-9; AltName: Full=Cellular myosin heavy chain, type A; AltName: Full=Myosin heavy chain 9; AltName: Full=Myosin heavy chain, non-muscle IIa; AltName: Full=Non-muscle myosin heavy chain A; Short=NMMHC-A; AltName: Full=Non-muscle myosin heavy chain IIa; Short=NMMHC II-a; Short=NMMHC-IIA	0	16.3319	2.90816	4	9	4	1	1960	226.232	5.66	0	0.47	0.47	-1.09	-1.09	0.02	0.03	1.64	1.58	0.04	0.04	1.41	1.35	High	High	High	High
FALSE	High	IsMasterProtein	26620	34690	41630	10140	24760	27440	14000	21000	31000	19000	38000	65000	msms	msms	msms	mbr	msms	msms	P97863.2	RecName: Full=Nuclear factor 1 B-type; Short=NF1-B; Short=Nuclear factor 1/B; AltName: Full=CCAAT-box-binding transcription factor; Short=CTF; AltName: Full=Nuclear factor I/B; Short=NF-I/B; Short=NFI-B; AltName: Full=TGGCA-binding protein	0	16.3284	12.807	4	10	3	1	570	63.467	8.66	0	0.58	0.58	-0.79	-0.79	0.16	0.17	0.8	0.77	0.2	0.21	0.7	0.68	High	High	High	Not Found
FALSE	High	IsMasterProtein	37510	36450	45180	12630	21600	19810	20000	22000	34000	24000	33000	47000	msms	msms	msms	mbr	msms	mbr	P70255.1	RecName: Full=Nuclear factor 1 C-type; Short=NF1-C; Short=Nuclear factor 1/C; AltName: Full=CCAAT-box-binding transcription factor; Short=CTF; AltName: Full=Nuclear factor I/C; Short=NF-I/C; Short=NFI-C; AltName: Full=TGGCA-binding protein	0	16.2645	15.9453	4	6	3	1	439	48.738	8.32	0	0.74	0.74	-0.44	-0.44	0.22	0.23	0.66	0.65	0.26	0.27	0.58	0.57	Not Found	High	High	Not Found
FALSE	High	IsMasterProtein	249100	91140	182400	104700	65580	114100	130000	54000	140000	200000	100000	270000	msms	msms	msms	msms	msms	msms	P37804.3	RecName: Full=Transgelin; AltName: Full=Actin-associated protein p27; AltName: Full=Smooth muscle protein 22-alpha; Short=SM22-alpha	0	16.121	22.3881	4	19	4	1	201	22.561	8.81	0	0.57	0.57	-0.81	-0.81	0.15	0.16	0.83	0.8	0.19	0.2	0.73	0.7	High	High	High	High
FALSE	High	IsMasterProtein	141900	132600	154200	75030	74190	68070	76000	79000	110000	140000	110000	160000	msms	msms	msms	msms	msms	msms	Q80VD1.1	RecName: Full=Protein FAM98B	0	16.0247	11.4219	4	17	4	1	429	45.321	8.5	0	0.64	0.64	-0.63	-0.63	0.04	0.04	1.42	1.4	0.06	0.06	1.23	1.21	High	High	High	High
FALSE	High	IsMasterProtein	37100	38550	38500	32980	36680	29430	20000	23000	29000	62000	56000	70000	msms	msms	msms	msms	msms	msms	Q00PI9.2	RecName: Full=Heterogeneous nuclear ribonucleoprotein U-like protein 2; AltName: Full=MLF1-associated nuclear protein	0	15.9874	9.79866	4	15	4	1	745	84.888	4.89	0	0.38	0.38	-1.4	-1.4	0	0	3.45	3.37	0	0	2.4	2.31	High	High	High	High
FALSE	High	IsMasterProtein	19790	17390	17030	15390	15210	8586	11000	10000	13000	29000	23000	20000	msms	msms	msms	msms	msms	msms	Q6PDG5.2	RecName: Full=SWI/SNF complex subunit SMARCC2; AltName: Full=BRG1-associated factor 170; Short=BAF170; AltName: Full=SWI/SNF complex 170 kDa subunit; AltName: Full=SWI/SNF-related matrix-associated actin-dependent regulator of chromatin subfamily C member 2	0	15.9796	4.20445	3	14	3	1	1213	132.522	5.59	0	0.47	0.47	-1.1	-1.1	0	0	2.87	2.82	0.01	0.01	2.2	2.14	High	High	High	High
FALSE	High	IsMasterProtein	472300	340700	429100	179000	185700	177800	250000	200000	320000	340000	280000	420000	msms	msms	msms	msms	msms	msms	P51859.2	RecName: Full=Hepatoma-derived growth factor; Short=HDGF	0	15.7643	25.3165	4	10	4	1	237	26.253	4.83	0	0.74	0.74	-0.43	-0.43	0.13	0.13	0.88	0.87	0.17	0.17	0.77	0.76	High	High	High	High
FALSE	High	IsMasterProtein	180100	1217000	319400	84150	63680	123700	96000	720000	240000	160000	97000	290000	msms	msms	msms	msms	msms	msms	Q9JIF0.1	RecName: Full=Protein arginine N-methyltransferase 1; AltName: Full=Histone-arginine N-methyltransferase PRMT1	0	15.7136	15.0943	4	15	4	1	371	42.408	5.43	0	1.55	1.55	0.63	0.63	0.44	0.45	0.36	0.35	0.48	0.49	0.32	0.31	High	High	High	High
FALSE	High	IsMasterProtein	94650	87630	89370	89500	90440	68620	50000	52000	67000	170000	140000	160000	msms	msms	msms	msms	msms	msms	P62996.1	RecName: Full=Transformer-2 protein homolog beta; Short=TRA-2 beta; Short=TRA2-beta; AltName: Full=Silica-induced gene 41 protein; Short=SIG-41; AltName: Full=Splicing factor, arginine/serine-rich 10; AltName: Full=Transformer-2 protein homolog B	0	14.7651	14.9306	3	26	3	1	288	33.646	11.25	0	0.36	0.36	-1.47	-1.47	0	0	3.74	3.67	0	0	2.54	2.46	High	High	High	High
FALSE	High	IsMasterProtein	8277	6099	5111	23040	20380	14340	4400	3600	3800	43000	31000	34000	mbr	mbr	mbr	msms	msms	msms	Q61881.1	RecName: Full=DNA replication licensing factor MCM7; AltName: Full=CDC47 homolog	0	14.326	6.39777	3	5	3	1	719	81.16	6.37	0	0.11	0.11	-3.18	-3.18	0	0	5.77	5.58	0	0	3.28	3.17	Not Found	Not Found	Not Found	High
FALSE	High	IsMasterProtein	21760	17070	13420	52440	38230	29700	12000	10000	10000	98000	58000	70000	msms	mbr	msms	msms	msms	msms	Q04447.1	RecName: Full=Creatine kinase B-type; AltName: Full=B-CK; AltName: Full=Creatine kinase B chain	0	14.2911	13.6483	3	10	3	1	381	42.686	5.67	0	0.14	0.14	-2.81	-2.81	0	0	4.97	4.78	0	0	3.03	2.91	High	Not Found	High	High
FALSE	High	IsMasterProtein	81880	55610	59050	34720	27420	32350	44000	33000	44000	65000	42000	76000	msms	msms	msms	msms	msms	msms	P63101.1	RecName: Full=14-3-3 protein zeta/delta; AltName: Full=Protein kinase C inhibitor protein 1; Short=KCIP-1; AltName: Full=SEZ-2	0	14.1557	17.9592	3	17	3	1	245	27.754	4.79	0	0.67	0.67	-0.57	-0.57	0.08	0.08	1.09	1.07	0.11	0.12	0.95	0.93	High	High	High	High
FALSE	High	IsMasterProtein	82640	63540	72670	43530	46630	54610	44000	38000	54000	82000	71000	130000	msms	msms	msms	msms	msms	msms	P62702.2	RecName: Full=40S ribosomal protein S4, X isoform	0	14.0856	15.5894	3	16	3	1	263	29.579	10.15	0	0.49	0.49	-1.02	-1.02	0.01	0.01	2.03	1.98	0.02	0.02	1.68	1.63	High	High	High	High
FALSE	High	IsMasterProtein	70790	59920	61520	46280	44310	45910	38000	36000	46000	87000	67000	110000	msms	msms	msms	msms	msms	msms	Q60973.1	RecName: Full=Histone-binding protein RBBP7; AltName: Full=Histone acetyltransferase type B subunit 2; AltName: Full=Nucleosome-remodeling factor subunit RBAP46; AltName: Full=Retinoblastoma-binding protein 7; Short=RBBP-7; AltName: Full=Retinoblastoma-binding protein p46	0	14.0151	12.2353	3	14	2	1	425	47.76	5.05	0	0.46	0.46	-1.12	-1.12	0	0	2.62	2.57	0.01	0.01	2.07	2.02	High	High	High	High
FALSE	High	IsMasterProtein	99510	78510	93750	43280	47920	43450	53000	47000	70000	81000	73000	100000	msms	msms	msms	msms	msms	msms	Q9CQE8.1	RecName: Full=UPF0568 protein C14orf166 homolog	0	14.0093	18.8525	3	19	3	1	244	28.135	6.89	0	0.66	0.66	-0.61	-0.61	0.04	0.04	1.41	1.4	0.06	0.06	1.23	1.21	High	High	High	High
FALSE	High	IsMasterProtein	330200	334900	336500	141100	161400	168000	180000	200000	250000	260000	250000	400000	msms	msms	msms	msms	msms	msms	P19157.2	RecName: Full=Glutathione S-transferase P 1; Short=Gst P1; AltName: Full=GST YF-YF; AltName: Full=GST class-pi; AltName: Full=GST-piB; AltName: Full=Preadipocyte growth factor	0	13.9958	22.381	3	11	3	1	210	23.594	7.87	0	0.7	0.7	-0.52	-0.52	0.09	0.09	1.07	1.06	0.12	0.12	0.93	0.92	High	High	High	High
FALSE	High	IsMasterProtein	146400	108600	101600	77820	63550	56270	78000	64000	76000	150000	97000	130000	msms	msms	msms	msms	msms	msms	Q7TNC4.1	RecName: Full=Putative RNA-binding protein Luc7-like 2; AltName: Full=CGI-74 homolog	0	13.9458	10.2041	3	16	2	1	392	46.555	10.1	0	0.59	0.59	-0.77	-0.77	0.01	0.01	1.95	1.93	0.02	0.02	1.63	1.6	High	High	High	High
FALSE	High	IsMasterProtein	171800	131600	141300	104300	87970	63550	92000	78000	110000	200000	130000	150000	msms	msms	msms	msms	msms	msms	Q7TNV0.1	RecName: Full=Protein DEK	0	13.8483	10.2632	3	16	3	1	380	43.132	6.86	0	0.58	0.58	-0.79	-0.79	0.01	0.01	2	1.97	0.02	0.02	1.66	1.63	High	High	High	High
FALSE	High	IsMasterProtein	58450	42120	33510	25800	25040	25380	31000	25000	25000	48000	38000	60000	msms	msms	msms	msms	msms	msms	Q6DFW4.1	RecName: Full=Nucleolar protein 58; AltName: Full=MSSP; AltName: Full=Nucleolar protein 5; AltName: Full=SIK-similar protein	0	13.611	8.95522	3	12	3	1	536	60.305	8.34	0	0.56	0.56	-0.84	-0.84	0.01	0.01	2.04	2.01	0.02	0.02	1.68	1.65	High	High	High	High
FALSE	High	IsMasterProtein	119700	73450	71650	138800	84660	65120	64000	44000	53000	260000	130000	150000	msms	msms	msms	msms	msms	msms	P24452.2	RecName: Full=Macrophage-capping protein; AltName: Full=Actin regulatory protein CAP-G; AltName: Full=Actin-capping protein GCAP39; AltName: Full=Myc basic motif homolog 1	0	13.5975	11.9318	3	13	3	1	352	39.216	7.2	0	0.31	0.31	-1.71	-1.71	0	0	2.98	2.86	0.01	0.01	2.22	2.15	High	High	High	High
FALSE	High	IsMasterProtein	6438	4693	3013	3328	2629	1686	3400	2800	2200	6200	4000	4000	msms	msms	mbr	msms	msms	msms	Q62383.2	RecName: Full=Transcription elongation factor SPT6	0	13.5786	3.47625	3	6	3	1	1726	198.962	4.93	0	0.6	0.6	-0.74	-0.74	0.03	0.03	1.53	1.5	0.05	0.05	1.32	1.29	High	High	Not Found	High
FALSE	High	IsMasterProtein	41510	28210	26920	40360	29530	33490	22000	17000	20000	76000	45000	79000	mbr	mbr	msms	msms	msms	msms	Q64012.3	RecName: Full=RNA-binding protein Raly; AltName: Full=Maternally-expressed hnRNP C-related protein; AltName: Full=hnRNP associated with lethal yellow protein	0	13.4904	18.2692	3	8	3	1	312	33.168	8.84	0	0.3	0.3	-1.73	-1.73	0	0	3.32	3.2	0	0.01	2.37	2.28	Not Found	High	High	High
FALSE	High	IsMasterProtein	18800	21040	18300	10090	11570	13080	10000	12000	14000	19000	18000	31000	msms	mbr	msms	mbr	msms	mbr	Q8BHJ5.1	RecName: Full=F-box-like/WD repeat-containing protein TBL1XR1; AltName: Full=Nuclear receptor corepressor/HDAC3 complex subunit TBLR1; AltName: Full=TBL1-related protein 1; AltName: Full=Transducin beta-like 1X-related protein 1	0	13.2686	10.5058	3	5	2	1	514	55.626	5.63	0	0.55	0.55	-0.86	-0.86	0.02	0.02	1.78	1.74	0.03	0.03	1.51	1.47	High	Not Found	Not Found	Not Found
FALSE	High	IsMasterProtein	17210	13690	13960	5644	10310	8529	9200	8100	10000	11000	16000	20000	msms	mbr	msms	mbr	msms	mbr	Q9QXE7.2	RecName: Full=F-box-like/WD repeat-containing protein TBL1X; AltName: Full=Transducin beta-like protein 1X	0	13.2314	8.72865	3	4	2	1	527	56.767	5.72	0	0.61	0.61	-0.7	-0.7	0.04	0.04	1.41	1.39	0.06	0.06	1.23	1.2	Not Found	Not Found	High	Not Found
FALSE	High	IsMasterProtein	46210	32220	34750	29300	19980	13650	25000	19000	26000	55000	30000	32000	msms	msms	msms	msms	msms	msms	Q9JLV6.2	RecName: Full=Bifunctional polynucleotide phosphatase/kinase; AltName: Full=DNA 5'-kinase/3'-phosphatase; AltName: Full=Polynucleotide kinase-3'-phosphatase; Includes: RecName: Full=Polynucleotide 3'-phosphatase; AltName: Full=2'(3')-polynucleotidase; Includes: RecName: Full=Polynucleotide 5'-hydroxyl-kinase	0	13.1995	7.47126	3	21	3	1	522	57.188	7.9	0	0.61	0.61	-0.71	-0.71	0.04	0.04	1.38	1.35	0.06	0.07	1.21	1.18	High	High	High	High
FALSE	High	IsMasterProtein	19350	13930	13180	3303	7040	3763	10000	8300	9800	6200	11000	8900	msms	msms	msms	msms	msms	msms	Q9Z277.2	RecName: Full=Tyrosine-protein kinase BAZ1B; AltName: Full=Bromodomain adjacent to zinc finger domain protein 1B; AltName: Full=Williams syndrome transcription factor homolog; AltName: Full=Williams-Beuren syndrome chromosomal region 9 protein homolog	0	13.0899	3.24544	3	9	3	1	1479	170.544	8.6	0	1.12	1.12	0.17	0.17	0.52	0.52	0.28	0.28	0.57	0.57	0.24	0.25	High	High	High	High
FALSE	High	IsMasterProtein	59170	72780	52910	64200	64090	51290	32000	43000	39000	120000	97000	120000	mbr	msms	msms	mbr	msms	msms	Q8C2Q3.1	RecName: Full=RNA-binding protein 14; AltName: Full=RNA-binding motif protein 14	0	13.0525	5.97907	3	4	3	1	669	69.406	9.67	0	0.34	0.34	-1.58	-1.58	0	0	3.82	3.73	0	0	2.58	2.49	Not Found	High	High	Not Found
FALSE	High	IsMasterProtein	472600	452000	540000	304000	272400	258200	250000	270000	400000	570000	410000	610000	msms	msms	msms	msms	msms	msms	P16045.3	RecName: Full=Galectin-1; Short=Gal-1; AltName: Full=14 kDa lectin; AltName: Full=Beta-galactoside-binding lectin L-14-I; AltName: Full=Galaptin; AltName: Full=Lactose-binding lectin 1; AltName: Full=Lectin galactoside-binding soluble 1; AltName: Full=S-Lac lectin 1	0	13.0378	31.8519	3	28	3	1	135	14.856	5.49	0	0.57	0.57	-0.8	-0.8	0.02	0.02	1.7	1.67	0.04	0.04	1.45	1.42	High	High	High	High
FALSE	High	IsMasterProtein	10860	1635	1075	3458	6572	0	5800	970	800	6500	10000	0	msms	msms	msms	msms	msms	msms	cont_Q7Z794	Keratin, type II cytoskeletal 1b OS=Homo sapiens GN=KRT77 PE=2 SV=3	0	13.0025	5.88235	3	27	2	1	578	61.864	5.99	0.17	0.2	0.53	-2.29	-0.91	0.04	0.52	1.35	0.29	0.07	0.56	1.18	0.25	Not Found	Not Found	Not Found	Not Found
FALSE	High	IsMasterProtein	140200	106900	126000	70940	70110	44070	75000	63000	94000	130000	110000	100000	msms	msms	msms	msms	msms	msms	Q9WVA3.2	RecName: Full=Mitotic checkpoint protein BUB3; AltName: Full=WD repeat type I transmembrane protein A72.5	0	12.9032	14.4172	3	12	3	1	326	36.931	6.84	0	0.67	0.67	-0.58	-0.58	0.04	0.04	1.44	1.44	0.06	0.06	1.25	1.24	High	High	High	High
FALSE	High	IsMasterProtein	25720	16150	13820	25460	33690	8346	14000	9600	10000	48000	51000	20000	msms	msms	msms	msms	msms	mbr	Q9Z103.2	RecName: Full=Activity-dependent neuroprotector homeobox protein; AltName: Full=Activity-dependent neuroprotective protein	0	12.901	3.88087	3	7	3	1	1108	124.229	6.86	0	0.3	0.3	-1.72	-1.72	0	0	2.42	2.31	0.01	0.01	1.95	1.86	High	High	High	High
FALSE	High	IsMasterProtein	166700	132700	115700	99800	98710	88230	89000	79000	86000	190000	150000	210000	msms	mbr	mbr	mbr	msms	msms	P51410.2	RecName: Full=60S ribosomal protein L9	0	12.8279	15.1042	2	4	2	1	192	21.868	9.95	0	0.47	0.47	-1.09	-1.09	0	0	3.01	2.98	0.01	0.01	2.23	2.19	High	Not Found	Not Found	Not Found
FALSE	High	IsMasterProtein	326700	233000	267500	136500	101200	122000	170000	140000	200000	260000	150000	290000	msms	msms	msms	msms	msms	msms	P97315.3	RecName: Full=Cysteine and glycine-rich protein 1; AltName: Full=Cysteine-rich protein 1; Short=CRP; Short=CRP1	0	12.7725	21.7617	3	14	3	1	193	20.57	8.57	0	0.75	0.75	-0.41	-0.41	0.2	0.21	0.7	0.69	0.24	0.25	0.62	0.6	High	High	High	High
FALSE	High	IsMasterProtein	2095000	1522000	1571000	1289000	971000	674300	1100000	900000	1200000	2400000	1500000	1600000	msms	msms	msms	msms	msms	msms	O35381.1	RecName: Full=Acidic leucine-rich nuclear phosphoprotein 32 family member A; AltName: Full=Acidic nuclear phosphoprotein pp32; AltName: Full=Leucine-rich acidic nuclear protein; Short=LANP; AltName: Full=Potent heat-stable protein phosphatase 2A inhibitor I1PP2A	0	12.7514	15.7895	3	40	3	1	247	28.52	4.07	0	0.59	0.59	-0.76	-0.76	0.02	0.02	1.69	1.67	0.04	0.04	1.44	1.42	High	High	High	High
FALSE	High	IsMasterProtein	39790	22650	11650	65080	28360	19200	21000	13000	8700	120000	43000	45000	mbr	mbr	mbr	msms	mbr	mbr	Q9CQE5.1	RecName: Full=Regulator of G-protein signaling 10; Short=RGS10	0	12.6927	21.547	2	3	2	1	181	21.138	6.81	0	0.22	0.22	-2.2	-2.2	0	0	2.44	2.33	0.01	0.01	1.97	1.87	Not Found	Not Found	Not Found	High
FALSE	High	IsMasterProtein	26980	29820	22790	13540	14690	4687	14000	18000	17000	25000	22000	11000	mbr	msms	msms	mbr	mbr	mbr	Q68FH4.1	RecName: Full=N-acetylgalactosamine kinase; AltName: Full=GalNAc kinase; AltName: Full=Galactokinase 2	0	12.685	12.8821	3	5	3	1	458	50.47	6.9	0	0.88	0.88	-0.18	-0.18	0.61	0.61	0.22	0.21	0.65	0.65	0.19	0.19	Not Found	High	High	Not Found
FALSE	High	IsMasterProtein	100200	102500	83870	53850	54130	61210	53000	61000	62000	100000	82000	140000	msms	msms	msms	msms	msms	msms	Q9CXY6.1	RecName: Full=Interleukin enhancer-binding factor 2; AltName: Full=Nuclear factor of activated T-cells 45 kDa	0	12.6842	11.2821	3	9	3	1	390	43.035	5.26	0	0.55	0.55	-0.86	-0.86	0.01	0.01	1.94	1.9	0.02	0.03	1.61	1.58	High	High	High	High
FALSE	High	IsMasterProtein	43520	35390	38400	39340	32630	33640	23000	21000	29000	74000	50000	80000	msms	msms	msms	msms	msms	msms	Q3U0V1.2	RecName: Full=Far upstream element-binding protein 2; Short=FUSE-binding protein 2; AltName: Full=KH type-splicing regulatory protein; Short=KSRP	0	12.6652	6.28342	3	13	3	1	748	76.728	7.33	0	0.36	0.36	-1.46	-1.46	0	0	3.13	3.04	0	0.01	2.3	2.22	High	High	High	High
FALSE	High	IsMasterProtein	59190	51770	50190	19990	29800	28360	32000	31000	37000	38000	45000	67000	msms	msms	msms	msms	msms	mbr	P10711.2	RecName: Full=Transcription elongation factor A protein 1; AltName: Full=Transcription elongation factor S-II protein 1; AltName: Full=Transcription elongation factor TFIIS.o	0	12.5919	15.2824	3	11	3	1	301	33.859	8.38	0	0.68	0.68	-0.55	-0.55	0.07	0.07	1.15	1.13	0.1	0.1	1	0.98	High	High	High	High
FALSE	High	IsMasterProtein	7480	3486	5607	10960	4497	6427	4000	2100	4200	21000	6800	15000	msms	mbr	mbr	msms	mbr	msms	Q68FD5.3	RecName: Full=Clathrin heavy chain 1	0	12.4576	2.56716	3	4	3	1	1675	191.435	5.69	0	0.25	0.25	-1.98	-1.98	0	0.01	2.34	2.24	0.01	0.02	1.9	1.82	High	Not Found	Not Found	High
FALSE	High	IsMasterProtein	527500	389300	426000	293400	280400	248500	280000	230000	320000	550000	430000	590000	msms	msms	msms	msms	msms	msms	Q9EQU5.1	RecName: Full=Protein SET; AltName: Full=Phosphatase 2A inhibitor I2PP2A; Short=I-2PP2A; AltName: Full=Template-activating factor I; Short=TAF-I	0	12.3004	12.8028	3	19	3	1	289	33.358	4.32	0	0.53	0.53	-0.91	-0.91	0	0	2.34	2.31	0.01	0.01	1.9	1.86	High	High	High	High
FALSE	High	IsMasterProtein	12440	5328	10910	6016	5679	7792	6600	3200	8100	11000	8600	18000	msms	mbr	msms	mbr	mbr	msms	Q9Z1F9.1	RecName: Full=SUMO-activating enzyme subunit 2; AltName: Full=Anthracycline-associated resistance ARX; AltName: Full=Ubiquitin-like 1-activating enzyme E1B; AltName: Full=Ubiquitin-like modifier-activating enzyme 2	0	12.2653	10.6583	3	5	3	1	638	70.525	5.24	0	0.46	0.46	-1.13	-1.13	0.04	0.04	1.43	1.38	0.06	0.06	1.25	1.2	High	Not Found	High	High
FALSE	High	IsMasterProtein	116300	89780	99680	90470	59680	46990	62000	53000	74000	170000	91000	110000	msms	mbr	msms	msms	mbr	msms	Q60854.1	RecName: Full=Serpin B6; AltName: Full=Placental thrombin inhibitor; AltName: Full=Proteinase inhibitor 6; Short=PI-6	0	12.2381	10.0529	3	7	3	1	378	42.571	5.74	0	0.52	0.52	-0.93	-0.93	0.01	0.02	1.87	1.82	0.03	0.03	1.57	1.52	High	Not Found	High	High
FALSE	High	IsMasterProtein	616400	410400	471000	523500	493000	461000	330000	240000	350000	980000	750000	1100000	msms	mbr	msms	msms	msms	msms	P62317.1	RecName: Full=Small nuclear ribonucleoprotein Sm D2; Short=Sm-D2; AltName: Full=snRNP core protein D2	0	12.1919	32.2034	3	11	3	1	118	13.518	9.91	0	0.33	0.33	-1.61	-1.61	0	0	3.51	3.4	0	0	2.43	2.31	High	Not Found	High	High
FALSE	High	IsMasterProtein	5741	2357	3048	15420	21570	12300	3100	1400	2300	29000	33000	29000	mbr	mbr	mbr	msms	msms	msms	P49717.1	RecName: Full=DNA replication licensing factor MCM4; AltName: Full=CDC21 homolog; AltName: Full=P1-CDC21	0	12.1449	6.61253	3	7	3	1	862	96.676	7.2	0	0.07	0.07	-3.82	-3.82	0	0	5.17	4.94	0	0	3.16	3	Not Found	Not Found	Not Found	High
FALSE	High	IsMasterProtein	10430	7419	10180	30000	33710	23970	5600	4400	7600	56000	51000	57000	mbr	mbr	mbr	msms	msms	msms	P97310.3	RecName: Full=DNA replication licensing factor MCM2; AltName: Full=Minichromosome maintenance protein 2 homolog; AltName: Full=Nuclear protein BM28	0	12.0897	4.64602	3	8	3	1	904	102.013	5.72	0	0.1	0.1	-3.26	-3.26	0	0	5.39	5.18	0	0	3.28	3.17	Not Found	Not Found	Not Found	High
FALSE	High	IsMasterProtein	943000	818700	768100	825100	842500	753400	500000	490000	570000	1500000	1300000	1800000	mbr	msms	msms	msms	msms	mbr	P84104.1	RecName: Full=Serine/arginine-rich splicing factor 3; AltName: Full=Pre-mRNA-splicing factor SRP20; AltName: Full=Protein X16; AltName: Full=Splicing factor, arginine/serine-rich 3	0	11.9965	21.3415	3	7	3	1	164	19.318	11.65	0	0.34	0.34	-1.55	-1.55	0	0	3.87	3.79	0	0	2.58	2.49	Not Found	High	High	High
FALSE	High	IsMasterProtein	34900	29460	35730	18340	21500	21510	19000	17000	27000	34000	33000	51000	msms	msms	mbr	mbr	msms	msms	Q8K4B0.1	RecName: Full=Metastasis-associated protein MTA1	0	11.9951	6.43357	3	5	3	1	715	80.747	9.29	0	0.53	0.53	-0.91	-0.91	0.01	0.01	1.92	1.88	0.03	0.03	1.6	1.56	High	High	Not Found	Not Found
FALSE	High	IsMasterProtein	47490	40460	45000	30970	22120	23460	25000	24000	34000	58000	34000	55000	msms	mbr	msms	msms	mbr	mbr	Q9R1T2.1	RecName: Full=SUMO-activating enzyme subunit 1; AltName: Full=Ubiquitin-like 1-activating enzyme E1A; Contains: RecName: Full=SUMO-activating enzyme subunit 1, N-terminally processed	0	11.941	14.5714	3	7	3	1	350	38.596	5.36	0	0.57	0.57	-0.8	-0.8	0.02	0.03	1.62	1.58	0.04	0.04	1.39	1.35	High	Not Found	High	High
FALSE	High	IsMasterProtein	631800	130100	634400	430000	259600	197900	340000	77000	470000	810000	390000	470000	msms	mbr	msms	msms	msms	mbr	cont_P81605.2	RecName: Full=Dermcidin; AltName: Full=Preproteolysin; Contains: RecName: Full=Survival-promoting peptide; Contains: RecName: Full=DCD-1; Flags: Precursor	0	11.6855	12.7273	2	11	2	1	110	11.277	6.54	0	0.44	0.44	-1.2	-1.2	0.13	0.14	0.9	0.86	0.16	0.18	0.79	0.75	High	Not Found	High	High
FALSE	High	IsMasterProtein	26190	25630	23070	10270	10390	7177	14000	15000	17000	19000	16000	17000	mbr	mbr	msms	mbr	mbr	mbr	Q8K019.2	RecName: Full=Bcl-2-associated transcription factor 1; Short=Btf	0	10.781	5.54951	3	8	3	1	919	105.939	9.99	0	0.89	0.89	-0.17	-0.17	0.39	0.38	0.4	0.42	0.44	0.43	0.36	0.37	High	High	High	Not Found
FALSE	High	IsMasterProtein	62860	33850	36370	58900	32470	16900	34000	20000	27000	110000	49000	40000	msms	msms	msms	msms	msms	msms	Q9DCD0.3	RecName: Full=6-phosphogluconate dehydrogenase, decarboxylating	0	10.7299	7.66046	2	14	2	1	483	53.213	7.23	0	0.44	0.44	-1.19	-1.19	0.03	0.03	1.6	1.54	0.04	0.05	1.37	1.32	High	High	High	High
FALSE	High	IsMasterProtein	188000	173400	196500	170000	163200	133500	100000	100000	150000	320000	250000	320000	msms	msms	msms	msms	msms	msms	P62830.1	RecName: Full=60S ribosomal protein L23	0	10.5447	25	2	20	2	1	140	14.856	10.51	0	0.39	0.39	-1.35	-1.35	0	0	3.16	3.08	0	0.01	2.3	2.23	High	High	High	High
FALSE	High	IsMasterProtein	473000	424700	453100	357800	290600	254800	250000	250000	340000	670000	440000	600000	msms	msms	msms	msms	msms	msms	Q9EST5.1	RecName: Full=Acidic leucine-rich nuclear phosphoprotein 32 family member B; AltName: Full=Proliferation-related acidic leucine-rich protein PAL31	0	10.1541	11.3971	2	35	2	1	272	31.06	4.01	0	0.49	0.49	-1.02	-1.02	0	0	2.4	2.35	0.01	0.01	1.94	1.89	High	High	High	High
FALSE	High	IsMasterProtein	18030	23800	26160	19050	30170	20660	9600	14000	19000	36000	46000	49000	msms	msms	msms	msms	msms	msms	Q61545.2	RecName: Full=RNA-binding protein EWS	0	10.0533	6.41221	2	9	2	1	655	68.42	9.33	0	0.32	0.32	-1.64	-1.64	0	0	2.98	2.87	0.01	0.01	2.22	2.15	High	High	High	High
FALSE	High	IsMasterProtein	115800	99480	112400	86790	76730	63150	62000	59000	84000	160000	120000	150000	msms	msms	msms	msms	msms	msms	Q9D883.4	RecName: Full=Splicing factor U2AF 35 kDa subunit; AltName: Full=U2 auxiliary factor 35 kDa subunit; AltName: Full=U2 snRNP auxiliary factor small subunit	0	9.67682	15.4812	2	14	2	1	239	27.797	8.81	0	0.48	0.48	-1.07	-1.07	0	0	2.59	2.54	0.01	0.01	2.06	2.02	High	High	High	High
FALSE	High	IsMasterProtein	18750	8589	13730	17230	10840	9795	10000	5100	10000	32000	16000	23000	msms	msms	msms	msms	msms	msms	P26350.2	RecName: Full=Prothymosin alpha; Contains: RecName: Full=Prothymosin alpha, N-terminally processed; Contains: RecName: Full=Thymosin alpha	0	9.56686	13.5135	2	10	2	1	111	12.247	3.79	0	0.35	0.35	-1.52	-1.52	0.01	0.01	2.3	2.21	0.01	0.02	1.88	1.81	High	High	High	High
FALSE	High	IsMasterProtein	382100	584300	405300	250300	202100	167300	200000	350000	300000	470000	310000	400000	msms	msms	msms	msms	msms	msms	P84089.1	RecName: Full=Enhancer of rudimentary homolog; Short=Mer	0	9.55949	26.9231	2	20	2	1	104	12.251	5.92	0	0.72	0.72	-0.47	-0.47	0.13	0.13	0.88	0.87	0.17	0.17	0.77	0.76	High	High	High	High
FALSE	High	IsMasterProtein	223500	161900	163000	101400	77340	71270	120000	96000	120000	190000	120000	170000	msms	mbr	msms	msms	msms	mbr	Q9D1J3.3	RecName: Full=SAP domain-containing ribonucleoprotein; AltName: Full=Nuclear protein Hcc-1	0	9.55474	13.8095	2	7	2	1	210	23.518	6.65	0	0.72	0.72	-0.48	-0.48	0.09	0.09	1.05	1.04	0.12	0.12	0.92	0.91	High	Not Found	High	High
FALSE	High	IsMasterProtein	752700	804300	920000	278200	328700	367100	400000	480000	690000	520000	500000	870000	msms	msms	msms	msms	mbr	msms	O54962.1	RecName: Full=Barrier-to-autointegration factor; AltName: Full=Breakpoint cluster region protein 1; AltName: Full=LAP2-binding protein 1; Contains: RecName: Full=Barrier-to-autointegration factor, N-terminally processed	0	9.51928	40.4494	2	13	2	1	89	10.096	6.09	0	0.83	0.83	-0.26	-0.26	0.42	0.43	0.37	0.37	0.47	0.48	0.33	0.32	High	High	High	High
FALSE	High	IsMasterProtein	487200	337700	351700	362100	276600	206300	260000	200000	260000	680000	420000	490000	msms	msms	msms	msms	msms	msms	P35700.1	RecName: Full=Peroxiredoxin-1; AltName: Full=Macrophage 23 kDa stress protein; AltName: Full=Osteoblast-specific factor 3; Short=OSF-3; AltName: Full=Thioredoxin peroxidase 2; AltName: Full=Thioredoxin-dependent peroxide reductase 2	0	9.51917	16.0804	2	14	2	1	199	22.162	8.12	0	0.46	0.46	-1.12	-1.12	0	0	2.54	2.48	0.01	0.01	2.03	1.97	High	High	High	High
FALSE	High	IsMasterProtein	177600	266400	257000	48150	89390	110400	95000	160000	190000	90000	140000	260000	msms	msms	msms	mbr	mbr	mbr	Q9DCB1.1	RecName: Full=High mobility group nucleosome-binding domain-containing protein 3	0	9.51628	38.3838	2	3	2	1	99	10.763	9.7	0	0.96	0.96	-0.05	-0.05	0.91	0.91	0.04	0.04	0.92	0.92	0.04	0.04	High	High	High	Not Found
FALSE	High	IsMasterProtein	4395	4262	5189	2740	2405	2535	2300	2500	3900	5100	3700	6000	msms	msms	msms	mbr	mbr	msms	P27612.4	RecName: Full=Phospholipase A-2-activating protein; Short=PLA2P; Short=PLAP	0	9.49657	3.65239	2	5	2	1	794	87.166	6.14	0	0.59	0.59	-0.77	-0.77	0.03	0.04	1.48	1.45	0.05	0.06	1.28	1.25	High	High	High	Not Found
FALSE	High	IsMasterProtein	13560	18700	17400	8961	13400	13550	7200	11000	13000	17000	20000	32000	mbr	msms	mbr	mbr	msms	msms	Q6P5F9.1	RecName: Full=Exportin-1; Short=Exp1; AltName: Full=Chromosome region maintenance 1 protein homolog	0	9.45442	3.45472	2	3	2	1	1071	123.013	6.07	0	0.46	0.46	-1.13	-1.13	0.01	0.01	1.93	1.87	0.02	0.03	1.61	1.56	Not Found	High	Not Found	Not Found
FALSE	High	IsMasterProtein	951600	683700	625800	505800	413100	417400	510000	410000	470000	950000	630000	990000	msms	msms	msms	msms	msms	msms	Q9CR57.3	RecName: Full=60S ribosomal protein L14	0	9.42598	11.5207	2	19	2	1	217	23.549	11.02	0	0.55	0.55	-0.87	-0.87	0.01	0.01	2.07	2.03	0.02	0.02	1.7	1.67	High	High	High	High
FALSE	High	IsMasterProtein	29300	19230	21150	4604	15060	12480	16000	11000	16000	8600	23000	30000	msms	mbr	msms	msms	mbr	mbr	P41778.2	RecName: Full=Pre-B-cell leukemia transcription factor 1; AltName: Full=Homeobox protein PBX1	0	9.36097	10.2326	2	4	2	1	430	46.597	7.03	0	0.78	0.78	-0.35	-0.35	0.47	0.48	0.33	0.32	0.52	0.52	0.29	0.28	High	Not Found	High	High
FALSE	High	IsMasterProtein	960.6	648.9	1091	1219	782.5	757.7	510	380	810	2300	1200	1800	msms	mbr	msms	msms	msms	msms	Q91ZX7.1	RecName: Full=Prolow-density lipoprotein receptor-related protein 1; Short=LRP-1; AltName: Full=Alpha-2-macroglobulin receptor; Short=A2MR; AltName: CD_antigen=CD91; Contains: RecName: Full=Low-density lipoprotein receptor-related protein 1 85 kDa subunit; Short=LRP-85; Contains: RecName: Full=Low-density lipoprotein receptor-related protein 1 515 kDa subunit; Short=LRP-515; Contains: RecName: Fu…	0	9.35521	0.594059	2	9	2	1	4545	504.411	5.36	0	0.32	0.32	-1.64	-1.64	0	0	2.53	2.43	0.01	0.01	2.03	1.94	High	Not Found	High	High
FALSE	High	IsMasterProtein	273300	203900	209100	57380	63720	50610	150000	120000	160000	110000	97000	120000	msms	msms	msms	msms	msms	mbr	Q9DCT8.1	RecName: Full=Cysteine-rich protein 2; Short=CRP-2; AltName: Full=Heart LIM protein	0	9.32199	25.9615	2	13	2	1	208	22.712	8.63	0	1.3	1.3	0.38	0.38	0.09	0.09	1.05	1.07	0.12	0.12	0.92	0.93	High	High	High	High
FALSE	High	IsMasterProtein	1944	2250	1588	1504	2310	1535	1000	1300	1200	2800	3500	3600	mbr	msms	msms	msms	msms	msms	Q7TPV4.2	RecName: Full=Myb-binding protein 1A; AltName: Full=Myb-binding protein of 160 kDa	0	9.28032	2.15774	2	9	2	1	1344	151.942	8.95	0	0.36	0.36	-1.49	-1.49	0	0	3.76	3.69	0	0	2.55	2.47	Not Found	High	High	High
FALSE	High	IsMasterProtein	25190	18080	20440	25220	26880	11160	13000	11000	15000	47000	41000	26000	msms	msms	mbr	msms	msms	msms	Q9Z2E1.2	RecName: Full=Methyl-CpG-binding domain protein 2; AltName: Full=Methyl-CpG-binding protein MBD2	0	9.2779	7.00483	2	7	2	1	414	43.474	10.04	0	0.35	0.35	-1.51	-1.51	0	0	2.96	2.86	0.01	0.01	2.22	2.15	High	High	Not Found	High
FALSE	High	IsMasterProtein	15050	12600	14610	7122	8035	6764	8000	7500	11000	13000	12000	16000	msms	mbr	msms	mbr	msms	mbr	P42227.2	RecName: Full=Signal transducer and activator of transcription 3; AltName: Full=Acute-phase response factor	0	9.27746	5.19481	2	4	2	1	770	87.997	6.3	0	0.63	0.63	-0.67	-0.67	0.02	0.02	1.68	1.67	0.04	0.04	1.43	1.42	High	Not Found	High	Not Found
FALSE	High	IsMasterProtein	304400	229500	302400	84860	63740	80280	160000	140000	230000	160000	97000	190000	msms	msms	msms	msms	msms	msms	Q9R0P5.3	RecName: Full=Destrin; AltName: Full=Actin-depolymerizing factor; Short=ADF; AltName: Full=Sid 23	0	9.27537	14.5455	2	16	2	1	165	18.509	7.97	0	1.19	1.19	0.26	0.26	0.45	0.46	0.34	0.34	0.5	0.5	0.3	0.3	High	High	High	High
FALSE	High	IsMasterProtein	1222000	803600	963400	807900	766800	590100	650000	480000	720000	1500000	1200000	1400000	msms	msms	msms	msms	msms	msms	P35980.3	RecName: Full=60S ribosomal protein L18	0	9.25641	13.8298	2	27	2	1	188	21.631	11.78	0	0.45	0.45	-1.16	-1.16	0	0	2.79	2.73	0.01	0.01	2.15	2.1	High	High	High	High
FALSE	High	IsMasterProtein	21970	19400	16780	7336	4706	10320	12000	12000	13000	14000	7200	24000	mbr	msms	msms	mbr	mbr	mbr	O54724.1	RecName: Full=Polymerase I and transcript release factor; AltName: Full=Cav-p60; AltName: Full=Cavin-1	0	9.25394	8.92857	2	3	2	1	392	43.927	5.52	0	0.89	0.89	-0.17	-0.17	0.7	0.71	0.15	0.15	0.73	0.74	0.13	0.13	Not Found	High	High	Not Found
FALSE	High	IsMasterProtein	611600	498400	677600	253600	218200	281000	330000	300000	500000	480000	330000	660000	msms	msms	msms	msms	msms	msms	P26883.2	RecName: Full=Peptidyl-prolyl cis-trans isomerase FKBP1A; Short=PPIase FKBP1A; AltName: Full=12 kDa FK506-binding protein; Short=12 kDa FKBP; Short=FKBP-12; AltName: Full=Calstabin-1; AltName: Full=FK506-binding protein 1A; Short=FKBP-1A; AltName: Full=Immunophilin FKBP12; AltName: Full=Rotamase	0	9.22483	25	2	16	2	1	108	11.915	8.16	0	0.77	0.77	-0.37	-0.37	0.3	0.31	0.52	0.51	0.35	0.36	0.46	0.45	High	High	High	High
FALSE	High	IsMasterProtein	441400	305100	306800	188800	170500	143200	240000	180000	230000	350000	260000	340000	msms	msms	msms	msms	msms	msms	P62774.2	RecName: Full=Myotrophin; AltName: Full=Granule cell differentiation protein; AltName: Full=Protein V-1	0	9.20737	25.4237	2	12	2	1	118	12.853	5.52	0	0.68	0.68	-0.56	-0.56	0.04	0.04	1.45	1.45	0.06	0.06	1.25	1.25	High	High	High	High
FALSE	High	IsMasterProtein	11120	13290	6693	11660	15650	10590	5900	7900	5000	22000	24000	25000	mbr	msms	mbr	msms	msms	msms	Q8K310.1	RecName: Full=Matrin-3	0	9.16651	4.25532	2	8	2	1	846	94.572	6.25	0	0.26	0.26	-1.94	-1.94	0	0	4.17	4.04	0	0	2.71	2.59	Not Found	High	Not Found	High
FALSE	High	IsMasterProtein	18160	18940	18070	16810	14070	7268	9700	11000	13000	32000	21000	17000	msms	msms	msms	msms	mbr	mbr	Q99KQ4.1	RecName: Full=Nicotinamide phosphoribosyltransferase; Short=NAmPRTase; Short=Nampt; AltName: Full=Pre-B-cell colony-enhancing factor 1 homolog; Short=PBEF; AltName: Full=Visfatin	0	9.13298	5.70265	2	7	2	1	491	55.413	7.15	0	0.5	0.5	-0.99	-0.99	0.01	0.01	2.03	1.98	0.02	0.02	1.68	1.63	High	High	High	High
FALSE	High	IsMasterProtein	99020	113600	73090	82110	68090	72150	53000	67000	54000	150000	100000	170000	msms	msms	msms	msms	msms	mbr	P35979.2	RecName: Full=60S ribosomal protein L12	0	9.11726	18.7879	2	5	2	1	165	17.794	9.42	0	0.41	0.41	-1.27	-1.27	0	0	2.81	2.73	0.01	0.01	2.17	2.1	High	High	High	High
FALSE	High	IsMasterProtein	16580	13730	12700	5024	5144	6241	8800	8100	9500	9400	7800	15000	msms	msms	msms	msms	msms	msms	Q3U1J4.2	RecName: Full=DNA damage-binding protein 1; AltName: Full=DDB p127 subunit; AltName: Full=Damage-specific DNA-binding protein 1; AltName: Full=UV-damaged DNA-binding factor	0	9.11718	4.73684	2	8	2	1	1140	126.772	5.26	0	0.86	0.86	-0.23	-0.23	0.43	0.43	0.37	0.37	0.47	0.48	0.33	0.32	High	High	High	High
FALSE	High	IsMasterProtein	624.2	0	426.2	6377	613.9	1662	330	0	320	12000	930	3900	mbr	mbr	mbr	msms	mbr	mbr	Q8R4Y4.1	RecName: Full=Stabilin-1; AltName: Full=Fasciclin, EGF-like, laminin-type EGF-like and link domain-containing scavenger receptor 1; Short=FEEL-1; Flags: Precursor	0	9.09008	1.20576	2	2	2	1	2571	276.074	6.65	0.17	0.09	0.09	-3.44	-3.53	0.02	0.01	1.79	2.22	0.03	0.02	1.52	1.81	Not Found	Not Found	Not Found	High
FALSE	High	IsMasterProtein	41440	31740	27660	19400	22640	19930	22000	19000	21000	36000	34000	47000	msms	msms	msms	msms	msms	msms	Q8VHR5.1	RecName: Full=Transcriptional repressor p66-beta; AltName: Full=GATA zinc finger domain-containing protein 2B; AltName: Full=p66/p68	0	9.08515	6.06061	2	12	2	1	594	65.37	9.7	0	0.53	0.53	-0.93	-0.93	0	0	2.6	2.58	0.01	0.01	2.06	2.03	High	High	High	High
FALSE	High	IsMasterProtein	6977	6156	6642	5686	5205	3500	3700	3700	4900	11000	7900	8300	mbr	msms	msms	msms	msms	msms	Q9CSH3.4	RecName: Full=Exosome complex exonuclease RRP44; AltName: Full=Protein DIS3 homolog; AltName: Full=Ribosomal RNA-processing protein 44	0	9.03735	3.13152	2	8	2	1	958	108.769	7.53	0	0.46	0.46	-1.13	-1.13	0	0	2.81	2.76	0.01	0.01	2.17	2.11	Not Found	High	High	High
FALSE	High	IsMasterProtein	9380	8116	9487	4824	3655	4769	5000	4800	7100	9100	5600	11000	msms	msms	msms	msms	msms	msms	Q61191.2	RecName: Full=Host cell factor 1; Short=HCF; Short=HCF-1; AltName: Full=C1 factor; Contains: RecName: Full=HCF N-terminal chain 1; Contains: RecName: Full=HCF N-terminal chain 2; Contains: RecName: Full=HCF N-terminal chain 3; Contains: RecName: Full=HCF N-terminal chain 4; Contains: RecName: Full=HCF N-terminal chain 5; Contains: RecName: Full=HCF N-terminal chain 6; Contains: RecName: Full=HCF …	0	8.98752	1.27139	2	10	2	1	2045	210.306	7.18	0	0.67	0.67	-0.58	-0.58	0.11	0.11	0.96	0.94	0.14	0.15	0.84	0.82	High	High	High	High
FALSE	High	IsMasterProtein	8618	5827	6982	3898	2880	2332	4600	3500	5200	7300	4400	5500	msms	msms	msms	mbr	mbr	mbr	Q8CB77.3	RecName: Full=Transcription elongation factor B polypeptide 3; AltName: Full=Elongin 110 kDa subunit; AltName: Full=Elongin-A; Short=EloA; AltName: Full=RNA polymerase II transcription factor SIII subunit A1; AltName: Full=SIII p110	0	8.95678	4.26908	2	4	2	1	773	87.108	9.61	0	0.78	0.78	-0.37	-0.37	0.21	0.22	0.67	0.66	0.26	0.26	0.59	0.58	High	High	High	Not Found
FALSE	High	IsMasterProtein	14580	9143	16610	13850	13890	11270	7800	5400	12000	26000	21000	27000	mbr	mbr	msms	mbr	msms	mbr	Q61103.1	RecName: Full=Zinc finger protein ubi-d4; AltName: Full=Apoptosis response zinc finger protein; AltName: Full=BRG1-associated factor 45D; Short=BAF45D; AltName: Full=D4, zinc and double PHD fingers family 2; AltName: Full=Protein requiem	0	8.95676	7.67263	2	2	2	1	391	44.201	6.47	0	0.33	0.33	-1.6	-1.6	0	0	2.74	2.64	0.01	0.01	2.14	2.05	Not Found	Not Found	High	Not Found
FALSE	High	IsMasterProtein	23770	19300	17780	7998	4949	4546	13000	11000	13000	15000	7500	11000	msms	msms	msms	msms	mbr	msms	Q61624.2	RecName: Full=Zinc finger protein 148; AltName: Full=Beta enolase repressor factor 1; AltName: Full=G-rich box-binding protein; AltName: Full=Transcription factor BFCOL1; AltName: Full=Transcription factor ZBP-89; AltName: Full=Zinc finger DNA-binding protein 89	0	8.94863	4.15617	2	10	2	1	794	88.696	6.48	0	1.17	1.17	0.22	0.22	0.45	0.46	0.34	0.34	0.5	0.5	0.3	0.3	High	High	High	High
FALSE	High	IsMasterProtein	10580	11380	9621	2715	4632	2047	5600	6800	7200	5100	7000	4800	msms	msms	msms	msms	mbr	mbr	P46414.2	RecName: Full=Cyclin-dependent kinase inhibitor 1B; AltName: Full=Cyclin-dependent kinase inhibitor p27; AltName: Full=p27Kip1	0	8.89861	13.7056	2	7	2	1	197	22.18	7.02	0	1.16	1.16	0.22	0.22	0.36	0.35	0.45	0.45	0.4	0.4	0.4	0.39	High	High	High	High
FALSE	High	IsMasterProtein	6214	2715	4466	12330	9329	8141	3300	1600	3300	23000	14000	19000	mbr	mbr	mbr	msms	msms	msms	P25206.2	RecName: Full=DNA replication licensing factor MCM3; AltName: Full=DNA polymerase alpha holoenzyme-associated protein P1; AltName: Full=P1-MCM3	0	8.89095	3.44828	2	6	2	1	812	91.489	5.55	0	0.14	0.14	-2.82	-2.82	0	0	3.95	3.77	0	0	2.58	2.49	Not Found	Not Found	Not Found	High
FALSE	High	IsMasterProtein	24100	20950	19370	13330	13790	10180	13000	12000	14000	25000	21000	24000	msms	msms	msms	msms	msms	msms	Q5SUF2.1	RecName: Full=Luc7-like protein 3; AltName: Full=Cisplatin resistance-associated-overexpressed protein	0	8.88502	7.40741	2	11	2	1	432	51.419	9.77	0	0.57	0.57	-0.82	-0.82	0	0	2.57	2.59	0.01	0.01	2.05	2.03	High	High	High	High
FALSE	High	IsMasterProtein	39610	12380	15980	5012	3824	2424	21000	7300	12000	9400	5800	5700	msms	mbr	mbr	mbr	mbr	mbr	P28650.2	RecName: Full=Adenylosuccinate synthetase isozyme 1; Short=AMPSase 1; Short=AdSS 1; AltName: Full=Adenylosuccinate synthetase, basic isozyme; AltName: Full=Adenylosuccinate synthetase, muscle isozyme; Short=M-type adenylosuccinate synthetase; AltName: Full=IMP--aspartate ligase 1	0	8.87082	6.56455	2	2	2	1	457	50.223	8.43	0	1.81	1.81	0.85	0.85	0.08	0.09	1.09	1.05	0.11	0.12	0.95	0.91	High	Not Found	Not Found	Not Found
FALSE	High	IsMasterProtein	56630	32890	28150	12890	5058	5498	30000	20000	21000	24000	7700	13000	msms	msms	msms	msms	mbr	mbr	O08573.1	RecName: Full=Galectin-9; Short=Gal-9	0	8.83098	7.08215	2	7	2	1	353	40.01	9.31	0	1.72	1.72	0.78	0.78	0.11	0.12	0.95	0.92	0.15	0.16	0.83	0.8	High	High	High	High
FALSE	High	IsMasterProtein	18450	12580	9395	7070	4792	5927	9800	7500	7000	13000	7300	14000	msms	msms	msms	msms	msms	msms	Q61074.3	RecName: Full=Protein phosphatase 1G; AltName: Full=Fibroblast growth factor-inducible protein 13; Short=FIN13; AltName: Full=Protein phosphatase 1C; AltName: Full=Protein phosphatase 2C isoform gamma; Short=PP2C-gamma; AltName: Full=Protein phosphatase magnesium-dependent 1 gamma	0	8.81167	8.11808	2	7	2	1	542	58.691	4.39	0	0.72	0.72	-0.47	-0.47	0.17	0.18	0.76	0.75	0.21	0.22	0.67	0.66	High	High	High	High
FALSE	High	IsMasterProtein	9593	4314	7047	3849	3488	3816	5100	2600	5300	7200	5300	9000	mbr	mbr	msms	mbr	mbr	mbr	Q9CT10.2	RecName: Full=Ran-binding protein 3; Short=RanBP3	0	8.78291	6.31365	2	2	2	1	491	52.541	5.12	0	0.58	0.58	-0.78	-0.78	0.06	0.07	1.19	1.15	0.09	0.1	1.04	1	Not Found	Not Found	High	Not Found
FALSE	High	IsMasterProtein	5277	1217	3711	2986	1190	1328	2800	720	2800	5600	1800	3100	mbr	msms	msms	mbr	mbr	mbr	Q9ERK4.1	RecName: Full=Exportin-2; Short=Exp2; AltName: Full=Chromosome segregation 1-like protein; AltName: Full=Importin-alpha re-exporter	0	8.76483	3.39856	2	2	2	1	971	110.384	5.77	0	0.56	0.56	-0.83	-0.83	0.24	0.25	0.63	0.6	0.28	0.3	0.55	0.53	Not Found	High	High	Not Found
FALSE	High	IsMasterProtein	2913000	2440000	1703000	1040000	1409000	975100	1600000	1400000	1300000	2000000	2100000	2300000	msms	msms	msms	msms	msms	msms	cont_P62979	Ubiquitin-40S ribosomal protein S27a OS=Homo sapiens GN=RPS27A PE=1 SV=2	0	8.73251	18.5897	2	21	2	1	156	17.953	9.64	0	0.67	0.67	-0.58	-0.58	0.01	0.01	1.83	1.86	0.03	0.03	1.55	1.56	High	High	High	High
FALSE	High	IsMasterProtein	550000	20270	631400	158100	321600	236400	290000	12000	470000	300000	490000	560000	msms	msms	msms	msms	mbr	mbr	P50543.1	RecName: Full=Protein S100-A11; AltName: Full=Calgizzarin; AltName: Full=Endothelial monocyte-activating polypeptide; Short=EMAP; AltName: Full=Protein S100-C; AltName: Full=S100 calcium-binding protein A11	0	8.70462	29.5918	2	4	2	1	98	11.075	5.45	0	0.27	0.27	-1.87	-1.87	0.2	0.21	0.7	0.67	0.24	0.26	0.62	0.59	High	High	High	High
FALSE	High	IsMasterProtein	18880	12890	14590	8554	7925	10260	10000	7600	11000	16000	12000	24000	msms	msms	msms	mbr	msms	msms	Q3THK7.2	RecName: Full=GMP synthase [glutamine-hydrolyzing]; AltName: Full=GMP synthetase; AltName: Full=Glutamine amidotransferase	0	8.70431	3.7518	2	8	2	1	693	76.675	6.73	0	0.56	0.56	-0.83	-0.83	0.03	0.03	1.53	1.49	0.05	0.05	1.32	1.28	High	High	High	Not Found
FALSE	High	IsMasterProtein	60350	46870	53220	21570	21000	19360	32000	28000	40000	40000	32000	46000	mbr	msms	mbr	msms	msms	msms	Q8VE37.1	RecName: Full=Regulator of chromosome condensation; AltName: Full=Chromosome condensation protein 1	0	8.6894	8.07601	2	5	2	1	421	44.903	8.1	0	0.84	0.84	-0.25	-0.25	0.32	0.32	0.5	0.5	0.37	0.37	0.44	0.44	Not Found	High	Not Found	High
FALSE	High	IsMasterProtein	76380	58770	55570	41180	43390	36710	41000	35000	41000	77000	66000	87000	msms	msms	msms	mbr	msms	mbr	P62908.1	RecName: Full=40S ribosomal protein S3	0	8.68723	14.4033	2	8	2	1	243	26.657	9.66	0	0.51	0.51	-0.97	-0.97	0	0	2.78	2.77	0.01	0.01	2.15	2.11	High	High	High	Not Found
FALSE	High	IsMasterProtein	167700	14370	12190	77300	25320	5454	89000	8500	9100	150000	38000	13000	msms	mbr	mbr	mbr	mbr	mbr	cont_P02662	Alpha-S1-casein OS=Bos_taurus GN=CSN1S1 PE=1 SV=2	0	8.68498	14.486	2	2	2	1	214	24.513	5.02	0	0.46	0.46	-1.13	-1.13	0.37	0.39	0.43	0.41	0.42	0.43	0.38	0.36	High	Not Found	Not Found	Not Found
FALSE	High	IsMasterProtein	69050	74300	77100	60630	57410	56630	37000	44000	57000	110000	87000	130000	mbr	msms	msms	msms	msms	msms	Q8VIJ6.1	RecName: Full=Splicing factor, proline- and glutamine-rich; AltName: Full=DNA-binding p52/p100 complex, 100 kDa subunit; AltName: Full=Polypyrimidine tract-binding protein-associated-splicing factor; Short=PSF; Short=PTB-associated-splicing factor	0	8.64563	4.72103	2	6	2	1	699	75.394	9.44	0	0.41	0.41	-1.28	-1.28	0	0	2.75	2.67	0.01	0.01	2.14	2.06	Not Found	High	High	High
FALSE	High	IsMasterProtein	13090	9689	10170	11850	8526	9685	7000	5700	7600	22000	13000	23000	msms	mbr	msms	mbr	msms	msms	Q8K4Z5.1	RecName: Full=Splicing factor 3A subunit 1; AltName: Full=SF3a120	0	8.64044	4.5512	2	6	2	1	791	88.489	5.22	0	0.36	0.36	-1.48	-1.48	0	0	2.91	2.82	0.01	0.01	2.21	2.14	High	Not Found	High	Not Found
FALSE	High	IsMasterProtein	37060	42600	43590	14620	25100	21920	20000	25000	32000	27000	38000	52000	msms	msms	msms	msms	msms	msms	Q99LF4.1	RecName: Full=tRNA-splicing ligase RtcB homolog; AltName: Full=Focal adhesion-associated protein; Short=FAAP	0	8.63868	4.75248	2	7	2	1	505	55.214	7.23	0	0.67	0.67	-0.58	-0.58	0.1	0.11	1	0.98	0.13	0.14	0.87	0.85	High	High	High	High
FALSE	High	IsMasterProtein	27300	13510	19680	3481	1811	4800	15000	8000	15000	6500	2800	11000	msms	mbr	msms	mbr	mbr	mbr	P37889.2	RecName: Full=Fibulin-2; Short=FIBL-2; Flags: Precursor	0	8.63697	2.2932	2	2	2	1	1221	131.746	4.68	0	2.03	2.03	1.02	1.02	0.1	0.11	1	0.96	0.13	0.15	0.87	0.84	High	Not Found	High	Not Found
FALSE	High	IsMasterProtein	63020	46370	27000	6900	8639	11480	34000	28000	20000	13000	13000	27000	msms	msms	msms	mbr	mbr	mbr	Q80X32.1	RecName: Full=UPF0461 protein C5orf24 homolog	0	8.6189	16.4894	2	4	2	1	188	20.126	9.92	0	1.59	1.59	0.67	0.67	0.1	0.11	0.98	0.95	0.14	0.15	0.86	0.83	High	High	High	Not Found
FALSE	High	IsMasterProtein	7333	9501	6712	6063	10960	7849	3900	5600	5000	11000	17000	19000	mbr	mbr	mbr	mbr	msms	msms	Q8R3Y8.2	RecName: Full=Interferon regulatory factor 2-binding protein 1; Short=IRF-2-binding protein 1; Short=IRF-2BP1; AltName: Full=Probable E3 ubiquitin-protein ligase IRF2BP1	0	8.54906	5.82192	2	2	2	1	584	61.712	8.18	0	0.32	0.32	-1.67	-1.67	0	0	3.37	3.26	0	0.01	2.39	2.28	Not Found	Not Found	Not Found	Not Found
FALSE	High	IsMasterProtein	8303	5087	7711	4475	3946	3750	4400	3000	5700	8400	6000	8900	msms	msms	msms	msms	msms	msms	Q569Z5.2	RecName: Full=Probable ATP-dependent RNA helicase DDX46; AltName: Full=DEAD box protein 46	0	8.5205	2.42248	2	10	2	1	1032	117.376	9.26	0	0.56	0.56	-0.85	-0.85	0.03	0.03	1.6	1.55	0.04	0.05	1.37	1.33	High	High	High	High
FALSE	High	IsMasterProtein	234700	207000	207800	59400	73450	57690	130000	120000	150000	110000	110000	140000	msms	msms	msms	msms	msms	msms	P63013.1	RecName: Full=Paired mesoderm homeobox protein 1; AltName: Full=Homeobox protein K-2; AltName: Full=Homeobox protein mHox; AltName: Full=Paired-related homeobox protein 1; Short=PRX-1	0	8.51053	10.6122	2	16	2	1	245	27.253	9.47	0	1.12	1.12	0.16	0.16	0.43	0.42	0.37	0.38	0.47	0.47	0.33	0.33	High	High	High	High
FALSE	High	IsMasterProtein	6068	5710	4323	2909	1635	1618	3200	3400	3200	5500	2500	3800	msms	msms	msms	mbr	mbr	mbr	Q8VDD9.2	RecName: Full=PH-interacting protein; Short=PHIP; AltName: Full=IRS-1 PH domain-binding protein; AltName: Full=Neuronal differentiation-related protein; Short=NDRP; AltName: Full=WD repeat-containing protein 11	0	8.49137	1.59253	2	5	2	1	1821	206.596	8.82	0	0.88	0.88	-0.19	-0.19	0.56	0.56	0.25	0.25	0.6	0.6	0.22	0.22	High	High	High	Not Found
FALSE	High	IsMasterProtein	125200	92100	102100	44510	47700	41480	67000	55000	76000	84000	72000	98000	mbr	mbr	msms	mbr	msms	msms	P06151.3	RecName: Full=L-lactate dehydrogenase A chain; Short=LDH-A; AltName: Full=LDH muscle subunit; Short=LDH-M	0	8.45723	8.73494	2	3	2	1	332	36.475	7.74	0	0.78	0.78	-0.37	-0.37	0.13	0.13	0.87	0.88	0.17	0.17	0.77	0.77	Not Found	Not Found	High	Not Found
FALSE	High	IsMasterProtein	40220	63730	41220	53240	47600	27320	21000	38000	31000	100000	72000	65000	msms	msms	msms	msms	msms	msms	Q9CY57.2	RecName: Full=Chromatin target of PRMT1 protein; AltName: Full=Friend of PRMT1 protein; AltName: Full=Small arginine- and glycine-rich protein; Short=SRAG	0	8.44467	10.4418	2	7	2	1	249	26.568	12.23	0	0.38	0.38	-1.41	-1.41	0	0	2.73	2.64	0.01	0.01	2.13	2.05	High	High	High	High
FALSE	High	IsMasterProtein	141600	94350	75780	47650	41000	28920	75000	56000	56000	89000	62000	68000	msms	mbr	msms	mbr	mbr	mbr	P49586.1	RecName: Full=Choline-phosphate cytidylyltransferase A; AltName: Full=CCT-alpha; AltName: Full=CTP:phosphocholine cytidylyltransferase A; Short=CCT A; Short=CT A; AltName: Full=Phosphorylcholine transferase A	0	8.43433	8.99183	2	3	2	1	367	41.641	7.03	0	0.86	0.86	-0.23	-0.23	0.36	0.35	0.45	0.45	0.4	0.4	0.4	0.39	High	Not Found	High	Not Found
FALSE	High	IsMasterProtein	25470	14040	14910	12070	8910	5666	14000	8300	11000	23000	14000	13000	msms	msms	msms	mbr	mbr	mbr	Q99K95.1	RecName: Full=Protein RTF2 homolog; AltName: Full=Replication termination factor 2 domain-containing protein 1	0	8.41157	10.4235	2	4	2	1	307	33.913	8.81	0	0.67	0.67	-0.57	-0.57	0.1	0.1	1.01	0.99	0.13	0.14	0.88	0.86	High	High	High	Not Found
FALSE	High	IsMasterProtein	37600	37200	34410	30960	32660	24620	20000	22000	26000	58000	50000	58000	mbr	msms	msms	mbr	mbr	mbr	Q9R190.1	RecName: Full=Metastasis-associated protein MTA2; AltName: Full=Metastasis-associated 1-like 1	0	8.40829	3.89222	2	4	2	1	668	74.983	9.67	0	0.41	0.41	-1.3	-1.3	0	0	3.56	3.52	0	0	2.44	2.37	Not Found	High	High	Not Found
FALSE	High	IsMasterProtein	16090	12940	14790	9326	8131	7289	8600	7700	11000	18000	12000	17000	msms	msms	msms	msms	msms	msms	Q99MR6.1	RecName: Full=Serrate RNA effector molecule homolog; AltName: Full=Arsenite-resistance protein 2	0	8.37467	2.62857	2	11	2	1	875	100.39	5.97	0	0.58	0.58	-0.79	-0.79	0.01	0.01	1.88	1.85	0.03	0.03	1.58	1.55	High	High	High	High
FALSE	High	IsMasterProtein	5668	5957	5808	4408	4480	3980	3000	3500	4300	8300	6800	9400	msms	msms	mbr	mbr	msms	mbr	Q5DTM8.2	RecName: Full=E3 ubiquitin-protein ligase BRE1A; Short=BRE1-A; AltName: Full=RING finger protein 20; AltName: Full=RING-type E3 ubiquitin transferase BRE1A	0	8.36978	2.4666	2	4	2	1	973	113.45	5.96	0	0.44	0.44	-1.17	-1.17	0	0	2.87	2.82	0.01	0.01	2.2	2.14	High	High	Not Found	Not Found
FALSE	High	IsMasterProtein	25380	36990	36420	4476	9385	5369	14000	22000	27000	8400	14000	13000	mbr	msms	msms	mbr	mbr	mbr	Q9Z2D6.1	RecName: Full=Methyl-CpG-binding protein 2; Short=MeCp-2 protein; Short=MeCp2	0	8.35484	6.19835	2	4	2	1	484	52.275	9.96	0	1.74	1.74	0.8	0.8	0.05	0.05	1.32	1.28	0.07	0.08	1.15	1.12	Not Found	High	High	Not Found
FALSE	High	IsMasterProtein	5278	4644	4750	4725	4034	4231	2800	2800	3500	8900	6100	10000	mbr	mbr	msms	msms	msms	mbr	Q99LI7.1	RecName: Full=Cleavage stimulation factor subunit 3; AltName: Full=CF-1 77 kDa subunit; AltName: Full=Cleavage stimulation factor 77 kDa subunit; Short=CSTF 77 kDa subunit; Short=CstF-77	0	8.33795	5.29986	2	4	2	1	717	82.824	8.12	0	0.37	0.37	-1.44	-1.44	0	0	3.13	3.04	0	0.01	2.3	2.22	Not Found	Not Found	High	High
FALSE	High	IsMasterProtein	42790	29200	31950	25920	18380	19120	23000	17000	24000	49000	28000	45000	msms	msms	mbr	mbr	mbr	mbr	Q60710.2	RecName: Full=Deoxynucleoside triphosphate triphosphohydrolase SAMHD1; Short=dNTPase; AltName: Full=Interferon-gamma-inducible protein Mg11; AltName: Full=SAM domain and HD domain-containing protein 1	0	8.31202	4.14673	2	3	2	1	627	72.604	7.96	0	0.54	0.54	-0.9	-0.9	0.01	0.02	1.85	1.8	0.03	0.03	1.56	1.51	High	High	Not Found	Not Found
FALSE	High	IsMasterProtein	70370	90730	116400	18850	31030	42940	38000	54000	87000	35000	47000	100000	msms	mbr	msms	msms	mbr	msms	P97447.3	RecName: Full=Four and a half LIM domains protein 1; Short=FHL-1; AltName: Full=KyoT; AltName: Full=RBP-associated molecule 14-1; Short=RAM14-1; AltName: Full=Skeletal muscle LIM-protein 1; Short=SLIM; Short=SLIM-1	0	8.29531	9.64286	2	5	2	1	280	31.867	8.37	0	1.01	1.01	0.02	0.02	0.97	0.97	0.01	0.01	0.98	0.98	0.01	0.01	High	Not Found	High	High
FALSE	High	IsMasterProtein	16380	11150	24260	7499	4842	7261	8700	6600	18000	14000	7400	17000	msms	mbr	msms	mbr	mbr	mbr	P16460.1	RecName: Full=Argininosuccinate synthase; AltName: Full=Citrulline--aspartate ligase	0	8.27948	8.73786	2	2	2	1	412	46.555	8.22	0	0.84	0.84	-0.26	-0.26	0.6	0.61	0.22	0.21	0.64	0.65	0.19	0.19	High	Not Found	High	Not Found
FALSE	High	IsMasterProtein	14680	5914	11010	10380	11630	7183	7800	3500	8200	19000	18000	17000	msms	mbr	mbr	mbr	msms	mbr	P56399.1	RecName: Full=Ubiquitin carboxyl-terminal hydrolase 5; AltName: Full=Deubiquitinating enzyme 5; AltName: Full=Isopeptidase T; AltName: Full=Ubiquitin thioesterase 5; AltName: Full=Ubiquitin-specific-processing protease 5	0	8.22475	4.77855	2	2	2	1	858	95.772	5.01	0	0.34	0.34	-1.57	-1.57	0	0	2.49	2.4	0.01	0.01	2.01	1.93	High	Not Found	Not Found	Not Found
FALSE	High	IsMasterProtein	107700	81020	113200	60270	40240	52900	57000	48000	84000	110000	61000	130000	msms	msms	msms	msms	msms	msms	Q9WVA4.4	RecName: Full=Transgelin-2; AltName: Full=SM22-beta	0	8.22046	11.0553	2	7	2	1	199	22.381	8.24	0	0.65	0.65	-0.63	-0.63	0.12	0.12	0.94	0.91	0.15	0.16	0.82	0.8	High	High	High	High
FALSE	High	IsMasterProtein	46090	36140	30620	24330	26370	20560	25000	21000	23000	46000	40000	49000	msms	msms	msms	msms	msms	msms	Q9D8E6.3	RecName: Full=60S ribosomal protein L4	0	8.20426	2.86396	2	7	2	1	419	47.124	11	0	0.51	0.51	-0.96	-0.96	0	0	2.97	2.97	0.01	0.01	2.22	2.18	High	High	High	High
FALSE	High	IsMasterProtein	2399	2726	2135	2506	1933	958.3	1300	1600	1600	4700	2900	2300	mbr	mbr	msms	msms	mbr	mbr	Q6P4T2.1	RecName: Full=U5 small nuclear ribonucleoprotein 200 kDa helicase; AltName: Full=BRR2 homolog; AltName: Full=U5 snRNP-specific 200 kDa protein; Short=U5-200KD	0	8.20231	1.54494	2	3	2	1	2136	244.392	6.06	0	0.47	0.47	-1.08	-1.08	0.01	0.01	2.04	1.98	0.02	0.02	1.68	1.63	Not Found	Not Found	High	High
FALSE	High	IsMasterProtein	8792	6757	5863	3779	4926	3420	4700	4000	4400	7100	7500	8100	msms	mbr	msms	msms	mbr	mbr	Q52KI8.2	RecName: Full=Serine/arginine repetitive matrix protein 1; AltName: Full=Plenty-of-prolines 101	0	8.17144	3.38266	2	3	2	1	946	106.798	11.87	0	0.58	0.58	-0.8	-0.8	0	0	2.58	2.61	0.01	0.01	2.06	2.04	High	Not Found	High	High
FALSE	High	IsMasterProtein	825000	1083000	784100	688200	621800	448600	440000	640000	580000	1300000	950000	1100000	mbr	msms	mbr	mbr	msms	msms	P14115.5	RecName: Full=60S ribosomal protein L27a; AltName: Full=L29	0	8.09599	15.5405	2	3	2	1	148	16.595	11.12	0	0.5	0.5	-0.99	-0.99	0	0	2.43	2.39	0.01	0.01	1.96	1.92	Not Found	High	Not Found	Not Found
FALSE	High	IsMasterProtein	10860	8243	9476	6873	8513	9116	5800	4900	7100	13000	13000	22000	msms	msms	mbr	msms	msms	msms	Q8CHY6.2	RecName: Full=Transcriptional repressor p66 alpha; AltName: Full=GATA zinc finger domain-containing protein 2A	0	8.09377	3.81558	2	7	2	1	629	67.292	9.89	0	0.38	0.38	-1.39	-1.39	0	0	2.78	2.69	0.01	0.01	2.15	2.07	High	High	Not Found	High
FALSE	High	IsMasterProtein	1965	1704	3657	3588	2541	1849	1000	1000	2700	6700	3900	4400	mbr	mbr	mbr	msms	mbr	mbr	O08810.1	RecName: Full=116 kDa U5 small nuclear ribonucleoprotein component; AltName: Full=Elongation factor Tu GTP-binding domain-containing protein 2; AltName: Full=U5 snRNP-specific protein, 116 kDa; Short=U5-116 kDa	0	8.09251	2.88363	2	2	2	1	971	109.291	5	0	0.29	0.29	-1.77	-1.77	0.01	0.01	2.26	2.16	0.01	0.02	1.85	1.77	Not Found	High	Not Found	High
FALSE	High	IsMasterProtein	341200	277000	250300	275100	217700	186900	180000	160000	190000	520000	330000	440000	msms	msms	msms	msms	msms	msms	P62918.2	RecName: Full=60S ribosomal protein L8	0	8.07615	10.5058	2	6	2	1	257	28.007	11.03	0	0.42	0.42	-1.25	-1.25	0	0	3.07	3.01	0.01	0.01	2.26	2.2	High	High	High	High
FALSE	High	IsMasterProtein	0	730	1320	699.8	1053	1248	0	430	980	1300	1600	2900	mbr	mbr	mbr	mbr	mbr	msms	Q925H1.1	RecName: Full=Zinc finger transcription factor Trps1	0	8.04576	2.65418	2	2	2	1	1281	140.946	7.59	0.17	0.36	0.23	-1.49	-2.14	0.03	0.02	1.59	1.77	0.04	0.03	1.37	1.49	Not Found	Not Found	Not Found	Not Found
FALSE	High	IsMasterProtein	28760	16740	19730	14790	13560	14760	15000	9900	15000	28000	21000	35000	mbr	mbr	msms	mbr	mbr	msms	Q61753.3	RecName: Full=D-3-phosphoglycerate dehydrogenase; Short=3-PGDH; AltName: Full=A10	0	8.02723	4.87805	2	3	2	1	533	56.549	6.54	0	0.48	0.48	-1.05	-1.05	0.01	0.01	2.12	2.06	0.02	0.02	1.75	1.69	Not Found	Not Found	High	Not Found
FALSE	High	IsMasterProtein	21230	14400	15490	15950	12640	13100	11000	8500	12000	30000	19000	31000	mbr	mbr	mbr	msms	mbr	msms	P58252.2	RecName: Full=Elongation factor 2; Short=EF-2	0	8.0053	2.21445	2	3	2	1	858	95.253	6.83	0	0.4	0.4	-1.33	-1.33	0	0	2.83	2.75	0.01	0.01	2.17	2.1	Not Found	Not Found	Not Found	High
FALSE	High	IsMasterProtein	55230	55440	45330	18260	22780	18360	29000	33000	34000	34000	35000	43000	msms	msms	mbr	mbr	mbr	mbr	P25976.1	RecName: Full=Nucleolar transcription factor 1; AltName: Full=Upstream-binding factor 1; Short=UBF-1	0	7.94849	3.26797	2	2	2	1	765	89.453	5.76	0	0.86	0.86	-0.22	-0.22	0.28	0.27	0.55	0.57	0.33	0.31	0.49	0.5	High	High	Not Found	Not Found
FALSE	High	IsMasterProtein	5785	8817	4998	4919	8359	3673	3100	5200	3700	9200	13000	8700	mbr	mbr	mbr	mbr	mbr	msms	Q7JJ13.1	RecName: Full=Bromodomain-containing protein 2; AltName: Full=Female sterile homeotic-related protein 1; AltName: Full=Fsrg-1; AltName: Full=Protein RING3	0	7.93797	2.75689	2	3	2	1	798	88.012	9.13	0	0.39	0.39	-1.36	-1.36	0	0	2.78	2.69	0.01	0.01	2.15	2.08	High	Not Found	Not Found	High
FALSE	High	IsMasterProtein	82740	89280	92200	76950	60880	69290	44000	53000	69000	140000	93000	160000	mbr	mbr	msms	mbr	mbr	msms	Q923D4.1	RecName: Full=Splicing factor 3B subunit 5; Short=SF3b5; AltName: Full=Pre-mRNA-splicing factor SF3b 10 kDa subunit	0	7.90661	30.2326	2	2	2	1	86	10.113	6.35	0	0.42	0.42	-1.26	-1.26	0	0	2.43	2.35	0.01	0.01	1.96	1.89	Not Found	Not Found	High	Not Found
FALSE	High	IsMasterProtein	26090	16690	20900	13820	15670	12000	14000	9900	16000	26000	24000	28000	mbr	mbr	msms	msms	msms	msms	Q8CI11.2	RecName: Full=Guanine nucleotide-binding protein-like 3; AltName: Full=Nucleolar GTP-binding protein 3; AltName: Full=Nucleostemin	0	7.90339	5.20446	2	6	2	1	538	60.749	9.11	0	0.5	0.5	-1.01	-1.01	0	0	2.48	2.44	0.01	0.01	2	1.95	Not Found	Not Found	High	High
FALSE	High	IsMasterProtein	46470	36400	39590	33570	33690	26010	25000	22000	30000	63000	51000	61000	mbr	msms	msms	msms	msms	msms	P61965.1	RecName: Full=WD repeat-containing protein 5; AltName: Full=BMP2-induced 3-kb gene protein; AltName: Full=WD repeat-containing protein BIG-3	0	7.90307	8.68263	2	6	2	1	334	36.565	8.27	0	0.43	0.43	-1.22	-1.22	0	0	3.21	3.16	0	0.01	2.32	2.26	Not Found	High	High	High
FALSE	High	IsMasterProtein	107700	76480	66030	32280	39490	22950	57000	45000	49000	61000	60000	54000	msms	msms	mbr	mbr	mbr	mbr	O88271.1	RecName: Full=Craniofacial development protein 1; AltName: Full=27 kDa craniofacial protein; AltName: Full=Bucentaur; AltName: Full=Protein Cp27	0	7.88656	12.5424	2	2	2	1	295	32.901	4.86	0	0.87	0.87	-0.21	-0.21	0.29	0.27	0.54	0.56	0.33	0.32	0.48	0.49	High	High	Not Found	Not Found
FALSE	High	IsMasterProtein	2487	1018	750.4	7957	3611	2676	1300	600	560	15000	5500	6300	mbr	mbr	mbr	msms	mbr	mbr	Q3TRM8.2	RecName: Full=Hexokinase-3; AltName: Full=Hexokinase type III; Short=HK III	0	7.88482	3.03688	2	2	2	1	922	100.037	5.94	0	0.1	0.1	-3.39	-3.39	0	0	3.54	3.36	0	0	2.44	2.31	Not Found	Not Found	Not Found	High
FALSE	High	IsMasterProtein	143900	111000	145700	66620	56280	58840	77000	66000	110000	130000	86000	140000	msms	mbr	mbr	mbr	msms	msms	Q01768.1	RecName: Full=Nucleoside diphosphate kinase B; Short=NDK B; Short=NDP kinase B; AltName: Full=Histidine protein kinase NDKB; AltName: Full=P18; AltName: Full=nm23-M2	0	7.85646	15.1316	2	3	2	1	152	17.352	7.5	0	0.72	0.72	-0.48	-0.48	0.13	0.14	0.87	0.86	0.17	0.18	0.77	0.75	High	Not Found	Not Found	Not Found
FALSE	High	IsMasterProtein	18960	14150	15670	12870	14520	14010	10000	8400	12000	24000	22000	33000	mbr	mbr	mbr	msms	mbr	mbr	Q99ME9.3	RecName: Full=Nucleolar GTP-binding protein 1; AltName: Full=Chronic renal failure gene protein; AltName: Full=GTP-binding protein NGB	0	7.73622	3.15457	2	2	2	1	634	74.066	9.52	0	0.38	0.38	-1.39	-1.39	0	0	3.15	3.06	0	0.01	2.3	2.22	Not Found	Not Found	Not Found	High
FALSE	High	IsMasterProtein	4309	2395	3048	2431	1129	1602	2300	1400	2300	4600	1700	3800	mbr	mbr	mbr	msms	mbr	mbr	D3YXK2.2	RecName: Full=Scaffold attachment factor B1; Short=SAF-B1	0	7.61388	4.26894	2	2	2	1	937	105.04	5.35	0	0.63	0.63	-0.67	-0.67	0.15	0.16	0.82	0.8	0.19	0.2	0.72	0.7	High	Not Found	Not Found	High
FALSE	High	IsMasterProtein	164300	203300	164600	159600	120500	130100	88000	120000	120000	300000	180000	310000	msms	msms	msms	msms	msms	msms	P62307.1	RecName: Full=Small nuclear ribonucleoprotein F; Short=snRNP-F; AltName: Full=Sm protein F; Short=Sm-F; Short=SmF	0	7.32874	24.4186	2	8	2	1	86	9.719	4.67	0	0.43	0.43	-1.23	-1.23	0	0	2.5	2.43	0.01	0.01	2.01	1.94	High	High	High	High
FALSE	High	IsMasterProtein	293600	164200	167000	163200	109300	142700	160000	97000	120000	310000	170000	340000	mbr	mbr	mbr	msms	mbr	msms	P61255.1	RecName: Full=60S ribosomal protein L26; AltName: Full=Silica-induced gene 20 protein; Short=SIG-20	0	7.19366	6.2069	2	2	2	1	145	17.248	10.55	0	0.48	0.48	-1.06	-1.06	0.02	0.02	1.79	1.73	0.03	0.03	1.52	1.47	Not Found	Not Found	Not Found	High
FALSE	High	IsMasterProtein	58970	42550	42050	47550	36500	28320	31000	25000	31000	89000	55000	67000	mbr	mbr	msms	mbr	msms	mbr	P41105.2	RecName: Full=60S ribosomal protein L28	0	7.06695	18.2482	2	2	2	1	137	15.724	12.02	0	0.42	0.42	-1.25	-1.25	0	0	2.88	2.81	0.01	0.01	2.2	2.14	Not Found	Not Found	High	Not Found
[truncated: 13 more columns]
